# Supplementary material for: Characterization of Liaoning Cashmere Goat Transcriptome: Sequencing, De Novo Assembly, Functional Annotation and Comparative Analysis
Source: PLoS One. 2013 Oct 9;8(10):e77062. doi: 10.1371/journal.pone.0077062 (PMC3793953; doi:10.1371/journal.pone.0077062)
Supplement: Table S1 — Categories of gene ontology of Liaoning cashmere goat unigenes. (XLSX) [file pone.0077062.s001.xlsx]

## Sheet: Sheet1
Table S1 Categories of gene ontology of Liaoning cashmere goat unigenes
cellular_component
external encapsulating structure	8
intracellular	10852
cell	13019
extracellular space	430
nucleus	4944
cytoplasm	7749
extracellular region	2087
chromosome	512
membrane	5379
proteinaceous extracellular matrix	283
cell surface	196
molecular_function
receptor activity	703
binding	13102
transferase activity	2976
catalytic activity	6634
nucleic acid binding	3973
signal transducer activity	980
protein binding	7289
ligase activity	565
motor activity	189
isomerase activity	137
transcription regulator activity	1068
oxidoreductase activity	708
ion transmembrane transporter activity	450
protein transporter activity	107
kinase activity	825
integrase activity	6
enzyme regulator activity	802
translation regulator activity	7
channel activity	198
transporter activity	831
helicase activity	238
hydrolase activity	2936
structural molecule activity	617
electron carrier activity	146
antioxidant activity	35
lyase activity	135
biological_process
cellular membrane fusion	34
metabolic process	8290
cellular component movement	288
multicellular organismal development	2086
cellular process	10623
biosynthetic process	4220
response to stimulus	2913
multicellular organismal process	2618
macromolecule metabolic process	6428
extracellular structure organization	151
nucleobase, nucleoside, nucleotide and nucleic acid metabolic process	4332
cell communication	356
cell death	587
regulation of biological process	5163
catabolic process	918
cellular amino acid and derivative metabolic process	328
pathogenesis	4
cell differentiation	1264
secretion	176
multi-organism process	391
transport	2239
behavior	240
