# Supplementary material for: Characterization of Liaoning Cashmere Goat Transcriptome: Sequencing, De Novo Assembly, Functional Annotation and Comparative Analysis
Source: PLoS One. 2013 Oct 9;8(10):e77062. doi: 10.1371/journal.pone.0077062 (PMC3793953; doi:10.1371/journal.pone.0077062)
Supplement: Table S2 — KEGG summary of Liaoning cashmere goat unigenes. (XLSX) [file pone.0077062.s002.xlsx]

## Sheet: 3548 unigene's KO number
Unigene name	KO number
isotig15029_2;	K03883
isotig14925_3;	K04585
isotig14856_3;	K02924
isotig14807_7;	K02929
isotig14797_7;	K02270
isotig14788_3;	K02272
isotig14775_3;	K03334
isotig14760_3;	K02915
isotig14709_3;	K00318
isotig14705_3;	K10881
isotig14685_5;	K03985
isotig14661_4;	K02910
isotig14634_5;	K14459
isotig14575_2;	K11252
isotig14541_9;	K08758
isotig14533_4;	K12876
isotig14513_10;	K05771
isotig14491_12;	K11517
isotig14490_4;	K03097
isotig14485_4;	K02891
isotig14482_8;	K05482
isotig14459_11;	K06560
isotig14449_4;	K03951
isotig14403_3;	K12590
isotig14390_6;	K11097
isotig14376_12;	K14571
isotig14357_5;	K02180
isotig14351_3;	K07342
isotig14345_9;	K01079
isotig14337_5;	K01520
isotig14326_3;	K12832
isotig14313_3;	K11096
isotig14305_2;	K03950
isotig14297_1;	K03938
isotig14275_10;	K07512
isotig14270_3;	K09188
isotig14246_6;	K01495
isotig14237_12;	K02951
isotig14228_9;	K12870
isotig14216_4;	K02978
isotig14208_5;	K02966
isotig14201_6;	K12572
isotig14198_9;	K02962
isotig14173_5;	K02912
isotig14162_2;	K01323
isotig14140_5;	K02900
isotig14138_9;	K05512
isotig14124_6;	K11600
isotig14033_9;	K07191
isotig14019_8;	K06752
isotig14001_10;	K14460
isotig14000_10;	K11353
isotig13971_9;	K12900
isotig13955_4;	K04678
isotig13917_3;	K03946
isotig13904_9;	K02983
isotig13893_10;	K12192
isotig13889_15;	K10427
isotig13879_9;	K05237
isotig13864_4;	K02953
isotig13824_10;	K02267
isotig13818_4;	K06677
isotig13767_5;	K14527
isotig13756_11;	K04542
isotig13732_11;	K03122
isotig13724_10;	K02898
isotig13714_3;	K05514
isotig13638_9;	K08514
isotig13613_3;	K02151
isotig13611_9;	K00799
isotig13610_13;	K02266
isotig13593_10;	K10745
isotig13582_7;	K12486
isotig13535_10;	K01313
isotig13534_11;	K12472
isotig13495_5;	K05284
isotig13476_2;	K01047
isotig13471_10;	K02154
isotig13470_3;	K03537
isotig13463_7;	K09025
isotig13462_3;	K06170
isotig13447_13;	K02947
isotig13445_5;	K09543
isotig13437_10;	K01190
isotig13426_4;	K00412
isotig13411_5;	K10056
isotig13403_7;	K10144
isotig13390_11;	K05744
isotig13384_14;	K10031
isotig13383_3;	K02973
isotig13362_5;	K11406
isotig13361_5;	K04142
isotig13339_13;	K00757
isotig13318_6;	K15412
isotig13300_13;	K00763
isotig13274_14;	K15363
isotig13257_6;	K02927
isotig13253_4;	K11517
isotig13241_3;	K16195
isotig13230_9;	K07526
isotig13227_8;	K03872
isotig13215_7;	K02868
isotig13206_5;	K06688
isotig13190_13;	K12391
isotig13165_3;	K08011
isotig13160_6;	K04434
isotig13147_12;	K01408
isotig13101_9;	K13823
isotig13098_8;	K03123
isotig13096_12;	K03948
isotig13082_2;	K11352
isotig13011_3;	K08516
isotig13008_11;	K00604
isotig12948_12;	K00591
isotig12943_11;	K04487
isotig12940_10;	K02975
isotig12932_5;	K08066
isotig12915_10;	K00417
isotig12873_2;	K02138
isotig12872_6;	K12878
isotig12871_10;	K05056
isotig12849_10;	K04463
isotig12840_6;	K00512
isotig12838_4;	K01874
isotig12817_13;	K04443
isotig12800_2;	K02202
isotig12793_11;	K06253
isotig12779_11;	K11129
isotig12776_4;	K07983
isotig12775_5;	K02960
isotig12763_11;	K06771
isotig12759_12;	K01062
isotig12754_9;	K02882
isotig12742_12;	K08765
isotig12683_5;	K00254
isotig12659_13;	K03968
isotig12656_10;	K14313
isotig12643_4;	K09222
isotig12608_6;	K08050
isotig12607_11;	K10169
isotig12605_13;	K00965
isotig12598_9;	K08751
isotig12594_6;	K06127
isotig12588_5;	K10740
isotig12567_10;	K00384
isotig12558_12;	K00799
isotig12532_11;	K12586
isotig12520_3;	K10595
isotig12501_13;	K06128
isotig12479_10;	K13335
isotig12477_13;	K01046
isotig12476_4;	K05357
isotig12468_13;	K02264
isotig12462_2;	K02905
isotig12445_14;	K06100
isotig12443_4;	K00387
isotig12435_13;	K03873
isotig12423_8;	K11087
isotig12406_10;	K02901
isotig12364_5;	K00902
isotig12363_5;	K00940
isotig12361_13;	K05205
isotig12359_11;	K13355
isotig12357_3;	K07573
isotig12352_10;	K07200
isotig12332_12;	K12647
isotig12318_5;	K13987
isotig12307_16;	K13280
isotig12292_10;	K02128
isotig12285_3;	K15909
isotig12283_10;	K03850
isotig12265_10;	K03937
isotig12262_3;	K00167
isotig12248_5;	K03134
isotig12231_5;	K10577
isotig12213_16;	K00029
isotig12201_4;	K03955
isotig12199_8;	K12758
isotig12198_10;	K11251
isotig12158_12;	K10105
isotig12102_8;	K14322
isotig12101_14;	K10100
isotig12100_6;	K00797
isotig12083_5;	K03964
isotig12046_3;	K03494
isotig12035_11;	K04003
isotig12027_4;	K00294
isotig12023_7;	K02542
isotig12012_5;	K12866
isotig12005_2;	K01001
isotig11999_5;	K02128
isotig11990_11;	K12792
isotig11988_9;	K12620
isotig11981_16;	K04571
isotig11903_2;	K05401
isotig11892_13;	K12883
isotig11880_11;	K03020
isotig11870_3;	K00599
isotig11856_7;	K12836
isotig11808_12;	K14552
isotig11777_3;	K03359
isotig11749_10;	K03898
isotig11746_5;	K15290
isotig11737_9;	K12859
isotig11736_14;	K04862
isotig11729_2;	K00940
isotig11722_6;	K07297
isotig11720_8;	K03159
isotig11714_13;	K12875
isotig11690_11;	K10608
isotig11674_4;	K03351
isotig11670_2;	K15734
isotig11656_14;	K08526
isotig11648_11;	K01784
isotig11635_10;	K03236
isotig11631_11;	K03015
isotig11624_7;	K10858
isotig11622_5;	K09567
isotig11612_8;	K12815
isotig11611_2;	K03998
isotig11608_10;	K08052
isotig11589_7;	K12838
isotig11577_12;	K03469
isotig11574_4;	K06106
isotig11553_3;	K04358
isotig11550_11;	K04407
isotig11532_12;	K14298
isotig11513_6;	K08734
isotig11471_10;	K16596
isotig11429_11;	K12621
isotig11403_14;	K12668
isotig11390_3;	K00803
isotig11386_16;	K12813
isotig11374_10;	K06126
isotig11353_5;	K05759
isotig11348_2;	K12403
isotig11342_1;	K11583
isotig11333_14;	K02162
isotig11320_14;	K08448
isotig11304_11;	K08888
isotig11274_6;	K04514
isotig11269_3;	K05667
isotig11244_9;	K16196
isotig11232_15;	K02735
isotig11231_4;	K01011
isotig11197_2;	K02271
isotig11145_12;	K12751
isotig11144_4;	K00940
isotig11141_4;	K13105
isotig11135_3;	K12593
isotig11134_13;	K12757
isotig11119_4;	K08492
isotig11096_12;	K04450
isotig11046_13;	K13989
isotig11036_11;	K06236
isotig11028_2;	K10755
isotig11020_9;	K13135
isotig11012_14;	K05474
isotig10994_18;	K14555
isotig10986_16;	K05901
isotig10978_2;	K00901
isotig10972_12;	K13421
isotig10964_14;	K14011
isotig10960_2;	K10606
isotig10944_5;	K04273
isotig10931_2;	K09666
isotig10922_6;	K00738
isotig10912_4;	K00432
isotig10850_4;	K02137
isotig10816_7;	K02741
isotig10790_11;	K13176
isotig10781_13;	K13899
isotig10746_4;	K08737
isotig10736_6;	K14523
isotig10715_14;	K02649
isotig10714_17;	K11351
isotig10699_13;	K12324
isotig10664_5;	K13368
isotig10661_3;	K08846
isotig10641_15;	K01538
isotig10633_5;	K07941
isotig10613_11;	K12946
isotig10606_4;	K00729
isotig10605_3;	K03124
isotig10601_5;	K12833
isotig10600_16;	K00275
isotig10598_14;	K01425
isotig10597_5;	K07409
isotig10592_12;	K03362
isotig10548_18;	K00650
isotig10541_5;	K06252
isotig10530_6;	K13855
isotig10524_15;	K03678
isotig10506_4;	K07178
isotig10499_13;	K08059
isotig10492_3;	K04738
isotig10473_4;	K07195
isotig10467_5;	K12607
isotig10464_11;	K13509
isotig10457_12;	K12880
isotig10425_14;	K14304
isotig10408_13;	K13431
isotig10404_15;	K03952
isotig10401_14;	K04439
isotig10397_13;	K05096
isotig10391_4;	K12861
isotig10390_11;	K05649
isotig10388_5;	K01749
isotig10366_10;	K12846
isotig10341_8;	K11187
isotig10324_20;	K05361
isotig10317_8;	K13882
isotig10311_17;	K01834
isotig10287_12;	K00162
isotig10284_5;	K00799
isotig10282_12;	K13072
isotig10265_12;	K06697
isotig10232_9;	K04433
isotig10230_5;	K06787
isotig10229_5;	K04452
isotig10217_16;	K01325
isotig10209_10;	K07432
isotig10201_6;	K01435
isotig10174_3;	K02738
isotig10152_4;	K00600
isotig10145_15;	K00551
isotig10135_6;	K09542
isotig10126_7;	K01934
isotig10112_12;	K12347
isotig10106_17;	K00884
isotig10099_12;	K14625
isotig10084_14;	K13299
isotig10072_7;	K01866
isotig10059_5;	K04441
isotig10055_12;	K02894
isotig10035_16;	K12584
isotig10009_13;	K10351
isotig10006_19;	K03991
isotig10000_10;	K00315
isotig09994_3;	K08756
isotig09989_4;	K06583
isotig09984_15;	K10158
isotig09942_15;	K13512
isotig09938_15;	K00747
isotig09927_16;	K00939
isotig09926_11;	K06728
isotig09910_6;	K05681
isotig09879_14;	K10684
isotig09878_13;	K12393
isotig09874_15;	K14566
isotig09869_13;	K15622
isotig09866_7;	K01443
isotig09852_4;	K01965
isotig09841_10;	K09592
isotig09837_4;	K05607
isotig09827_7;	K04648
isotig09808_14;	K04449
isotig09801_3;	K01201
isotig09791_14;	K01047
isotig09790_15;	K08171
isotig09780_4;	K03032
isotig09727_15;	K04546
isotig09723_5;	K00566
isotig09720_6;	K01758
isotig09717_4;	K02258
isotig09708_6;	K02158
isotig09683_12;	K07151
isotig09625_17;	K12396
isotig09619_6;	K12044
isotig09615_12;	K00500
isotig09614_10;	K03009
isotig09603_3;	K14569
isotig09602_16;	K01464
isotig09598_14;	K02732
isotig09588_23;	K05702
isotig09580_12;	K02985
isotig09579_7;	K14323
isotig09572_16;	K14568
isotig09561_3;	K12384
isotig09551_12;	K08110
isotig09544_13;	K11154
isotig09541_17;	K04408
isotig09535_12;	K00274
isotig09534_5;	K03521
isotig09529_15;	K03352
isotig09518_11;	K03680
isotig09515_5;	K04565
isotig09490_5;	K12964
isotig09477_14;	K04497
isotig09468_17;	K04461
isotig09465_17;	K03083
isotig09458_17;	K01872
isotig09452_9;	K05283
isotig09441_3;	K10066
isotig09426_2;	K03859
isotig09421_16;	K03126
isotig09406_12;	K04455
isotig09398_6;	K06823
isotig09393_4;	K02085
isotig09390_6;	K12843
isotig09383_16;	K12881
isotig09382_7;	K06622
isotig09362_21;	K12868
isotig09361_5;	K12604
isotig09350_4;	K06675
isotig09346_6;	K02377
isotig09338_9;	K15978
isotig09313_14;	K02936
isotig09308_12;	K15544
isotig09305_14;	K01047
isotig09293_15;	K12839
isotig09291_7;	K16056
isotig09277_14;	K01593
isotig09276_18;	K01334
isotig09271_15;	K00611
isotig09266_11;	K01513
isotig09263_18;	K00939
isotig09249_5;	K06506
isotig09239_5;	K14538
isotig09234_9;	K05410
isotig09233_15;	K03936
isotig09211_16;	K12804
isotig09200_17;	K10747
isotig09177_17;	K06560
isotig09161_17;	K03999
isotig09156_11;	K12834
isotig09146_5;	K02866
isotig09133_4;	K03105
isotig09130_16;	K12565
isotig09123_15;	K12591
isotig09114_4;	K00994
isotig09108_4;	K06678
isotig09103_3;	K04554
isotig09089_7;	K04405
isotig09077_14;	K12864
isotig09050_11;	K06689
isotig09045_9;	K04712
isotig09031_6;	K05697
isotig09028_13;	K13251
isotig09027_10;	K15620
isotig09017_6;	K03754
isotig09013_14;	K02730
isotig09004_6;	K10772
isotig08990_4;	K10798
isotig08978_12;	K02367
isotig08973_16;	K08669
isotig08942_17;	K13279
isotig08921_4;	K08341
isotig08899_5;	K00863
isotig08897_18;	K02729
isotig08896_18;	K03115
isotig08875_6;	K02209
isotig08855_4;	K03142
isotig08853_4;	K03505
isotig08851_7;	K00876
isotig08849_3;	K01896
isotig08848_6;	K06087
isotig08822_16;	K04442
isotig08816_14;	K02090
isotig08803_10;	K01346
isotig08794_18;	K02733
isotig08757_4;	K00799
isotig08744_3;	K14341
isotig08730_15;	K06087
isotig08715_15;	K00522
isotig08701_14;	K02727
isotig08699_6;	K06965
isotig08695_19;	K02736
isotig08687_7;	K12569
isotig08686_12;	K01097
isotig08670_5;	K12865
isotig08668_12;	K14617
isotig08657_15;	K05662
isotig08656_14;	K08683
isotig08622_12;	K01836
isotig08615_1;	K03104
isotig08606_17;	K03259
isotig08578_14;	K01476
isotig08520_21;	K03940
isotig08518_6;	K01057
isotig08513_15;	K07411
isotig08501_5;	K04380
isotig08483_16;	K12669
isotig08478_2;	K12598
isotig08470_8;	K06088
isotig08450_8;	K02734
isotig08445_12;	K01338
isotig08440_16;	K12617
isotig08423_9;	K03031
isotig08418_2;	K07190
isotig08414_6;	K01507
isotig08400_6;	K13171
isotig08399_16;	K01285
isotig08397_3;	K12350
isotig08395_13;	K00799
isotig08393_17;	K06497
isotig08392_15;	K03965
isotig08370_5;	K02984
isotig08361_5;	K14442
isotig08360_17;	K05696
isotig08358_11;	K03025
isotig08342_7;	K00235
isotig08322_3;	K12849
isotig08314_18;	K04858
isotig08313_5;	K15410
isotig08311_7;	K12188
isotig08307_14;	K00027
isotig08305_15;	K10838
isotig08275_6;	K04693
isotig08241_12;	K04962
isotig08233_2;	K06558
isotig08223_16;	K05754
isotig08216_13;	K07521
isotig08214_6;	K12482
isotig08204_15;	K13758
isotig08198_17;	K08341
isotig08196_14;	K14376
isotig08195_16;	K04569
isotig08192_15;	K00002
isotig08181_6;	K02731
isotig08175_14;	K03841
isotig08162_15;	K13288
isotig08154_13;	K04680
isotig08141_15;	K08569
isotig08137_12;	K00736
isotig08134_7;	K10579
isotig08131_14;	K13247
isotig08116_5;	K06696
isotig08106_6;	K07747
isotig08099_4;	K04441
isotig08096_7;	K05293
isotig08091_15;	K13354
isotig08088_16;	K13736
isotig08058_14;	K08495
isotig08046_3;	K08964
isotig08043_14;	K04441
isotig08028_15;	K03994
isotig08020_4;	K04726
isotig08015_16;	K00452
isotig08010_13;	K06241
isotig07999_6;	K01080
isotig07998_5;	K04359
isotig07992_16;	K11094
isotig07984_12;	K14462
isotig07971_10;	K02330
isotig07968_5;	K05290
isotig07962_17;	K03958
isotig07958_16;	K04381
isotig07915_4;	K01869
isotig07913_7;	K01755
isotig07887_18;	K11827
isotig07884_8;	K00798
isotig07867_7;	K00030
isotig07859_18;	K13347
isotig07841_18;	K12194
isotig07831_6;	K10080
isotig07815_6;	K05687
isotig07810_5;	K07208
isotig07793_13;	K03504
isotig07789_6;	K14560
isotig07781_5;	K00599
isotig07764_5;	K05259
isotig07756_7;	K02737
isotig07746_18;	K02134
isotig07733_7;	K03943
isotig07731_9;	K06501
isotig07712_10;	K12602
isotig07708_16;	K08967
isotig07703_17;	K08343
isotig07701_7;	K06266
isotig07699_15;	K07901
isotig07690_9;	K01883
isotig07681_12;	K12160
isotig07676_19;	K12589
isotig07673_6;	K11091
isotig07665_8;	K13248
isotig07659_18;	K00799
isotig07648_17;	K08771
isotig07645_13;	K06133
isotig07642_6;	K09578
isotig07641_4;	K01578
isotig07628_23;	K00830
isotig07623_6;	K12852
isotig07609_3;	K13376
isotig07599_7;	K00721
isotig07598_13;	K04532
isotig07591_18;	K00214
isotig07588_13;	K01082
isotig07585_6;	K03063
isotig07578_8;	K00942
isotig07564_22;	K13649
isotig07554_19;	K05741
isotig07546_16;	K12483
isotig07536_3;	K13280
isotig07507_6;	K15627
isotig07476_17;	K06855
isotig07467_15;	K09523
isotig07462_21;	K10087
isotig07461_14;	K04644
isotig07453_14;	K01062
isotig07440_18;	K06698
isotig07437_9;	K11599
isotig07426_15;	K01307
isotig07405_5;	K11092
isotig07397_21;	K08493
isotig07390_14;	K10840
isotig07389_22;	K13239
isotig07384_18;	K03783
isotig07377_5;	K06091
isotig07376_1;	K12399
isotig07375_17;	K01756
isotig07354_19;	K11825
isotig07346_17;	K01711
isotig07335_9;	K00088
isotig07331_6;	K12847
isotig07325_18;	K07953
isotig07319_4;	K07293
isotig07318_15;	K03030
isotig07310_5;	K04553
isotig07278_16;	K06531
isotig07272_12;	K05304
isotig07267_6;	K00364
isotig07258_2;	K06928
isotig07253_19;	K14016
isotig07222_8;	K02998
isotig07216_10;	K01081
isotig07212_22;	K01191
isotig07207_5;	K14563
isotig07175_11;	K04682
isotig07174_14;	K07179
isotig07173_16;	K12464
isotig07172_16;	K10143
isotig07168_8;	K01011
isotig07163_20;	K05289
isotig07156_6;	K05611
isotig07141_5;	K13737
isotig07137_19;	K01092
isotig07134_19;	K07207
isotig07133_14;	K12462
isotig07122_7;	K03246
isotig07110_16;	K01456
isotig07104_4;	K00006
isotig07101_16;	K14556
isotig07090_9;	K01344
isotig07085_14;	K00799
isotig07081_6;	K04529
isotig07074_21;	K10849
isotig07068_3;	K01437
isotig07065_1;	K04358
isotig07060_18;	K02144
isotig07057_9;	K01069
isotig07048_4;	K10666
isotig07046_2;	K05019
isotig07037_17;	K00717
isotig07033_5;	K10884
isotig07032_5;	K12882
isotig07031_7;	K03908
isotig07023_5;	K15306
isotig07022_8;	K00681
isotig07021_23;	K06775
isotig07020_18;	K03248
isotig07006_3;	K16060
isotig07004_17;	K04396
isotig06995_7;	K00102
isotig06987_10;	K14318
isotig06982_12;	K08736
isotig06979_7;	K03264
isotig06973_10;	K16185
isotig06967_5;	K08845
isotig06962_20;	K03902
isotig06957_4;	K12193
isotig06950_24;	K10035
isotig06947_16;	K04377
isotig06944_17;	K07968
isotig06943_22;	K00599
isotig06941_7;	K03033
isotig06935_20;	K15303
isotig06919_20;	K01835
isotig06914_6;	K00741
isotig06909_4;	K12890
isotig06907_6;	K10571
isotig06902_16;	K12948
isotig06895_15;	K02140
isotig06888_20;	K02872
isotig06878_5;	K14546
isotig06877_23;	K00799
isotig06870_13;	K10687
isotig06859_21;	K02740
isotig06857_4;	K14443
isotig06851_11;	K14288
isotig06848_6;	K06531
isotig06846_13;	K05746
isotig06844_17;	K02089
isotig06838_18;	K02932
isotig06837_16;	K12863
isotig06829_8;	K00948
isotig06825_23;	K12184
isotig06813_23;	K01070
isotig06805_10;	K08536
isotig06804_19;	K10068
isotig06800_16;	K14403
isotig06786_3;	K03544
isotig06781_19;	K02991
isotig06775_3;	K08517
isotig06764_6;	K03133
isotig06760_16;	K00856
isotig06742_9;	K05745
isotig06732_16;	K03961
isotig06728_6;	K13566
isotig06727_18;	K00511
isotig06721_4;	K12858
isotig06716_19;	K11992
isotig06710_17;	K00072
isotig06709_4;	K06752
isotig06708_20;	K08205
isotig06696_7;	K14548
isotig06690_20;	K14005
isotig06666_13;	K05765
isotig06658_23;	K15290
isotig06657_3;	K14025
isotig06654_18;	K04708
isotig06643_9;	K00411
isotig06640_2;	K02149
isotig06632_16;	K01528
isotig06617_21;	K00799
isotig06616_20;	K04739
isotig06610_6;	K12373
isotig06601_6;	K01874
isotig06596_5;	K02127
isotig06583_16;	K02358
isotig06572_18;	K14009
isotig06562_25;	K01332
isotig06559_20;	K04635
isotig06555_6;	K12394
isotig06551_16;	K00166
isotig06550_4;	K06735
isotig06549_20;	K01868
isotig06539_20;	K03005
isotig06537_17;	K00933
isotig06536_18;	K09553
isotig06531_19;	K09680
isotig06528_20;	K03260
isotig06527_5;	K15044
isotig06520_17;	K03243
isotig06516_3;	K14521
isotig06513_3;	K00760
isotig06512_18;	K03944
isotig06509_16;	K00011
isotig06508_5;	K10597
isotig06502_6;	K13989
isotig06500_11;	K07509
isotig06486_8;	K12045
isotig06477_18;	K12830
isotig06469_19;	K00787
isotig06468_18;	K12890
isotig06465_2;	K03518
isotig06455_10;	K02941
isotig06445_18;	K00628
isotig06444_19;	K09048
isotig06425_10;	K03987
isotig06413_19;	K12840
isotig06412_18;	K08753
isotig06404_11;	K06592
isotig06397_21;	K10842
isotig06387_4;	K01639
isotig06383_18;	K01490
isotig06381_6;	K00699
isotig06365_7;	K02725
isotig06352_15;	K01366
isotig06347_6;	K01887
isotig06344_3;	K01895
isotig06343_22;	K10396
isotig06335_20;	K01968
isotig06334_16;	K02581
isotig06332_6;	K00357
isotig06322_18;	K00031
isotig06321_17;	K00128
isotig06315_7;	K15307
isotig06310_20;	K00414
isotig06309_22;	K09586
isotig06303_16;	K07753
isotig06299_12;	K14007
isotig06279_17;	K06250
isotig06278_20;	K09489
isotig06261_7;	K05863
isotig06259_8;	K15414
isotig06253_24;	K03900
isotig06251_23;	K12869
isotig06246_5;	K06125
isotig06244_11;	K10686
isotig06240_22;	K11984
isotig06235_16;	K02976
isotig06231_21;	K03522
isotig06230_18;	K00019
isotig06205_21;	K01480
isotig06200_9;	K04369
isotig06197_2;	K05955
isotig06188_22;	K13761
isotig06186_6;	K14562
isotig06181_18;	K01045
isotig06177_3;	K15043
isotig06164_10;	K00089
isotig06163_7;	K01897
isotig06161_5;	K07418
isotig06154_7;	K03247
isotig06147_3;	K09048
isotig06143_20;	K04465
isotig06139_25;	K01283
isotig06126_19;	K01369
isotig06123_20;	K15680
isotig06122_20;	K12855
isotig06115_6;	K14400
isotig06098_6;	K06636
isotig06096_9;	K10636
isotig06085_7;	K00071
isotig06084_20;	K03249
isotig06080_17;	K07889
isotig06076_5;	K04012
isotig06067_20;	K01597
isotig06065_19;	K04002
isotig06063_5;	K08013
isotig06057_8;	K03029
isotig06056_9;	K00222
isotig06055_19;	K11584
isotig06043_20;	K02728
isotig06035_19;	K03135
isotig06033_5;	K06639
isotig06025_20;	K14570
isotig06023_15;	K02150
isotig06017_16;	K02937
isotig06016_13;	K01867
isotig06015_15;	K12348
isotig06014_21;	K09517
isotig05986_9;	K00616
isotig05983_8;	K01641
isotig05975_20;	K01183
isotig05966_19;	K03065
isotig05965_19;	K06585
isotig05955_19;	K01953
isotig05943_4;	K05703
isotig05941_9;	K06243
isotig05939_24;	K05757
isotig05933_19;	K00710
isotig05929_23;	K14619
isotig05923_6;	K12389
isotig05918_18;	K05757
isotig05905_19;	K13502
isotig05902_20;	K03954
isotig05899_16;	K04704
isotig05889_5;	K04507
isotig05888_7;	K01966
isotig05885_17;	K12854
isotig05884_5;	K04564
isotig05879_8;	K12663
isotig05878_19;	K10955
isotig05867_4;	K00600
isotig05865_17;	K00036
isotig05859_8;	K02925
isotig05856_23;	K04372
isotig05852_21;	K05747
isotig05851_17;	K14616
isotig05847_6;	K07817
isotig05841_8;	K00413
isotig05838_19;	K14443
isotig05837_7;	K03927
isotig05823_18;	K07891
isotig05821_7;	K14300
isotig05819_18;	K00288
isotig05809_23;	K01899
isotig05808_18;	K16342
isotig05807_19;	K12597
isotig05786_10;	K03037
isotig05774_7;	K03010
isotig05773_8;	K01587
isotig05767_17;	K14443
isotig05764_19;	K14075
isotig05759_10;	K14001
isotig05752_6;	K06460
isotig05748_7;	K01890
isotig05745_17;	K08746
isotig05743_15;	K03462
isotig05742_27;	K02977
isotig05741_22;	K03953
isotig05738_21;	K01824
isotig05729_9;	K00451
isotig05724_19;	K03962
isotig05719_8;	K13025
isotig05716_3;	K07523
isotig05711_17;	K02211
isotig05706_8;	K14156
isotig05702_23;	K08773
isotig05695_11;	K00799
isotig05693_9;	K14085
isotig05681_20;	K12842
isotig05674_20;	K06272
isotig05665_17;	K00889
isotig05660_21;	K14284
isotig05655_3;	K05133
isotig05654_10;	K14295
isotig05652_6;	K04680
isotig05651_8;	K03841
isotig05642_18;	K06087
isotig05641_21;	K03137
isotig05639_21;	K01803
isotig05631_16;	K06269
isotig05630_18;	K11304
isotig05623_15;	K12820
isotig05622_9;	K03066
isotig05619_15;	K07365
isotig05610_18;	K05236
isotig05601_24;	K01896
isotig05592_21;	K13984
isotig05585_5;	K01122
isotig05583_8;	K06054
isotig05579_24;	K12494
isotig05578_6;	K08010
isotig05558_25;	K04494
isotig05557_21;	K12183
isotig05555_18;	K10414
isotig05554_16;	K02678
isotig05551_7;	K01796
isotig05547_7;	K01507
isotig05544_5;	K03241
isotig05542_7;	K01062
isotig05539_6;	K04352
isotig05538_19;	K02726
isotig05532_20;	K00569
isotig05531_21;	K06752
isotig05526_17;	K07860
isotig05510_24;	K06700
isotig05509_7;	K15040
isotig05508_21;	K00477
isotig05504_13;	K07194
isotig05482_4;	K12885
isotig05468_20;	K16194
isotig05464_19;	K07297
isotig05450_5;	K08339
isotig05449_21;	K01331
isotig05444_21;	K06106
isotig05437_7;	K11146
isotig05424_19;	K14004
isotig05417_9;	K14537
isotig05415_15;	K10582
isotig05414_22;	K00850
isotig05411_14;	K00237
isotig05407_22;	K15979
isotig05402_6;	K06451
isotig05395_8;	K10703
isotig05386_7;	K12619
isotig05383_21;	K00236
isotig05376_3;	K03113
isotig05370_10;	K04237
isotig05366_20;	K04710
isotig05354_17;	K12831
isotig05348_20;	K11674
isotig05345_20;	K05633
isotig05343_9;	K06644
isotig05342_16;	K05135
isotig05339_18;	K00720
isotig05337_9;	K01880
isotig05335_5;	K01365
isotig05330_23;	K01858
isotig05325_5;	K01831
isotig05311_24;	K05692
isotig05306_9;	K11147
isotig05299_5;	K11822
isotig05288_10;	K14012
isotig05276_7;	K05638
isotig05268_25;	K08822
isotig05265_19;	K07466
isotig05263_6;	K11594
isotig05262_22;	K00058
isotig05260_29;	K03935
isotig05253_3;	K12160
isotig05249_4;	K13517
isotig05244_3;	K04362
isotig05236_26;	K03910
isotig05226_26;	K10771
isotig05223_24;	K01084
isotig05204_6;	K10610
isotig05198_22;	K11824
isotig05197_27;	K11839
isotig05196_12;	K04437
isotig05194_24;	K12795
isotig05193_1;	K06793
isotig05190_17;	K08749
isotig05180_9;	K04119
isotig05158_23;	K00326
isotig05155_6;	K06528
isotig05154_9;	K00016
isotig05150_10;	K01870
isotig05145_5;	K00699
isotig05141_4;	K01648
isotig05140_7;	K14405
isotig05139_5;	K05643
isotig05138_21;	K11248
isotig05134_23;	K00827
isotig05131_3;	K01408
isotig05130_26;	K12619
isotig05126_7;	K01892
isotig05123_7;	K07513
isotig05122_3;	K15041
isotig05115_25;	K01689
isotig05102_8;	K14539
isotig05096_10;	K00613
isotig05089_1;	K00472
isotig05083_15;	K00983
isotig05081_14;	K05043
isotig05071_14;	K09508
isotig05057_16;	K04490
isotig05048_17;	K11449
isotig05047_8;	K04402
isotig05033_12;	K01940
isotig05025_13;	K13174
isotig05024_20;	K03004
isotig05018_20;	K05758
isotig05013_22;	K05070
isotig05006_23;	K00025
isotig05004_19;	K12825
isotig05001_7;	K02940
isotig04992_3;	K13341
isotig04989_25;	K12856
isotig04987_27;	K01886
isotig04986_5;	K12947
isotig04983_3;	K10062
isotig04980_20;	K12791
isotig04979_4;	K01893
isotig04977_25;	K00615
isotig04972_3;	K05693
isotig04965_26;	K00488
isotig04962_18;	K03242
isotig04961_8;	K00030
isotig04960_5;	K13952
isotig04959_7;	K11140
isotig04952_12;	K14677
isotig04945_6;	K13867
isotig04941_22;	K05728
isotig04934_5;	K11182
isotig04926_24;	K01373
isotig04925_27;	K03984
isotig04924_17;	K01431
isotig04922_4;	K03061
isotig04914_24;	K00801
isotig04913_10;	K11883
isotig04910_21;	K04524
isotig04909_9;	K12314
isotig04906_2;	K00323
isotig04905_5;	K08270
isotig04901_8;	K09479
isotig04900_22;	K01053
isotig04899_19;	K06236
isotig04897_5;	K10593
isotig04890_26;	K14754
isotig04889_9;	K03456
isotig04882_21;	K00710
isotig04877_3;	K07201
isotig04868_11;	K04499
isotig04865_25;	K00234
isotig04861_10;	K06251
isotig04848_9;	K03912
isotig04843_7;	K00033
isotig04840_8;	K01206
isotig04837_25;	K01930
isotig04819_7;	K11303
isotig04816_23;	K08726
isotig04809_3;	K12272
isotig04808_19;	K13951
isotig04801_15;	K03094
isotig04779_16;	K04353
isotig04775_21;	K06252
isotig04773_17;	K10428
isotig04769_24;	K14379
isotig04768_11;	K01623
isotig04767_16;	K05749
isotig04764_9;	K12889
isotig04761_25;	K07151
isotig04760_26;	K05853
isotig04757_10;	K11217
isotig04743_2;	K12198
isotig04738_7;	K00850
isotig04724_21;	K06669
isotig04722_16;	K08744
isotig04711_24;	K12397
isotig04705_28;	K01873
isotig04701_11;	K00471
isotig04700_13;	K04374
isotig04696_23;	K01363
isotig04691_15;	K03635
isotig04688_20;	K07377
isotig04685_4;	K00927
isotig04676_3;	K00022
isotig04655_6;	K05090
isotig04649_23;	K06238
isotig04647_6;	K03039
isotig04640_24;	K06067
isotig04633_25;	K12309
isotig04629_18;	K05691
isotig04617_20;	K04379
isotig04596_17;	K09485
isotig04595_6;	K03107
isotig04594_23;	K04567
isotig04574_19;	K05028
isotig04568_21;	K03942
isotig04560_6;	K10424
isotig04552_7;	K07361
isotig04549_2;	K02148
isotig04547_4;	K08729
isotig04537_21;	K03106
isotig04536_26;	K00933
isotig04526_26;	K00456
isotig04522_8;	K12190
isotig04513_24;	K01291
isotig04505_7;	K06271
isotig04503_2;	K10580
isotig04500_16;	K05636
isotig04492_24;	K00710
isotig04477_7;	K07508
isotig04464_6;	K01679
isotig04462_6;	K09993
isotig04461_25;	K00457
isotig04456_21;	K05694
isotig04444_5;	K00121
isotig04438_25;	K04537
isotig04427_30;	K09530
isotig04426_25;	K01951
isotig04421_14;	K04649
isotig04413_6;	K10615
isotig04409_27;	K01254
isotig04405_17;	K12302
isotig04399_25;	K02146
isotig04396_27;	K14073
isotig04390_5;	K09027
isotig04388_23;	K03250
isotig04386_6;	K10949
isotig04385_29;	K03062
isotig04379_10;	K01581
isotig04376_4;	K03853
isotig04360_22;	K05717
isotig04350_11;	K05027
isotig04348_24;	K09821
isotig04339_22;	K06672
isotig04338_5;	K07750
isotig04326_5;	K02206
isotig04323_6;	K00031
isotig04317_7;	K05218
isotig04314_18;	K13209
isotig04312_8;	K06053
isotig04307_18;	K11839
isotig04298_8;	K00128
isotig04288_28;	K12311
isotig04286_18;	K05465
isotig04283_28;	K07415
isotig04270_17;	K03392
isotig04263_19;	K06171
isotig04261_32;	K06068
isotig04253_6;	K04460
isotig04244_4;	K12366
isotig04243_26;	K14569
isotig04239_20;	K11832
isotig04232_27;	K14454
isotig04225_21;	K00626
isotig04222_24;	K00415
isotig04218_9;	K03038
isotig04217_8;	K05360
isotig04215_3;	K04459
isotig04211_27;	K01623
isotig04201_25;	K01333
isotig04200_25;	K06256
isotig04197_22;	K00149
isotig04196_28;	K10798
isotig04194_22;	K12470
isotig04184_8;	K09291
isotig04182_4;	K09880
isotig04170_21;	K01511
isotig04169_7;	K16065
isotig04164_26;	K03252
isotig04162_22;	K01275
isotig04161_7;	K00974
isotig04156_26;	K01077
isotig04154_19;	K04366
isotig04153_22;	K01689
isotig04152_6;	K00802
isotig04144_27;	K08288
isotig04139_25;	K04371
isotig04134_7;	K08056
isotig04123_21;	K01176
isotig04112_31;	K12670
isotig04100_21;	K03237
isotig04087_24;	K03178
isotig04084_30;	K03028
isotig04080_8;	K04382
isotig04079_20;	K06571
isotig04077_26;	K08334
isotig04076_23;	K13963
isotig04075_33;	K01315
isotig04067_21;	K07428
isotig04066_23;	K01278
isotig04062_7;	K14651
isotig04057_24;	K00016
isotig04054_25;	K12666
isotig04053_19;	K07748
isotig04051_22;	K03231
isotig04047_13;	K06071
isotig04045_19;	K11517
isotig04040_28;	K05605
isotig04032_24;	K12194
isotig04029_23;	K00020
isotig04026_3;	K00621
isotig04012_21;	K03265
isotig04008_2;	K03127
isotig04002_10;	K10082
isotig03998_27;	K01330
isotig03995_29;	K14442
isotig03994_10;	K02930
isotig03988_17;	K05862
isotig03987_22;	K12893
isotig03971_9;	K13912
isotig03968_25;	K06238
isotig03960_23;	K00789
isotig03957_5;	K06672
isotig03953_21;	K06509
isotig03951_7;	K11826
isotig03947_5;	K12196
isotig03941_8;	K15296
isotig03939_22;	K01847
isotig03934_5;	K05132
isotig03931_6;	K03217
isotig03930_4;	K12199
isotig03925_9;	K03138
isotig03920_18;	K03996
isotig03905_28;	K06084
isotig03904_20;	K14416
isotig03902_23;	K00157
isotig03898_21;	K14398
isotig03887_13;	K10413
isotig03881_20;	K03121
isotig03871_19;	K10582
isotig03867_31;	K02308
isotig03860_26;	K01689
isotig03856_10;	K01875
isotig03850_2;	K07200
isotig03848_6;	K00326
isotig03842_9;	K01596
isotig03824_24;	K00799
isotig03818_11;	K00643
isotig03816_18;	K12600
isotig03807_22;	K09556
isotig03801_8;	K06752
isotig03797_4;	K14324
isotig03795_11;	K00844
isotig03794_11;	K00510
isotig03792_24;	K03869
isotig03791_5;	K15308
isotig03785_36;	K01253
isotig03783_8;	K06478
isotig03771_26;	K06588
isotig03767_6;	K04710
isotig03766_7;	K05765
isotig03765_10;	K03983
isotig03763_7;	K03648
isotig03760_26;	K07511
isotig03757_11;	K14328
isotig03739_9;	K14327
isotig03738_11;	K08678
isotig03732_5;	K15730
isotig03731_30;	K06066
isotig03729_5;	K03903
isotig03727_11;	K05850
isotig03721_20;	K03035
isotig03719_4;	K04638
isotig03718_22;	K01074
isotig03711_29;	K03989
isotig03707_23;	K01868
isotig03704_21;	K04448
isotig03699_8;	K00565
isotig03691_23;	K03132
isotig03690_3;	K08508
isotig03686_4;	K10573
isotig03685_11;	K02133
isotig03675_24;	K03064
isotig03665_26;	K07515
isotig03653_9;	K14559
isotig03652_7;	K01900
isotig03649_25;	K09203
isotig03639_24;	K02183
isotig03636_24;	K13137
isotig03632_14;	K01810
isotig03631_3;	K02891
isotig03630_25;	K06063
isotig03629_23;	K05754
isotig03628_11;	K03911
isotig03626_8;	K01379
isotig03622_4;	K12387
isotig03615_9;	K05546
isotig03614_31;	K03240
isotig03613_24;	K03258
isotig03610_12;	K12827
isotig03609_30;	K06528
isotig03607_4;	K08754
isotig03606_33;	K03251
isotig03585_26;	K14291
isotig03584_27;	K00164
isotig03583_4;	K00757
isotig03581_24;	K01294
isotig03576_7;	K04573
isotig03575_24;	K04496
isotig03573_10;	K12828
isotig03569_23;	K08198
isotig03565_6;	K05767
isotig03557_9;	K13098
isotig03545_8;	K08268
isotig03544_28;	K10839
isotig03538_14;	K06519
isotig03533_27;	K07606
isotig03529_7;	K14325
isotig03525_13;	K14567
isotig03523_27;	K08057
isotig03511_28;	K03781
isotig03510_7;	K02207
isotig03499_25;	K00030
isotig03498_31;	K11142
isotig03492_28;	K04513
isotig03488_6;	K06669
isotig03483_3;	K12892
isotig03481_32;	K08135
isotig03478_35;	K14736
isotig03475_9;	K03904
isotig03472_25;	K01672
isotig03469_22;	K01823
isotig03468_28;	K12655
isotig03466_27;	K12172
isotig03465_28;	K00498
isotig03460_13;	K01335
isotig03456_32;	K12298
isotig03455_28;	K11188
isotig03446_29;	K14840
isotig03445_4;	K01611
isotig03442_4;	K10136
isotig03435_7;	K03347
isotig03420_27;	K01897
isotig03419_31;	K01896
isotig03418_4;	K04501
isotig03407_8;	K04382
isotig03406_3;	K12394
isotig03404_27;	K05616
isotig03400_30;	K01876
isotig03391_6;	K00382
isotig03378_26;	K01900
isotig03373_11;	K07610
isotig03371_14;	K07374
isotig03370_5;	K09555
isotig03367_33;	K07416
isotig03366_27;	K00008
isotig03364_26;	K04630
isotig03363_29;	K09580
isotig03352_36;	K03108
isotig03347_11;	K14381
isotig03346_6;	K12493
isotig03343_25;	K06210
isotig03339_33;	K12387
isotig03332_9;	K13525
isotig03331_31;	K03267
isotig03323_9;	K14210
isotig03322_9;	K03233
isotig03319_25;	K04706
isotig03314_25;	K10067
isotig03313_4;	K04354
isotig03310_27;	K04393
isotig03309_37;	K05762
isotig03308_5;	K14402
isotig03305_26;	K10590
isotig03303_36;	K05768
isotig03302_9;	K06236
isotig03299_28;	K11429
isotig03294_33;	K01681
isotig03292_6;	K06106
isotig03284_12;	K04727
isotig03280_6;	K04646
isotig03279_5;	K09680
isotig03277_27;	K09503
isotig03276_8;	K04000
isotig03275_10;	K00026
isotig03271_9;	K12842
isotig03266_38;	K12829
isotig03255_32;	K13624
isotig03254_24;	K12897
isotig03252_27;	K10375
isotig03245_35;	K03253
isotig03244_5;	K00249
isotig03241_13;	K10381
isotig03239_6;	K04077
isotig03233_32;	K06236
isotig03231_14;	K00289
isotig03228_36;	K10754
isotig03223_3;	K04386
isotig03221_29;	K11838
isotig03217_3;	K11584
isotig03216_12;	K09507
isotig03213_39;	K02132
isotig03212_29;	K00963
isotig03204_27;	K12405
isotig03203_33;	K09502
isotig03199_33;	K05688
isotig03195_41;	K04429
isotig03183_32;	K03283
isotig03182_4;	K04523
isotig03176_10;	K07375
isotig03175_29;	K04392
isotig03173_35;	K10352
isotig03170_29;	K12897
isotig03169_32;	K14574
isotig03165_32;	K14008
isotig03159_37;	K00688
isotig03153_32;	K09584
isotig03151_26;	K10802
isotig03149_6;	K07904
isotig03147_6;	K07834
isotig03144_37;	K12475
isotig03142_27;	K12641
isotig03141_35;	K06069
isotig03140_23;	K00819
isotig03139_30;	K07874
isotig03132_34;	K09490
isotig03127_30;	K07936
isotig03126_33;	K12382
isotig03125_38;	K01539
isotig03124_32;	K03729
isotig03119_4;	K05917
isotig03102_6;	K11090
isotig03099_39;	K03260
isotig03095_35;	K13114
isotig03094_6;	K01915
isotig03092_26;	K01540
isotig03089_26;	K00044
isotig03088_10;	K12478
isotig03076_11;	K10260
isotig03075_3;	K00944
isotig03074_35;	K04739
isotig03072_6;	K10145
isotig03071_29;	K09540
isotig03067_8;	K05719
isotig03065_2;	K15046
isotig03061_5;	K04692
isotig03059_32;	K01080
isotig03057_9;	K06237
isotig03052_44;	K04079
isotig03048_36;	K06674
isotig03047_18;	K04667
isotig03045_37;	K12822
isotig03040_37;	K01895
isotig03039_33;	K12850
isotig03037_12;	K10396
isotig03031_4;	K01759
isotig03020_39;	K11294
isotig03006_43;	K12860
isotig03005_13;	K09487
isotig03004_4;	K16197
isotig02992_34;	K08764
isotig02989_14;	K04079
isotig02986_35;	K03914
isotig02982_12;	K12888
isotig02980_7;	K00743
isotig02974_23;	K13126
isotig02972_37;	K12741
isotig02968_45;	K13126
isotig02967_14;	K13073
isotig02958_34;	K04043
isotig02956_60;	K04520
isotig02955_40;	K03254
isotig02953_36;	K10866
isotig02944_9;	K09478
isotig02943_57;	K10352
isotig02941_54;	K05699
isotig02938_48;	K03262
isotig02935_10;	K08957
isotig02928_40;	K08054
isotig02926_56;	K00485
isotig02918_18;	K05858
isotig02916_5;	K04410
isotig02913_19;	K10847
isotig02910_30;	K12811
isotig02888_5;	K09444
isotig02884_11;	K12504
isotig02870_5;	K07439
isotig02855_7;	K06134
isotig02852_2;	K06781
isotig02818_3;	K14738
isotig02784_17;	K08878
isotig02767_10;	K00383
isotig02750_10;	K03008
isotig02692_6;	K02870
isotig02674_15;	K08062
isotig02672_11;	K05606
isotig02664_3;	K11247
isotig02658_14;	K01500
isotig02641_8;	K03139
isotig02628_7;	K14535
isotig02618_2;	K15788
isotig02583_5;	K02128
isotig02572_4;	K13515
isotig02537_11;	K04659
isotig02534_3;	K03012
isotig02529_4;	K12877
isotig02526_6;	K13370
isotig02524_14;	K12492
isotig02516_15;	K02955
isotig02493_6;	K02898
isotig02478_11;	K05416
isotig02476_4;	K05756
isotig02470_3;	K10744
isotig02468_5;	K02995
isotig02449_9;	K14019
isotig02446_8;	K04387
isotig02439_11;	K09035
isotig02428_15;	K08501
isotig02405_11;	K01358
isotig02402_5;	K03358
isotig02400_7;	K01816
isotig02391_7;	K04688
isotig02389_10;	K02871
isotig02386_9;	K00846
isotig02365_3;	K02153
isotig02360_5;	K12896
isotig02350_5;	K11725
isotig02338_4;	K04006
isotig02323_11;	K01106
isotig02312_21;	K00364
isotig02306_17;	K07441
isotig02298_7;	K08507
isotig02280_8;	K01345
isotig02254_18;	K13625
isotig02238_5;	K06109
isotig02233_4;	K12836
isotig02231_16;	K10524
isotig02222_13;	K12385
isotig02206_19;	K02922
isotig02199_4;	K02893
isotig02196_6;	K02739
isotig02194_14;	K06632
isotig02190_2;	K11128
isotig02184_20;	K12873
isotig02180_13;	K13238
isotig02178_7;	K05604
isotig02173_7;	K07527
isotig02171_4;	K09292
isotig02160_15;	K05726
isotig02153_17;	K12751
isotig02150_18;	K10785
isotig02146_2;	K02896
isotig02120_14;	K05208
isotig02115_6;	K11086
isotig02110_7;	K01230
isotig02104_22;	K07375
isotig02094_5;	K08752
isotig02093_13;	K07190
isotig02087_16;	K00469
isotig02079_6;	K01197
isotig02064_3;	K04370
isotig02052_19;	K05448
isotig02050_11;	K01698
isotig02040_20;	K00799
isotig02037_18;	K00657
isotig02033_13;	K09052
isotig02022_21;	K00490
isotig02020_20;	K00767
isotig02012_21;	K12817
isotig02010_19;	K02136
isotig01999_4;	K12816
isotig01996_16;	K03354
isotig01990_11;	K02964
isotig01988_7;	K01800
isotig01984_20;	K06752
isotig01976_4;	K12651
isotig01946_8;	K10867
isotig01942_17;	K06563
isotig01941_10;	K01444
isotig01938_17;	K06087
isotig01920_8;	K07196
isotig01908_23;	K14565
isotig01905_18;	K02987
isotig01897_16;	K01540
isotig01894_16;	K02183
isotig01892_10;	K05411
isotig01888_21;	K02366
isotig01879_4;	K12347
isotig01868_11;	K14753
isotig01867_9;	K10258
isotig01852_4;	K09518
isotig01840_18;	K05399
isotig01838_5;	K02437
isotig01828_26;	K00649
isotig01826_19;	K00699
isotig01824_23;	K00939
isotig01811_9;	K11538
isotig01798_9;	K00070
isotig01796_29;	K01623
isotig01794_33;	K02131
isotig01792_26;	K00799
isotig01779_16;	K06259
isotig01777_27;	K13884
isotig01772_19;	K13963
isotig01758_4;	K14400
isotig01756_11;	K06943
isotig01752_24;	K06099
isotig01747_16;	K02934
isotig01744_8;	K10594
isotig01743_17;	K08490
isotig01741_9;	K03238
isotig01735_6;	K06751
isotig01724_7;	K07413
isotig01721_16;	K06505
isotig01714_30;	K03257
isotig01706_13;	K05692
isotig01698_29;	K04734
isotig01697_6;	K12893
isotig01692_6;	K13885
isotig01682_30;	K12812
isotig01662_5;	K00049
isotig01660_9;	K08660
isotig01659_7;	K12261
isotig01652_25;	K08055
isotig01641_16;	K03681
isotig01628_22;	K01368
isotig01624_4;	K03245
isotig01620_7;	K12387
isotig01608_8;	K12823
isotig01606_41;	K12819
isotig01604_26;	K07424
isotig01602_25;	K14290
isotig01598_42;	K14163
isotig01593_2;	K10592
isotig01590_30;	K07249
isotig01588_36;	K03990
isotig01582_38;	K01044
isotig01580_27;	K14396
isotig01575_9;	K16198
isotig01568_20;	K03905
isotig01564_8;	K14027
isotig01556_9;	K13709
isotig01555_4;	K01672
isotig01552_24;	K06630
isotig01550_11;	K04001
isotig01544_35;	K03032
isotig01540_28;	K10949
isotig01538_28;	K03257
isotig01533_26;	K03260
isotig01528_6;	K04661
isotig01527_5;	K14557
isotig01522_6;	K02147
isotig01516_20;	K02875
isotig01510_34;	K04462
isotig01500_19;	K08779
isotig01494_15;	K12667
isotig01486_41;	K14000
isotig01485_16;	K03959
isotig01474_43;	K10088
isotig01472_41;	K01312
isotig01469_22;	K06562
isotig01458_28;	K03036
isotig01455_30;	K01528
isotig01448_42;	K04650
isotig01446_44;	K12824
isotig01440_37;	K08761
isotig01436_5;	K00907
isotig01428_17;	K14292
isotig01422_5;	K10839
isotig01420_3;	K14293
isotig01410_48;	K12886
isotig01408_49;	K10587
isotig01392_6;	K12486
isotig01376_5;	K00966
isotig01374_10;	K10456
isotig01345_5;	K06527
isotig01343_11;	K00873
isotig01334_19;	K03243
isotig01310_3;	K04802
isotig01298_17;	K04570
isotig01294_5;	K02865
isotig01289_4;	K13443
isotig01277_5;	K12567
isotig01271_24;	K14564
isotig01258_12;	K02262
isotig01197_4;	K06479
isotig01175_11;	K00933
isotig01169_7;	K02997
isotig01146_29;	K05853
isotig01128_13;	K02958
isotig01099_8;	K14328
isotig01091_10;	K03283
isotig01081_43;	K06270
isotig01075_59;	K10352
isotig01036_5;	K02880
isotig01019_25;	K04454
isotig01018_16;	K00276
isotig00995_10;	K06856
isotig00983_21;	K12741
isotig00977_20;	K11093
isotig00967_27;	K09521
isotig00960_33;	K12884
isotig00955_11;	K06856
isotig00943_9;	K09189
isotig00939_31;	K06471
isotig00927_9;	K12821
isotig00923_15;	K10415
isotig00908_64;	K10352
isotig00896_16;	K00079
isotig00861_6;	K12887
isotig00849_43;	K04004
isotig00847_31;	K04348
isotig00834_7;	K02105
isotig00833_7;	K10373
isotig00822_39;	K15516
isotig00821_8;	K00699
isotig00789_12;	K07414
isotig00782_38;	K06675
isotig00769_6;	K02974
isotig00768_8;	K00542
isotig00726_35;	K12879
isotig00714_10;	K11251
isotig00704_27;	K10407
isotig00593_2;	K04515
isotig00542_57;	K12327
isotig00520_12;	K12275
isotig00409_10;	K00134
isotig00376_8;	K10374
isotig00006_11;	K04660
HQDJLS201EZXPS_12;	K09048
HQDJLS201EZQDE_5;	K01125
HQDJLS201EZF3H_11;	K15013
HQDJLS201EZAKP_7;	K06230
HQDJLS201EZ9IU_3;	K03540
HQDJLS201EZ716_4;	K13237
HQDJLS201EZ6US_2;	K01242
HQDJLS201EZ137_4;	K05328
HQDJLS201EYWIZ_13;	K04864
HQDJLS201EYI1H_4;	K09049
HQDJLS201EY6GO_1;	K11125
HQDJLS201EY6GK_9;	K06279
HQDJLS201EXOM3_2;	K08487
HQDJLS201EXHC6_5;	K00602
HQDJLS201EXDUR_8;	K06671
HQDJLS201EX9EV_9;	K06092
HQDJLS201EWYTB_10;	K04042
HQDJLS201EWXYJ_13;	K07359
HQDJLS201EWUJC_2;	K14315
HQDJLS201EWQ5P_7;	K04268
HQDJLS201EWIQG_3;	K01876
HQDJLS201EWF1U_4;	K00814
HQDJLS201EWE5Y_6;	K12493
HQDJLS201EWC0D_16;	K02328
HQDJLS201EW4QR_11;	K07652
HQDJLS201EW10J_14;	K13340
HQDJLS201EVVJK_14;	K14737
HQDJLS201EVD1B_4;	K04269
HQDJLS201EVAZ3_13;	K07368
HQDJLS201EV6M2_6;	K08034
HQDJLS201EV5G1_4;	K02353
HQDJLS201EUQ21_2;	K13915
HQDJLS201EUN1B_9;	K11859
HQDJLS201EUIEO_15;	K13649
HQDJLS201EUEV0_3;	K04527
HQDJLS201ETXL3_2;	K03018
HQDJLS201ETHU2_5;	K01049
HQDJLS201ET5Q3_8;	K11863
HQDJLS201ESXMV_4;	K01115
HQDJLS201ESTH7_4;	K01115
HQDJLS201ESOV9_10;	K12652
HQDJLS201ESOJA_5;	K02046
HQDJLS201ESHO1_5;	K01672
HQDJLS201ESEOC_3;	K06487
HQDJLS201ESEFG_5;	K04389
HQDJLS201ERNHK_5;	K06486
HQDJLS201ERFNX_10;	K15618
HQDJLS201ERFJY_5;	K09699
HQDJLS201ERD48_1;	K03941
HQDJLS201ER5C0_4;	K14018
HQDJLS201EQWGZ_11;	K07636
HQDJLS201EQN9M_7;	K01540
HQDJLS201EQIKL_3;	K10886
HQDJLS201EQ6PF_9;	K08735
HQDJLS201EPYLW_7;	K14538
HQDJLS201EPTF2_8;	K04257
HQDJLS201EPO96_3;	K08803
HQDJLS201EPHXE_14;	K01069
HQDJLS201EPCCL_5;	K05239
HQDJLS201EPBXK_3;	K06821
HQDJLS201EPBAD_7;	K10352
HQDJLS201EOVMX_2;	K04412
HQDJLS201EOB24_2;	K00627
HQDJLS201EO7KO_5;	K01647
HQDJLS201ENW5L_6;	K12388
HQDJLS201ENSIM_5;	K03111
HQDJLS201ENAKT_9;	K01638
HQDJLS201ENAK6_3;	K00103
HQDJLS201EN0OQ_10;	K03144
HQDJLS201EMWBQ_10;	K10661
HQDJLS201EMPKY_10;	K01881
HQDJLS201EMLO8_6;	K00971
HQDJLS201EMKQB_14;	K10586
HQDJLS201EMH7S_2;	K03644
HQDJLS201EM7E3_3;	K08508
HQDJLS201EM6BE_5;	K10893
HQDJLS201EM1UF_6;	K01889
HQDJLS201ELQTK_4;	K03357
HQDJLS201ELLXW_9;	K02155
HQDJLS201ELINF_5;	K14302
HQDJLS201ELE8O_9;	K14320
HQDJLS201ELD0D_5;	K15728
HQDJLS201EL48E_5;	K05288
HQDJLS201EKRIT_6;	K10249
HQDJLS201EKQO9_3;	K00771
HQDJLS201EKPRA_1;	K02262
HQDJLS201EKJYY_6;	K10803
HQDJLS201EKHDS_13;	K11089
HQDJLS201EKENK_8;	K05857
HQDJLS201EK5GK_3;	K00306
HQDJLS201EK4QR_13;	K00231
HQDJLS201EJZIE_11;	K15779
HQDJLS201EJW8M_12;	K15304
HQDJLS201EJOZ8_7;	K02551
HQDJLS201EJMJJ_9;	K02302
HQDJLS201EJ9CX_6;	K11152
HQDJLS201EJ91O_4;	K01886
HQDJLS201EIVXG_13;	K01719
HQDJLS201EISS1_6;	K15309
HQDJLS201EIL22_5;	K06277
HQDJLS201EII4J_3;	K01937
HQDJLS201EIC8H_3;	K03131
HQDJLS201EIBQK_10;	K05547
HQDJLS201EI8ME_5;	K12891
HQDJLS201EI0LF_11;	K14309
HQDJLS201EHEXI_11;	K01217
HQDJLS201EH8XH_3;	K06754
HQDJLS201EH5AF_2;	K12879
HQDJLS201EGQGA_1;	K06745
HQDJLS201EGPBH_8;	K06474
HQDJLS201EGM7E_3;	K02178
HQDJLS201EGIYV_10;	K00615
HQDJLS201EGGA7_11;	K14688
HQDJLS201EGAUH_14;	K14395
HQDJLS201EG4Z1_11;	K08488
HQDJLS201EFOIE_3;	K11996
HQDJLS201EF9KD_9;	K04679
HQDJLS201EF8RC_7;	K14301
HQDJLS201EF7ET_4;	K12361
HQDJLS201EF0V8_5;	K09657
HQDJLS201EEW58_7;	K04498
HQDJLS201EEEVO_6;	K08601
HQDJLS201EEBGO_10;	K04505
HQDJLS201EE96O_12;	K14320
HQDJLS201EE69H_10;	K00914
HQDJLS201EDV1J_9;	K05400
HQDJLS201EDS9K_6;	K11519
HQDJLS201EDOVP_6;	K03906
HQDJLS201ED5XU_7;	K04257
HQDJLS201ECO22_3;	K06130
HQDJLS201ECLMM_10;	K06627
HQDJLS201ECF36_12;	K10416
HQDJLS201EBV9K_12;	K05858
HQDJLS201EBO69_7;	K03870
HQDJLS201EBEAN_5;	K10056
HQDJLS201EB1NB_4;	K04745
HQDJLS201EAWZL_16;	K01787
HQDJLS201EAH2Q_3;	K11220
HQDJLS201EABRD_2;	K10049
HQDJLS201EA3A6_8;	K10147
HQDJLS201E3OZE_3;	K06062
HQDJLS201E2WHL_10;	K02350
HQDJLS201E2UUP_4;	K01091
HQDJLS201E2NQC_1;	K08342
HQDJLS201E2KLT_5;	K06574
HQDJLS201E2JJT_9;	K08760
HQDJLS201E28M7_4;	K02318
HQDJLS201E27PU_13;	K04459
HQDJLS201E20EM_11;	K04817
HQDJLS201E1U90_8;	K04498
HQDJLS201E1TZS_11;	K03023
HQDJLS201E1T5F_2;	K05459
HQDJLS201E1BZQ_2;	K02993
HQDJLS201E1BTE_3;	K04575
HQDJLS201E18F3_2;	K04243
HQDJLS201E0WN5_10;	K03644
HQDJLS201E0V8R_9;	K00587
HQDJLS201E0Q7M_12;	K06094
HQDJLS201E0M5V_13;	K04505
HQDJLS201E0939_4;	K03357
HQDJLS201DZWIQ_9;	K00857
HQDJLS201DZPBR_3;	K12362
HQDJLS201DZLZF_14;	K06118
HQDJLS201DZK6U_4;	K12388
HQDJLS201DZFGQ_11;	K03364
HQDJLS201DZD5U_3;	K06275
HQDJLS201DZA1E_10;	K06594
HQDJLS201DZ7AF_5;	K05004
HQDJLS201DZ5UY_4;	K14407
HQDJLS201DZ2OE_5;	K12159
HQDJLS201DZ060_9;	K11583
HQDJLS201DYVX8_4;	K04274
HQDJLS201DYLD2_2;	K04207
HQDJLS201DY8M9_9;	K10612
HQDJLS201DXZK0_2;	K12796
HQDJLS201DXQTU_4;	K13129
HQDJLS201DXOBF_6;	K03679
HQDJLS201DXMB1_11;	K00472
HQDJLS201DXLL0_2;	K10845
HQDJLS201DXDFQ_10;	K09782
HQDJLS201DXDCT_15;	K01752
HQDJLS201DXCSJ_11;	K14077
HQDJLS201DXAUD_11;	K00845
HQDJLS201DX00V_4;	K06104
HQDJLS201DWWVG_6;	K03353
HQDJLS201DWNSI_17;	K01120
HQDJLS201DWMXT_12;	K12867
HQDJLS201DWGB7_4;	K05112
HQDJLS201DVZYL_11;	K01840
HQDJLS201DVZ9B_8;	K01619
HQDJLS201DVXRZ_6;	K00078
HQDJLS201DVNDO_10;	K10898
HQDJLS201DVK21_4;	K07593
HQDJLS201DVI03_4;	K09047
HQDJLS201DVH9V_11;	K02366
HQDJLS201DUS17_12;	K10584
HQDJLS201DUQ4C_6;	K06068
HQDJLS201DUO70_10;	K03510
HQDJLS201DUMCL_3;	K12334
HQDJLS201DULSS_7;	K04948
HQDJLS201DUHJW_11;	K00133
HQDJLS201DUEXL_3;	K13916
HQDJLS201DUD2C_13;	K01752
HQDJLS201DTXEV_7;	K04189
HQDJLS201DTUAV_5;	K05701
HQDJLS201DTK76_6;	K03350
HQDJLS201DT822_3;	K01259
HQDJLS201DRYIA_4;	K13646
HQDJLS201DRRJN_7;	K06516
HQDJLS201DROQD_11;	K08288
HQDJLS201DRE2H_7;	K06670
HQDJLS201DR77I_6;	K12805
HQDJLS201DR599_12;	K01880
HQDJLS201DR45T_3;	K13675
HQDJLS201DR0RE_4;	K05407
HQDJLS201DQUMQ_2;	K08486
HQDJLS201DQR96_4;	K08739
HQDJLS201DQR2J_3;	K08844
HQDJLS201DQK5J_9;	K03351
HQDJLS201DQD5J_8;	K01870
HQDJLS201DQCAJ_9;	K01047
HQDJLS201DQAYA_10;	K00274
HQDJLS201DQ91V_5;	K12367
HQDJLS201DQ74N_4;	K05285
HQDJLS201DQ654_3;	K12874
HQDJLS201DPAP3_8;	K13988
HQDJLS201DP38F_1;	K10845
HQDJLS201DOVLU_6;	K04646
HQDJLS201DOSZ7_2;	K08491
HQDJLS201DOS5X_9;	K13373
HQDJLS201DOMDZ_5;	K06638
HQDJLS201DOFY1_6;	K00315
HQDJLS201DO8XY_4;	K05690
HQDJLS201DO8O1_3;	K14738
HQDJLS201DO5SR_2;	K04306
HQDJLS201DNYAY_2;	K03649
HQDJLS201DNVNP_9;	K05400
HQDJLS201DNJIX_6;	K07820
HQDJLS201DNFMZ_4;	K05018
HQDJLS201DNA8Q_6;	K01875
HQDJLS201DN8FW_3;	K05126
HQDJLS201DMTRQ_3;	K03357
HQDJLS201DMQUI_3;	K12650
HQDJLS201DMPGA_9;	K10139
HQDJLS201DMOK8_13;	K13352
HQDJLS201DMM5Z_15;	K14536
HQDJLS201DMLPL_6;	K00078
HQDJLS201DMJQS_4;	K00939
HQDJLS201DMFB7_4;	K02375
HQDJLS201DLPWH_8;	K11787
HQDJLS201DLP8A_11;	K06092
HQDJLS201DLG9L_1;	K10869
HQDJLS201DL90N_9;	K06586
HQDJLS201DL1XS_2;	K07199
HQDJLS201DKZLO_3;	K03027
HQDJLS201DKUIU_3;	K03357
HQDJLS201DKT1Q_3;	K10807
HQDJLS201DKODI_3;	K01691
HQDJLS201DKN4T_2;	K06662
HQDJLS201DKLLS_2;	K00546
HQDJLS201DKIQ1_3;	K01107
HQDJLS201DKFFZ_4;	K00665
HQDJLS201DKDYZ_2;	K02318
HQDJLS201DKDKZ_8;	K06102
HQDJLS201DK2J1_2;	K02037
HQDJLS201DJNBO_11;	K06671
HQDJLS201DJLWW_14;	K01672
HQDJLS201DJD1X_13;	K12471
HQDJLS201DJCDZ_3;	K12401
HQDJLS201DJ5DM_12;	K12463
HQDJLS201DJ0NA_5;	K05751
HQDJLS201DIRNY_13;	K02184
HQDJLS201DIP5A_5;	K01465
[truncated: 1,549 more rows]

## Sheet: pathway
Pathway	NO. of unigenes	Pathway ID
Pathways in cancer	161	ko05200
HTLV-I infection	154	ko05166
RNA transport	134	ko03013
Epstein-Barr virus infection	125	ko05169
Protein processing in endoplasmic reticulum	121	ko04141
MAPK signaling pathway	120	ko04010
Huntington's disease	117	ko05016
Focal adhesion	115	ko04510
Alzheimer's disease	115	ko05010
Ubiquitin mediated proteolysis	114	ko04120
Cell cycle	113	ko04110
Herpes simplex infection	113	ko05168
Endocytosis	112	ko04144
Purine metabolism	111	ko00230
Spliceosome	108	ko03040
Tuberculosis	101	ko05152
Regulation of actin cytoskeleton	98	ko04810
Influenza A	98	ko05164
Oxidative phosphorylation	92	ko00190
Cell cycle - yeast	88	ko04111
Cytokine-cytokine receptor interaction	87	ko04060
Parkinson's disease	87	ko05012
Chemokine signaling pathway	86	ko04062
Phagosome	84	ko04145
Lysosome	81	ko04142
Pyrimidine metabolism	79	ko00240
Transcriptional misregulation in cancers	77	ko05202
Calcium signaling pathway	76	ko04020
Measles	76	ko05162
Ribosome	74	ko03010
Wnt signaling pathway	74	ko04310
Tight junction	73	ko04530
Insulin signaling pathway	73	ko04910
Neurotrophin signaling pathway	71	ko04722
Ribosome biogenesis in eukaryotes	69	ko03008
Oocyte meiosis	69	ko04114
Toxoplasmosis	69	ko05145
Natural killer cell mediated cytotoxicity	68	ko04650
Hepatitis C	68	ko05160
Osteoclast differentiation	67	ko04380
Meiosis - yeast	65	ko04113
mRNA surveillance pathway	63	ko03015
Jak-STAT signaling pathway	63	ko04630
Cell adhesion molecules (CAMs)	62	ko04514
Progesterone-mediated oocyte maturation	60	ko04914
RNA degradation	59	ko03018
Neuroactive ligand-receptor interaction	58	ko04080
Peroxisome	58	ko04146
Leukocyte transendothelial migration	57	ko04670
Axon guidance	56	ko04360
T cell receptor signaling pathway	55	ko04660
Fc gamma R-mediated phagocytosis	55	ko04666
Dilated cardiomyopathy (DCM)	55	ko05414
Pancreatic secretion	54	ko04972
Hypertrophic cardiomyopathy (HCM)	53	ko05410
Glycerophospholipid metabolism	52	ko00564
Rheumatoid arthritis	52	ko05323
ECM-receptor interaction	51	ko04512
Complement and coagulation cascades	51	ko04610
Glutamatergic synapse	51	ko04724
Dopaminergic synapse	51	ko04728
Chagas disease (American trypanosomiasis)	51	ko05142
Aminoacyl-tRNA biosynthesis	50	ko00970
Amoebiasis	50	ko05146
Amino sugar and nucleotide sugar metabolism	49	ko00520
NF-kappa B signaling pathway	49	ko04064
Vascular smooth muscle contraction	49	ko04270
Arginine and proline metabolism	48	ko00330
NOD-like receptor signaling pathway	48	ko04621
Salmonella infection	47	ko05132
GnRH signaling pathway	46	ko04912
Alcoholism	46	ko05034
Leishmaniasis	46	ko05140
Glycolysis / Gluconeogenesis	45	ko00010
Glycine, serine and threonine metabolism	45	ko00260
Phosphatidylinositol signaling system	45	ko04070
Adherens junction	45	ko04520
Toll-like receptor signaling pathway	45	ko04620
Bacterial invasion of epithelial cells	45	ko05100
Shigellosis	45	ko05131
Arrhythmogenic right ventricular cardiomyopathy (ARVC)	45	ko05412
B cell receptor signaling pathway	44	ko04662
Prostate cancer	44	ko05215
Viral myocarditis	44	ko05416
Proteasome	43	ko03050
Systemic lupus erythematosus	43	ko05322
Lysine degradation	42	ko00310
PPAR signaling pathway	42	ko03320
Cardiac muscle contraction	41	ko04260
Fc epsilon RI signaling pathway	41	ko04664
Pertussis	41	ko05133
DNA replication	40	ko03030
Nucleotide excision repair	39	ko03420
Cholinergic synapse	39	ko04725
Valine, leucine and isoleucine degradation	38	ko00280
Fanconi anemia pathway	38	ko03460
Serotonergic synapse	38	ko04726
Melanogenesis	38	ko04916
Protein digestion and absorption	38	ko04974
Renal cell carcinoma	38	ko05211
Small cell lung cancer	38	ko05222
Glutathione metabolism	37	ko00480
TGF-beta signaling pathway	37	ko04350
Hematopoietic cell lineage	37	ko04640
Synaptic vesicle cycle	37	ko04721
N-Glycan biosynthesis	36	ko00510
Inositol phosphate metabolism	36	ko00562
Pyruvate metabolism	36	ko00620
Metabolism of xenobiotics by cytochrome P450	36	ko00980
Citrate cycle (TCA cycle)	35	ko00020
ErbB signaling pathway	35	ko04012
Staphylococcus aureus infection	35	ko05150
Glyoxylate and dicarboxylate metabolism	34	ko00630
VEGF signaling pathway	34	ko04370
Pancreatic cancer	34	ko05212
Glycerolipid metabolism	33	ko00561
Basal transcription factors	33	ko03022
mTOR signaling pathway	33	ko04150
Apoptosis	33	ko04210
Salivary secretion	33	ko04970
Epithelial cell signaling in Helicobacter pylori infection	32	ko05120
Pathogenic Escherichia coli infection	32	ko05130
Drug metabolism - cytochrome P450	31	ko00982
ABC transporters	31	ko02010
Antigen processing and presentation	31	ko04612
RIG-I-like receptor signaling pathway	31	ko04622
Retrograde endocannabinoid signaling	31	ko04723
Fatty acid metabolism	30	ko00071
Porphyrin and chlorophyll metabolism	30	ko00860
Mismatch repair	30	ko03430
p53 signaling pathway	30	ko04115
Gap junction	30	ko04540
Long-term potentiation	30	ko04720
Adipocytokine signaling pathway	30	ko04920
Colorectal cancer	30	ko05210
Chronic myeloid leukemia	30	ko05220
Cysteine and methionine metabolism	29	ko00270
Long-term depression	29	ko04730
Endometrial cancer	29	ko05213
Methane metabolism	28	ko00680
Homologous recombination	28	ko03440
Cytosolic DNA-sensing pathway	28	ko04623
Amphetamine addiction	28	ko05031
Fructose and mannose metabolism	27	ko00051
Various types of N-glycan biosynthesis	27	ko00513
Propanoate metabolism	27	ko00640
SNARE interactions in vesicular transport	27	ko04130
Fat digestion and absorption	27	ko04975
Amyotrophic lateral sclerosis (ALS)	27	ko05014
Melanoma	27	ko05218
Tryptophan metabolism	26	ko00380
Bile secretion	26	ko04976
Alanine, aspartate and glutamate metabolism	25	ko00250
Arachidonic acid metabolism	25	ko00590
RNA polymerase	25	ko03020
Glioma	25	ko05214
Primary immunodeficiency	25	ko05340
Pentose phosphate pathway	24	ko00030
Starch and sucrose metabolism	24	ko00500
Sphingolipid metabolism	24	ko00600
Carbon fixation pathways in prokaryotes	24	ko00720
Drug metabolism - other enzymes	24	ko00983
Notch signaling pathway	24	ko04330
Intestinal immune network for IgA production	24	ko04672
Endocrine and other factor-regulated calcium reabsorption	24	ko04961
Prion diseases	24	ko05020
Malaria	24	ko05144
Basal cell carcinoma	24	ko05217
Ether lipid metabolism	23	ko00565
Base excision repair	23	ko03410
Vasopressin-regulated water reabsorption	23	ko04962
Gastric acid secretion	23	ko04971
Mineral absorption	23	ko04978
Legionellosis	23	ko05134
Galactose metabolism	22	ko00052
Other types of O-glycan biosynthesis	22	ko00514
Nitrogen metabolism	22	ko00910
African trypanosomiasis	22	ko05143
Acute myeloid leukemia	22	ko05221
Carbon fixation in photosynthetic organisms	21	ko00710
Retinol metabolism	21	ko00830
Aldosterone-regulated sodium reabsorption	21	ko04960
Vibrio cholerae infection	21	ko05110
Fatty acid elongation	20	ko00062
Nicotinate and nicotinamide metabolism	20	ko00760
GABAergic synapse	20	ko04727
Cocaine addiction	20	ko05030
Morphine addiction	20	ko05032
Steroid hormone biosynthesis	19	ko00140
Histidine metabolism	19	ko00340
beta-Alanine metabolism	19	ko00410
Protein export	19	ko03060
Type II diabetes mellitus	19	ko04930
Bladder cancer	19	ko05219
Allograft rejection	19	ko05330
Two-component system	18	ko02020
Non-small cell lung cancer	18	ko05223
Autoimmune thyroid disease	18	ko05320
Tyrosine metabolism	17	ko00350
Glycosylphosphatidylinositol(GPI)-anchor biosynthesis	17	ko00563
Hedgehog signaling pathway	17	ko04340
Pentose and glucuronate interconversions	16	ko00040
Linoleic acid metabolism	16	ko00591
Butanoate metabolism	16	ko00650
One carbon pool by folate	16	ko00670
Terpenoid backbone biosynthesis	16	ko00900
Biosynthesis of unsaturated fatty acids	16	ko01040
Type I diabetes mellitus	16	ko04940
Carbohydrate digestion and absorption	16	ko04973
Ubiquinone and other terpenoid-quinone biosynthesis	15	ko00130
Mucin type O-glycan biosynthesis	15	ko00512
Regulation of autophagy	15	ko04140
Asthma	15	ko05310
Graft-versus-host disease	15	ko05332
Phototransduction - fly	14	ko04745
Vitamin digestion and absorption	14	ko04977
Thyroid cancer	14	ko05216
Selenocompound metabolism	13	ko00450
Ascorbate and aldarate metabolism	12	ko00053
Other glycan degradation	12	ko00511
Glycosaminoglycan degradation	12	ko00531
Glycosphingolipid biosynthesis - lacto and neolacto series	12	ko00601
Riboflavin metabolism	12	ko00740
Pantothenate and CoA biosynthesis	12	ko00770
Collecting duct acid secretion	12	ko04966
Phenylalanine metabolism	11	ko00360
alpha-Linolenic acid metabolism	11	ko00592
Steroid biosynthesis	10	ko00100
Glycosaminoglycan biosynthesis - chondroitin sulfate	10	ko00532
Circadian rhythm - mammal	10	ko04710
Proximal tubule bicarbonate reclamation	10	ko04964
Primary bile acid biosynthesis	9	ko00120
Glycosaminoglycan biosynthesis - keratan sulfate	9	ko00533
Olfactory transduction	9	ko04740
Glycosphingolipid biosynthesis - ganglio series	8	ko00604
Renin-angiotensin system	8	ko04614
Plant-pathogen interaction	8	ko04626
Phototransduction	8	ko04744
Nicotine addiction	8	ko05033
Benzoate degradation	7	ko00362
Phenylalanine, tyrosine and tryptophan biosynthesis	7	ko00400
Glycosaminoglycan biosynthesis - heparan sulfate	7	ko00534
Lipoic acid metabolism	7	ko00785
Folate biosynthesis	7	ko00790
Sulfur metabolism	7	ko00920
Non-homologous end-joining	7	ko03450
Sulfur relay system	7	ko04122
Dorso-ventral axis formation	7	ko04320
Fatty acid biosynthesis	6	ko00061
Cyanoamino acid metabolism	6	ko00460
Aminobenzoate degradation	6	ko00627
Vitamin B6 metabolism	6	ko00750
Isoquinoline alkaloid biosynthesis	6	ko00950
MAPK signaling pathway - fly	6	ko04011
MAPK signaling pathway - yeast	6	ko04013
Cell cycle - Caulobacter	6	ko04112
Maturity onset diabetes of the young	6	ko04950
Synthesis and degradation of ketone bodies	5	ko00072
Valine, leucine and isoleucine biosynthesis	5	ko00290
Streptomycin biosynthesis	5	ko00521
Glycosphingolipid biosynthesis - globo series	5	ko00603
Chloroalkane and chloroalkene degradation	5	ko00625
Caprolactam degradation	5	ko00930
Taste transduction	5	ko04742
Lysine biosynthesis	4	ko00300
Biotin metabolism	4	ko00780
Geraniol degradation	3	ko00281
Taurine and hypotaurine metabolism	3	ko00430
Phosphonate and phosphinate metabolism	3	ko00440
D-Glutamine and D-glutamate metabolism	3	ko00471
Peptidoglycan biosynthesis	3	ko00550
Polycyclic aromatic hydrocarbon degradation	3	ko00624
Styrene degradation	3	ko00643
Thiamine metabolism	3	ko00730
Limonene and pinene degradation	3	ko00903
Phenylpropanoid biosynthesis	3	ko00940
Biosynthesis of ansamycins	3	ko01051
Cutin, suberine and wax biosynthesis	2	ko00073
Caffeine metabolism	2	ko00232
Butirosin and neomycin biosynthesis	2	ko00524
Atrazine degradation	2	ko00791
Sesquiterpenoid and triterpenoid biosynthesis	2	ko00909
Tropane, piperidine and pyridine alkaloid biosynthesis	2	ko00960
Bacterial secretion system	2	ko03070
Circadian rhythm - plant	2	ko04712
Tetracycline biosynthesis	1	ko00253
Penicillin and cephalosporin biosynthesis	1	ko00311
beta-Lactam resistance	1	ko00312
Bisphenol degradation	1	ko00363
D-Alanine metabolism	1	ko00473
Toluene degradation	1	ko00623
Naphthalene degradation	1	ko00626
Nitrotoluene degradation	1	ko00633
C5-Branched dibasic acid metabolism	1	ko00660
Indole alkaloid biosynthesis	1	ko00901
Zeatin biosynthesis	1	ko00908
Flavone and flavonol biosynthesis	1	ko00944
Betalain biosynthesis	1	ko00965
Bacterial chemotaxis	1	ko02030
Circadian rhythm - fly	1	ko04711
