# Supplementary material for: Characterization of Liaoning Cashmere Goat Transcriptome: Sequencing, De Novo Assembly, Functional Annotation and Comparative Analysis
Source: PLoS One. 2013 Oct 9;8(10):e77062. doi: 10.1371/journal.pone.0077062 (PMC3793953; doi:10.1371/journal.pone.0077062)
Supplement: Table S3 — The statistics of gene coverage rate. (XLSX) [file pone.0077062.s003.xlsx]

## Sheet: Sheet1
Gene_symbol	Accession number	Gene_length	Coverage_length	Coverage_rate	NO.unigenes	unigenes
AGER	gb|GU139407.1|	1545	1545	1	1	isotig00873
AMY2A	ref|XM_864887.2|	1569	1569	1	1	isotig04123
ANKRD1	ref|NM_001252178.1|	1739	1739	1	2	isotig03605	isotig14991
APOD	ref|NM_001076301.1|	904	904	1	1	isotig03822
CCS	ref|NM_001046187.1|	672	672	1	1	isotig08195
CD209	ref|NM_001145756.1|	780	780	1	1	isotig01942
COX4I1	ref|NM_001001439.2|	730	730	1	1	isotig08120
CYHR1	gb|BC104552.2|	825	825	1	1	isotig06363
EPHX1	gb|HQ326238.1|	1532	1532	1	1	isotig03785
FGF7	gb|AF239241.1|AF239241	816	816	1	1	isotig07065
GNLY	ref|NM_001105262.1|	509	509	1	1	isotig13009
HAMP	ref|NM_001195312.1|	249	249	1	3	HQDJLS201CDN7L	HNTXQRY02H5Y5O	HN40NPI01DAUEJ
KLK1	gb|GQ355938.1|	786	786	1	1	isotig10217
LOC100125619	ref|NM_001105261.1|	341	341	1	1	HNTXQRY02H2UOT
LOC100848208	ref|XR_138795.1|	714	714	1	3	HQDJLS201ESPHQ	HQDJLS201AGO4G	HQDJLS201BLFZA
LOC100848544	ref|XR_138699.1|	3376	3376	1	72	isotig01078	HN40NPI01AEHKA	HN40NPI01BLSR6	HN40NPI01C7TS2	HN40NPI01D4Q2W	HN40NPI01EC0J2	HN40NPI01EIRBO	HN40NPI01A1W3P	HN40NPI01A7745	HN40NPI01AF4NK	HN40NPI01AOCNP	HN40NPI01AOREQ	HN40NPI01AQ593	HN40NPI01ARIN4	HN40NPI01AWO5H	HN40NPI01AZJ03	HN40NPI01B118B	HN40NPI01B7QPT	HN40NPI01BCHDB	HN40NPI01BEYU1	HN40NPI01BGH1K	HN40NPI01BI4ER	HN40NPI01BJNMG	HN40NPI01BP4RO	HN40NPI01BSFW8	HN40NPI01BTHJG	HN40NPI01BTJDD	HN40NPI01BW7FM	HN40NPI01BX8OR	HN40NPI01C0N42	HN40NPI01C2MH0	HN40NPI01C3I9S	HN40NPI01C42LL	HN40NPI01C4UZA	HN40NPI01CC69M	HN40NPI01CKIW2	HN40NPI01CLJD4	HN40NPI01CMWKI	HN40NPI01D3CP2	HN40NPI01DF02G	HN40NPI01DFQXC	HN40NPI01DGMI4	HN40NPI01DNOUM	HN40NPI01DQHQQ
LOC100850019	ref|XM_003582892.1|	348	348	1	1	isotig14261
LOC100850066	ref|XM_003582893.1|	282	282	1	1	isotig14803
LOC100852187	ref|XM_003582854.1|	291	291	1	3	HNTXQRY02JB3OS	isotig10361	HQDJLS201CJB4G
LOC786134	ref|XM_001250601.3|	1152	1152	1	1	isotig00859
MIR1940	ref|NR_030845.1|	60	60	1	1	HNTXQRY02ISTGH
MIR2299	ref|NR_031036.1|	79	79	1	2	HNTXQRY02F9SG1	HQDJLS201DIS7E
MIR2315	ref|NR_031101.1|	80	80	1	1	HQDJLS201AVW6X
ovar-MHCI-E2	emb|AJ874676.3|	1113	1113	1	1	isotig01735
PPP3R1	ref|NM_174583.2|	841	841	1	4	HNTXQRY02HSDA9	HQDJLS201BHOSW	HQDJLS201CQCWE	HN40NPI01AP921
PRDX6	gb|BC102172.1|	1696	1696	1	1	isotig03455
PSMD4	ref|NM_001104928.1|	1157	1157	1	2	isotig06057	HN40NPI01CEG7J
RPL7	ref|NM_001014928.1|	1090	1090	1	1	isotig06017
RPS10	gb|EF564272.1|	544	544	1	10	isotig13447	HQDJLS201A4BAE	HQDJLS201A61PU	HQDJLS201ASQNK	HQDJLS201B0Z9C	HQDJLS201C0ZGV	HQDJLS201C2ZIU	HQDJLS201D0PR0	HQDJLS201DJQSE	HQDJLS201DY1DT
SETMAR	gb|U52077.1|HSU52077	1287	1287	1	58	HNTXQRY02FZ3JY	HQDJLS201EC2O7	isotig08718	HQDJLS201BEVLS	HNTXQRY02GBA4E	HNTXQRY02I4SP0	HNTXQRY02I6S4C	HNTXQRY02IP277	HNTXQRY02JQH7Z	HNTXQRY02JPRCU	HQDJLS201ELE6H	isotig08992	HNTXQRY02FVDIC	HQDJLS201ECS0M	HQDJLS201BFSDV	HQDJLS201CVMLX	HNTXQRY02GOLC8	HQDJLS201BQ0LG	HQDJLS201D9EEF	HQDJLS201BYZHI	HQDJLS201EA9VM	isotig09187	HQDJLS201A9I5I	HQDJLS201ER6WM	HQDJLS201AG7K4	isotig12784	HQDJLS201DE3TX	HQDJLS201EF58B	HQDJLS201EW4AN	HQDJLS201DTVZA	HN40NPI01BZBFO	HNTXQRY02FO11D	HNTXQRY02HEM2M	HQDJLS201AKMPU	HQDJLS201E0WV0	HNTXQRY02FX5Z8	HNTXQRY02GD1EG	HN40NPI01EXSZO	HQDJLS201DGGJE	HQDJLS201BO1JQ	HQDJLS201C67VX	HN40NPI01EU9SO	HN40NPI01A9074	HN40NPI01AL177
Slc11a1	gb|FJ388877.1|	448	448	1	1	isotig14536
FTH1	gb|EF105408.1|	678	677	0.998525	3	isotig08715	HQDJLS201AQZRT	HQDJLS201CYC2B
SERPINA1	ref|NM_001009799.1|	1334	1332	0.998501	1	isotig04925
RPS11	gb|BC102249.1|	579	578	0.998273	1	isotig10755
NTAN1	ref|NM_001206144.1|	1100	1098	0.998182	1	isotig02578
NEXN	ref|XM_003585886.1|	3093	3087	0.99806	14	isotig00557	HN40NPI01BTVAB	HN40NPI01C0Q1Z	HN40NPI01DI5MW	HN40NPI01EX7YT	HN40NPI01EYV71	HQDJLS201ERNIB	HNTXQRY02GG0PT	HNTXQRY02HGWS9	HNTXQRY02HY0WT	HNTXQRY02HBGJ1	HNTXQRY02I2TPC	HNTXQRY02JBEFN	HQDJLS201BI871
PNLIP	ref|NM_001205820.1|	1480	1477	0.997973	1	isotig04396
ATP5D	ref|NM_176670.2|	973	971	0.997945	1	isotig07746
LOC443416	emb|X73462.1|	485	484	0.997938	1	isotig07713
GABARAPL2	gb|BT020958.1|	953	951	0.997901	1	isotig08198
DOHH	gb|EU370547.1|	461	460	0.997831	1	HQDJLS201A82M7
CST6	ref|NM_001012764.2|	450	449	0.997778	2	isotig13482	HQDJLS201CGQ1D
CYP3A24	ref|NM_001129904.1|	1653	1649	0.99758	1	isotig01604
BSG	gb|BT029896.1|	1440	1436	0.997222	1	isotig04587
GNG11	ref|NM_001024523.1|	745	742	0.995973	1	isotig09727
LOC100847940	ref|XR_139712.1|	3157	3144	0.995882	1	isotig01404
LOC532205	ref|XM_610715.4|	969	965	0.995872	6	HQDJLS201DAESR	HN40NPI01DCLEL	HN40NPI01EXA4P	HQDJLS201B966H	HQDJLS201D48OK	isotig12387
ATP5A1	ref|NM_174684.2|	1912	1904	0.995816	1	isotig03213
HSP90AB1	ref|NM_001079637.1|	2526	2515	0.995645	1	isotig03052
MTDH	ref|NM_001046038.1|	3434	3419	0.995632	2	isotig00869	isotig03077
LOC781304	ref|XM_001249529.2|	907	903	0.99559	2	HQDJLS201CG8FL	HQDJLS201DCD6H
C1QC	ref|NM_001206396.1|	1071	1066	0.995331	1	isotig07188
HSPB1	gb|BC102129.1|	856	852	0.995327	1	isotig09406
PIN1	gb|BT021189.1|	1015	1010	0.995074	1	isotig07642
CAPZA2	ref|NM_001012998.2|	1594	1586	0.994981	1	isotig03220
HNRNPA2B1	ref|XM_532495.3|	3737	3718	0.994916	1	isotig00467
GMFG	ref|NM_001024537.1|	574	571	0.994774	1	isotig13377
CISD3	ref|XM_870684.3|	543	540	0.994475	1	isotig12542
RPS24	gb|HQ318028.1|	540	537	0.994444	1	isotig00769
DAD1	gb|BC102081.1|	694	690	0.994236	1	isotig11403
PLA2G2A	ref|NM_001025324.1|	839	834	0.994041	1	isotig09305
LOC100850370	ref|XM_003583873.1|	499	496	0.993988	1	isotig14054
LOC100848261	ref|XR_138891.1|	1299	1289	0.992302	5	HQDJLS201BE2G6	HN40NPI01AJM76	HQDJLS201EABJP	HNTXQRY02ISBVZ	HQDJLS201BO1E6
LOC617648	ref|XM_002699678.1|	501	497	0.992016	1	HQDJLS201C0MJE
MFAP1	ref|NM_001034397.1|	1923	1907	0.99168	1	isotig02999
SUMO1	gb|BC102884.1|	1158	1148	0.991364	1	isotig05253
UQCRC1	gb|BC104500.2|	1577	1563	0.991122	3	HNTXQRY02F7DZ1	HNTXQRY02J35II	isotig06310
PRDX1	gb|AF305561.1|	901	893	0.991121	1	isotig08942
SPARCL1	ref|NM_001034302.1|	2630	2606	0.990875	1	isotig01412
NSRP1	ref|NM_001046462.1|	2043	2024	0.9907	4	isotig01335	HQDJLS201AHHTA	HQDJLS201CFQ2V	HN40NPI01C7W20
TAF13	ref|NM_001075597.1|	1488	1474	0.990591	1	isotig04008
H2AFZ	ref|NM_174809.2|	948	939	0.990506	1	isotig07751
KTN1	ref|NM_001258303.1|	4666	4621	0.990356	1	isotig00903
RPL7A	gb|BT030549.1|	851	842	0.989424	1	isotig09313
KRTAP11-1	gb|AY510113.1|	871	861	0.988519	1	isotig08986
H19	gb|EU293410.1|	2069	2045	0.9884	1	isotig03155
BRD7	ref|NM_001103260.1|	2147	2122	0.988356	1	isotig03128
DNAJC8	ref|XM_001788890.3|	1493	1475	0.987944	1	isotig04420
RPL4	gb|BC102521.1|	1388	1371	0.987752	1	isotig03994
CDC37	gb|BT020643.1|	1576	1556	0.98731	1	isotig04031
BCNT	dbj|AB465689.1|	1020	1007	0.987255	1	isotig06538
RAD23A	ref|NM_001082614.1|	1844	1820	0.986985	1	isotig03544
STAR	ref|NM_174189.2|	1152	1137	0.986979	1	isotig02979
SSB	gb|BC103234.1|	1603	1582	0.9869	3	isotig03102	HN40NPI01E7ZMS	HQDJLS201DVA6F
FAM92A1	ref|NM_001035442.1|	1060	1046	0.986792	1	isotig02108
LOC100851201	ref|XM_003583361.1|	885	873	0.986441	3	isotig08199	HN40NPI01CEIE8	HN40NPI01DP524
RSRC2	ref|NM_001102146.1|	2248	2217	0.98621	1	isotig01476
HSPA8	gb|BC154389.1|	2242	2211	0.986173	1	isotig03183
ATF4	ref|NM_001142518.1|	1219	1202	0.986054	1	isotig04700
ITM2B	ref|NM_001134304.1|	1144	1128	0.986014	1	isotig03891
CYP2B6	ref|NM_001075173.1|	2286	2254	0.986002	4	isotig01093	HNTXQRY02J2YOW	HNTXQRY02HSNPQ	isotig13089
TMEM97	gb|BT029797.1|	1643	1620	0.986001	1	isotig03011
PTGR1	ref|NM_001035281.1|	1278	1260	0.985915	2	isotig05240	HQDJLS201BWH8F
SLC25A3	gb|BC149996.1|	1332	1313	0.985736	1	isotig01351
CPB1	ref|NM_001105350.1|	1463	1442	0.985646	3	isotig04513	HQDJLS201B22IJ	HN40NPI01EZQG8
WBP4	ref|NM_001075251.1|	1518	1496	0.985507	17	isotig01442	HN40NPI01B1JTR	HN40NPI01B6L5H	HN40NPI01BCF71	HN40NPI01BEMSQ	HN40NPI01BES26	HN40NPI01BMKAI	HN40NPI01BN6PL	HN40NPI01C12K3	HN40NPI01CO3L8	HN40NPI01CRC8I	HN40NPI01CT1D3	HN40NPI01D8GIP	HN40NPI01EIQJL	HN40NPI01EPM4D	HN40NPI01EQ949	HN40NPI01EVF5T
AMZ2	ref|NM_001034481.1|	1168	1151	0.985445	2	isotig05870	isotig13769
NUCKS1	ref|NM_001244237.1|	1837	1810	0.985302	4	isotig01087	isotig15002	HN40NPI01DINRR	HN40NPI01DKY1H
AK2	gb|BT025476.1|	1612	1588	0.985112	1	isotig01824
CEL	gb|BC149530.1|	1921	1892	0.984904	2	isotig03456	HQDJLS201DI75O
TCAP	gb|JN129836.1|	992	977	0.984879	1	isotig07950
K35	ref|NM_001114761.1|	1770	1743	0.984746	1	isotig03722
ECHS1	ref|NM_001025206.2|	1482	1459	0.98448	1	isotig03760
CIR1	ref|XM_003581811.1|	1802	1774	0.984462	2	isotig03731	HQDJLS201DRVR5
RAN	ref|NM_001034705.1|	1077	1060	0.984215	1	isotig03127
CDC42	ref|NM_001046332.1|	2084	2051	0.984165	1	isotig03310
SNX6	gb|BT030576.1|	1887	1857	0.984102	1	isotig03543
OS9	ref|NM_001034225.1|	2678	2635	0.983943	1	isotig01474
APOBEC3A	gb|FJ042940.1|	125548	123526	0.983895	49	HN40NPI01DV6XI	HQDJLS201BSH2C	HQDJLS201CRJYV	HQDJLS201BD50R	HN40NPI01AS2S2	HN40NPI01CEQB6	HN40NPI01EJRE7	HQDJLS201CF8J4	HQDJLS201CUZMX	HNTXQRY02F27DN	HNTXQRY02F6EDC	HNTXQRY02G7JWA	HNTXQRY02GP91N	HNTXQRY02H1XUO	HNTXQRY02IKAYV	HNTXQRY02ILUFM	HNTXQRY02ISBOG	HNTXQRY02IU9Y0	HNTXQRY02JI85U	HQDJLS201CEZSN	HQDJLS201EBL64	HNTXQRY02GV0OB	HQDJLS201CP9RS	HQDJLS201AEF9Z	HQDJLS201BFR0A	HQDJLS201DTWJ0	HQDJLS201DVCJ2	HQDJLS201APHK1	HQDJLS201CRWRE	HN40NPI01B1WRD	HN40NPI01D8PQO	HNTXQRY02IX6D6	HQDJLS201CVYRF	HNTXQRY02GLSO3	HN40NPI01C7B0F	HQDJLS201D5HBT	HQDJLS201BBEQE	HN40NPI01B2XDL	HNTXQRY02HM4CL	HNTXQRY02J3TDA	HN40NPI01AKHFS	HNTXQRY02JAEI3	HNTXQRY02JLYXY	HQDJLS201D999M
DHRS4	gb|BC112878.1|	1302	1281	0.983871	3	isotig05306	HNTXQRY02G8V9P	HQDJLS201BYCJD
PLA2G2A	ref|NM_001075820.1|	865	851	0.983815	1	isotig09377
RPL15	ref|NM_001077866.1|	2212	2176	0.983725	1	isotig03207
KRTAP15-1	gb|AY510116.1|	674	663	0.98368	1	isotig10429
RNPS1	ref|NM_001101841.1|	1877	1846	0.983484	1	isotig03529
LOC533073	ref|XR_138848.1|	542	533	0.983395	1	isotig13669
ANXA2	ref|NM_174716.1|	1381	1358	0.983345	1	isotig04883
HIBCH	ref|NM_001046413.1|	1471	1446	0.983005	1	isotig04040
HEBP1	ref|NM_001075985.1|	1052	1034	0.98289	1	isotig06614
HMGN1	ref|NM_001034772.1|	1218	1197	0.982759	1	isotig05855
RNASE1	gb|BC149529.1|	864	849	0.982639	1	isotig09331
YWHAE	ref|NM_174491.3|	1779	1748	0.982574	1	isotig01552
PTN	ref|NM_173955.1|	1204	1183	0.982558	1	isotig04473
TMEM59	ref|NM_001035076.1|	1146	1126	0.982548	1	isotig03427
WFDC1	ref|XM_581642.5|	1191	1170	0.982368	1	isotig06185
C7H1orf35	ref|NM_001034272.1|	1020	1002	0.982353	1	isotig07460
MUC16	tpe|BN001315.1|	115377	113333	0.982284	162	HN40NPI01BISO8	HQDJLS201B9MKQ	HQDJLS201C93RS	HQDJLS201DMRN9	HN40NPI01A2BXD	HQDJLS201BD6WH	HQDJLS201EOQ5R	HNTXQRY02G2ZH8	HNTXQRY02IW32R	HN40NPI01CCL9H	HN40NPI01C4QEQ	HN40NPI01E12UP	HQDJLS201EB08D	HN40NPI01C25WU	HQDJLS201EA56W	HQDJLS201BIE84	HN40NPI01CRTMJ	HN40NPI01BJBZ1	HQDJLS201BB6KK	HQDJLS201B8EUU	HQDJLS201AZF3W	HN40NPI01B1JI4	isotig10697	HN40NPI01E27HL	HQDJLS201CK40Q	HQDJLS201CVDYV	HNTXQRY02F9KD0	HN40NPI01DE4ZI	HN40NPI01CY5AT	HN40NPI01DL33R	HQDJLS201A9QNE	HQDJLS201DI2LS	isotig06128	HN40NPI01DI984	HQDJLS201C8367	HN40NPI01C6UU8	HN40NPI01C3UJI	HQDJLS201BFMYM	HNTXQRY02G88OI	HNTXQRY02H1WO5	HNTXQRY02IP3ST	HNTXQRY02ITCH1	HNTXQRY02JP1B8	HN40NPI01BPFOC
CELA3B	ref|NM_001166518.1|	903	887	0.982281	7	isotig02280	HN40NPI01DLQ12	HN40NPI01CNEC0	HQDJLS201DVGSM	HN40NPI01CMWQK	HN40NPI01BVG4Y	HN40NPI01A1CL8
SDHD	gb|GU338978.1|	1238	1216	0.982229	4	isotig05411	HN40NPI01AGKZP	HN40NPI01EW717	HN40NPI01CEO2N
COPS8	ref|NM_001083497.1|	1631	1602	0.982219	1	isotig03815
ATP5B	gb|BC116099.1|	1789	1757	0.982113	4	isotig03685	HN40NPI01A2LUD	HN40NPI01B50QS	isotig07658
IER3	ref|NM_001075202.2|	1172	1151	0.982082	1	isotig06316
RGN	gb|BC103461.1|	1393	1368	0.982053	2	isotig04900	HQDJLS201DN0A8
IGLV	gb|AF172690.1|	333	327	0.981982	8	HN40NPI01C16J6	HQDJLS201EBL71	HQDJLS201EAXKS	HN40NPI01B73BR	HN40NPI01AY3GU	HN40NPI01BXXVW	HQDJLS201A3M7N	HQDJLS201A121Z
CPA1	ref|NM_174750.2|	1379	1354	0.981871	10	isotig01500	HQDJLS201CP8F3	HN40NPI01CHORU	HNTXQRY02IXCAH	HN40NPI01B7GYC	HN40NPI01BDWK8	HQDJLS201AT1KY	HQDJLS201EHEDQ	HQDJLS201CL0CH	HQDJLS201CQBCG
LOC100849875	ref|XR_139121.1|	3135	3078	0.981818	19	HQDJLS201DNPLT	isotig08067	isotig11047	HNTXQRY02F9LE3	HNTXQRY02GHD97	HNTXQRY02GNAZA	isotig01178	isotig07348	HN40NPI01A1LKA	HN40NPI01EV8KX	HNTXQRY02F7QHY	HNTXQRY02FLOCJ	HNTXQRY02JVGSQ	HNTXQRY02HCTXV	HQDJLS201BVOSP	HQDJLS201CB0L8	HQDJLS201EUDSD	HN40NPI01AP281	HN40NPI01BGFYG
BOLA	gb|DQ121142.1|	1428	1402	0.981793	1	isotig00776
Fxr1	ref|NM_001113188.1|	2339	2296	0.981616	1	isotig00822
RG9MTD3	ref|NM_001076859.1|	1301	1277	0.981553	1	isotig04806
RPL8	gb|HQ318046.1|	859	843	0.981374	1	isotig09552
EIF4A1	ref|NM_001034228.1|	1771	1738	0.981366	1	isotig01714
SPARC	gb|BT030548.1|	2174	2133	0.981141	1	isotig01666
LOC100861181	gb|AY510121.1|	685	672	0.981022	2	isotig11890	HQDJLS201EQX8A
SUMO3	ref|NM_001076449.1|	1630	1599	0.980982	1	isotig03505
CAPNS1	gb|BC116060.1|	1306	1281	0.980858	1	isotig01788
VIM	ref|NM_173969.3|	1876	1840	0.98081	1	isotig03533
VPS26A	ref|NM_001075455.1|	2691	2639	0.980676	1	isotig03035
EEF1B2	gb|BC147944.1|	873	856	0.980527	1	isotig08005
TTR	ref|NM_001009800.1|	610	598	0.980328	2	isotig12893	HN40NPI01AOTQO
TBCB	gb|BC102571.1|	963	944	0.98027	1	isotig08474
ZG16	ref|XM_866258.1|	504	494	0.980159	2	isotig05611	HNTXQRY02H8X11
C1QA	gb|BT020977.1|	1006	986	0.980119	1	isotig06645
RAB11B	ref|NM_001035391.1|	1455	1426	0.980069	1	isotig04343
LOC100608099	ref|XR_128691.1|	987	967	0.979737	1	isotig04437
CL2	gb|AY652747.1|	838	821	0.979714	1	isotig03295
LOC616478	ref|XM_881714.4|	492	482	0.979675	1	isotig13038
IK	ref|NM_001103349.1|	1914	1875	0.979624	1	isotig03447
BIN1	ref|NM_001046541.1|	1913	1874	0.979613	1	isotig00699
GAL-1	ref|NM_001009287.1|	487	477	0.979466	1	isotig13664
DSTN	gb|BC103074.1|	776	760	0.979381	1	isotig03766
GNG10	ref|NM_001114512.1|	1206	1181	0.97927	1	isotig05989
CA3	ref|NM_001034437.1|	1688	1653	0.979265	1	isotig03472
FABP4	ref|NM_174314.2|	625	612	0.9792	1	isotig06412
EEF1G	ref|NM_001040487.1|	1438	1408	0.979138	1	isotig03322
NHP2L1	ref|NM_001077004.1|	1438	1408	0.979138	1	isotig04674
CAMK2N1	ref|NM_001114520.1|	1572	1539	0.979008	1	isotig03321
NDUFS6	ref|NM_175810.2|	760	744	0.978947	1	isotig10709
SLC25A4	gb|BC102994.1|	1365	1336	0.978755	1	isotig05045
ZFAND5	ref|NM_001101045.1|	2241	2193	0.978581	1	isotig03105
NDUFA12	gb|BC102502.1|	560	548	0.978571	1	isotig13082
NRGN	ref|NM_001113313.1|	793	776	0.978562	1	isotig05514
GABARAP	ref|NM_001034048.1|	838	820	0.97852	1	isotig08921
PAM16	ref|NM_001002893.2|	419	410	0.97852	1	isotig02715
GLTSCR2	ref|NM_001038507.1|	1533	1500	0.978474	3	isotig03446	HQDJLS201A76UM	HQDJLS201A53BY
GUK1	ref|NM_001159413.1|	974	953	0.978439	1	isotig07578
SH3BGRL3	ref|NM_001034763.1|	780	763	0.978205	1	isotig10619
LOC100847762	ref|XR_139678.1|	1556	1522	0.978149	1	isotig03300
OGN	gb|BT030567.1|	1870	1829	0.978075	1	isotig03320
NDUFB9	ref|NM_175783.3|	902	882	0.977827	2	isotig08392	HQDJLS201BV210
CEBPD	ref|NM_174267.2|	1614	1578	0.977695	1	isotig03390
RPS8	gb|BC126849.1|	717	701	0.977685	3	isotig02468	HN40NPI01ATGYP	HN40NPI01EH53X
STUB1	ref|NM_001075166.1|	1296	1267	0.977623	1	isotig01686
NDUFS3	ref|NM_174819.2|	885	865	0.977401	1	isotig09233
TMEM176A	gb|BC133443.1|	1016	993	0.977362	1	isotig07489
DCN	gb|HQ326237.1|	2160	2111	0.977315	1	isotig00006
LOC100847649	ref|XM_003588040.1|	2349	2295	0.977011	1	isotig03093
RPL3	gb|BC151555.1|	1305	1275	0.977011	1	isotig05410
PSMA1	ref|NM_001035310.1|	1172	1145	0.976962	1	isotig06365
TNNT2	ref|NM_174771.3|	1127	1101	0.97693	2	isotig06486	HN40NPI01DT7QK
TIMM17B	ref|NM_001046488.1|	819	800	0.976801	1	isotig09759
PSMB6	ref|NM_001034369.1|	817	798	0.976744	1	isotig10174
CRYAB	gb|BC102745.1|	730	713	0.976712	4	isotig10135	HQDJLS201DNV9F	HN40NPI01DQ3DM	HQDJLS201APZEO
ALDOC	ref|NM_001097984.1|	1579	1542	0.976567	1	isotig04211
GLOD4	ref|NM_001101953.1|	1656	1617	0.976449	4	isotig03880	HN40NPI01CXHJ0	HN40NPI01DVHCT	HN40NPI01EPES5
VSNL1	ref|NM_174490.3|	1610	1572	0.976398	1	isotig01623
CHMP5	ref|NM_001034682.1|	1355	1323	0.976384	1	isotig04743
HSPB6	gb|BC126729.1|	1435	1401	0.976307	3	isotig04681	HNTXQRY02H7MER	HNTXQRY02I8044
WDR83OS	ref|NM_001046010.1|	670	654	0.976119	1	isotig12154
KLHDC3	gb|BC103002.1|	1884	1839	0.976115	2	isotig01748	HQDJLS201BXZTE
SDC4	ref|XM_584869.5|	2490	2430	0.975904	1	isotig03104
BOLA1	ref|NM_001034352.1|	993	969	0.975831	1	isotig09136
UCHL1	ref|NM_001046172.1|	1156	1128	0.975779	1	isotig07156
MIR562	ref|NR_031333.1|	82	80	0.97561	1	HQDJLS201DV74E
ALB	ref|NM_001009376.1|	2089	2038	0.975586	3	isotig03333	HN40NPI01A9G4E	HN40NPI01CM94P
LDH-A	gb|GU144018.1|	1637	1597	0.975565	1	isotig04057
LYSB	gb|BC102281.1|	1256	1225	0.975318	1	isotig05524
SPCS3	ref|NM_001076993.1|	687	670	0.975255	1	isotig06902
GHITM	ref|NM_001034052.1|	2340	2282	0.975214	1	isotig03121
MINOS1	ref|NM_001204083.1|	522	509	0.975096	1	isotig14005
LOC515150	ref|XM_593120.5|	1645	1604	0.975076	4	HQDJLS201BPQT0	isotig10194	isotig07273	isotig10483
CCL3	ref|NM_174511.2|	361	352	0.975069	1	isotig13214
KRT25	gb|AY510111.1|	1711	1668	0.974868	2	HN40NPI01D1MSX	isotig05067
UBE2V2	ref|NM_001034042.1|	1193	1163	0.974853	1	isotig06172
CNN1	ref|NM_001009456.1|	1499	1461	0.97465	3	isotig04417	HQDJLS201AIP8A	HQDJLS201DK2H2
C10H14orf166	ref|NM_001035280.1|	985	960	0.974619	1	isotig07920
IgA	gb|AF024645.1|AF024645	1455	1418	0.97457	13	isotig00995	HN40NPI01BCCVU	HN40NPI01EIW33	HN40NPI01C19IZ	HN40NPI01CLWC3	HN40NPI01E59HP	HN40NPI01ESDXC	HQDJLS201A6E8D	HQDJLS201A76M9	HNTXQRY02G4GZ2	HNTXQRY02GS4RJ	HNTXQRY02HQNJ7	HNTXQRY02JLBQ1
LOC100851083	ref|XM_003581936.1|	581	566	0.974182	1	isotig12043
RAC1	gb|BC103061.1|	1005	979	0.974129	1	isotig03175
SDHC	gb|BC102062.1|	1313	1279	0.974105	1	isotig05383
CYP2F3	gb|AF016293.1|	1651	1608	0.973955	1	isotig03367
CYCS	ref|NM_001046061.1|	992	966	0.97379	1	isotig07239
ARF3	gb|FJ785305.1|	1030	1003	0.973786	1	isotig07224
UBE2L3	ref|NM_001078094.1|	1067	1039	0.973758	1	isotig03983
NPC2	gb|BT021533.1|	1236	1203	0.973301	1	isotig01289
MRPS15	ref|NM_001192201.1|	785	764	0.973248	1	isotig09781
RPL5	ref|NM_001035306.1|	1046	1018	0.973231	3	isotig06838	HQDJLS201BQ9MF	HQDJLS201DRD9T
FXYD6	ref|NM_001034399.1|	1564	1522	0.973146	1	isotig04299
CLTA	ref|NM_001159334.1|	1042	1014	0.973129	1	isotig07461
CCNA2	gb|EU525164.1|	669	651	0.973094	2	HQDJLS201ECLMM	HN40NPI01B9RT2
TMEM50B	ref|NM_001034786.1|	2068	2012	0.972921	1	isotig03327
LOC100849348	ref|XM_003583828.1|	1033	1005	0.972894	1	isotig07676
C11H9orf16	ref|NM_001195050.1|	627	610	0.972887	1	isotig12222
SLU7	ref|NM_001166617.1|	2395	2330	0.97286	3	HQDJLS201BE2MV	HQDJLS201EIZCB	isotig01606
PA2G4	ref|XM_003126264.3|	1658	1613	0.972859	1	isotig03118
NDUFB11	ref|NM_001033620.1|	623	606	0.972713	1	isotig10714
MGC127538	gb|BC102833.1|	1828	1778	0.972648	1	isotig03648
RPL27A	gb|BC109683.1|	511	497	0.972603	1	isotig14140
ISCA1	ref|NM_001034470.1|	2151	2092	0.972571	1	isotig03258
PIGP	ref|NM_001077022.2|	583	567	0.972556	2	HN40NPI01DQ0B3	HQDJLS201BGO0Z
TMBIM6	gb|BC149995.1|	2855	2776	0.972329	1	isotig03010
C15H11orf74	ref|NM_001034750.1|	939	913	0.972311	1	isotig08662
FCF1	ref|NM_001037452.1|	720	700	0.972222	1	isotig09874
MZB1	ref|NM_001098930.1|	828	805	0.972222	1	isotig10168
LOC100850059	ref|XM_003584649.1|	611	594	0.972177	1	isotig13101
RPLP0	gb|BC102074.1|	1114	1083	0.972172	1	isotig06455
CD48	ref|NM_001046002.1|	967	940	0.972079	2	isotig01197	HQDJLS201DNIGP
FABP9	ref|NM_001192410.1|	573	557	0.972077	1	isotig13413
SET	gb|BT030717.1|	1671	1624	0.971873	2	HN40NPI01EHMGM	isotig01558
TXN	ref|NM_001009421.1|	532	517	0.971805	1	isotig13834
TMEM85	ref|NM_001034547.1|	992	964	0.971774	3	isotig01626	HNTXQRY02F56SN	HNTXQRY02HTROF
METTL7B	ref|XM_002684154.2|	1307	1270	0.971691	1	isotig05447
CTRB1	ref|NM_001105330.1|	883	858	0.971687	2	isotig09395	HN40NPI01DZ7MH
RPS15	ref|NM_001024541.1|	490	476	0.971429	1	isotig01128
OLFM1	ref|NM_001101879.1|	909	883	0.971397	1	isotig09176
PSMB9	ref|NM_001034388.1|	762	740	0.971129	1	isotig10816
PSMA7	gb|BC151811.1|	796	773	0.971106	2	isotig08181	HN40NPI01B2GA2
YBX1	ref|NM_001093786.1|	1449	1407	0.971014	1	isotig04282
ID1	ref|NM_001097568.1|	996	967	0.970884	1	isotig08154
FXYD3	ref|NM_001079646.1|	1025	995	0.970732	4	HQDJLS201DA8BO	HN40NPI01AH3CF	HQDJLS201DC5OT	HN40NPI01CCGIZ
SKP1	ref|NM_001034781.1|	990	961	0.970707	1	isotig04801
SSR4	ref|NM_001038503.1|	614	596	0.970684	1	isotig11981
PPIB	gb|BT020966.1|	886	860	0.970655	1	isotig08618
SSR3	ref|NM_001244147.1|	850	825	0.970588	1	isotig09028
PSIP1	ref|NM_001243670.1|	1627	1579	0.970498	1	isotig01262
CTSD	dbj|AB055312.1|	1578	1531	0.970215	2	isotig03626	isotig14962
VEGFB	dbj|AB004274.1|	1073	1041	0.970177	1	isotig02052
GADD45A	gb|BC103198.1|	1304	1265	0.970092	1	isotig05047
LAPTM4A	ref|NM_205799.1|	1385	1343	0.969675	1	isotig01620
EDF1	ref|NM_001035307.1|	923	895	0.969664	1	isotig08970
RBPMS	ref|NM_001046535.1|	1053	1021	0.969611	1	isotig01983
LOC100852249	ref|XM_003584797.1|	488	473	0.969262	7	HQDJLS201EJ7XT	HN40NPI01CJ89V	HN40NPI01DJG0E	HN40NPI01AIN17	HN40NPI01C7QVP	HN40NPI01EI4NC	HQDJLS201D4K7Y
RABGGTB	ref|NM_001161868.1|	1461	1416	0.969199	1	isotig04637
FMO2	ref|NM_001163274.1|	4941	4788	0.969035	5	isotig02926	HQDJLS201BDBGA	HQDJLS201ECGX4	HN40NPI01CH211	HQDJLS201EZ6FV
ATP5H	ref|NM_001142891.1|	609	590	0.968801	1	isotig12873
KRT71	ref|NM_001075970.1|	2265	2194	0.968653	1	isotig03201
NAPA	ref|XM_003583447.1|	1722	1668	0.968641	1	isotig03941
GLRX3	ref|NG_029886.1|	1211	1173	0.968621	1	isotig06159
PPP2CB	ref|NM_001075857.1|	1590	1540	0.968553	1	isotig04080
SUGT1	ref|NG_029521.1|	1014	982	0.968442	1	isotig05194
PFDN4	ref|NM_001038540.1|	727	704	0.968363	1	isotig08529
HSPE1	gb|BC102684.1|	504	488	0.968254	1	isotig13209
SUMO2	gb|BC102379.1|	1029	996	0.96793	1	isotig07681
CYP2D6	ref|NM_001245974.1|	1682	1628	0.967895	4	isotig00789	HQDJLS201CBMLA	HQDJLS201D6A0G	HQDJLS201C4QJN
ALDOB	gb|AY359813.1|	1649	1596	0.967859	2	isotig01796	HN40NPI01CEPJX
PPP1R27	ref|NM_001206265.1|	839	812	0.967819	1	isotig10146
GABARAPL1	ref|NM_001033616.1|	1956	1893	0.967791	3	isotig01570	HNTXQRY02F5V65	HNTXQRY02JLKTI
TXNDC17	gb|BC050406.1|	526	509	0.967681	1	isotig14062
NDUFS6	ref|NM_175800.2|	678	656	0.967552	1	isotig12265
DDOST	ref|NM_001101073.1|	1633	1580	0.967544	1	isotig04112
CNN3	ref|NM_001038179.1|	1785	1727	0.967507	1	isotig03286
CELA2A	gb|BC134791.1|	922	892	0.967462	6	isotig08803	HN40NPI01DG5M4	isotig15047	HN40NPI01CU7N0	HQDJLS201CM058	HN40NPI01BZ72A
CHN1	ref|NM_001113247.1|	2151	2081	0.967457	1	isotig03243
CALR	gb|BC140582.1|	1932	1869	0.967391	1	isotig03523
MBD2	ref|XM_002697768.2|	1196	1157	0.967391	1	isotig04745
SF3B14	ref|NM_001046017.1|	797	771	0.967378	1	isotig10601
DNAJC19	ref|NM_001034458.1|	551	533	0.967332	1	isotig07909
MYOT	ref|NM_001075335.1|	2234	2161	0.967323	6	HN40NPI01D1EB1	HQDJLS201ELBLF	HQDJLS201EUB5S	HQDJLS201COS0J	HN40NPI01BIB14	isotig04267
PRKCSH	gb|BT030688.1|	2098	2029	0.967112	2	HQDJLS201DROQD	isotig04144
CTRC	gb|BC134798.1|	907	877	0.966924	1	isotig09117
CALY	ref|NM_001075953.1|	967	935	0.966908	1	isotig08667
EIF1AX	ref|NM_001145179.1|	722	698	0.966759	1	isotig11635
RPL19	gb|AY158223.1|	722	698	0.966759	1	isotig10493
IL18BP	ref|XM_002693432.2|	780	754	0.966667	5	HQDJLS201EMGEE	HNTXQRY02IAS1F	HN40NPI01CLXZ3	HN40NPI01DXYR2	HN40NPI01BG07S
PRDX2	gb|BC102351.1|	930	899	0.966667	1	isotig08961
MAPRE1	ref|NM_001075334.1|	2368	2288	0.966216	1	isotig01444
PSMC1	ref|NM_001014855.1|	1534	1482	0.966102	1	isotig04385
SOD1	ref|NM_001145185.1|	882	852	0.965986	1	isotig09515
GSTM3	ref|NM_001046560.1|	823	795	0.965978	1	isotig10284
TMEM223	ref|NM_001099721.1|	762	736	0.965879	1	isotig06621
MYL2	ref|NM_001141954.1|	791	764	0.965866	4	isotig10009	HQDJLS201DFYY4	HQDJLS201E25O0	HQDJLS201DL004
GLO1	ref|NM_001083496.1|	2021	1952	0.965858	1	isotig03031
SSR2	gb|BC151423.1|	1082	1045	0.965804	1	isotig07233
BAG1	ref|NM_001076291.1|	1752	1692	0.965753	1	isotig03370
MYL3	ref|NM_001076501.2|	934	902	0.965739	1	isotig08891
TUBA4A	ref|NM_001078158.1|	1513	1461	0.965631	1	isotig03371
SPINK5	ref|NM_001102102.1|	3655	3529	0.965527	2	isotig01460	isotig14602
MDK	ref|NM_173935.2|	808	780	0.965347	1	isotig10414
GSTA2	gb|BC114835.1|	1037	1001	0.965284	2	isotig07659	HN40NPI01BHFDL
PSMB4	ref|NM_001034266.1|	950	917	0.965263	1	isotig08695
RPL22	ref|XM_002694113.2|	1263	1219	0.965162	1	isotig03631
RHEB	ref|NM_001031764.1|	1030	994	0.965049	1	isotig07810
NDUFB6	gb|BC102533.1|	600	579	0.965	1	isotig05724
GAPDH	ref|NM_001190390.1|	1285	1240	0.964981	6	isotig00409	HN40NPI01AUQ64	HN40NPI01BN88V	HN40NPI01D26G6	HN40NPI01BKO4K	HQDJLS201E064G
NDUFAB1	ref|NM_001040488.1|	684	660	0.964912	1	isotig12201
LOC100851864	ref|XM_003583773.1|	1451	1400	0.964852	1	isotig04737
DERL2	ref|NM_001035059.2|	1166	1125	0.964837	1	isotig06502
TTC1	ref|NM_001034217.1|	1477	1425	0.964794	1	isotig04616
isg12(a)	tpe|BN000238.1|	482	465	0.96473	2	HN40NPI01CJXVU	HN40NPI01DYLOI
DPM1	ref|NM_001076013.1|	1046	1009	0.964627	1	isotig07599
FBP1	ref|NM_001034447.1|	1270	1225	0.964567	1	isotig05651
KRT36	ref|NM_001192525.1|	1635	1577	0.964526	1	isotig04093
FABP5	gb|BC105196.1|	1855	1789	0.96442	1	isotig03607
RPL10A	gb|BC102653.1|	729	703	0.964335	1	isotig01294
PCMT1	ref|NM_001079617.1|	1680	1620	0.964286	1	isotig01597
SNRPB	ref|NM_001034731.1|	914	881	0.963895	1	isotig02115
CST3	gb|BC109629.1|	743	716	0.963661	1	isotig10781
COPE	gb|BT029899.1|	1127	1086	0.96362	1	isotig06762
KRTAP13-1	ref|NM_001080350.1|	878	846	0.963554	1	isotig09243
FAM207A	ref|NM_001046108.1|	932	898	0.963519	2	HNTXQRY02I0R1C	isotig11907
ASIP	gb|GU224268.1|	3004	2894	0.963382	1	isotig02316
ATF5	ref|NM_001192422.1|	1199	1155	0.963303	1	isotig03918
ATP5O	ref|NM_001165889.1|	763	735	0.963303	1	isotig10850
CCL21	ref|NM_001038076.2|	872	840	0.963303	1	isotig09687
LYZ1	ref|NM_001077829.1|	1299	1251	0.963048	1	isotig05459
PTGDS	ref|NM_001009257.1|	676	651	0.963018	1	isotig11213
FAM98B	ref|XM_611867.5|	1269	1222	0.962963	1	isotig03873
SERP1	ref|NM_001243260.1|	837	806	0.962963	1	isotig10131
PLP1	ref|NM_174149.4|	2129	2050	0.962893	3	isotig02991	HQDJLS201DGFOQ	HN40NPI01D2YK0
CFL1	gb|BC103077.1|	1128	1086	0.962766	1	isotig06666
RPS7	ref|NM_001098874.1|	697	671	0.962697	6	isotig11796	HQDJLS201E18D3	HN40NPI01ARAKF	HQDJLS201EGV6W	HQDJLS201C5XYR	HQDJLS201E1BZQ
CSNK2B	ref|NM_001142511.1|	936	901	0.962607	1	isotig08896
SF3A3	gb|BT030554.1|	1781	1714	0.962381	1	isotig03610
CTSS	ref|NM_001033615.1|	1701	1637	0.962375	1	isotig01628
NFKBIA	ref|NM_001045868.1|	1138	1095	0.962214	1	isotig01698
AMBP	gb|BC102637.1|	1296	1247	0.962191	1	isotig01561
DBI	ref|NM_001113321.1|	608	585	0.962171	1	isotig13198
TNNI3	emb|AJ842179.1|	872	839	0.962156	1	isotig09619
MDH1	ref|NM_001034628.1|	1312	1262	0.96189	1	isotig05006
PABPC4	ref|XM_003482030.1|	2847	2738	0.961714	1	isotig02968
MRPS6	ref|NM_001040584.1|	914	879	0.961707	1	isotig08549
AIBP	gb|AY528250.1|	966	929	0.961698	1	isotig08525
OVAR-DQA1	ref|NM_001159759.1|	1148	1104	0.961672	1	isotig06709
LOC100066294	ref|XM_001499850.2|	3462	3329	0.961583	1	isotig02956
PXMP2	ref|NM_001046008.1|	908	873	0.961454	1	isotig07859
LUC7L3	ref|NM_001034684.1|	1892	1819	0.961416	1	isotig00507
PSMA3	ref|NM_001034235.1|	931	895	0.961332	1	isotig08701
SUCLG1	ref|NM_001035082.1|	1263	1214	0.961203	1	isotig05809
PRD-SPRRII	ref|NM_001009459.1|	590	567	0.961017	18	isotig13555	HN40NPI01A57A6	HN40NPI01A79YS	HN40NPI01AOGYU	HN40NPI01AZPWA	HN40NPI01BDYC4	HN40NPI01BG1EB	HN40NPI01CJI9H	HN40NPI01CQ9W3	HN40NPI01CTD10	HN40NPI01CTPXH	HN40NPI01DMYW0	HN40NPI01DPOJZ	HN40NPI01DQKCQ	HN40NPI01DSKAN	HN40NPI01DYG6G	HN40NPI01EK3MV	HN40NPI01EQNRB
FUS	gb|BC119965.1|	1809	1738	0.960752	3	isotig03557	HN40NPI01A8QY9	HN40NPI01BI12Z
H1FX	ref|XM_002697143.2|	1426	1370	0.960729	2	isotig04855	HQDJLS201EH1TS
IGK	gb|BC122795.1|	964	926	0.960581	3	HQDJLS201BU3NX	isotig00351	HQDJLS201AG5EY
KRTAP3-1	gb|AY510120.1|	630	605	0.960317	1	isotig11753
DNAJB1	ref|NM_001033763.1|	2261	2171	0.960195	3	isotig03216	HQDJLS201DIQVN	HQDJLS201BIPMY
EIF3H	gb|BC102096.1|	1223	1174	0.959935	1	isotig06154
TFF2	ref|NM_001083521.1|	622	597	0.959807	1	isotig13113
PRELID1	ref|NM_001038138.1|	1241	1191	0.95971	1	isotig05769
DPEP1	ref|NM_001034472.1|	1432	1374	0.959497	1	isotig01694
ACTG2	gb|BC104579.1|	1302	1249	0.959293	5	isotig05311	HNTXQRY02FV67O	HNTXQRY02G4AX5	HNTXQRY02H04V4	HNTXQRY02JMEIC
NGFRAP1	ref|NM_001163777.1|	786	754	0.959288	1	isotig11511
LOC100848866	ref|XM_003587966.1|	392	376	0.959184	1	HQDJLS201C8GIX
ALDH1A1	ref|NM_001009778.1|	2080	1995	0.959135	2	isotig01590	HN40NPI01BD987
LOC100335345	ref|XM_002702348.1|	1076	1032	0.959108	1	isotig00896
CXHXorf26	ref|XM_588255.4|	1296	1243	0.959105	2	isotig08739	HQDJLS201EX7U5
ZMAT2	ref|NM_001080343.1|	1540	1477	0.959091	1	isotig04395
PDIA6	ref|NM_001206345.1|	2386	2288	0.958927	1	isotig03153
ATP5G1	gb|BC102952.1|	633	607	0.958926	1	isotig02583
NDUFB5	ref|NM_176656.3|	1141	1094	0.958808	1	isotig06732
C10H15orf48	ref|NM_001206976.1|	655	628	0.958779	1	isotig12255
PHB	ref|NM_001034572.1|	1042	999	0.958733	1	isotig03788
RRAD	ref|NM_001045913.1|	1450	1390	0.958621	1	isotig04734
DPT	ref|NM_001045903.1|	1690	1620	0.95858	1	isotig03969
MAP1LC3A	ref|NM_001046175.1|	984	943	0.958333	1	isotig08128
ACTG1	gb|BC147868.1|	2024	1939	0.958004	1	isotig01706
HSD17B10	ref|NM_174334.2|	952	912	0.957983	1	isotig08656
POLR1D	ref|NM_001046587.1|	712	682	0.957865	1	isotig11880
HNRNPM	ref|NM_001191223.1|	2530	2423	0.957708	2	isotig00861	isotig02248
SRA1	ref|NM_001079642.1|	920	881	0.957609	1	isotig02045
ARHGDIA	ref|NM_176650.3|	1882	1802	0.957492	1	isotig03623
STMN2	ref|NM_001034622.1|	1952	1869	0.95748	1	isotig03517
C3H1orf43	ref|NM_001015666.1|	1645	1575	0.957447	1	isotig04102
UQCRH	ref|NM_001145187.1|	539	516	0.957328	1	isotig14110
LOC100335186	ref|XM_002706183.2|	1054	1009	0.957306	1	isotig06826
PLN	ref|NM_001103319.1|	2634	2521	0.957099	2	isotig13965	isotig02983
LOC100849427	ref|XM_003583577.1|	559	535	0.957066	2	HNTXQRY02FYI5L	HNTXQRY02GCZ9D
NDUFA9	gb|BT025401.1|	1281	1226	0.957065	1	isotig05741
ACADM	gb|EU009460.1|	2211	2116	0.957033	1	isotig03244
RPL12	gb|BC142032.1|	646	618	0.956656	1	isotig02692
CCDC167	ref|NM_001080236.1|	576	551	0.956597	1	isotig13689
NUB1	ref|NM_001080906.1|	1957	1872	0.956566	1	isotig03509
PCSK1N	ref|NM_001083680.1|	988	945	0.956478	1	isotig08381
USE1	ref|NM_001075584.1|	824	788	0.956311	1	isotig02298
HSP90B1	gb|BC104549.1|	2838	2714	0.956307	1	isotig03005
USMG5	ref|NM_001113318.1|	366	350	0.956284	1	isotig14865
ATP5F1	ref|NM_001038501.1|	1166	1115	0.956261	1	isotig06596
LOC100860930	gb|AY310749.1|	636	608	0.955975	1	isotig12996
PSME2	ref|NM_001014889.1|	834	797	0.955635	1	isotig10265
CCDC47	ref|XM_537599.3|	2096	2003	0.95563	1	isotig03027
HSP90AA1	ref|NM_001012670.2|	3065	2929	0.955628	1	isotig02989
FRA10AC1	ref|NM_001076392.1|	1371	1310	0.955507	1	isotig01801
LAMTOR3	ref|NM_001075982.1|	1438	1374	0.955494	1	isotig02064
ACOT8	ref|NM_001075157.2|	1163	1111	0.955288	1	isotig06716
SRGN	ref|NM_001025326.2|	1184	1131	0.955236	2	isotig06379	isotig08650
SFN	ref|NM_001009208.1|	1340	1280	0.955224	5	isotig05343	HN40NPI01A96V4	HN40NPI01B8Z8E	HN40NPI01BCSWF	HN40NPI01DE0KI
PABPC1	gb|EU366488.1|	2878	2748	0.95483	4	isotig02974	HN40NPI01EKKNU	HNTXQRY02JSYAV	HQDJLS201BQ0VT
SP-I	gb|M16971.1|BOVSPI	1614	1541	0.954771	1	isotig03564
PPP1R7	ref|NM_001034238.1|	1259	1202	0.954726	1	isotig05909
S100B	gb|BC134727.1|	1497	1429	0.954576	1	isotig04651
SCAMP3	ref|NM_001035426.1|	1519	1450	0.954575	1	isotig04520
SMS	gb|BT029883.1|	1629	1555	0.954573	1	isotig04152
RPS27L	ref|NM_001040578.1|	461	440	0.954447	1	isotig14216
AIMP1	ref|NM_001035018.1|	1141	1089	0.954426	3	isotig06811	HNTXQRY02GVBZW	HNTXQRY02IXSOS
RPS3A	gb|BC102789.1|	899	858	0.954394	1	isotig08370
APOH	gb|BC118364.1|	1214	1158	0.953871	1	isotig05994
SFTPA1	ref|NM_001009728.2|	1947	1857	0.953775	1	isotig03314
CALM2	ref|NM_001242587.1|	1168	1114	0.953767	1	isotig01894
GC	ref|NM_001035380.1|	1724	1644	0.953596	1	isotig03495
CYB5A	ref|NM_174033.3|	2198	2096	0.953594	2	isotig03298	HQDJLS201BNPC9
ESF1	ref|NM_001192772.1|	3339	3184	0.953579	1	isotig02966
MIOX	ref|NM_001101065.1|	1054	1005	0.95351	1	isotig02087
C28H10orf57	ref|NM_001075228.1|	1997	1904	0.95343	1	isotig03461
METAP2	ref|XM_002919239.1|	1932	1842	0.953416	1	isotig03513
HNRNPK	ref|XM_001489064.3|	2961	2823	0.953394	1	isotig01410
SERPINI2	ref|NM_001102054.1|	1436	1369	0.953343	1	isotig04719
LOC525415	ref|XM_003583535.1|	834	795	0.953237	1	isotig01232
LOC443255	ref|NM_001009274.1|	2197	2094	0.953118	3	HQDJLS201C3CSG	HQDJLS201EMKST	isotig04490
LOC783225	ref|XM_001251869.1|	447	426	0.95302	2	HN40NPI01DKYHW	HQDJLS201BDYKR
LOC616035	ref|XM_867996.5|	553	527	0.952984	2	isotig13887	HN40NPI01EPDNL
PLAC8	ref|NM_001025325.1|	784	747	0.952806	1	isotig05798
LOC100848870	ref|XR_138846.1|	1224	1166	0.952614	2	isotig03112	HQDJLS201BSDUH
C5H22orf32	ref|NM_001045937.1|	632	602	0.952532	2	isotig01394	HQDJLS201BNAOU
PSMB8	ref|NM_001040480.1|	1135	1081	0.952423	1	isotig06859
ERCC1	ref|NM_001076385.1|	1006	958	0.952286	1	isotig07074
SYAP1	ref|NM_001034348.1|	2026	1929	0.952122	1	isotig03423
RPS5	gb|BC102374.1|	746	710	0.951743	1	isotig09998
NDUFA6	gb|BC102430.1|	497	473	0.95171	1	isotig14305
ACTB	gb|HQ993072.1|	1905	1813	0.951706	3	isotig00250	HN40NPI01BEC85	HNTXQRY02IOTVY
PSMD12	ref|NM_001046428.1|	1837	1748	0.951551	1	isotig03721
HNRNPA1	ref|NM_001242509.1|	1933	1839	0.951371	1	isotig00983
CLTB	gb|BC148120.1|	1233	1173	0.951338	1	isotig01355
ATP6V1E1	gb|BC102616.1|	1253	1192	0.951317	3	isotig06023	HN40NPI01BH9NQ	HN40NPI01AGCMD
TALDO1	ref|NM_001035283.2|	1253	1192	0.951317	1	isotig05986
CRCT1	ref|NM_001077520.1|	758	721	0.951187	1	isotig11944
LOC654331	ref|NM_001038014.1|	818	778	0.9511	1	isotig10198
HSPA5	gb|DQ029323.1|	2460	2339	0.950813	1	isotig03132
PSMC6	ref|NM_001046240.1|	1605	1526	0.950779	1	isotig03675
PERP	ref|NM_001034350.1|	2005	1906	0.950623	1	isotig03442
DNAJC15	ref|NM_001080332.1|	647	615	0.950541	1	isotig12857
CKMT2	ref|NM_001034656.1|	1516	1441	0.950528	1	isotig04536
UBD	ref|NM_001206473.1|	1070	1017	0.950467	1	isotig07283
RPL28	ref|NM_001035503.1|	523	497	0.950287	3	isotig14226	HNTXQRY02FUXG6	HQDJLS201EPZ09
FIS1	ref|NM_001034784.1|	764	726	0.950262	1	isotig11171
DUSP26	ref|NM_001076004.1|	1566	1488	0.950192	3	HN40NPI01DKGD4	HQDJLS201ETDLU	isotig06676
LOC788595	ref|XR_139026.1|	1403	1333	0.950107	1	isotig03103
MRPS7	ref|NM_001034343.1|	1161	1103	0.950043	1	isotig06521
LOC784537	ref|XM_001789566.2|	620	589	0.95	1	isotig14420
NDUFA7	ref|NM_176658.2|	498	473	0.949799	1	isotig14449
S100A10	gb|BC102207.1|	637	605	0.949765	1	isotig04622
CACYBP	ref|NM_001034809.1|	1234	1172	0.949757	1	isotig05889
LGALS2	ref|NM_001257091.1|	636	604	0.949686	1	isotig12874
SRP14	ref|NM_001100350.1|	874	830	0.949657	1	isotig08615
GKAP1	ref|NM_001040573.2|	1523	1446	0.949442	1	isotig01349
GTF2H2	ref|NM_001038530.1|	1298	1232	0.949153	6	isotig08855	HN40NPI01AYL2W	HN40NPI01BYNPP	HN40NPI01C4Y7V	HN40NPI01EBGS6	HN40NPI01ER1Y0
NUPR1	ref|NM_001114515.1|	590	560	0.949153	1	isotig11106
RPS2	ref|NM_001033613.1|	959	910	0.948905	8	isotig08779	HNTXQRY02F09WK	HNTXQRY02F4R5G	HNTXQRY02FRG4F	HNTXQRY02HT1H9	HNTXQRY02JCX3S	HNTXQRY02JYE3W	isotig14934
SSU72	ref|NM_001076349.1|	919	872	0.948857	1	isotig09308
YAF2	ref|NM_001076079.1|	1774	1683	0.948703	1	isotig03539
KAP8.1	gb|AY510122.1|	565	536	0.948673	1	isotig13897
CCL20	ref|NM_174263.2|	370	351	0.948649	1	isotig10099
CLIC1	ref|NM_001015608.1|	1129	1071	0.948627	1	isotig06840
TMEM37	ref|NM_001034744.1|	1070	1015	0.948598	18	isotig12631	HN40NPI01DHKAV	HNTXQRY02G172K	HNTXQRY02G7GYF	HNTXQRY02GYUSP	HNTXQRY02HS1BW	HNTXQRY02I24SU	HNTXQRY02I9AUQ	HNTXQRY02IHV6S	HNTXQRY02IWGFU	HNTXQRY02JYHI4	HNTXQRY02G129I	HNTXQRY02JOCRE	HQDJLS201C8522	HN40NPI01BO6M7	HNTXQRY02F2ZAF	HNTXQRY02HJ0IO	HNTXQRY02IOREF
LOC100847619	ref|XR_138993.1|	1186	1125	0.948567	1	isotig04853
TSC22D1	ref|XM_001492188.3|	1864	1768	0.948498	1	isotig03677
PDAP1	ref|XM_002698216.2|	1300	1233	0.948462	1	isotig05776
SYCN	ref|XM_002694982.1|	601	570	0.948419	1	isotig12749
SH3BGRL	ref|NM_001035440.1|	1664	1578	0.948317	1	isotig01514
LOC100848183	ref|XR_139642.1|	928	880	0.948276	1	isotig06794
VDAC3	gb|BC146149.1|	1391	1319	0.948239	1	isotig05122
CSRP2	ref|NM_001038183.1|	901	854	0.947836	1	isotig09526
STMN1	ref|NM_001034790.1|	1027	973	0.94742	1	isotig07958
VAMP3	ref|NM_001045915.1|	2185	2070	0.947368	5	HN40NPI01DORWQ	HNTXQRY02G27WL	HNTXQRY02GOXI4	HNTXQRY02IEJ75	isotig04351
SNX1	ref|NM_001046107.2|	2008	1902	0.947211	2	HQDJLS201CSHDS	isotig05454
MGC137014	ref|NM_001046584.1|	795	753	0.94717	1	isotig10740
FAIM2	ref|XM_509050.3|	1171	1109	0.947054	1	isotig06730
V15	gb|EU216425.1|	1623	1537	0.947012	1	isotig01643
CDO1	ref|NM_001034465.2|	1508	1428	0.94695	1	isotig04526
TMEM126A	ref|NM_001037608.1|	791	749	0.946903	1	isotig02363
ANXA3	ref|NM_001035325.1|	1424	1348	0.946629	1	isotig04976
REG4	ref|NM_001076986.1|	1658	1569	0.946321	4	isotig11398	HQDJLS201CH6DE	HQDJLS201DBV3J	HQDJLS201EYPY6
EID1	gb|BC142397.1|	1765	1670	0.946176	1	isotig03800
ACADVL	gb|BT030546.1|	2186	2068	0.94602	2	isotig11573	isotig04901
NRBP1	ref|NM_001076889.1|	2165	2048	0.945958	2	HQDJLS201EP6SI	isotig04058
C7H19orf42	ref|NM_001205376.2|	1368	1294	0.945906	1	isotig05338
PCBP1	ref|NM_001256921.1|	1474	1394	0.945726	1	isotig04764
FAM162A	ref|NM_001046592.1|	680	643	0.945588	1	isotig12377
RPL10	ref|NM_001112820.1|	771	729	0.945525	3	isotig09146	HNTXQRY02HPK4G	HNTXQRY02IFTI4
DYNLRB1	ref|NM_001034442.1|	678	641	0.945428	1	isotig12439
EIF3D	ref|NM_001034484.1|	1904	1800	0.945378	1	isotig03606
GAMT	ref|NM_001038544.1|	968	915	0.945248	1	isotig00768
HMOX2	ref|NM_001035087.2|	1787	1689	0.945159	1	isotig03794
RPL39	gb|BC151476.1|	875	827	0.945143	5	isotig14856	HQDJLS201BGV2N	HQDJLS201DNML6	HNTXQRY02H5JSQ	HNTXQRY02JRTYM
CCDC41	ref|XM_001915389.2|	2204	2083	0.9451	4	isotig10796	HQDJLS201B97KM	isotig09845	isotig05266
RPS9	gb|BC148016.1|	728	688	0.945055	1	isotig01169
ADH6	ref|NM_001046057.1|	1434	1355	0.944909	1	isotig04960
BLVRA	ref|NM_001097571.1|	2441	2305	0.944285	6	isotig07591	HQDJLS201E0ATD	HQDJLS201BA56M	HQDJLS201EM6TQ	HN40NPI01D2DSQ	isotig13726
SELK	ref|NM_001037489.2|	861	813	0.944251	1	isotig09875
DCTN3	ref|NM_001075660.1|	842	795	0.944181	1	isotig02336
NPM1	gb|GQ153529.1|	1359	1283	0.944077	1	isotig05044
STX8	ref|NM_001078037.1|	875	826	0.944	2	isotig02428	HQDJLS201B998H
EIF5	ref|NM_001193223.1|	4372	4127	0.943962	2	isotig02938	HN40NPI01B5HDV
RPS4Y1	ref|NM_001082422.1|	1122	1059	0.94385	1	isotig01905
EIF3M	ref|NM_001035312.2|	1298	1225	0.94376	1	isotig05749
TNNI1	ref|XM_002694115.1|	871	822	0.943743	3	isotig09206	HN40NPI01CQCOU	HN40NPI01DVAY4
UQCRFS1	gb|BC115994.1|	1117	1054	0.943599	1	isotig06643
C7H19orf10	ref|NM_001001164.1|	1027	969	0.943525	1	isotig07986
LECT2	gb|BC103166.1|	779	735	0.943517	1	isotig10817
ARPP19	ref|NM_174705.1|	1961	1850	0.943396	1	isotig01680
RHOA	ref|NM_176645.3|	1624	1532	0.94335	1	isotig03492
IL1RN	gb|DQ660408.1|	282	266	0.943262	1	HN40NPI01ENMKA
K2.12	gb|EU216428.1|	1938	1828	0.94324	1	isotig03470
BRIX1	ref|NM_001034529.1|	1321	1246	0.943225	1	isotig05598
TMA16	ref|NM_001035034.1|	704	664	0.943182	1	isotig04230
UXT	ref|NM_001037471.1|	563	531	0.943162	4	HN40NPI01BF5IT	HN40NPI01CVW2N	HQDJLS201C3BCW	HQDJLS201C7932
TRD@	gb|BC147856.1|	1934	1824	0.943123	1	isotig03500
R3HDM4	ref|NM_001046548.1|	1775	1674	0.943099	3	HN40NPI01AGZCT	HN40NPI01CUCSU	isotig05673
SLC25A5	gb|BC102950.1|	1230	1160	0.943089	1	isotig06261
UQCRQ	gb|BC103110.1|	439	414	0.943052	1	isotig14726
LOC100847427	ref|XR_138617.1|	1457	1374	0.943034	2	isotig08944	isotig08888
FAM103A1	ref|NM_001034757.1|	1158	1092	0.943005	1	isotig01791
TCEAL4	ref|XM_591765.6|	1209	1140	0.942928	1	isotig00887
TRMT11	ref|NM_001080273.1|	1606	1514	0.942715	6	HQDJLS201B4XST	HQDJLS201E2EIM	HN40NPI01CZI68	HN40NPI01EU8WI	HNTXQRY02GSM8L	HQDJLS201BFN3Y
LOC100296618	ref|XM_002702097.1|	505	476	0.942574	1	isotig14439
PRORSD1	ref|NM_001080289.1|	557	525	0.942549	1	isotig13235
MCL1	ref|NG_029146.1|	3785	3567	0.942404	1	isotig02947
LDHB	gb|BC142006.1|	1369	1290	0.942294	1	isotig05154
STRA13	ref|NM_001114527.1|	741	698	0.94197	1	isotig11506
DYNC1I2	ref|NM_001075883.1|	2493	2348	0.941837	3	isotig00923	HN40NPI01B8W11	HN40NPI01A6H8V
NDUFB4	gb|BC103187.1|	463	436	0.941685	3	HN40NPI01B5H4E	HNTXQRY02FS29K	HNTXQRY02HIWTZ
RTF1	ref|NM_001192485.1|	2778	2616	0.941685	2	isotig03113	isotig14192
CISD1	ref|NM_001034057.1|	767	722	0.94133	1	isotig09466
HEXIM1	ref|NM_001076181.2|	1940	1826	0.941237	2	HQDJLS201BKV2A	isotig05893
CDC2L1	ref|NM_001007811.2|	2916	2744	0.941015	2	isotig00963	isotig06702
CANX	ref|NM_001105612.1|	3814	3589	0.941007	4	HQDJLS201EGDZ1	HN40NPI01AWGIP	HN40NPI01E6JTB	isotig02928
LOC100860930	gb|AY310752.1|	593	558	0.940978	5	HQDJLS201B5PMC	HQDJLS201CVL3S	HQDJLS201EAQXD	isotig14702	HNTXQRY02JDBEZ
LMAN2	ref|NM_001101309.1|	1642	1545	0.940926	1	isotig04002
YWHAB	ref|NM_174794.2|	2712	2551	0.940634	1	isotig03004
BTNL2	gb|GQ131519.1|	403	379	0.940447	3	HN40NPI01B4HRV	HN40NPI01DRPOA	HN40NPI01DCV4U
MRPL23	ref|NM_001077884.1|	619	582	0.940226	1	isotig14170
CIB2	gb|FJ039530.1|	685	644	0.940146	1	isotig08239
TAF11	ref|NM_001034276.1|	1248	1173	0.939904	1	isotig06035
CHMP4B	ref|NM_001128506.1|	1640	1541	0.939634	1	isotig04032
ADH1C	ref|NM_001206387.1|	1472	1383	0.939538	1	isotig04808
CHMP4A	ref|NM_001128504.1|	1023	961	0.939394	1	isotig07841
CERS2	ref|NM_001034667.1|	2077	1951	0.939336	2	HNTXQRY02JN8GP	isotig03767
EIF3G	ref|NM_001079623.1|	1137	1068	0.939314	1	isotig07020
HNRNPH1	ref|NM_001193234.1|	2175	2043	0.93931	1	isotig01578
RABAC1	ref|NM_001075575.1|	822	772	0.939173	1	isotig10588
SPCS1	ref|NM_001034404.1|	821	771	0.939099	1	isotig10613
LOC100861183	gb|AY510123.1|	570	535	0.938596	1	isotig13782
ATP6V1G1	gb|BC110010.1|	1122	1053	0.938503	1	isotig07144
UQCRC2	gb|BC102337.1|	1642	1541	0.93849	1	isotig04222
VTN	gb|DQ189087.1|	1332	1250	0.938438	1	isotig04861
C14orf147	gb|BT021042.1|	1282	1203	0.938378	1	isotig06036
CHMP2A	ref|NM_001034550.1|	935	877	0.937968	1	isotig09167
AIFM1	ref|NM_001192984.1|	2223	2085	0.937922	1	isotig03284
urod	ref|NM_001012341.1|	1192	1118	0.937919	3	HQDJLS201C6SAK	HQDJLS201DKDQ6	isotig12358
TMEM9B	ref|NM_001034507.1|	1944	1823	0.937757	3	isotig03534	HQDJLS201DKFO4	HQDJLS201ECARI
POLR2F	ref|NM_001037475.2|	594	557	0.93771	1	isotig07505
ANXA1	ref|NM_175784.3|	1492	1399	0.937668	1	isotig04193
SCGB1D	ref|NM_001077807.1|	449	421	0.937639	1	isotig14738
TUBB4B	ref|NM_001034663.1|	1586	1487	0.937579	1	isotig02104
LACTB	ref|NM_001099133.1|	2032	1905	0.9375	1	isotig03443
SP17	ref|NM_001009738.1|	718	673	0.937326	2	HQDJLS201D8B9B	HN40NPI01CT91O
GPx4	gb|GU131344.1|	844	791	0.937204	2	isotig10324	HQDJLS201AZ64Y
RPL11	ref|NM_001075581.1|	621	582	0.937198	1	isotig13215
NME1	ref|NM_205818.2|	780	731	0.937179	1	isotig11144
RSRC1	ref|NM_001075404.1|	1623	1521	0.937153	1	isotig04257
FGG	ref|NM_173911.2|	1606	1505	0.937111	1	isotig01568
RPL36A	ref|NG_029137.1|	429	402	0.937063	1	isotig14807
SQSTM1	ref|NM_176641.1|	2166	2029	0.93675	1	isotig03347
RPL13	gb|BC102865.1|	947	887	0.936642	2	isotig02090	HQDJLS201C7QFV
EMC2	gb|BC142076.1|	1118	1047	0.936494	1	isotig07184
LOC100337507	ref|XM_002694067.1|	565	529	0.936283	1	HQDJLS201BYCQT
OSTF1	gb|BC112669.1|	1318	1234	0.936267	1	isotig05553
RAB25	ref|NM_001017936.1|	1077	1008	0.935933	1	isotig07582
FAM32A	ref|NM_001105004.1|	1451	1358	0.935906	1	isotig04730
HSD3B1	ref|NM_174343.2|	1744	1632	0.93578	1	isotig01798
LOC100517650	ref|XR_115876.2|	1260	1179	0.935714	1	isotig04116
LOC100851652	ref|XM_003582995.1|	976	913	0.935451	3	isotig11519	HN40NPI01CQNO2	HQDJLS201A946B
BLA-DQB	ref|NM_001034668.2|	1207	1129	0.935377	1	isotig01837
PPP2CA	ref|NM_181031.2|	1825	1707	0.935342	1	isotig03407
SERPINB6	gb|BC142394.1|	1374	1285	0.935226	1	isotig01772
C28H1orf131	ref|XM_003587977.1|	1574	1472	0.935197	4	isotig05498	HN40NPI01B1CHJ	HN40NPI01EK556	HN40NPI01CPV9Z
LOC100851547	ref|XM_003581830.1|	971	908	0.935118	1	isotig08708
IER3IP1	ref|NM_001113320.1|	1413	1321	0.93489	1	isotig05073
GYG1	ref|NM_001045867.1|	1807	1689	0.934698	1	isotig03798
LOC615045	ref|XM_866741.2|	887	829	0.934611	1	isotig09791
S100A14	ref|NM_001079634.1|	1052	983	0.934411	1	isotig07830
NAA10	ref|NM_001046511.1|	960	897	0.934375	1	isotig08746
CRIP2	ref|NM_001079649.1|	1125	1051	0.934222	2	isotig14954	isotig09348
LSM6	ref|NM_001114519.1|	698	652	0.934097	1	isotig11383
LOC100526780	ref|NM_001199069.1|	1850	1728	0.934054	3	HQDJLS201B4JJH	isotig03755	HNTXQRY02JK3YJ
FGA	gb|BC142072.1|	2198	2053	0.934031	1	isotig01504
SPINK1	gb|BC102485.1|	394	368	0.93401	2	HN40NPI01AKY24	HQDJLS201D0BOY
6-16	tpe|BN000212.1|	500	467	0.934	1	isotig12122
LOC100479116	ref|XR_097053.1|	680	635	0.933824	1	isotig04321
MRPS33	ref|NM_001037605.1|	710	663	0.933803	1	isotig11385
FADS6	ref|NM_001081722.1|	1416	1322	0.933616	6	HQDJLS201C2Y7O	HQDJLS201C6JO8	HQDJLS201ENTYQ	HQDJLS201E2ZZZ	HNTXQRY02F1LGX	HN40NPI01B3D8J
RPL6	gb|EU366470.1|	963	899	0.933541	3	isotig01747	HN40NPI01CUH6R	HN40NPI01EN89O
NME2	gb|BC102300.1|	690	644	0.933333	1	isotig12363
EF1a	gb|JF966028.1|	569	531	0.933216	1	HQDJLS201AZYZW
SLIRP	ref|NM_001145184.1|	389	363	0.933162	1	isotig14855
NDUFA5	gb|BC108243.1|	568	530	0.933099	1	HQDJLS201CHZFH
NDUFC2	ref|NM_176642.3|	672	627	0.933036	1	isotig12659
LYVE1	ref|NM_205815.2|	1716	1601	0.932984	1	isotig03227
SEPP1	ref|NM_174459.3|	2175	2029	0.932874	1	isotig03264
SARS	ref|NM_174175.2|	1786	1666	0.932811	1	isotig03856
GTPBP8	ref|NM_001075828.1|	995	928	0.932663	5	HNTXQRY02GIW3M	HQDJLS201AGN5J	HN40NPI01EDA0K	HQDJLS201B8P3I	HN40NPI01AEDIE
NDUFA11	gb|BC102976.1|	594	554	0.93266	1	isotig02290
SCCPDH	ref|NM_001034288.1|	1586	1479	0.932535	1	isotig03590
MLLT11	ref|NM_001076169.1|	1436	1339	0.932451	1	isotig04548
ATP6V0D1	gb|BC102305.1|	1579	1472	0.932236	1	isotig04399
AKR1C4	gb|BC112519.1|	1163	1084	0.932072	1	isotig06164
TOP1	ref|NM_001206487.1|	3724	3470	0.931794	4	isotig04551	HN40NPI01C740Q	HQDJLS201DDBLP	isotig04352
LOC785756	ref|NM_001206806.1|	513	478	0.931774	1	isotig14400
GSN	ref|NM_001246006.1|	2373	2211	0.931732	5	HQDJLS201BOLPF	HQDJLS201CWJIT	isotig03303	HQDJLS201BJ200	HQDJLS201ESYAO
C22H3orf19	ref|NM_001075578.1|	1460	1360	0.931507	1	isotig04121
SRP19	ref|NM_001034478.1|	876	816	0.931507	1	isotig09133
RPL24	gb|BC102108.1|	569	530	0.931459	1	isotig13915
TXNDC12	gb|BC102314.1|	1443	1344	0.931393	1	isotig04217
UBL5	ref|NM_001037710.1|	553	515	0.931284	1	isotig02808
NDUFB8	gb|BC103425.1|	713	664	0.931276	1	isotig12083
TXN2	gb|BC112876.1|	1091	1016	0.931256	1	isotig05935
TCTEX1D2	ref|NM_001166555.1|	697	649	0.931133	3	HQDJLS201C2H84	HQDJLS201BARAY	HQDJLS201END9U
ARPC4	ref|NM_001076163.1|	914	851	0.931072	1	isotig04749
FKBP3	gb|BC109932.1|	1028	957	0.930934	1	isotig08260
LOC786364	ref|XM_001251646.3|	578	538	0.930796	1	isotig13704
LOC100174927	ref|XM_002704108.2|	851	792	0.93067	3	isotig02758	HN40NPI01A04DC	HN40NPI01DSRBV
LGALS3	ref|NM_001102341.1|	1065	991	0.930516	1	isotig08025
PFDN5	gb|BC102252.1|	642	597	0.929907	1	isotig13108
TMED9	ref|NM_001034812.1|	1425	1325	0.929825	1	isotig05103
EIF4EBP1	ref|NM_001077893.1|	839	780	0.929678	1	isotig10383
PSMB1	ref|NM_001038539.1|	910	846	0.92967	1	isotig09598
TMOD4	ref|NM_001075215.1|	1222	1136	0.929624	1	isotig05787
CCL5	ref|NM_175827.2|	736	684	0.929348	1	isotig12138
TMEM98	ref|NM_001046146.1|	1486	1381	0.929341	1	isotig04726
S100A4	gb|BC103192.1|	523	486	0.929254	1	isotig14389
MRPL13	ref|NM_001034805.1|	845	785	0.928994	1	isotig02389
KCNMB4	ref|NM_001192523.1|	394	366	0.928934	1	HN40NPI01DQ575
VPS28	ref|NM_001035504.1|	1096	1018	0.928832	1	isotig06825
LMO4	ref|NM_001034751.1|	1362	1265	0.928781	2	isotig03348	HQDJLS201AD2GF
C29H11orf75	ref|XM_002703411.1|	897	833	0.928651	1	isotig10038
PPM1G	ref|NM_174801.3|	2158	2004	0.928638	1	isotig03350
PRKAR1A	ref|NM_001142517.1|	3419	3175	0.928634	3	isotig03074	HQDJLS201BCS33	isotig10651
NTPCR	ref|NM_001075816.1|	1289	1197	0.928627	2	HN40NPI01EK60U	isotig07258
isg12(a)	tpe|BN000215.1|	574	533	0.928571	5	HQDJLS201EO714	HQDJLS201CNLGF	HN40NPI01BR4FV	HN40NPI01DD02U	HN40NPI01CZ851
PGRMC2	ref|NM_001099060.1|	1860	1727	0.928495	2	isotig13460	isotig03398
FGL2	ref|NM_001046097.1|	1537	1427	0.928432	2	HN40NPI01BK01U	isotig07541
SNRNP27	ref|NM_001098162.1|	852	791	0.928404	4	isotig05876	isotig10366	HN40NPI01DP3FH	HN40NPI01EKUSS
NDUFS7	gb|BC109716.1|	754	700	0.928382	1	isotig08520
OTUB1	ref|NM_001034719.1|	1060	984	0.928302	1	isotig05172
SEPX1	ref|NM_001034810.2|	1366	1268	0.928258	1	isotig05350
POLR2J	ref|NM_001037483.1|	599	556	0.928214	1	isotig02750
CD2BP2	ref|NM_001083682.1|	1238	1149	0.92811	5	isotig09349	HN40NPI01ATQP2	HN40NPI01CZ6ZS	HN40NPI01D7KOZ	HN40NPI01EISX7
TOMM22	ref|NM_001100335.1|	1096	1017	0.92792	1	isotig07236
CFD	ref|NM_001034255.1|	915	849	0.927869	1	isotig09276
PSMA5	ref|NM_001015566.1|	970	900	0.927835	1	isotig08897
RHOB	ref|NM_001077922.1|	2229	2068	0.92777	1	isotig03291
PHGDH	gb|BC105479.1|	1868	1733	0.92773	2	HQDJLS201B2NZ0	isotig05262
DDT	ref|NM_001099150.1|	579	537	0.927461	1	isotig13791
INHBA	ref|NM_174363.2|	1668	1547	0.927458	4	HN40NPI01BLGIG	HN40NPI01BRF0M	HN40NPI01BTJ55	isotig03047
GSTT3	ref|NM_001075738.1|	1089	1010	0.927456	1	isotig05695
ID2	ref|NM_001034231.1|	1195	1108	0.927197	3	isotig05652	HQDJLS201C4HGA	HQDJLS201EAKMX
CLU	gb|BC149632.1|	1756	1628	0.927107	2	isotig00759	HQDJLS201B0YHG
CDKN1A	ref|NM_001098958.1|	2453	2274	0.927028	1	isotig03162
Matn2	gb|AY831772.1|	383	355	0.926893	2	HN40NPI01BIJ34	HN40NPI01CKYM6
EIF4E2	ref|NM_001075795.2|	997	924	0.92678	1	isotig08606
LAP3	ref|NM_174098.3|	2020	1872	0.926733	1	isotig03498
VMO1	ref|XM_002695774.1|	667	618	0.926537	1	isotig11904
LOC100852084	ref|XM_003585128.1|	1347	1248	0.926503	2	HN40NPI01CQGHT	isotig06895
UBE2S	gb|BC148138.1|	1016	941	0.926181	1	isotig08325
MARCO	ref|XM_864315.4|	1395	1292	0.926165	1	isotig01777
USP16	ref|NM_001076867.1|	2898	2684	0.926156	1	isotig03026
PEBP1	ref|NM_001033623.1|	1476	1367	0.926152	1	isotig03780
C29H11orf83	ref|NM_001075714.1|	812	752	0.926108	1	isotig11177
ALG5	ref|NM_001045943.2|	1150	1065	0.926087	2	HQDJLS201ETSUH	isotig10606
KRT14	ref|NM_001166575.1|	1771	1640	0.92603	1	isotig01587
AMN	ref|NM_001077041.1|	1553	1438	0.92595	5	HQDJLS201B9QI0	HQDJLS201AO0OJ	HQDJLS201EONYX	HQDJLS201B0228	isotig07396
CCT3	ref|NM_001017934.2|	1956	1811	0.925869	1	isotig03596
GSTP1	ref|NM_177516.1|	809	749	0.925834	1	isotig10857
DTYMK	ref|NM_001098893.1|	822	761	0.925791	2	HQDJLS201AU7HM	isotig13956
TWISTNB	ref|NM_001105622.1|	1279	1184	0.925723	1	isotig05024
CCDC49	gb|BT025440.1|	646	598	0.925697	1	isotig05202
MYOZ1	gb|BC122689.1|	1318	1220	0.925645	1	isotig05717
SMC4	ref|NM_001105326.2|	4510	4173	0.925277	5	isotig00782	isotig09350	HQDJLS201EQMKR	HN40NPI01AN7FU	HN40NPI01C45GK
RAP1A	ref|XM_524793.3|	1373	1270	0.924982	1	isotig04779
RAB7A	ref|NM_001035081.1|	1288	1191	0.924689	1	isotig03494
DDA1	gb|BC120366.1|	982	908	0.924644	1	isotig07674
HSPD1	ref|NM_001166610.1|	2308	2134	0.92461	2	isotig03239	isotig14914
LOC100850966	ref|XM_003582814.1|	1060	980	0.924528	1	isotig07786
LOC100300021	ref|XM_002692936.2|	3564	3295	0.924523	6	HN40NPI01C8D0G	HN40NPI01CJPM9	HN40NPI01CP4AI	HN40NPI01DM8M3	HQDJLS201D5QB8	isotig03054
FAM100A	ref|NM_001076951.1|	1453	1343	0.924295	2	isotig13578	isotig10400
AK1	gb|BC114796.1|	885	818	0.924294	1	isotig09927
C7H19orf60	ref|NM_001075490.1|	713	659	0.924264	1	isotig11951
KRTAP4-7	ref|NM_001101273.1|	1109	1025	0.924256	1	isotig00418
PSMD13	ref|NM_001024532.2|	1676	1549	0.924224	2	HN40NPI01AS4N3	isotig04647
YIPF3	ref|NM_001076219.1|	1491	1378	0.924212	1	isotig04845
TMEM50A	gb|BC151415.1|	910	841	0.924176	1	isotig06312
ARPC3	ref|NM_001034271.1|	842	778	0.92399	4	isotig02476	HNTXQRY02HXSC6	HNTXQRY02JX8HP	HN40NPI01CNTU1
VTI1B	ref|NM_001079647.1|	1104	1020	0.923913	1	isotig07397
GET4	ref|NM_001076525.1|	1573	1453	0.923713	1	isotig03369
CDC5L	ref|NM_001076542.1|	3021	2790	0.923535	1	isotig03006
GSTA3	ref|NM_001078149.1|	863	797	0.923523	1	isotig08757
FGL1	ref|NM_001034313.1|	1253	1157	0.923384	1	isotig04668
MIF	ref|NM_001033608.1|	587	542	0.923339	1	isotig13968
S100Z	ref|NM_001192666.1|	300	277	0.923333	1	HN40NPI01CYQNC
GOLGA4	ref|NM_001192125.1|	7374	6808	0.923244	1	isotig01396
MLF2	ref|NM_001034456.1|	1491	1376	0.922871	4	HN40NPI01CH7LR	HN40NPI01DT3N6	isotig07638	HN40NPI01DXQYI
TPI1	ref|NM_001013589.2|	1345	1241	0.922677	5	isotig05639	HQDJLS201AJ793	HNTXQRY02IC7UL	HNTXQRY02J070M	HQDJLS201BP7AA
SNCB	ref|NM_001075360.1|	1357	1252	0.922623	1	isotig05503
ERP29	ref|NM_001076271.1|	1250	1153	0.9224	1	isotig06309
LYRM1	ref|NM_001205637.1|	850	784	0.922353	4	HQDJLS201B095M	HQDJLS201CJVZM	HQDJLS201EPOW6	HQDJLS201D9TI6
GCSH	gb|BC120070.1|	1146	1057	0.922339	1	isotig01838
ITGB1BP3	ref|NM_001079643.1|	927	855	0.92233	1	isotig02231
ACTA2	ref|NM_001034502.1|	1364	1258	0.922287	1	isotig03836
KRT6B	ref|NM_001257404.1|	2210	2038	0.922172	2	isotig01240	HN40NPI01AQI4R
CD63	gb|BC102657.1|	883	814	0.921857	1	isotig08393
RPS6	ref|NM_001252170.1|	1161	1070	0.921619	1	isotig06781
HTATIP2	ref|NM_001040563.1|	1645	1516	0.921581	1	isotig04214
PMEPA1	ref|NM_001123203.1|	1107	1020	0.921409	1	isotig03293
HMGN2	ref|NM_001098945.1|	1283	1182	0.921278	1	isotig06087
HMGN3	ref|NM_001034504.1|	876	807	0.921233	1	isotig09516
CSRP3	ref|NM_001024689.2|	964	888	0.921162	1	isotig09112
PSMD1	ref|NM_001101077.1|	3243	2987	0.921061	3	HQDJLS201C40X7	isotig09780	isotig01544
COMMD3	ref|NM_001076999.1|	912	840	0.921053	6	isotig02422	HNTXQRY02GJN1C	HNTXQRY02GZRF1	HQDJLS201ASX56	HQDJLS201BCKBL	HQDJLS201EVA74
GADD45GIP1	ref|NM_001080224.1|	747	688	0.921017	1	isotig11788
TRIM54	ref|NM_001017951.1|	1580	1455	0.920886	1	isotig04448
CDKN1C	ref|NM_001142510.1|	1573	1448	0.920534	1	isotig04462
NFIC	gb|BT030543.1|	1509	1389	0.920477	1	isotig01480
PALMD	ref|NM_001035079.1|	2132	1962	0.920263	1	isotig03397
ARHGDIB	gb|BC102109.1|	1149	1057	0.91993	1	isotig07133
MTPN	ref|XM_001106700.2|	1359	1250	0.919794	1	isotig01782
EIF1	ref|NM_001014884.1|	1283	1180	0.919719	1	isotig05376
C27H8orf40	ref|NM_001146118.1|	2242	2062	0.919715	7	HN40NPI01CH819	HN40NPI01DAAWE	HQDJLS201EWJX0	HNTXQRY02HSR6D	HNTXQRY02IJKZO	HN40NPI01CVIL8	isotig06593
TM4SF4	ref|NM_001034306.1|	1231	1132	0.919578	2	HN40NPI01AXYE6	isotig07580
NENF	ref|NM_001076419.1|	932	857	0.919528	1	isotig09511
KAT8	ref|NM_001105483.1|	1538	1414	0.919376	3	HQDJLS201CQ2JZ	HQDJLS201C5VVO	isotig09322
UBE2N	ref|NM_001076258.1|	2218	2039	0.919297	13	isotig04503	HNTXQRY02GAA7Z	HNTXQRY02F1YIK	HNTXQRY02FV9GX	HNTXQRY02HVNMX	HNTXQRY02HTDZM	HNTXQRY02I89F5	HNTXQRY02I6GV4	HNTXQRY02HN0BZ	HNTXQRY02JQ7AA	HQDJLS201E1JQ9	HNTXQRY02HF018	HQDJLS201EJVON
LOC100517795	ref|XM_003134953.2|	2094	1925	0.919293	1	isotig03406
SSR1	ref|NM_001102122.1|	3267	3003	0.919192	2	HN40NPI01AL2SN	isotig03015
CCNG1	gb|BC150004.1|	2360	2169	0.919068	1	isotig03072
LOC100860930	gb|AY310754.1|	556	511	0.919065	1	isotig13354
MRPS34	ref|NM_001035500.1|	1087	999	0.919043	1	isotig07893
ZP3	gb|EF420246.1|	1296	1191	0.918981	1	HQDJLS201BKO38
DARS	ref|NM_001035085.1|	1946	1788	0.918808	1	isotig03400
MYEOV2	ref|NM_001195051.1|	467	429	0.91863	4	HN40NPI01B7Q1T	HQDJLS201EQ9I0	HQDJLS201DARYW	HNTXQRY02FZN2N
PSMB2	gb|BC102367.1|	823	756	0.918591	1	isotig08450
TRYP8	gb|AF453325.2|	151480	139144	0.918564	59	HN40NPI01A9FA8	HN40NPI01AJIOZ	HN40NPI01AYAD8	HQDJLS201DYF0F	isotig13225	HQDJLS201BVPM1	HQDJLS201BYUEF	HNTXQRY02GPNWC	HNTXQRY02IPNKF	isotig08283	HQDJLS201A5457	HQDJLS201CB91E	HQDJLS201BFYBQ	HQDJLS201BM7FP	HQDJLS201CWA9U	HQDJLS201DJ7IB	HN40NPI01E2UTT	HQDJLS201E4AVH	HN40NPI01BDMV9	HN40NPI01BX1X0	HN40NPI01C5VGC	HN40NPI01CUS9G	HN40NPI01D0BTG	HN40NPI01DZ0W6	HN40NPI01E2Y7Z	HN40NPI01E598T	HN40NPI01E5TBS	HN40NPI01D0ZKU	HN40NPI01B1UAP	HQDJLS201DN4WE	HN40NPI01DG9G7	HQDJLS201CE5MW	HNTXQRY02F7EVG	HNTXQRY02F94H1	HNTXQRY02FNX2N	HNTXQRY02FQDSA	HNTXQRY02G46U7	HNTXQRY02GBMFH	HNTXQRY02HJUUM	HNTXQRY02I5V7M	HNTXQRY02IU8ZG	HNTXQRY02IUE9O	HNTXQRY02JH14B	HNTXQRY02JMCLL
NSFL1C	ref|NM_001034557.1|	1386	1273	0.91847	1	isotig05288
TYROBP	gb|BC126797.1|	576	529	0.918403	4	HNTXQRY02FRLZC	HNTXQRY02G26HU	HNTXQRY02JQ3W1	HNTXQRY02I3GPB
PRKCDBP	ref|NM_001083401.1|	1115	1024	0.918386	1	isotig07435
ORAOV1	ref|XM_002684569.2|	1702	1563	0.918331	3	HQDJLS201CFT6P	HQDJLS201BMZ5V	isotig11221
EIF4A2	ref|NM_001034044.1|	1944	1785	0.91821	1	isotig01538
TSTD1	ref|XM_002685854.1|	599	550	0.918197	1	isotig13727
RBP4	ref|NM_001040475.2|	1038	953	0.918112	1	isotig08086
TMBIM4	gb|BC151432.1|	2380	2185	0.918067	2	isotig05953	isotig07213
CDC10	ref|NM_001001168.1|	2573	2362	0.917995	1	isotig01644
IRX3	ref|NM_001104996.1|	1729	1587	0.917872	6	HNTXQRY02H97YB	HNTXQRY02JJ32T	HNTXQRY02HRKRW	HN40NPI01BLU3I	HNTXQRY02IXP2K	isotig14133
TIMM10	ref|NM_001046132.1|	596	547	0.917785	4	HQDJLS201B4ONI	HQDJLS201C09OI	HQDJLS201ELI80	HN40NPI01DTQWZ
MRPS10	ref|NM_001035314.1|	924	848	0.917749	1	isotig05431
MYL9	ref|NM_001075234.1|	1298	1191	0.917565	1	isotig05684
LOC100851720	ref|XR_138678.1|	849	779	0.91755	1	isotig04598
RAB21	ref|NM_001075317.1|	2486	2281	0.917538	1	isotig03168
C4H7orf23	ref|NM_001078044.1|	1223	1122	0.917416	1	isotig03745
DCTN6	ref|NM_001075638.1|	1149	1054	0.917319	1	isotig04773
ZRANB2	ref|NM_001105346.1|	2818	2585	0.917317	3	isotig05317	HN40NPI01C27DB	isotig06220
DECR2	ref|NM_001078122.1|	1954	1792	0.917093	4	HQDJLS201EZ716	HN40NPI01C0TE3	HN40NPI01DAIKT	isotig09320
VDAC1	ref|NM_174485.3|	1855	1701	0.916981	2	HN40NPI01CDLU3	isotig03988
ACBD7	ref|NM_001113297.1|	1754	1608	0.916762	1	isotig04064
SH3BGR	ref|NM_001243326.1|	1249	1145	0.916733	1	isotig06515
RPA3	ref|NM_001034427.1|	660	605	0.916667	1	isotig12588
TAX1BP1	ref|NM_001046409.1|	3485	3194	0.916499	1	isotig02936
LOC100860930	gb|AY310751.1|	610	559	0.916393	15	isotig13599	HN40NPI01AMT3P	HN40NPI01AURRX	HN40NPI01AXQ0X	HN40NPI01AZE50	HN40NPI01BE79U	HN40NPI01BJQYD	HN40NPI01BPH5W	HN40NPI01BZCCC	HN40NPI01D0CSC	HN40NPI01E3IDX	HN40NPI01E5YZV	HN40NPI01EKTH8	HN40NPI01ELBT7	HN40NPI01DRV7N
CCDC25	ref|NM_001035044.1|	788	722	0.916244	1	isotig04180
LOC100140254	ref|XM_001788370.3|	1540	1411	0.916234	1	isotig03018
OAT	ref|NM_001034240.1|	2479	2271	0.916095	6	HQDJLS201C4LTP	HQDJLS201CBUAA	HQDJLS201CWX4L	HQDJLS201DBKHW	HQDJLS201CD3KX	isotig03140
BAG2	ref|NM_001034264.1|	1847	1692	0.91608	1	isotig03807
CETN2	ref|NM_001038515.1|	1108	1015	0.916065	1	isotig07390
HLA-DQA1	gb|BT020994.1|	1155	1058	0.916017	1	isotig01886
GPRC5D	ref|NM_001105412.1|	1274	1167	0.916013	2	HN40NPI01AQ3HL	isotig09425
COMMD10	ref|NM_001083489.1|	1773	1624	0.915962	1	isotig03964
NUTF2	ref|NM_001037624.1|	940	861	0.915957	1	isotig04089
CKM	ref|XM_001163660.2|	1710	1566	0.915789	1	isotig01175
GNAI2	ref|NM_001101040.1|	2183	1999	0.915712	2	isotig03364	HQDJLS201D3TK5
FKBP1A	gb|BC102338.1|	1553	1422	0.915647	3	isotig04670	HQDJLS201BVEKK	HQDJLS201ES3G3
HIST1H2AC	ref|NM_001205596.1|	722	661	0.915512	2	HQDJLS201BORLS	HQDJLS201B0X12
RPN2	gb|BT030513.1|	2225	2037	0.915506	1	isotig01494
SELM	ref|NM_001163171.1|	743	680	0.915209	1	isotig11997
PHF5A	ref|NM_001083382.1|	929	850	0.914962	1	isotig09156
SBDS	ref|NM_001034439.1|	2488	2276	0.914791	1	isotig03169
ACAA2	gb|EF583005.1|	1596	1460	0.914787	1	isotig04477
LOC781533	ref|XR_083329.1|	2151	1967	0.914458	1	isotig03020
CFH	ref|NM_001033936.1|	339	310	0.914454	1	HQDJLS201CRSL8
CELA1	gb|BC149525.1|	1028	940	0.914397	3	isotig02384	HN40NPI01ARUVQ	HN40NPI01EB4TY
CCL14	ref|NM_001046585.1|	946	865	0.914376	1	isotig09461
MGC3234	gb|BT021178.1|	1306	1194	0.914242	1	isotig05030
MRPL35	gb|BT025388.1|	722	660	0.914127	1	isotig12200
STARD10	ref|NM_001192379.1|	1257	1149	0.914081	1	isotig06094
CD74	ref|NM_001034735.1|	1373	1255	0.914057	3	isotig01721	HN40NPI01AH34N	HN40NPI01AYIT5
GSTZ1	ref|NM_001075686.1|	1068	976	0.913858	1	isotig01988
RPL35	ref|NM_001034495.1|	963	880	0.913811	2	isotig10587	HQDJLS201C49V7
LOC100850955	ref|XM_003581710.1|	2525	2307	0.913663	1	isotig01436
MORF4L1	ref|XM_001927741.2|	1876	1714	0.913646	1	isotig03814
C25H16orf91	gb|BC109585.1|	903	825	0.913621	1	isotig09483
RNASE4	gb|BC102072.1|	1481	1353	0.913572	1	isotig05038
CBX3	gb|BC147955.1|	1848	1688	0.91342	1	isotig03749
TSPAN3	ref|NM_001035487.1|	1790	1635	0.913408	1	isotig03932
RPS23	ref|NM_001034690.1|	635	580	0.913386	1	isotig13383
KRT17	gb|BT029882.1|	1500	1370	0.913333	1	isotig04320
NPM3	ref|NM_001205560.1|	900	822	0.913333	3	isotig13291	HQDJLS201DU922	HQDJLS201APEB8
CARHSP1	ref|NM_001045951.1|	761	695	0.913272	1	isotig11283
EIF3S6	gb|BT025478.1|	1475	1347	0.91322	1	isotig04388
CSRP1	ref|NM_001083771.1|	1636	1494	0.913203	1	isotig03979
PCP4L1	ref|NM_001110445.1|	1389	1268	0.912887	2	HN40NPI01CSBNS	isotig06254
C16H1orf158	ref|NM_001038207.1|	1044	953	0.912835	2	isotig02412	HNTXQRY02GB69P
SYF2	ref|XM_002685769.2|	1938	1769	0.912797	2	isotig09362	isotig08227
CTSL2	gb|BC151425.1|	1408	1285	0.912642	1	isotig05335
PDCD10	ref|NM_001075259.1|	1291	1178	0.912471	1	isotig04140
PPIG	ref|NM_001109807.1|	2728	2488	0.912023	6	isotig00690	isotig14939	HN40NPI01A8MQO	HN40NPI01CRJZR	HN40NPI01DA72C	HQDJLS201C9YG9
REM1	ref|NM_001046001.1|	897	818	0.911929	3	HN40NPI01D4NHO	HN40NPI01D55CP	HN40NPI01EU14X
FAM96A	gb|BC151428.1|	885	807	0.911864	1	isotig09584
CNBP	ref|NM_001034224.1|	1531	1396	0.911822	1	isotig04624
RBBP7	ref|NM_001034638.1|	1993	1817	0.911691	1	isotig01542
ASAH1	ref|NM_001075459.1|	1754	1599	0.911631	2	HQDJLS201D17CA	isotig06015
PPP1CC	ref|NM_174581.3|	2455	2238	0.911609	3	HQDJLS201D8FCX	isotig08768	isotig08623
ALKBH6	ref|NM_001192208.1|	972	886	0.911523	6	HQDJLS201BKDRE	HQDJLS201BS5Q1	HQDJLS201BS8WS	HQDJLS201CCH79	HQDJLS201DFTNX	isotig09270
DYNLL1	gb|BC102872.1|	723	659	0.91148	1	isotig06817
IER2	ref|NM_001075871.1|	1806	1646	0.911406	3	HNTXQRY02G0ZVM	HNTXQRY02H7CZN	isotig05469
PAIP2	ref|NM_001034636.1|	1442	1314	0.911234	1	isotig04826
OXT	gb|BC141997.1|	529	482	0.911153	1	isotig14338
RG9MTD1	ref|NM_001046323.1|	1695	1544	0.910914	1	isotig01259
GP2	ref|NM_001075950.2|	2161	1968	0.910689	2	isotig03372	HN40NPI01BJHM7
PSMB10	ref|NM_001034040.1|	996	907	0.910643	1	isotig08794
COPS6	ref|NM_001101963.1|	1152	1049	0.91059	1	isotig07024
KHK	ref|NM_001076351.1|	1361	1239	0.91036	1	isotig02386
RPL18A	ref|NM_001033619.1|	667	607	0.910045	6	isotig12754	HQDJLS201AT79Q	HQDJLS201E3TMY	HQDJLS201AJP81	HQDJLS201EEAO9	HQDJLS201AX8W3
KRT19	ref|NM_001015600.3|	1389	1264	0.910007	1	isotig05507
ENO3	ref|NM_001034702.1|	1455	1324	0.909966	1	isotig05115
RDBP	gb|BT026321.1|	1386	1261	0.909812	1	isotig05581
BCCIP	gb|BT025372.1|	1196	1088	0.909699	1	isotig01157
NDUFV3	ref|NM_175830.1|	797	725	0.909661	2	HQDJLS201CZ72O	isotig06512
RPS3	gb|AF270679.1|AF270679	906	824	0.909492	1	isotig09580
ARL3	ref|NM_004311.3|	817	743	0.909425	1	isotig10522
C8H9orf85	ref|NM_001101235.1|	563	512	0.909414	4	HN40NPI01D6N6V	HN40NPI01DW6NF	HN40NPI01ENXLB	HN40NPI01DYSFU
EBP	ref|NM_001034500.1|	1070	973	0.909346	1	isotig05738
SEPT2	ref|NM_001046092.1|	3073	2794	0.909209	3	HQDJLS201B1GQC	HN40NPI01AZGTV	isotig03414
PTGES3	ref|NM_001007806.2|	1905	1732	0.909186	1	isotig03732
UBE2L6	ref|NM_001098917.1|	1108	1007	0.908845	1	isotig07310
C15H11orf51	ref|NM_001034243.1|	724	658	0.90884	1	isotig09082
FKBP2	ref|NM_001113256.1|	614	558	0.908795	3	HQDJLS201DWQD7	isotig13901	HNTXQRY02G60LO
BASP1	ref|NM_174780.3|	1809	1644	0.908789	5	isotig03929	HN40NPI01CHFQ3	HN40NPI01CKD21	HN40NPI01B8EZT	HQDJLS201DQRNC
SDHB	ref|NM_001040483.1|	1039	944	0.908566	1	isotig08342
DYNLL2	ref|NM_001113303.1|	2480	2253	0.908468	1	isotig03096
FABP7	ref|NM_001078162.1|	874	794	0.908467	1	isotig09994
GSTO1	ref|XM_001253012.3|	1583	1438	0.908402	1	isotig01792
LOC100861167	gb|AY502950.1|	393	357	0.908397	4	HQDJLS201D4ZRT	HQDJLS201EDTQ9	HNTXQRY02FSZJQ	HQDJLS201CKEDF
C13H20orf24	ref|NM_001034421.1|	1178	1070	0.908319	1	isotig06706
TAGLN2	ref|NM_001013599.1|	1318	1197	0.908194	1	isotig05569
FERMT3	ref|XM_003588041.1|	1219	1107	0.908121	2	HNTXQRY02IVXYA	isotig10123
NSMCE1	ref|NM_001035406.1|	1077	978	0.908078	1	isotig07963
MRPL9	ref|NM_001035029.2|	1272	1155	0.908019	1	isotig03405
MGST2	ref|NM_001076382.1|	1891	1717	0.907985	1	isotig03824
CDC34	ref|NM_001206236.1|	1554	1411	0.907979	1	isotig03510
APLP2	ref|XM_001251234.2|	3727	3384	0.907969	5	isotig02070	isotig03152	HN40NPI01ASVS7	HN40NPI01BG4I5	HN40NPI01C5RT5
DERA	ref|NM_001076028.1|	1607	1459	0.907903	5	HN40NPI01DASX3	HQDJLS201D2W6G	HQDJLS201DVZ9B	HQDJLS201CF3MQ	isotig09099
SS18L2	ref|NM_001145186.1|	759	689	0.907773	1	isotig11768
LOC100620549	ref|XM_003358281.2|	2146	1948	0.907735	1	isotig03351
BLVRB	gb|BC102269.1|	802	728	0.907731	1	isotig10986
C13H20orf27	ref|NM_001046205.1|	1321	1199	0.907646	3	isotig01386	HQDJLS201A0KQ5	HQDJLS201EMDVS
EIF5A	ref|NM_001003658.2|	1273	1155	0.907306	2	isotig05212	HQDJLS201A4FJB
UQCRB	ref|NR_045639.1|	507	460	0.907298	3	isotig12915	HNTXQRY02GNZS6	HNTXQRY02HZZZ5
ZC3H15	ref|NM_001046394.1|	2028	1840	0.907298	1	isotig03553
ARPC5L	gb|BC120185.1|	1057	959	0.907285	1	isotig08223
DBNL	gb|BT030669.1|	2211	2006	0.907282	1	isotig02939
C29H11orf67	ref|NM_001037473.1|	496	450	0.907258	1	isotig14440
UFC1	gb|BC103142.1|	947	859	0.907075	4	isotig09412	HN40NPI01CDNYZ	HN40NPI01D5RDA	HN40NPI01EGEF9
MRPL15	ref|NM_001075445.1|	1915	1737	0.90705	1	isotig03700
HNRPH2	gb|BT030533.1|	2344	2126	0.906997	1	isotig03265
NAA20	ref|NM_001206829.1|	1074	974	0.90689	3	isotig08117	HNTXQRY02G06QA	HQDJLS201EAB5R
MRPL17	ref|NM_001034274.1|	848	769	0.90684	6	isotig10377	HQDJLS201CSAS3	HQDJLS201CCYK4	HQDJLS201A4GUC	HQDJLS201CWFMU	HQDJLS201ESEWH
PPDPF	ref|NM_001075294.1|	803	728	0.9066	1	isotig02378
PSMC2	gb|BC102391.1|	1492	1352	0.906166	1	isotig04922
ANAPC16	gb|BC114889.1|	1160	1051	0.906034	1	isotig07200
TXNIP	ref|NM_001101875.2|	2884	2613	0.906033	1	isotig03030
OXCT1	ref|NM_001076070.1|	2382	2158	0.905961	7	HQDJLS201BCOMF	HQDJLS201D79IU	HQDJLS201CE5BO	HQDJLS201DWY9J	HN40NPI01DGQII	HN40NPI01BSN3T	isotig04382
NDUFV2	ref|NM_174565.3|	1095	992	0.905936	1	isotig07733
TMOD1	ref|NM_001079640.1|	2817	2552	0.905928	1	isotig02985
LOC100851667	ref|XM_003583536.1|	531	481	0.905838	1	isotig14469
LOC100848030	ref|XR_138649.1|	584	529	0.905822	2	isotig14060	isotig13745
BCAP31	gb|BC102324.1|	1221	1106	0.905815	1	isotig06572
RAB3A	ref|NM_174446.3|	1462	1324	0.905609	3	HQDJLS201A0TXO	HQDJLS201D8CCV	isotig09018
VAMP8	ref|NM_001034290.1|	678	614	0.905605	1	isotig08687
LOC100138493	ref|XR_139540.1|	1006	911	0.905567	3	isotig14952	HQDJLS201A08SS	HQDJLS201BA9C7
TPPP3	ref|NM_001034774.1|	1047	948	0.905444	1	isotig08417
GJB1	ref|NM_174069.2|	1607	1455	0.905414	1	isotig04483
ACTC1	ref|NM_001034585.1|	1510	1367	0.905298	1	isotig04909
POLE3	ref|NM_001034390.1|	1878	1700	0.905218	1	isotig03779
TRAPPC1	ref|NM_001076413.1|	801	725	0.905119	1	isotig10831
BEX2	ref|NM_001077087.1|	853	772	0.905041	1	isotig10468
SHROOM2	gb|FJ195365.1|	156628	141690	0.904628	98	HN40NPI01DD76J	HN40NPI01C9275	HQDJLS201AHUFD	HQDJLS201B8XQP	HNTXQRY02I1R7L	HNTXQRY02G5B0C	HNTXQRY02GOH4Z	HNTXQRY02HV29F	HNTXQRY02J33J1	HN40NPI01CIK8S	HN40NPI01D7XVH	HN40NPI01C6TGN	HQDJLS201DEUC9	HN40NPI01DX7N6	HN40NPI01DY8G4	HNTXQRY02H47GP	isotig07256	HQDJLS201CK0HY	HQDJLS201DBIJU	HQDJLS201BJT34	HQDJLS201C5ANS	HQDJLS201DM32R	HQDJLS201DWG4R	HQDJLS201EHB16	HQDJLS201D5VL8	HQDJLS201DS3QH	HQDJLS201DYGEY	HQDJLS201E3LLR	HQDJLS201EBH3P	HQDJLS201C4FE4	HNTXQRY02GJPUX	HNTXQRY02H9XHD	HN40NPI01A3ULR	HQDJLS201AIZJ3	HQDJLS201CTJR1	HQDJLS201DL99E	HQDJLS201DOT7T	HN40NPI01C8UDX	HN40NPI01DF9A2	HN40NPI01DMEGS	HN40NPI01DVPX4	HQDJLS201DVU30	HQDJLS201ESM1Y	HNTXQRY02I0D6S
FOLR2	ref|NM_001075325.1|	1054	953	0.904175	1	isotig07564
PTTG1IP	ref|NM_001046594.1|	2421	2189	0.904172	7	isotig07761	isotig05739	HNTXQRY02F0AT8	HNTXQRY02FTPWX	HNTXQRY02HGBL4	HNTXQRY02IUQNL	HNTXQRY02J6ZPD
IGJ	ref|NM_175773.2|	1333	1205	0.903976	1	isotig05632
NME3	ref|NM_001098986.1|	840	759	0.903571	1	isotig10491
CALM3	ref|NM_001046249.1|	2173	1963	0.903359	1	isotig03290
MRPL11	ref|NM_001014932.1|	827	747	0.903265	1	isotig10378
LOC100848728	ref|XR_138761.1|	1860	1680	0.903226	1	isotig03473
PGRMC1	ref|NM_001075133.1|	1950	1761	0.903077	1	isotig03682
KERA	gb|BC120375.1|	608	549	0.902961	2	HQDJLS201ESBIM	HQDJLS201CVKZQ
COTL1	ref|NM_001046593.1|	1780	1607	0.902809	1	isotig03758
KDELR2	ref|NM_001079779.1|	1808	1632	0.902655	1	isotig01540
RNF146B	ref|NM_001076980.1|	1889	1705	0.902594	2	HQDJLS201D86HP	isotig03910
LOC100847179	ref|XM_003587223.1|	400	361	0.9025	2	HN40NPI01E5D0Q	HN40NPI01DANV6
SGTA	ref|NM_001038030.1|	2346	2117	0.902387	3	HQDJLS201BU3WH	HQDJLS201CVX09	isotig01784
LUM	gb|BC102271.1|	1864	1682	0.902361	1	isotig03802
SRI	ref|NM_001163603.1|	829	748	0.902292	1	isotig10649
EXOC3L2	ref|XM_002695093.2|	1224	1104	0.901961	4	HQDJLS201C9R8H	HQDJLS201EP0SK	HQDJLS201CCJ5T	HQDJLS201EKJ5D
BRP44L	ref|NM_001077042.1|	989	892	0.901921	1	isotig08976
PIGR	gb|L04797.1|BOVPIGR	3527	3181	0.9019	1	isotig02967
HAGH	ref|NM_001035274.1|	1171	1056	0.901793	2	isotig07057	HQDJLS201BJLDV
LOC527068	ref|NM_001035367.1|	1425	1285	0.901754	1	isotig05180
MED8	ref|XM_002686438.1|	1160	1046	0.901724	2	HQDJLS201CD0IE	HQDJLS201CPI43
TGS1	ref|NM_001205698.1|	3029	2731	0.901618	1	isotig01428
RTCD1	ref|NM_001046055.1|	1565	1411	0.901597	4	HN40NPI01DR159	HN40NPI01EXVZ0	HN40NPI01DMNTL	isotig06490
ACY1	ref|NM_001077115.1|	1390	1253	0.901439	1	isotig04952
NUDC	ref|NM_001075607.1|	1339	1207	0.901419	1	isotig05872
LRPAP1	ref|NM_001080225.1|	1531	1380	0.901372	1	isotig04621
FAM114A2	ref|NM_001038077.1|	2098	1891	0.901335	4	HQDJLS201CD09S	isotig02102	HNTXQRY02F00AN	HNTXQRY02G3QQX
LOC100847753	ref|XR_139607.1|	1053	949	0.901235	1	isotig05740
NDUFA13	ref|NM_176672.2|	577	520	0.901213	1	isotig14000
FDX1	gb|EF444978.1|	1527	1376	0.901113	1	isotig04036
PDLIM3	ref|NM_001034646.1|	1536	1384	0.901042	2	HN40NPI01D2YIS	isotig01520
RPL3L	ref|NM_001035501.1|	1342	1209	0.900894	1	isotig05859
B2M	gb|AY911322.1|	1150	1036	0.90087	1	isotig01652
TSPAN31	ref|NM_001037595.1|	1059	954	0.90085	1	isotig05794
FKBP5	ref|NG_012645.1|	3711	3343	0.900835	2	isotig01594	isotig03541
LOC100847181	ref|XR_139204.1|	1492	1344	0.900804	1	isotig03145
SERPINA3-3	ref|NM_001038204.1|	1623	1462	0.900801	2	isotig04295	isotig01723
SDF4	ref|NM_001035375.1|	1068	962	0.900749	1	isotig05179
SEC13	ref|NM_001075565.1|	1409	1269	0.900639	1	isotig05424
MORF4L2	ref|NM_001099084.1|	1817	1636	0.900385	1	isotig03831
LOC783202	ref|XM_002696332.1|	670	603	0.9	1	isotig12157
IL2RG	gb|BC134467.1|	1497	1347	0.8998	1	isotig05013
TCEA3	ref|NM_001046360.1|	1337	1203	0.899776	1	isotig05925
ZNF576	ref|NM_001076433.1|	916	824	0.899563	1	isotig01305
RBM18	ref|NM_001034324.1|	1051	945	0.899144	1	isotig04240
SARNP	ref|NM_001042654.1|	912	820	0.899123	1	isotig08183
BPIFA2C	ref|NM_001076503.1|	1099	988	0.898999	3	isotig00488	isotig15003	isotig14883
TCEA2	ref|NM_001075329.1|	1215	1092	0.898765	1	isotig05849
PCK1	gb|BC112664.1|	543	488	0.898711	1	HQDJLS201EGXSP
CXCL3	ref|NM_001046513.1|	1053	946	0.898386	1	isotig02176
LGALS7B	ref|XM_002694977.1|	521	468	0.898273	1	isotig12723
SPOP	ref|NM_001075936.1|	2535	2277	0.898225	5	HQDJLS201CRYS3	isotig03288	HNTXQRY02GC3DS	HNTXQRY02GF3JD	HNTXQRY02IU2X4
EIF6	gb|BC109922.1|	1119	1005	0.898123	3	isotig06979	HQDJLS201CNA6W	HNTXQRY02JSU41
AIF1	ref|NM_173985.2|	686	616	0.897959	1	isotig11754
MMAB	ref|NM_001079632.1|	1066	957	0.897749	1	isotig07884
U2SURP	ref|XM_871967.2|	3716	3336	0.89774	2	isotig05681	isotig03271
AP2S1	ref|NM_001076078.1|	782	702	0.897698	1	isotig07887
ANAPC11	ref|NM_001113724.1|	879	789	0.897611	1	isotig02402
TOMM6	ref|NM_001113718.1|	625	561	0.8976	1	isotig13615
HTATSF1	ref|NM_001206414.1|	3601	3232	0.897528	6	HQDJLS201AVUQ9	HQDJLS201DZ8GU	HQDJLS201AUW6D	HQDJLS201E49OU	HN40NPI01EHCUN	isotig03194
PRR15L	ref|NM_001034794.1|	1405	1261	0.897509	2	HQDJLS201BQ1YT	isotig07333
PPAP2B	ref|NM_001076473.1|	1589	1426	0.89742	3	HN40NPI01BCYOD	HN40NPI01BJNNF	isotig03059
FRG1	ref|NM_001075566.1|	1003	900	0.897308	1	isotig08407
GSTM1	ref|NM_175825.3|	1236	1109	0.897249	3	isotig02040	isotig06877	HN40NPI01ALAUY
ANP32A	ref|NM_001195019.1|	2061	1849	0.897137	2	isotig08642	isotig08308
LOC784932	ref|XM_002696828.1|	1494	1340	0.896921	2	isotig05065	HN40NPI01BDTZH
CNPY3	ref|NM_001075439.1|	1348	1209	0.896884	1	isotig05869
FARSB	ref|XR_083700.1|	1986	1781	0.896777	2	HQDJLS201CHIHJ	isotig05748
LOC100851198	ref|XM_003582852.1|	2440	2188	0.896721	16	HQDJLS201DKVYN	isotig02737	HQDJLS201EI6G6	isotig12328	isotig08346	HQDJLS201BYI9T	HQDJLS201EKGJ0	HNTXQRY02HKL26	HN40NPI01DTOXR	HQDJLS201CYRDK	HQDJLS201BBM3K	HQDJLS201DZBNF	HQDJLS201EMDPY	HQDJLS201CX10P	HQDJLS201EQXSC	isotig12151
MAGOH	ref|NM_001034245.1|	716	642	0.896648	1	isotig02529
C6H4orf48	ref|XM_002688453.2|	406	364	0.896552	3	HQDJLS201CJ5A4	HQDJLS201D0ZF0	HQDJLS201DB7FJ
TIMM23	ref|NM_001083658.1|	1160	1040	0.896552	1	isotig07097
GTF2F1	gb|BC146170.1|	1816	1628	0.896476	1	isotig03925
BCL7C	ref|NM_001099722.1|	869	779	0.896433	1	isotig08507
SLN	ref|NM_001206365.1|	695	623	0.896403	1	isotig11929
TESC	ref|XM_002694586.2|	1081	969	0.896392	5	HN40NPI01CVLAJ	HQDJLS201AJ2XA	HN40NPI01AHGYS	HN40NPI01EEEV5	HN40NPI01EDU03
SPINT2	ref|NM_001045971.1|	1621	1453	0.89636	1	isotig01650
TOMM5	ref|NM_001143740.1|	569	510	0.896309	1	isotig14329
DDX46	ref|XM_002689191.2|	5051	4527	0.896258	8	isotig02910	HN40NPI01ENPPU	isotig04207	HNTXQRY02GWJ6N	HQDJLS201AHO18	HQDJLS201ECHG2	HNTXQRY02HO84H	HQDJLS201BLDXN
GCG	gb|BC102221.1|	1117	1001	0.89615	1	isotig07764
RPS20	ref|NM_001034438.1|	491	440	0.89613	1	HQDJLS201CDRJJ
C3H1orf123	ref|NM_001038130.1|	712	638	0.896067	1	isotig01214
CIB1	ref|NM_001114765.1|	885	793	0.896045	1	isotig10314
MESDC2	ref|NM_001034469.1|	1653	1481	0.895947	1	isotig04148
AUP1	gb|BC102888.1|	1451	1300	0.895934	2	HN40NPI01D570S	isotig08631
CYSTM1	ref|NM_001078164.1|	882	790	0.895692	1	isotig02506
DNAJC17	ref|NM_001046276.1|	1016	910	0.895669	5	isotig13989	HQDJLS201DEEZ6	HQDJLS201EVADK	HQDJLS201CLEUK	HQDJLS201DKMDB
ABHD11	ref|NM_001034372.1|	1196	1071	0.895485	1	isotig06842
CMBL	ref|NM_001192983.1|	1492	1336	0.895442	1	isotig04785
C19H17orf49	ref|NM_001038092.1|	860	770	0.895349	1	isotig10369
SPRR3	ref|XM_001250176.1|	860	770	0.895349	1	isotig02909
PSAP	gb|BC105409.1|	2680	2399	0.895149	1	isotig03126
ARF4	gb|BC114693.1|	2239	2004	0.895042	2	HQDJLS201B1H9V	isotig03936
MMADHC	ref|NM_001034541.1|	1448	1296	0.895028	1	isotig04902
LOC100849454	ref|XM_003584721.1|	1686	1509	0.895018	1	isotig04076
MDH2	gb|BC109597.1|	1295	1159	0.894981	1	isotig03275
SEC11A	gb|BC150010.1|	1142	1022	0.894921	1	isotig07536
CHRAC1	ref|NM_001075478.1|	961	860	0.894901	1	isotig02193
RNF5	ref|NM_001105445.1|	1169	1046	0.894782	1	isotig07048
LOC100848648	ref|XR_138657.1|	665	595	0.894737	2	isotig02620	isotig14960
LOC786372	ref|XM_001254067.2|	2259	2021	0.894644	4	isotig03408	HN40NPI01CMRM9	HN40NPI01DY6LH	HN40NPI01EJ9Z4
DGCR6	ref|NM_001110446.1|	1025	917	0.894634	1	isotig08802
LY6D	ref|XM_001253695.2|	635	568	0.894488	2	HQDJLS201A3L07	HNTXQRY02GGCHV
MYOZ2	gb|BC103121.1|	1213	1085	0.894477	1	isotig01819
DCTPP1	ref|NM_001038202.1|	758	678	0.894459	3	HQDJLS201B9VLM	HN40NPI01C3B79	HQDJLS201BV64K
MGST1	gb|BC142535.1|	1060	948	0.89434	1	isotig08395
STX4	ref|NM_001035064.1|	1353	1210	0.894309	1	isotig05905
PSMD9	ref|NM_001034441.1|	1049	938	0.894185	2	HN40NPI01AIWTL	isotig04252
RPL14	gb|HQ318056.1|	736	658	0.894022	1	isotig01516
TXNDC9	ref|NM_001076149.1|	1330	1189	0.893985	1	isotig05976
GSTA4	ref|NM_001015651.1|	1177	1052	0.893798	1	isotig07085
GCHFR	ref|NM_001114526.1|	838	749	0.893795	1	isotig09423
MLX	ref|XM_002703218.2|	1990	1778	0.893467	1	isotig03238
Vlambda1a	gb|U32261.1|BTU32261	393	351	0.89313	17	HN40NPI01A16V0	HN40NPI01AOJ0K	HN40NPI01BRVJ7	HN40NPI01C5GPE	HN40NPI01CU94Y	HN40NPI01DDMHA	HN40NPI01DDSTE	HN40NPI01DEXH4	HN40NPI01DIHLN	HN40NPI01EK7WQ	HNTXQRY02JSX7G	HQDJLS201B84CF	HN40NPI01EA1EV	HQDJLS201BIRG6	isotig14793	HQDJLS201CRXEO	HN40NPI01AT2Z8
HAT1	gb|BC120387.1|	1550	1384	0.892903	2	isotig04819	HQDJLS201BGVZ0
UBFD1	ref|XM_003315015.1|	1222	1091	0.892799	1	isotig06656
REG3A	gb|BC134799.1|	886	791	0.892777	1	isotig02410
RAMP1	ref|NM_001083777.1|	885	790	0.892655	1	isotig10789
LOC100296593	ref|XR_138977.1|	1183	1056	0.892646	2	isotig01377	HN40NPI01C9UFB
TSPAN7	ref|NM_001076384.1|	1779	1588	0.892636	1	isotig04079
RPL23	gb|BC148014.1|	512	457	0.892578	1	isotig10055
LOC100847618	ref|XR_138968.1|	484	432	0.892562	1	HQDJLS201CG7TR
NOL7	ref|NM_001034384.1|	921	822	0.892508	1	isotig02908
NRSN1	ref|NM_001075469.1|	2054	1833	0.892405	2	HQDJLS201B4FXH	isotig04858
RPF1	ref|NM_001083417.1|	1338	1194	0.892377	1	isotig05946
PYCARD	ref|NM_174730.2|	799	713	0.892365	2	HQDJLS201A6AUR	HNTXQRY02I01RU
APOO	ref|NM_001075639.1|	919	820	0.892274	1	isotig09885
S100A13	gb|BC103266.1|	464	414	0.892241	1	isotig12028
ETFB	ref|NM_001038582.1|	909	811	0.892189	1	isotig09534
CYC1	ref|NM_001038090.1|	1233	1100	0.892133	1	isotig05841
BRE	ref|NM_001102274.1|	1509	1346	0.891981	1	isotig04432
RPL26	gb|BC141993.1|	526	469	0.891635	2	isotig02493	HQDJLS201B65QS
HPD	gb|BC105225.1|	1492	1330	0.891421	2	isotig04461	HN40NPI01AIVBB
PLP2	gb|BC103120.1|	966	861	0.891304	1	isotig09336
LOC100847228	ref|XR_138611.1|	716	638	0.891061	1	isotig05314
DUOXA2	ref|XM_871774.5|	321	286	0.890966	1	HN40NPI01ENUIJ
FDX1L	ref|NM_001080226.1|	862	768	0.890951	2	HQDJLS201EE3OS	isotig12988
FOLR1	ref|NM_001206530.1|	990	882	0.890909	3	HN40NPI01CWF51	HQDJLS201CE0F0	HQDJLS201EUIEO
DHX36	ref|NM_001080251.1|	3665	3265	0.890859	6	isotig03995	isotig08361	HQDJLS201EQPUY	HQDJLS201E2OFM	HNTXQRY02HIC3M	HQDJLS201EHH0K
COQ3	ref|NM_001076210.1|	1296	1154	0.890432	3	HN40NPI01B7O3N	HQDJLS201CO9BC	isotig12948
NUCB2	ref|NM_001075381.1|	1460	1300	0.890411	1	isotig01808
GJB2	ref|NM_001083637.1|	2269	2020	0.89026	1	isotig03340
PDCD4	ref|NM_001083647.1|	2259	2011	0.890217	1	isotig03376
ACP5	ref|NM_001252177.1|	1430	1273	0.89021	1	isotig04769
SAA2	ref|NM_001075260.2|	590	525	0.889831	1	isotig13960
MTX2	ref|NM_001101240.1|	1278	1137	0.889671	1	isotig06453
DNAJC21	ref|NM_001192218.1|	2084	1854	0.889635	4	isotig03512	HN40NPI01B6ZU3	HN40NPI01BVDBO	HN40NPI01ESJ23
RPS26	ref|NM_001015561.2|	1295	1152	0.889575	1	isotig06235
UFSP2	ref|NM_001076477.2|	1619	1440	0.889438	1	isotig04540
GSTM1	ref|NM_001080354.1|	1266	1126	0.889415	2	isotig06617	HNTXQRY02J2UWL
TUBG1	ref|XM_001790429.2|	1679	1493	0.88922	2	HQDJLS201A71IK	isotig08072
FABP2	ref|NM_001025332.1|	713	634	0.889201	1	isotig12598
C23H6orf154	ref|XM_867877.2|	1199	1066	0.889074	4	HNTXQRY02I5QBN	HQDJLS201BFIVC	HNTXQRY02HJBDB	HQDJLS201CWWEO
NEDD8	ref|NM_174764.3|	658	585	0.889058	1	isotig13039
GDI2	ref|NM_001033762.1|	2385	2120	0.888889	1	isotig03256
LY6E	ref|NM_001046070.1|	1278	1136	0.888889	1	isotig06191
NDNL2	ref|NM_001078080.1|	1548	1376	0.888889	2	HQDJLS201BPR1H	isotig09805
MRPL37	ref|NM_001083400.1|	1483	1318	0.888739	1	isotig05129
SNRPG	ref|NM_001040543.1|	448	398	0.888393	2	HQDJLS201B2E0T	HQDJLS201BQ3HI
GIMAP4	ref|NM_001046060.1|	1827	1623	0.888342	1	isotig01122
ILF2	ref|NM_001038187.1|	1671	1484	0.888091	1	isotig04279
CD40	gb|AY072798.1|	831	738	0.888087	3	HQDJLS201CI0B1	HQDJLS201BN83H	HQDJLS201BWYWV
PPP2R3C	gb|BC102393.1|	1563	1388	0.888036	5	HQDJLS201DZ060	HNTXQRY02HUFU4	HNTXQRY02IZM3S	HQDJLS201AJB4Q	isotig11342
MS4A8B	ref|NM_001034056.1|	1213	1077	0.887881	1	isotig06655
TNNC2	ref|NM_001076373.1|	704	625	0.887784	1	isotig10936
LMOD2	ref|NM_001105387.1|	2108	1871	0.887571	2	isotig05049	isotig11085
CNPY2	ref|NM_001075267.1|	782	694	0.887468	1	isotig09769
CALCOCO2	gb|BC151569.1|	2230	1979	0.887444	2	isotig03379	isotig10907
EEF2	ref|NM_001075121.1|	3198	2838	0.88743	3	HN40NPI01CI281	HQDJLS201EWL88	isotig03434
LOC514457	ref|NG_030611.1|	1670	1482	0.887425	3	isotig03639	HN40NPI01CJJMT	HN40NPI01EX6J2
LOC781036	ref|XM_003586766.1|	2236	1984	0.887299	1	isotig00967
SNX3	ref|NM_001079778.1|	1336	1185	0.886976	1	isotig05981
PSMB7	ref|NM_001038527.1|	1061	941	0.886899	1	isotig02196
UBE2Q1	ref|XM_001915875.2|	1608	1426	0.886816	1	isotig03871
GPX1	ref|NM_174076.3|	926	821	0.886609	1	isotig09479
SLC25A6	ref|NM_001127280.1|	1452	1287	0.886364	1	isotig04859
RAB1A	ref|NM_001257272.1|	1970	1746	0.886294	1	isotig03139
FBL	ref|NM_001205400.1|	1177	1043	0.886151	1	isotig07207
VPS4A	ref|NM_001046615.1|	2148	1903	0.88594	4	HQDJLS201EJL0F	HQDJLS201BX1DH	HN40NPI01DQ19I	isotig05963
THY1	ref|NM_001034765.1|	1954	1731	0.885875	1	isotig03503
LOC787269	ref|XM_003583903.1|	1234	1093	0.885737	1	isotig06386
QPRT	ref|NM_001035446.1|	1234	1093	0.885737	1	isotig02020
UMPS	gb|BC112872.1|	1845	1634	0.885637	6	HNTXQRY02HN4GS	HNTXQRY02GFFG3	HNTXQRY02GR2Q0	HNTXQRY02H0HJV	HNTXQRY02INHBI	isotig10972
WBSCR22	gb|BT021557.1|	1084	960	0.885609	1	isotig06943
LOC787392	ref|XM_003581909.1|	2139	1894	0.88546	1	isotig03380
PNKD	ref|NM_001114170.1|	637	564	0.8854	1	isotig13543
HSD17B8	gb|BC142003.1|	977	865	0.885363	1	isotig02526
FDPS	gb|BC149572.1|	1282	1135	0.885335	1	isotig06469
EIF2S3	gb|BT030491.1|	1936	1714	0.885331	2	HNTXQRY02IAG8U	isotig04962
ANXA5	ref|NM_001040477.3|	2153	1906	0.885276	1	isotig03297
GPS2	ref|NM_001075774.1|	1228	1087	0.885179	1	isotig06315
C1H21orf59	ref|NM_001046407.1|	1310	1159	0.884733	1	isotig06106
DDX21	ref|NM_001083527.1|	3288	2909	0.884732	9	isotig04284	HQDJLS201EMJOE	HQDJLS201B8205	HQDJLS201EWMK8	HQDJLS201CL74S	HQDJLS201A8K5J	HQDJLS201D96SD	HQDJLS201AVML4	HQDJLS201AY5KR
ATP5C1	ref|NM_001075136.1|	1222	1081	0.884615	1	isotig02010
SDHAF2	ref|NM_001077045.1|	1213	1073	0.884584	6	HN40NPI01DFBEA	HN40NPI01ECQ4D	HQDJLS201BQWWJ	HN40NPI01D0RFN	HN40NPI01CALZM	HNTXQRY02GQ7UO
RNMT	ref|NM_001098942.1|	1845	1632	0.884553	1	isotig03699
NCALD	ref|NM_174398.2|	1844	1631	0.88449	1	isotig03712
ERH	ref|NM_001034336.1|	795	703	0.884277	1	isotig10787
APEX1	gb|BC122610.1|	1382	1222	0.884226	1	isotig05226
HNRNPUL2	ref|NM_001206245.1|	2798	2474	0.884203	3	isotig12706	HN40NPI01BEGXH	isotig03650
CYP2E1	ref|NM_001245972.1|	1718	1519	0.884168	1	isotig04283
CCL2	gb|BC142093.1|	405	358	0.883951	1	HN40NPI01BYLPV
GLIPR2	ref|NM_001076112.1|	818	723	0.883863	1	isotig11276
SERPIND1	ref|NM_001105046.1|	1954	1727	0.883828	2	HQDJLS201DKPKD	isotig04848
MPHOSPH8	ref|XM_001250984.3|	3020	2669	0.883775	7	isotig03085	HQDJLS201BEORG	HQDJLS201BLPEG	HQDJLS201DRHZZ	HN40NPI01CZQA3	HQDJLS201A7KVX	HQDJLS201AK6DS
CHMP1B	gb|BC105547.1|	2023	1787	0.883342	1	isotig04122
PITPNA	ref|NM_001046582.1|	1489	1315	0.883143	1	isotig05173
DAB2	ref|NM_001193246.1|	4769	4211	0.882994	2	isotig03144	isotig06370
RAB4A	ref|NM_001161863.1|	657	580	0.882801	1	HQDJLS201A26EA
ADI1	ref|NM_001035468.1|	1124	992	0.882562	1	isotig07708
HBXIP	ref|NM_001034517.2|	630	556	0.88254	1	isotig02802
MEA1	gb|BC102492.1|	817	721	0.882497	1	isotig11284
HSD11B1	ref|NM_001009395.1|	1336	1179	0.882485	1	isotig06123
CCT2	ref|NM_001034239.1|	1964	1733	0.882383	1	isotig03734
NDUFS5	gb|BC102919.1|	560	494	0.882143	1	isotig14297
METTL7A	ref|XM_001249762.3|	1841	1624	0.882129	1	isotig03889
ARPC2	ref|NM_001034713.1|	1391	1227	0.882099	1	isotig05018
FUNDC1	ref|NM_001104982.1|	907	800	0.882029	1	isotig09920
VPS72	ref|NM_001015658.1|	1347	1188	0.88196	1	isotig05783
PCOLCE	ref|NM_001045888.1|	1583	1396	0.88187	2	HN40NPI01CBW0P	isotig05412
LOC100847474	ref|XR_139022.1|	1439	1269	0.881862	1	isotig05441
TSPAN1	ref|NM_001034270.1|	1303	1149	0.881811	1	isotig06389
SHISA4	ref|XM_002694176.1|	837	738	0.88172	1	isotig08781
LOC100850801	ref|XM_003585279.1|	1437	1267	0.881698	1	isotig05429
ASGR1	ref|NM_001037590.1|	1208	1065	0.881623	1	isotig07055
GPN3	ref|NM_001075272.1|	1425	1256	0.881404	3	HQDJLS201E2STX	HQDJLS201DH78Q	isotig11751
SYNGR2	ref|NM_001100358.1|	1492	1315	0.881367	1	isotig04733
IDH3B	ref|NM_001145872.1|	1540	1357	0.881169	1	isotig04961
ICT1	ref|NM_001034493.1|	890	784	0.880899	1	isotig10155
ETHE1	ref|NM_001034344.1|	1024	902	0.880859	1	isotig08881
AIP	gb|BC103018.1|	1149	1012	0.880766	1	isotig06981
UBL4A	ref|NM_001034214.1|	703	619	0.880512	1	isotig12801
C7H19orf77	ref|NM_001206717.1|	1263	1112	0.880443	1	isotig06585
S100A9	ref|NM_001046328.1|	652	574	0.880368	1	isotig12277
MED11	ref|NM_001038084.1|	819	721	0.880342	1	isotig11257
C13H20orf111	ref|NM_001015568.1|	1520	1338	0.880263	1	isotig05015
FKBP4	ref|NM_001034322.2|	2095	1844	0.880191	3	isotig03540	HN40NPI01DKRBZ	HN40NPI01E4BSI
GSTT1	ref|NM_001046232.1|	1043	918	0.880153	1	isotig08691
EMP3	gb|BC126787.1|	759	668	0.880105	1	isotig09153
CXXC5	gb|HQ395007.1|	682	600	0.879765	1	isotig04667
USF1	ref|NM_001001161.2|	1743	1533	0.879518	5	HQDJLS201CATQS	HQDJLS201EZZ0T	HQDJLS201AUKY8	HQDJLS201A6WE6	isotig07694
WDR82	ref|NM_001105459.1|	3826	3365	0.879509	10	HQDJLS201CB417	HN40NPI01AUPD0	HN40NPI01EANMW	HN40NPI01EYYGU	HQDJLS201DP1H5	HN40NPI01AVI50	HNTXQRY02I894P	HQDJLS201C48C7	HN40NPI01DBGZ8	isotig06633
AGP	gb|EU884571.1|	705	620	0.879433	2	isotig12799	HNTXQRY02GKL8W
SUB1	ref|NM_001105407.1|	3384	2976	0.879433	4	isotig12539	HN40NPI01B9SPF	HN40NPI01CD21L	isotig03440
HSDL2	ref|NM_001104963.1|	1906	1676	0.879328	1	isotig03826
SLC1A5	gb|BC123803.1|	2493	2192	0.879262	3	HQDJLS201DNI44	HQDJLS201E2J77	isotig03404
ISCA2	ref|NM_001038683.1|	952	837	0.879202	4	HN40NPI01A1TIV	HN40NPI01EIOO1	HNTXQRY02FSTVV	HNTXQRY02ICJCP
CLPS	ref|NM_001077967.1|	596	524	0.879195	1	isotig14001
BCL2L15	ref|NM_001075417.1|	835	734	0.879042	6	isotig12469	HN40NPI01CC4YG	HN40NPI01CU5C6	HN40NPI01DE2N8	HN40NPI01E13XU	HN40NPI01EBHB9
MED29	ref|NM_017592.1|	686	603	0.879009	1	isotig12919
C7H19orf53	ref|NM_001076345.1|	967	850	0.879007	1	isotig08547
UBXN4	ref|NM_001035414.2|	2193	1927	0.878705	1	isotig03383
YPEL3	ref|NM_001205409.1|	989	869	0.878665	1	isotig09172
LOC520463	ref|XM_003581932.1|	988	868	0.878543	1	isotig01308
RILPL2	ref|NM_001161873.1|	889	781	0.878515	1	isotig08842
SMC6	ref|XM_587519.3|	3886	3413	0.878281	1	isotig01331
PPP2R5C	ref|NM_001083376.1|	3942	3462	0.878234	2	isotig06055	isotig03087
FAM50A	ref|NM_001034496.2|	1517	1332	0.878049	1	isotig05037
SNRPB2	ref|NM_001192552.1|	1090	957	0.877982	1	isotig07992
RP9	ref|XM_002704099.2|	1170	1027	0.877778	1	isotig00877
FAM149A	ref|NM_001101965.1|	1643	1442	0.877663	2	isotig12790	isotig09486
ACIN1	ref|XM_003582668.1|	2362	2073	0.877646	2	HN40NPI01B77VV	isotig03424
BAD	ref|NM_001035459.1|	956	839	0.877615	1	isotig09708
LOC100848879	ref|XR_139706.1|	817	717	0.877601	5	HNTXQRY02JC8TH	HQDJLS201DU6SA	HQDJLS201A7927	HNTXQRY02JCXX4	HQDJLS201B7QOD
CA11	ref|NM_001009408.1|	1331	1168	0.877536	1	isotig04308
TFF3	ref|NM_001114509.1|	841	738	0.877527	1	isotig11132
GIP	ref|NM_001166605.1|	620	544	0.877419	2	HQDJLS201AXQE3	HQDJLS201CERPS
MTCH2	gb|BC150080.1|	2477	2173	0.877271	3	isotig03150	HQDJLS201ARUNK	HQDJLS201ETN8M
HOPX	gb|BC102635.1|	1074	942	0.877095	1	isotig01880
AES	ref|NM_001128497.1|	1405	1232	0.876868	3	isotig03922	HN40NPI01ALH73	HN40NPI01EJ9LC
POLDIP2	gb|BC146200.1|	1566	1373	0.876756	1	isotig03437
DTNBP1	ref|NM_001045947.1|	1371	1202	0.876732	3	isotig05914	HQDJLS201EATDJ	HQDJLS201ESCYD
ATP5S	ref|NM_001007812.2|	1710	1499	0.876608	1	isotig04300
CXCL14	ref|NM_001034410.1|	1708	1497	0.876464	5	HNTXQRY02JSVQN	HN40NPI01BP1Y1	HQDJLS201BLEIJ	HN40NPI01CZS3J	isotig10872
TECR	ref|NM_001034748.1|	1220	1069	0.87623	2	isotig01867	HQDJLS201A1SAD
QKI	ref|XM_527558.3|	1026	899	0.876218	2	isotig11946	HQDJLS201A57Z4
MRPL19	ref|NM_001046068.1|	1315	1152	0.876046	1	isotig06328
ORMDL2	gb|BC109992.1|	895	784	0.875978	1	isotig10420
CMTM7	ref|NM_001075960.1|	1168	1023	0.875856	1	isotig02430
LOC100848456	ref|XR_139200.1|	306	268	0.875817	3	HN40NPI01AUXPG	HN40NPI01BZEAP	HQDJLS201CBORC
TTF1	ref|NM_001102083.1|	2166	1897	0.875808	8	isotig05480	HQDJLS201DHKC7	HQDJLS201BOJSJ	HQDJLS201CLZS8	HNTXQRY02FQ1BG	HNTXQRY02JAQ83	HNTXQRY02JDKPH	HNTXQRY02J4VN3
TGFB1I1	ref|NM_001035313.1|	1803	1579	0.875763	2	HQDJLS201DTQ7Q	isotig05895
PCNP	ref|NM_001038205.1|	2284	2000	0.875657	2	isotig12577	isotig04871
TMEM160	ref|NM_001046019.1|	667	584	0.875562	1	isotig01388
MYL6	gb|EU370541.1|	699	612	0.875536	1	isotig02153
LOC100848399	ref|XR_138895.1|	2080	1821	0.875481	6	HQDJLS201BQMXM	HQDJLS201ALMEM	HQDJLS201ESPCE	HN40NPI01ES7S1	isotig14462	HQDJLS201CL0WH
REXO2	ref|NM_001081735.1|	1100	963	0.875455	1	isotig08162
FCGRT	ref|NM_001123403.1|	1500	1313	0.875333	1	isotig05175
C3H1orf212	ref|NM_001098950.1|	1034	905	0.875242	1	isotig08296
NDUFB7	gb|BC102482.1|	593	519	0.875211	4	isotig13895	HNTXQRY02F64ZC	HNTXQRY02H7SFI	HNTXQRY02HAL15
S100A11	ref|NM_001098856.1|	593	519	0.875211	1	isotig04575
CYB5R3	ref|NM_001103250.1|	1929	1688	0.875065	1	isotig03848
DNASE1	gb|BC142349.1|	1399	1224	0.874911	1	isotig05646
BANF1	ref|XM_001787208.3|	799	699	0.874844	1	isotig11671
METTL9	ref|NM_001080367.1|	1621	1418	0.874769	2	HNTXQRY02J2JOV	isotig07698
RNPEPL1	ref|XM_002686617.1|	1932	1690	0.874741	1	isotig03804
BOLA-DRB3	gb|BC102875.1|	1756	1536	0.874715	1	isotig03801
MRPL28	ref|NM_001045996.1|	1221	1068	0.874693	1	isotig07051
LOC100851117	ref|XR_138967.1|	1141	998	0.874671	1	isotig04867
SAMD1	ref|XM_001250641.3|	1196	1046	0.874582	8	HN40NPI01BRYN1	HN40NPI01C44ZR	HQDJLS201CK1YP	HQDJLS201C883L	HQDJLS201D84KP	HQDJLS201DOK1K	HN40NPI01ETOM4	HN40NPI01BO6O0
RTN4	gb|BC123832.1|	1721	1505	0.874492	1	isotig04322
DNAJB6	gb|BT021624.1|	1544	1350	0.874352	1	isotig04533
HSP70-2	gb|GU183095.1|	2767	2419	0.874232	1	isotig01091
PHYH	gb|BC102460.1|	1439	1258	0.874218	3	isotig05508	HN40NPI01C6O87	HQDJLS201AGTKL
ADORA3	ref|NM_001009775.1|	1192	1042	0.874161	3	HN40NPI01BD760	HQDJLS201BUUHS	HQDJLS201EWQ5P
DAPL1	gb|BC133652.1|	556	486	0.874101	1	isotig14365
GLT8D2	ref|NM_001046266.1|	1484	1297	0.873989	3	HNTXQRY02F6Q1S	HQDJLS201B9WMO	HQDJLS201B08FE
NSA2	ref|NM_001034546.1|	1173	1025	0.873828	1	isotig07260
CLK1	gb|EU435141.1|	1680	1468	0.87381	1	isotig01186
SDC2	ref|NM_001034788.2|	1156	1010	0.873702	1	isotig07611
LSM2	ref|NM_001101177.1|	942	823	0.873673	2	HQDJLS201AITOV	isotig11429
SNRPN	gb|BC147854.1|	1432	1251	0.873603	1	isotig05586
DPCD	ref|NM_001075745.1|	941	822	0.873539	1	isotig09889
RAB1B	ref|NM_001076233.1|	2022	1766	0.873393	4	isotig06600	HQDJLS201DBYZV	HQDJLS201DS8X0	isotig12408
PPP6R1	ref|XM_001489667.3|	804	702	0.873134	1	isotig09389
VTA1	ref|NM_001038045.2|	2151	1878	0.873082	2	HN40NPI01B66P5	isotig03930
KDELR1	ref|NM_001076495.1|	1560	1362	0.873077	1	isotig04386
LOC515954	ref|XM_003582011.1|	1063	928	0.873001	1	isotig02400
TMEM189	ref|NM_001100315.1|	1803	1574	0.872989	2	HN40NPI01EEKFV	isotig06054
PRAF2	ref|NM_001046009.1|	1243	1085	0.872888	1	isotig02000
POLR3K	ref|NM_001046617.1|	826	721	0.872881	1	isotig11337
PRMT1	gb|BC109796.1|	1368	1194	0.872807	1	isotig02030
PSMA6	ref|NM_001139446.1|	1022	892	0.872798	1	isotig09013
C15H11orf58	ref|NM_001035474.1|	2894	2525	0.872495	3	isotig06464	isotig05374	HNTXQRY02FPUEZ
PLA2G12B	ref|XM_002698874.1|	1035	903	0.872464	3	HN40NPI01C7SVA	HN40NPI01E2EQL	HNTXQRY02HUO82
ARPC5	ref|NM_001035447.1|	2054	1792	0.872444	1	isotig03629
PF4	ref|NM_001101062.1|	635	554	0.872441	4	HQDJLS201DR0RE	HN40NPI01B04HL	HN40NPI01EQ514	HQDJLS201BOKMG
PHB2	ref|NM_001046198.1|	1300	1134	0.872308	12	isotig02003	HNTXQRY02FWW21	HNTXQRY02G02TA	HNTXQRY02GZ11J	HNTXQRY02I6LSM	HNTXQRY02IJKGA	HNTXQRY02IK3Z4	HNTXQRY02ILGFX	HNTXQRY02ILQJO	HNTXQRY02ITZ1I	HNTXQRY02J3VCU	HNTXQRY02JB71S
CLDND1	ref|NM_001206357.1|	2137	1864	0.872251	3	HQDJLS201CYJO1	HQDJLS201E4CMX	isotig05294
EMC7	gb|BC134707.1|	1135	990	0.872247	1	isotig07836
MCFD2	gb|BC149602.1|	1892	1650	0.872093	1	isotig03906
RBX1	ref|NM_001046241.1|	1504	1311	0.871676	2	HQDJLS201A1G4A	isotig07176
TPM4	ref|NM_001101162.1|	2266	1975	0.87158	2	isotig03252	isotig15000
ALAD	gb|BC112596.1|	1199	1045	0.87156	1	isotig02050
KXD1	ref|NM_001034605.1|	1378	1201	0.871553	1	isotig05628
MRPL18	ref|NM_001034608.1|	1002	873	0.871257	1	isotig09212
OCIAD2	ref|NM_001034258.1|	1786	1556	0.871221	2	isotig03832	HQDJLS201DHAM7
PDZK1	ref|NM_001034611.1|	2130	1855	0.870892	1	isotig03532
LOC100140261	ref|XM_001788160.2|	2258	1966	0.870682	1	isotig00821
DES	tpg|BK005142.1|	2265	1972	0.87064	2	isotig03373	HN40NPI01DW554
PRDX5	ref|NM_174749.2|	881	767	0.870602	1	isotig10341
ST13	ref|NM_001101926.1|	3408	2967	0.870599	1	isotig02969
LOC511240	ref|NM_001046080.1|	935	814	0.870588	1	isotig10018
GNAS	ref|NM_181021.3|	1427	1242	0.870357	2	isotig09498	isotig07142
CUTA	ref|NM_001075379.1|	910	792	0.87033	4	HQDJLS201AZXEU	HN40NPI01EJTAQ	HQDJLS201A5VHL	isotig11395
LARP7	gb|BC119943.1|	1365	1188	0.87033	1	isotig00637
SNRPA1	ref|NM_001098948.1|	1156	1006	0.870242	1	isotig07405
INSIG2	ref|XM_003585754.1|	2781	2420	0.870191	3	HQDJLS201AMZM3	isotig03847	isotig12003
C23H6orf130	ref|NM_001077113.1|	1116	971	0.870072	4	isotig09772	HQDJLS201AHXFL	HQDJLS201BUFB1	HQDJLS201EMUQV
NDUFA8	ref|NM_175826.3|	908	790	0.870044	1	isotig10404
C21H15orf38	ref|NM_001076304.1|	1554	1352	0.870013	4	HQDJLS201C9FCX	HQDJLS201CDR6T	HN40NPI01DEGYG	isotig13434
FAM96B	ref|NM_001193038.1|	607	528	0.869852	3	isotig14511	HN40NPI01ASEO7	HN40NPI01DZA41
MED21	ref|NM_001038566.1|	806	701	0.869727	1	isotig11651
TPMT	ref|NM_001075531.1|	1446	1257	0.869295	1	isotig05532
CHMP6	ref|NM_001075457.1|	1518	1319	0.868906	6	HNTXQRY02F2MCH	HNTXQRY02G8VNJ	HNTXQRY02I2TCW	HNTXQRY02JKIV8	HQDJLS201BTXQG	isotig10650
ACAT1	ref|NM_001046075.1|	1571	1365	0.868873	1	isotig04225
LOC100850064	ref|XM_003582488.1|	2385	2072	0.868763	6	isotig05193	HN40NPI01BELI5	HN40NPI01C4CT5	HN40NPI01B226Q	HN40NPI01CHGK2	HNTXQRY02HBB7W
MRPS16	ref|NM_001075474.1|	700	608	0.868571	1	isotig02486
C23H6orf62	gb|BC148131.1|	2382	2068	0.868178	1	isotig00951
HARS	gb|BC102470.1|	1523	1322	0.868024	1	isotig05126
U2AF1	ref|NM_001080268.1|	909	789	0.867987	1	isotig02233
THRAP3	ref|NM_001205565.1|	4399	3818	0.867925	1	isotig02937
METRNL	ref|NM_001206050.1|	1529	1327	0.867888	2	HQDJLS201CE9C2	isotig06703
MALSU1	ref|NM_001075398.1|	756	656	0.867725	1	isotig12227
RPS17	gb|BC148018.1|	551	478	0.867514	3	isotig14198	HQDJLS201BW603	HQDJLS201DVIOA
SSNA1	ref|NM_001015539.1|	799	693	0.867334	1	isotig11711
A2LD1	ref|NM_001075571.1|	1346	1167	0.867013	1	isotig05956
APOC2	ref|NM_001102380.1|	541	469	0.866913	1	isotig14412
UQCR11	gb|BC126774.1|	428	371	0.866822	1	HQDJLS201DYDYG
LOC100049989	ref|XM_001914700.2|	833	722	0.866747	1	isotig01700
BRB	ref|NM_173891.2|	848	735	0.866745	1	isotig10821
LOC100848773	ref|XR_139543.1|	2053	1779	0.866537	2	HQDJLS201A5Y03	isotig03248
MRPL3	ref|NM_001080317.1|	1370	1187	0.866423	1	isotig05230
EIF3K	ref|NM_001034489.1|	823	713	0.866343	1	isotig11419
SAFB	gb|BC151659.1|	3060	2651	0.86634	1	isotig01414
SYS1	ref|NM_001046527.1|	904	783	0.86615	1	isotig03560
VAMP5	ref|NM_001046476.1|	642	556	0.866044	2	isotig13638	isotig14542
ADSS	ref|NM_001167809.1|	2567	2223	0.865991	6	HNTXQRY02I3QY0	HN40NPI01DEVU4	HQDJLS201BCV6M	HQDJLS201D5I56	HQDJLS201D9ZRQ	isotig04971
LOC100848767	ref|XR_139286.1|	3012	2608	0.86587	2	isotig03063	isotig07293
LOC100848288	ref|XR_138742.1|	790	684	0.865823	1	isotig11557
DNAJC10	ref|NM_001099121.1|	2901	2511	0.865564	3	HN40NPI01AEISQ	HNTXQRY02HLUE6	isotig04427
COPS4	ref|NM_001034694.1|	1606	1390	0.865504	1	isotig04774
TSPAN17	ref|NM_001014880.2|	1448	1253	0.865331	1	isotig04878
BTG3	ref|NM_001246212.1|	1283	1110	0.86516	1	isotig05838
PEA15	ref|NM_001075456.1|	2564	2218	0.865055	5	HQDJLS201C7ZBD	HQDJLS201B9IYS	HQDJLS201CPN8M	HQDJLS201CWBOT	isotig03673
FOLR1	ref|NM_001206532.1|	1052	910	0.865019	3	HN40NPI01BNRDV	HQDJLS201EZWLK	HQDJLS201CPLA4
EEF1A2	ref|NM_001037464.1|	1852	1602	0.865011	1	isotig04051
ENO1	ref|NM_174049.2|	1806	1562	0.864895	1	isotig04153
FAM204A	ref|NM_001035052.1|	902	780	0.864745	1	isotig07009
NDUFA10	ref|NM_176655.2|	1345	1163	0.864684	1	isotig05902
APOA1	ref|NM_174242.3|	1042	901	0.864683	1	isotig06873
RPL22L1	ref|NM_001098131.1|	1197	1035	0.864662	2	isotig14485	isotig13481
PLA2G1B	ref|NM_174646.3|	628	543	0.86465	1	isotig13476
CD9	gb|EU395804.1|	1123	971	0.864648	2	isotig05752	HQDJLS201BW111
RAB8A	ref|NM_001105481.1|	1551	1341	0.864603	2	isotig07699	isotig11936
WDR61	ref|NM_001038097.1|	1159	1002	0.864538	1	isotig07712
POLR2L	ref|NM_001113726.1|	391	338	0.86445	1	HN40NPI01AQ357
ATP6V0C	ref|NM_001009195.1|	1187	1026	0.864364	1	isotig06204
NUDT14	ref|NM_001105652.1|	773	668	0.864166	3	HN40NPI01DRC77	HQDJLS201BI6CD	HQDJLS201BGMG4
CASC1	ref|NM_001046282.1|	2560	2212	0.864062	16	HN40NPI01A08XU	HNTXQRY02IH7LY	HN40NPI01A1RDQ	HQDJLS201EV5VE	isotig12638	HN40NPI01EM05W	HNTXQRY02HW637	HNTXQRY02HWP9G	HNTXQRY02H7BN0	HNTXQRY02JJT45	isotig15005	HNTXQRY02GKPVG	HNTXQRY02H2B5R	HNTXQRY02JY8BY	HN40NPI01CI17W	HN40NPI01AWB9W
DDX27	ref|NM_001080271.1|	2493	2154	0.864019	8	isotig13866	HN40NPI01EN308	HN40NPI01AI4O7	HN40NPI01DD7EM	isotig08143	HN40NPI01CMSJ9	HN40NPI01D4KEW	HN40NPI01DTT05
GEMIN2	ref|XM_587385.6|	1174	1014	0.863714	3	HQDJLS201C908M	HQDJLS201DLWMG	HN40NPI01CYG4S
IAH1	ref|NM_001034758.1|	1034	893	0.863636	1	isotig09015
KRT78	ref|NM_001102077.1|	2137	1845	0.86336	3	HQDJLS201BQK2X	HNTXQRY02IMJ1I	isotig05080
LOC100847116	ref|XR_139203.1|	855	738	0.863158	5	HQDJLS201D3M1E	HN40NPI01BR64E	HN40NPI01DXKUX	HN40NPI01EHB0U	HQDJLS201BQ8NA
PRR13	ref|NM_001038047.1|	1118	965	0.863148	1	isotig06518
RRAS	ref|NM_001038688.1|	913	788	0.863089	1	isotig10381
ARPC1B	gb|BT025344.1|	1380	1191	0.863043	1	isotig05918
PSME1	ref|NM_001024509.2|	1116	963	0.862903	3	isotig08116	HNTXQRY02FVA8U	HNTXQRY02I8JK3
ZNF771	ref|NM_001113729.1|	1305	1126	0.862835	3	HN40NPI01EXG17	HN40NPI01D9TC9	isotig10409
CHCHD2	ref|NM_001034746.1|	889	767	0.862767	1	isotig10271
IMP3	ref|NM_001243292.1|	1093	943	0.862763	1	isotig07789
RPL29	ref|NM_001014862.2|	714	616	0.862745	1	isotig12462
ACTR3	ref|NM_174226.2|	2506	2162	0.862729	1	isotig02988
AARSD1	ref|NM_001038073.1|	1521	1312	0.86259	3	isotig05824	HQDJLS201CPDM6	HQDJLS201ETAXZ
ARFIP2	gb|BT025433.1|	1026	885	0.862573	4	HQDJLS201A01IH	HN40NPI01BLKV6	HN40NPI01DOSH1	HQDJLS201ENU1L
COX6B1	ref|NM_176675.3|	538	464	0.862454	1	isotig13824
USP8	ref|NM_001076126.1|	4071	3511	0.862442	12	HQDJLS201DB3NX	HQDJLS201D8S8I	isotig05197	isotig04307	HNTXQRY02FX2GW	HNTXQRY02GHWGA	HNTXQRY02GK298	HNTXQRY02H5IHT	HNTXQRY02I5SQI	HNTXQRY02J0OCR	HNTXQRY02J48QP	HNTXQRY02JHHW3
DDX24	ref|NM_001099045.1|	2938	2533	0.862151	4	isotig04398	isotig06607	HN40NPI01AK9J3	HN40NPI01CD7PW
TMEM9	ref|NM_001105491.1|	1377	1187	0.862019	1	isotig05784
TIP47	gb|HQ846826.1|	1906	1643	0.862015	2	HNTXQRY02F0KDH	isotig06410
PON1	ref|XM_003252515.1|	1362	1174	0.861968	1	isotig06181
MRPS9	gb|BT021186.1|	1774	1529	0.861894	8	HN40NPI01E4T3B	HQDJLS201C7TYM	HNTXQRY02HAOKC	HN40NPI01AYKKM	HQDJLS201BWGDE	HQDJLS201AYMB2	HNTXQRY02FTMMD	HN40NPI01DHEHX
LOC100849392	ref|XM_003582221.1|	456	393	0.861842	2	isotig10328	HQDJLS201BSRFC
DHRS7	ref|NM_001046162.1|	1266	1091	0.861769	1	isotig05604
PL-5283	ref|NM_001130930.1|	2040	1758	0.861765	2	isotig11412	isotig06980
MYCBP	ref|NM_001038565.1|	528	455	0.861742	5	HN40NPI01DWTJH	HN40NPI01CBDE1	HN40NPI01A7HG5	HN40NPI01E0MQM	HQDJLS201ASFZS
TMEM53	ref|NM_001038572.1|	954	822	0.861635	1	isotig06641
UBAC1	ref|NM_001076281.1|	1878	1618	0.861555	1	isotig03701
HPX	ref|NM_001034612.1|	1486	1280	0.861373	3	isotig05398	HQDJLS201AYY6R	HQDJLS201DPA00
LOC100847946	ref|NR_046270.1|	1008	868	0.861111	2	isotig12452	isotig13001
SRSF1	ref|NR_034041.1|	2785	2398	0.861041	2	isotig06909	isotig05210
HM13	ref|NM_001046124.2|	1601	1378	0.860712	1	isotig04850
ZSCAN21	ref|NM_001035368.1|	1988	1711	0.860664	7	HN40NPI01BAHKP	HQDJLS201A6JQE	HN40NPI01A708I	HN40NPI01BHOWZ	HQDJLS201A7EL6	HN40NPI01DHZXO	isotig13630
CCT7	ref|NM_001046171.1|	1794	1544	0.860647	1	isotig04186
ANXA4	gb|BC103381.1|	2086	1795	0.860499	1	isotig03598
SDS	ref|NM_001075662.1|	1569	1350	0.860421	5	HQDJLS201DA51J	HQDJLS201DXDCT	HQDJLS201DUD2C	HNTXQRY02JOKCH	isotig10490
PDZD11	ref|NM_001037603.1|	1110	955	0.86036	1	isotig07996
G6PC	ref|NM_001076124.1|	2742	2359	0.860321	2	isotig05223	isotig03053
C18H16orf87	ref|NM_001078045.1|	859	739	0.860303	1	isotig06452
EIF3F	ref|XM_591540.6|	1374	1182	0.860262	1	isotig06084
PMPCB	ref|NM_001034613.1|	1631	1403	0.860208	3	HN40NPI01DXOMI	HQDJLS201BR1AV	isotig02996
UXS1	ref|NM_001206064.1|	2017	1735	0.860188	1	isotig03738
NUDT5	ref|NM_001076314.1|	2488	2140	0.860129	1	isotig12318
ACADSB	gb|BC122698.1|	1830	1574	0.860109	1	isotig02944
COX5A	gb|BC109608.1|	743	639	0.860027	1	isotig12468
ANG-2	emb|AJ630585.1|	250	215	0.86	2	HQDJLS201AXJ6A	HQDJLS201CI33U
MYL6B	ref|NM_001075713.1|	850	731	0.86	2	isotig11145	HNTXQRY02HASKL
FKBP8	ref|NM_001205721.1|	1726	1484	0.859791	3	isotig04035	HNTXQRY02G27M8	HNTXQRY02JBHW1
AP2M1	dbj|AK305033.1|	1896	1630	0.859705	1	isotig03951
MFAP4	ref|NM_001080217.1|	1503	1292	0.859614	1	isotig04895
PRR9	ref|XM_002686024.2|	1282	1102	0.859594	1	isotig06771
MLL5	ref|NM_001082451.2|	2477	2129	0.859507	1	isotig00943
IFNGR2	ref|XM_592804.5|	1970	1693	0.859391	2	HNTXQRY02JJZ8N	isotig05655
DLD	ref|NM_001206170.1|	2290	1968	0.859389	1	isotig03391
ATP5G3	ref|NM_001034692.1|	782	672	0.859335	16	isotig11999	HNTXQRY02F0J4E	HNTXQRY02G4795	HNTXQRY02GYBS8	HNTXQRY02H9VNE	HNTXQRY02HEO2Z	HNTXQRY02HIYQF	HNTXQRY02HNP88	HNTXQRY02I3PCE	HNTXQRY02IB2FA	HNTXQRY02IHBVX	HNTXQRY02IMFPZ	HNTXQRY02IQHQ5	HNTXQRY02IXIRH	HNTXQRY02JIRFI	HNTXQRY02JUN5N
DBNDD2	ref|NM_001130748.1|	1173	1008	0.859335	1	isotig07186
TNNC1	ref|NM_001034351.1|	789	678	0.859316	2	isotig11956	isotig15018
ASS1	ref|NM_173892.3|	1514	1301	0.859313	1	isotig05033
LOC100861184	gb|AY510124.1|	668	574	0.859281	3	HQDJLS201BA47X	HQDJLS201E2ZGF	isotig09918
PSMC5	gb|BC146195.1|	1428	1227	0.859244	1	isotig05622
EXOSC6	ref|NM_001110189.1|	1307	1123	0.85922	7	HQDJLS201B848Z	HQDJLS201BZ42G	HQDJLS201BQQK6	HN40NPI01AIM7Q	HN40NPI01C99JT	HQDJLS201E1JOG	HN40NPI01E8CJ6
LOC785731	ref|XR_082937.2|	1143	982	0.859143	1	isotig06445
KRT86	ref|NM_001193068.1|	2028	1742	0.858974	1	isotig01566
RCE1	ref|NM_001099097.1|	1395	1198	0.858781	8	HQDJLS201BXI34	HQDJLS201BW88J	HN40NPI01BQF5S	HN40NPI01BWMMZ	HN40NPI01APCMG	HN40NPI01EGKK4	HN40NPI01AU8DH	HN40NPI01C2ASZ
EFCAB11	ref|XM_869611.4|	729	626	0.858711	4	HQDJLS201EJOFT	HN40NPI01COCJC	HN40NPI01ED1KH	HN40NPI01ASJVP
LOC100682642	ref|XR_134636.1|	1026	881	0.858674	1	isotig08877
LOC100517070	ref|XM_003480389.1|	2610	2241	0.858621	1	isotig01624
TRDN	ref|XM_003586460.1|	1272	1092	0.858491	3	contig00487	HN40NPI01CNJN1	HN40NPI01CRG4G
TMEM147	ref|NM_001034624.1|	897	770	0.858417	1	isotig10621
PDE6D	ref|NM_174420.2|	1123	964	0.858415	1	isotig08204
DDRGK1	ref|NM_001075498.1|	1250	1073	0.8584	1	isotig02907
ALAS1	ref|NM_001101154.1|	2281	1958	0.858395	5	HQDJLS201A2FAP	HN40NPI01CIP5K	HN40NPI01B2VFQ	HN40NPI01BUWA0	isotig03818
ARG1	gb|GQ161174.1|	1052	903	0.858365	6	isotig08578	HN40NPI01AFN7E	HN40NPI01AQ6CP	HN40NPI01D9ID1	HN40NPI01DW8BO	HN40NPI01EJS2R
PWP1	ref|NM_001046166.1|	1899	1630	0.858346	1	isotig03946
CRIPT	ref|NM_001034803.1|	1009	866	0.858276	1	isotig09236
TSG101	ref|NM_001097995.1|	1460	1253	0.858219	1	isotig05557
RNH1	ref|NM_001035319.1|	1594	1368	0.858218	1	isotig04798
SLC7A6OS	ref|NM_001075567.1|	1586	1361	0.858134	2	HN40NPI01AR2UK	isotig06463
P2RX4	gb|BC120340.1|	1757	1507	0.857712	1	isotig04317
PNN	ref|NM_001242585.1|	3316	2844	0.85766	2	isotig03095	HNTXQRY02F9SY4
LOC509155	ref|XM_002697428.2|	1285	1102	0.857588	1	isotig06744
TMEM14C	ref|NM_001035437.1|	947	812	0.857445	2	isotig10875	HN40NPI01CJ3TN
TM9SF3	gb|BC151456.1|	5282	4529	0.85744	6	HQDJLS201B5A1F	HQDJLS201B8H3N	isotig02962	isotig01439	HQDJLS201B5WRZ	HQDJLS201D7N8W
MRPL4	ref|NM_001037450.1|	1655	1419	0.857402	2	HQDJLS201CO3ST	isotig08731
LPHN2	ref|NM_181013.1|	2237	1918	0.857398	1	isotig03431
ANP32E	ref|NM_001075306.1|	1430	1226	0.857343	1	isotig05161
NPPA	gb|HQ585547.1|	855	733	0.85731	2	HQDJLS201DUMCL	HQDJLS201AKCPA
PGLYRP1	gb|JF810214.1|	686	588	0.857143	1	isotig12855
SSBP1	ref|NM_001037466.1|	651	558	0.857143	5	HNTXQRY02I5B09	HQDJLS201BRJKF	HQDJLS201CHVKM	HQDJLS201ENSIM	HQDJLS201BB2GY
HIBADH	ref|NM_001046106.1|	1853	1588	0.856989	1	isotig04029
CCDC124	ref|NM_001038523.1|	971	832	0.856849	1	isotig09755
RDH11	ref|XM_582373.5|	2794	2394	0.856836	5	HQDJLS201COPIF	HQDJLS201EJ9CX	HN40NPI01BOJBG	HNTXQRY02I0ZMC	isotig06820
PDK2	ref|NM_001159481.1|	2284	1957	0.85683	3	HQDJLS201ESED6	isotig05593	HQDJLS201CU9S8
SERPING1	ref|NM_174821.2|	1606	1376	0.856787	8	isotig01550	HN40NPI01A2GEA	HN40NPI01AI6PB	HN40NPI01C4GRV	HN40NPI01DW6P9	HN40NPI01E5M6S	HN40NPI01CDBXN	HN40NPI01BNWMM
VDAC2	ref|NM_174486.3|	1473	1262	0.856755	1	isotig05509
NKIRAS1	ref|NM_001075835.1|	1794	1537	0.856745	2	HQDJLS201BO8FT	HN40NPI01CHYLX
PGAM2	ref|NM_001038111.1|	899	770	0.856507	1	isotig10311
QDPR	ref|NM_001076492.1|	1341	1148	0.856078	1	isotig06332
SELENBP1	ref|NM_001046048.1|	1819	1557	0.855965	1	isotig04118
CCL8	ref|XM_001255312.4|	805	689	0.855901	1	isotig11471
KEAP1	ref|NM_001101142.1|	2644	2263	0.8559	3	HQDJLS201BYI5L	HQDJLS201CTVMI	isotig01374
PSMA2	ref|NM_001034662.1|	1456	1246	0.855769	1	isotig05538
NANS	ref|NM_001046482.1|	1213	1038	0.85573	1	isotig07272
HES1	ref|NM_001034678.1|	1460	1249	0.855479	1	isotig05583
ATP6V1F	ref|NM_001045869.1|	643	550	0.855365	1	isotig13613
ATP6AP2	ref|NM_001098022.1|	2088	1786	0.855364	2	HN40NPI01AHB6R	isotig04682
OST4	ref|XM_869219.3|	490	419	0.855102	1	isotig14752
ISG17	ref|NM_001009735.1|	614	525	0.855049	3	HN40NPI01B3PYK	HQDJLS201D36UX	HQDJLS201DZ2OE
WT1	gb|EF043338.1|	524	448	0.854962	1	isotig10362
RAB2A	ref|XM_001926704.3|	2213	1892	0.854948	1	isotig03459
TMCO1	ref|NM_001034766.1|	1282	1096	0.854914	1	isotig06314
ADIPOR2	gb|BT025411.1|	1247	1066	0.854852	3	isotig11722	HQDJLS201BG13Z	HN40NPI01DCCV3
BRK1	ref|NM_001114510.1|	1198	1024	0.854758	1	isotig05572
CDKN2C	ref|NM_001101054.1|	1012	865	0.854743	1	isotig09382
RPS28	ref|XM_542128.3|	351	300	0.854701	2	HQDJLS201CYO1Z	HQDJLS201BONLR
TIMP1	ref|NM_001009319.2|	887	758	0.854566	2	isotig07640	HNTXQRY02FYUFE
COX14	ref|NM_001195064.1|	488	417	0.854508	1	isotig14572
TSPO	gb|BC102933.1|	886	757	0.854402	1	isotig10767
ENHO	ref|NM_001163653.1|	989	845	0.854398	1	isotig08740
S100A8	ref|NM_001113725.1|	412	352	0.854369	1	isotig02859
CSDA	ref|NM_001098074.1|	1757	1501	0.854297	1	isotig01752
ANK1	ref|NG_012820.1|	1750	1495	0.854286	1	isotig04325
ELMOD1	ref|NM_001078108.1|	2120	1811	0.854245	2	HQDJLS201ECL3X	isotig05023
CCND1	ref|NM_001046273.1|	1200	1025	0.854167	1	isotig03070
ZFP36	gb|BC120043.1|	1733	1480	0.85401	1	isotig03791
PCBD1	ref|NM_001206474.1|	903	771	0.853821	1	isotig10701
CES1	ref|NM_001075554.1|	1948	1663	0.853696	1	isotig01582
LOC100847108	ref|XR_138612.1|	656	560	0.853659	1	isotig06372
UCHL3	ref|NM_001040541.1|	861	735	0.853659	1	isotig11103
LAPTM4B	gb|BC149605.1|	1475	1259	0.853559	1	isotig03339
CLEC3B	ref|NM_001046212.1|	894	763	0.853468	1	isotig10554
IGFBP6	ref|NM_001040495.1|	1043	890	0.853308	1	isotig09024
GIMAP7	ref|NM_001034771.1|	1622	1384	0.853268	1	isotig04085
LOC100849970	ref|XM_003582335.1|	1179	1006	0.853265	4	HQDJLS201DMLY7	HN40NPI01BDWTB	HQDJLS201DPV6Q	HQDJLS201DIR0H
COPS5	ref|NM_001192139.1|	1314	1121	0.85312	1	isotig06526
ZCCHC17	gb|BT025465.1|	1550	1322	0.852903	1	isotig01832
CYP51A1	gb|BC149346.1|	2780	2371	0.852878	1	isotig03119
GPI	ref|NM_001040471.1|	2098	1789	0.852717	1	isotig03632
RNASEH2C	ref|NM_001045921.1|	657	560	0.852359	1	isotig13593
LOC782886	ref|XR_082982.1|	589	502	0.852292	1	isotig02461
TRAPPC5	ref|NM_001077849.1|	750	639	0.852	1	isotig12402
MRPL52	ref|NM_001110180.1|	830	707	0.851807	2	HQDJLS201E4205	isotig10206
CXCL17	ref|NM_001083799.1|	1042	887	0.851248	2	HN40NPI01CJX68	isotig06221
NOSTRIN	ref|NM_001046257.1|	1754	1493	0.851197	1	isotig04337
PRDX3	ref|NM_174432.2|	1646	1401	0.851154	1	isotig04755
NOB1	gb|BC102577.1|	1609	1369	0.850839	1	isotig04913
TIMM44	ref|NM_001192654.1|	1816	1545	0.850771	1	isotig04204
LOC100850269	ref|XR_138950.1|	749	637	0.850467	1	isotig04804
ZNF281	ref|XM_002694236.2|	3604	3065	0.850444	2	HNTXQRY02FVRIN	isotig03058
ABHD14A	ref|XM_002697067.2|	1102	937	0.850272	1	isotig08401
UNC50	ref|NM_001014921.1|	1142	971	0.850263	1	isotig08026
SCG3	ref|NM_001102097.1|	2208	1877	0.850091	1	isotig03493
LOC100848809	ref|XR_139740.1|	960	816	0.85	3	isotig03955	HNTXQRY02I0GNE	HNTXQRY02JIILM
MRPL34	ref|NM_001110187.1|	1186	1008	0.849916	1	isotig07548
MUSTN1	ref|NM_001040589.1|	630	535	0.849206	2	isotig12128	HQDJLS201CP58O
CALD1	ref|XM_003134653.1|	5577	4734	0.848843	2	isotig00542	HN40NPI01AF9Z8
RPLP1	ref|XM_001495725.3|	602	511	0.848837	2	isotig13869	HNTXQRY02JCOU8
AGA	ref|NM_001075511.1|	1303	1106	0.84881	1	isotig01941
TMEM11	ref|NM_001097998.1|	899	763	0.848721	1	isotig10644
POLR2E	ref|NM_001038093.1|	1441	1223	0.848716	1	isotig05766
POLR2G	ref|NM_001141955.1|	823	698	0.848117	1	isotig11631
SELS	ref|NM_001046114.2|	1277	1083	0.848081	1	isotig06657
CCDC53	ref|NM_001080313.1|	783	664	0.84802	1	isotig12067
C1QBP	ref|NM_001034527.1|	1330	1127	0.847368	1	isotig06259
TLR1	gb|GU451252.1|	556	471	0.847122	3	HQDJLS201BNUQ4	HQDJLS201DHIMR	HQDJLS201DM4OX
FAM173A	ref|NM_001195829.1|	922	781	0.847072	3	isotig10569	HN40NPI01CRKUJ	HN40NPI01CJOOT
ARID4A	ref|NM_001256581.1|	5745	4866	0.846997	2	isotig00817	isotig08266
CKS1B	ref|NM_001113311.1|	444	376	0.846847	1	isotig12802
KRT5	gb|BC140616.1|	2121	1796	0.84677	1	isotig03609
LMCD1	ref|NM_001076222.1|	1676	1419	0.846659	1	isotig04645
SNRPD3	ref|NM_001076479.1|	704	596	0.846591	3	isotig12847	HQDJLS201C7S1N	HQDJLS201DXNXT
CFHR2	ref|XM_597962.4|	932	789	0.846567	5	isotig10303	HQDJLS201BIMUA	HQDJLS201D5U4T	HQDJLS201DX30V	HQDJLS201EYRMH
SBSN	ref|NM_001104997.1|	1907	1614	0.846356	2	isotig13109	isotig11947
HNRNPA3	ref|NM_001205429.1|	1209	1023	0.846154	1	isotig02972
MRPS28	ref|NM_001046401.1|	871	737	0.846154	1	isotig11056
SLC3A2	ref|NM_001024488.2|	2066	1748	0.846079	1	isotig03538
F2R	ref|NM_001103097.1|	3519	2977	0.845979	1	isotig02986
C7H19orf43	ref|NM_001083371.1|	895	757	0.84581	2	isotig10809	HNTXQRY02JZEIW
DHRS7C	ref|NM_001075545.1|	979	828	0.845761	1	isotig07928
H2AFY	ref|NM_001046340.1|	1931	1633	0.845676	1	isotig00714
TRIM27	ref|XM_003128235.2|	1878	1588	0.84558	7	HQDJLS201ETUJ0	HQDJLS201C76FX	HQDJLS201D3AD2	HN40NPI01DH96R	HNTXQRY02J2DX8	HQDJLS201EJRCA	HN40NPI01CP9KH
NIT2	ref|NM_001038133.1|	1307	1105	0.845448	1	isotig06728
PANK2	ref|NM_001142893.1|	1106	935	0.845389	2	isotig06531	HN40NPI01D8OVS
LRG1	ref|NM_001046177.1|	1711	1446	0.84512	4	isotig04535	HQDJLS201AT2WK	HNTXQRY02F5YEJ	HNTXQRY02IPFCC
Hoxc13	gb|AY266017.1|	1567	1324	0.844927	2	HQDJLS201AUQBF	isotig10070
C13H20orf108	ref|NM_001080278.1|	2940	2484	0.844898	3	HQDJLS201BU6K1	isotig03821	HNTXQRY02IINB7
NOC3L	ref|NM_001098008.1|	2757	2329	0.844759	5	HQDJLS201BDRO0	HQDJLS201BSLL4	isotig10545	HN40NPI01B60D0	HQDJLS201BQH22
GNB2	ref|NM_001097561.1|	1557	1315	0.844573	1	isotig04438
RBPMS2	ref|XM_596374.5|	1157	977	0.844425	2	HN40NPI01BSW2U	isotig05078
ADH5	ref|NM_001034249.1|	1503	1269	0.844311	1	isotig04444
NGDN	ref|NM_001046459.1|	1148	969	0.844077	1	isotig08087
VIP	ref|NM_173970.3|	513	433	0.844055	1	HQDJLS201CQGAF
EIF3CL	ref|NM_001034618.1|	2921	2465	0.843889	16	isotig08809	isotig04164	HNTXQRY02FO80K	HNTXQRY02FV3F3	HNTXQRY02GZA4O	HNTXQRY02H4DI1	HNTXQRY02HDIHT	HNTXQRY02HP3EA	HNTXQRY02I3D71	HNTXQRY02ICOZU	HNTXQRY02ID48M	HNTXQRY02ID4UU	HNTXQRY02JFAIE	HNTXQRY02JTFY4	HNTXQRY02JU1LU	HNTXQRY02GC8ZD
PRAP1	ref|XM_590365.5|	589	497	0.843803	1	isotig13983
FERMT2	ref|NM_001101264.1|	3296	2781	0.84375	4	isotig06113	HNTXQRY02F8Y65	HNTXQRY02GXFBC	isotig06968
ZFP2	ref|NM_001098146.1|	2341	1975	0.843657	5	HN40NPI01B6CQS	HQDJLS201C325X	HN40NPI01ETD14	HQDJLS201AJKVF	HNTXQRY02G3ER6
PTPRCAP	ref|NM_001046618.1|	927	782	0.843581	1	isotig10188
FKBP11	ref|NM_001045932.1|	778	656	0.843188	1	isotig12226
DNAJA2	ref|NM_001040491.1|	1760	1484	0.843182	1	isotig03277
PSMD6	ref|NM_001034649.1|	1441	1215	0.843164	1	isotig05786
MRPS5	ref|NM_001046123.1|	1562	1317	0.84315	1	isotig05143
OCIAD1	gb|BC103460.1|	1470	1239	0.842857	1	isotig01771
HPRT1	gb|BT025462.1|	1349	1137	0.842847	1	isotig06513
PTPLB	ref|XM_001168034.2|	1005	847	0.842786	1	isotig05395
FXYD2	ref|NM_174320.3|	496	418	0.842742	1	isotig10641
C29H11orf73	ref|NM_001034226.1|	966	814	0.84265	1	isotig10007
ARL4A	ref|NM_001076985.1|	1188	1001	0.842593	1	isotig06155
HSD3B7	gb|BT030700.1|	1702	1434	0.842538	5	HQDJLS201C8I6Q	HQDJLS201AZWKC	HN40NPI01B0A9U	HN40NPI01C4G6J	isotig10214
RHOC	ref|NM_001046138.1|	1092	920	0.842491	1	isotig08479
MRTO4	ref|NM_001083399.1|	1402	1181	0.842368	1	isotig06020
MRPL50	ref|NM_001046180.1|	828	697	0.841787	1	isotig11766
SQLE	ref|NM_001104929.1|	2094	1762	0.841452	2	isotig12302	isotig06727
FAM195A	ref|NM_001079511.1|	908	764	0.84141	1	isotig02169
JAGN1	ref|NM_001046450.1|	1097	923	0.841386	1	isotig07987
LOC788844	ref|XM_001787376.3|	604	508	0.84106	2	HQDJLS201ET8BJ	HQDJLS201CAEKR
HNRNPR	ref|NM_001082608.1|	2602	2188	0.840892	1	isotig03210
PLEKHA3	ref|NM_001101913.1|	1960	1648	0.840816	1	isotig03114
KRT5	gb|BC140610.1|	2274	1912	0.840809	1	isotig03429
SCN1B	ref|NM_001076496.1|	1469	1235	0.840708	1	isotig05692
CDKN2AIPNL	ref|NM_001046112.1|	715	601	0.840559	1	isotig13048
RPL32	ref|NM_001034783.1|	589	495	0.840407	1	isotig14173
PPP1R11	ref|NM_001100295.1|	1672	1405	0.840311	1	isotig04716
LOC100140030	ref|XM_003584285.1|	864	726	0.840278	1	isotig02227
NDUFAF3	ref|NM_001046105.1|	820	689	0.840244	1	isotig11745
EIF1B	ref|NM_001037598.1|	976	820	0.840164	1	isotig06653
TINAG	ref|NM_001035107.1|	2056	1727	0.839981	2	HQDJLS201A1LIQ	isotig03325
CD164	ref|XM_003121360.1|	2849	2393	0.839944	1	isotig03107
HNRNPH3	ref|NM_001206579.1|	2380	1999	0.839916	4	isotig05331	HN40NPI01BD0C1	HN40NPI01DL88P	isotig11540
LOC618367	ref|NM_001105009.1|	1224	1028	0.839869	7	HQDJLS201D9OLH	HQDJLS201ES4IO	HQDJLS201BDJI5	HQDJLS201CJ2QL	HNTXQRY02JG5DZ	HN40NPI01D2OFX	HN40NPI01DXOV8
CIDEB	ref|NM_001034567.1|	1205	1012	0.839834	1	isotig07455
LOC616063	ref|XM_003587544.1|	2478	2081	0.83979	1	isotig00884
MGC151921	ref|NM_001075759.1|	886	744	0.839729	1	isotig10672
RENBP	ref|NM_001046223.1|	1416	1189	0.839689	7	HNTXQRY02GSPJT	HQDJLS201CLQDD	HQDJLS201EEOPT	HN40NPI01EB2JC	HQDJLS201EAWZL	HQDJLS201BFHSP	HNTXQRY02GZNOV
ILKAP	ref|NM_001075655.1|	1366	1147	0.839678	1	isotig06390
DDIT3	ref|NM_001078163.1|	898	754	0.839644	1	isotig10229
SHFM1	ref|NM_001113317.1|	486	408	0.839506	1	isotig14705
DUSP14	ref|NM_001075308.1|	1507	1265	0.839416	2	HQDJLS201CA1UC	isotig09171
FAU	ref|NM_174731.3|	635	533	0.83937	3	isotig13904	HN40NPI01DTZ3S	HN40NPI01EKB5R
CMPK1	ref|NM_001046044.1|	1768	1484	0.839367	5	HN40NPI01COU1Z	HN40NPI01CJZ47	isotig06504	HN40NPI01A5XK1	HN40NPI01CM046
SNCG	gb|BC114910.1|	759	637	0.839262	1	isotig12383
GLUD1	gb|BC103336.1|	2462	2066	0.839155	4	HQDJLS201BS6GQ	HN40NPI01EC2OK	HN40NPI01EU1QI	isotig03863
SLMO2	ref|NM_001035476.1|	1429	1199	0.839048	5	HN40NPI01A9PP2	HQDJLS201B74JZ	HQDJLS201DXQP0	HNTXQRY02JO13R	isotig09210
DERL3	ref|NM_001076323.1|	876	735	0.839041	1	isotig11046
PRHOXNB	ref|NM_001099703.1|	938	787	0.839019	8	HN40NPI01AT9Y0	HQDJLS201A6HG7	HQDJLS201AWZG9	HN40NPI01BABI8	HQDJLS201CDVBO	HQDJLS201AU41A	HQDJLS201DR88P	HQDJLS201DERSA
ATGL	gb|GQ918145.1|	2074	1740	0.838959	4	isotig04107	HN40NPI01B328R	HN40NPI01DBJ5V	HN40NPI01DHOTW
GOLT1A	ref|NM_001075361.1|	832	698	0.838942	1	isotig11575
LYAR	gb|BT021694.1|	1465	1229	0.838908	1	isotig05689
KRTAP9-1	ref|NM_001105020.1|	1508	1265	0.838859	2	HN40NPI01A0OKI	isotig06090
COX16	ref|NM_001046568.1|	780	654	0.838462	1	isotig02646
C14H8orf59	ref|NM_001110068.1|	439	368	0.838269	1	isotig02796
CD5L	ref|XM_003581922.1|	2454	2057	0.838223	1	isotig01342
F6	gb|M19217.1|BOVF6A	519	435	0.83815	1	isotig01794
SYPL1	ref|NM_001110088.1|	2241	1878	0.838019	1	isotig03485
MRCL3	ref|NM_001145182.1|	876	734	0.8379	1	isotig01990
C19H17orf62	ref|NM_001078087.1|	1899	1591	0.837809	6	HQDJLS201E4BAP	HQDJLS201ALLS7	HNTXQRY02JJOPF	HQDJLS201BFSDP	HN40NPI01EOUOV	HQDJLS201DJSO0
SQRDL	gb|BT021504.1|	1720	1441	0.837791	1	isotig04581
TIMM8B	ref|NM_001037629.1|	523	438	0.837476	2	HQDJLS201CJOVX	HN40NPI01DBB2Z
FMR1	ref|NM_001192150.1|	3500	2931	0.837429	2	HN40NPI01AEY4K	isotig03012
LOC100851498	ref|XM_003582471.1|	775	649	0.837419	2	HQDJLS201B0YPU	HQDJLS201CVCXJ
PYY	ref|NM_001040587.1|	615	515	0.837398	1	HQDJLS201CC0TS
XBP1	ref|NM_001034727.1|	1777	1488	0.837366	1	isotig04390
YRDC	ref|NM_001075550.1|	1763	1476	0.837209	3	HN40NPI01DIFNR	HQDJLS201BI6K0	isotig08777
PPP1CA	ref|NM_001035316.1|	1480	1239	0.837162	1	isotig05631
CXCL12	ref|NM_001113174.1|	1748	1463	0.836957	3	isotig13384	HNTXQRY02HS9EG	isotig07590
LOC100849292	ref|XM_003583537.1|	282	236	0.836879	1	HN40NPI01DZ3FD
SFTPC	ref|NM_001009729.1|	809	677	0.836836	2	contig00047	HN40NPI01BVGQL
HAO2	ref|NM_001035071.1|	2455	2054	0.83666	5	HQDJLS201AJI84	HQDJLS201BNKXE	HQDJLS201CFCBB	HQDJLS201CFCBD	isotig04045
GADD45B	gb|BC113347.1|	1395	1167	0.836559	1	isotig01358
FAM213A	ref|NM_001034599.1|	1571	1314	0.83641	1	isotig04115
TCEA1	ref|NM_001045925.1|	2566	2146	0.836321	2	isotig08221	isotig05836
C28H10orf10	ref|NM_001046515.1|	898	751	0.836303	1	isotig10843
CD81	ref|NM_001035099.1|	1477	1235	0.836154	1	isotig05160
C8H4orf27	ref|NM_001081593.1|	1251	1046	0.836131	1	isotig07235
C8G	ref|NM_001110076.1|	1141	954	0.836109	1	isotig09161
LOC100848739	ref|XR_138869.1|	738	617	0.836043	2	HN40NPI01C1069	HN40NPI01AVT0Z
BBX	ref|NM_001192759.1|	3628	3033	0.835998	1	isotig02950
RAB13	ref|NM_001024540.1|	1207	1009	0.835957	1	isotig02238
APOF	ref|NM_001128502.1|	1742	1456	0.835821	3	HNTXQRY02J0KCD	HQDJLS201CQU9O	isotig09851
TCRG2	gb|AY644518.1|	188109	157222	0.835803	32	HNTXQRY02JG2VA	isotig02788	HQDJLS201CIMCW	HQDJLS201ALDC6	HQDJLS201EVW3Z	HQDJLS201CJZP7	isotig03133	HQDJLS201EPRUF	isotig07443	HN40NPI01E1AZ5	HN40NPI01A83I6	HQDJLS201CCA23	HQDJLS201E0Q9Q	HN40NPI01DCYEW	HQDJLS201EXJDQ	HQDJLS201AGHUV	HQDJLS201DZUBW	HQDJLS201CFVDP	HQDJLS201ETYEO	HQDJLS201BCZFW	HN40NPI01D12XL	HQDJLS201CFV15	HQDJLS201EHL6H	HN40NPI01AJWKQ	HN40NPI01C6ZNR	HN40NPI01CMU64	HN40NPI01AQOPS	HNTXQRY02GFSDY	HNTXQRY02H9L1I	HQDJLS201A1FHE	HQDJLS201EBFXF	HN40NPI01E5MAX
PGAM1	ref|NM_001034054.1|	1711	1430	0.835769	2	isotig04618	HQDJLS201D8N12
SPTLC3	ref|XM_003585482.1|	548	458	0.835766	1	HN40NPI01E8LN1
PPP2R4	ref|NM_001046173.1|	2447	2045	0.835717	5	HN40NPI01EW209	HQDJLS201EOE30	HQDJLS201APEUA	HQDJLS201CFZ1V	isotig07650
UBE3A	ref|NM_001258279.1|	4607	3849	0.835468	1	isotig01408
INO80B	ref|NM_001105347.1|	1209	1010	0.835401	1	isotig06669
TM4SF1	ref|NM_001075980.1|	1560	1303	0.835256	1	isotig05228
WBP5	ref|NM_001205995.1|	998	833	0.834669	1	isotig10848
LOC100848785	ref|XR_139245.1|	647	540	0.834621	1	isotig12835
LOC100861380	gb|AY502951.1|	532	444	0.834586	5	HN40NPI01BSHI1	HQDJLS201EVRD3	HQDJLS201ASG4R	HN40NPI01BOJAH	HN40NPI01C64VR
HMGA1	gb|DQ280380.1|	1874	1564	0.834578	1	isotig04708
PLD3	ref|NM_001078041.1|	2052	1712	0.834308	5	HN40NPI01DANXO	HQDJLS201ARI49	HQDJLS201BFA74	HN40NPI01CRPWQ	isotig06885
HN1	ref|NM_001034734.1|	1563	1304	0.834293	1	isotig05192
KLRF1	ref|XM_001252097.3|	795	663	0.833962	1	isotig12137
TMEM176B	ref|NM_001099145.1|	1276	1064	0.833856	4	isotig02270	HN40NPI01AZB3F	HN40NPI01BBANT	HN40NPI01BKMQ5
PURA	ref|NM_001205434.1|	3002	2503	0.833777	1	isotig03043
SNAP25	ref|NM_001076246.1|	2069	1725	0.833736	1	isotig03690
RER1	ref|NM_001105492.1|	1339	1116	0.833458	1	isotig06248
DPM3	ref|NM_001034360.1|	426	355	0.833333	2	HQDJLS201BZQ5M	HN40NPI01A9A7B
LENG1	ref|NM_001034804.1|	906	755	0.833333	1	isotig10866
PSENEN	gb|BC102375.1|	684	570	0.833333	1	isotig13462
KIAA0141	gb|BC119852.1|	2260	1883	0.833186	2	HQDJLS201CVJA7	isotig06661
MAGEF1	ref|NM_001102049.1|	1726	1438	0.83314	2	HQDJLS201AMLUF	isotig06130
CNIH	ref|NM_001034739.2|	1606	1338	0.833126	2	isotig09451	HQDJLS201EQIGW
CCZ1	ref|NM_001075492.1|	1845	1537	0.833062	3	HN40NPI01DQQRY	isotig05523	HN40NPI01E7A63
PSMA4	ref|NM_001034381.1|	1204	1003	0.833056	1	isotig06043
NQO1	ref|NM_001034535.1|	1557	1297	0.833012	2	HQDJLS201CI1G1	isotig05489
IFI35	ref|NM_001075462.1|	1191	992	0.832914	1	isotig07073
TRNT1	ref|NM_001045876.1|	1867	1555	0.832887	1	isotig04161
S100A16	ref|NM_001075218.1|	1077	897	0.832869	1	isotig02919
SRSF11	gb|BC120237.1|	2787	2321	0.832795	1	isotig01406
GBAS	ref|NM_001077011.1|	2039	1698	0.832761	1	isotig03774
NUP62	ref|NM_001205519.1|	2768	2305	0.832731	16	HQDJLS201DCETQ	HNTXQRY02F8OFI	HNTXQRY02FSD5I	HNTXQRY02G9774	HNTXQRY02GTLJQ	HNTXQRY02H7GDH	HNTXQRY02HLJE2	HNTXQRY02IEZ3N	HNTXQRY02IJ1MZ	HNTXQRY02JBBIP	HNTXQRY02JERWU	HQDJLS201C7TIC	HQDJLS201CKH2C	HN40NPI01CP92K	HQDJLS201C7FII	isotig08684
EMC10	gb|BC123856.1|	1895	1578	0.832718	6	HQDJLS201BBB7R	HN40NPI01AOIKI	HN40NPI01B090J	HN40NPI01BHWE3	HN40NPI01DIU1H	isotig07849
MYF6	gb|BC142159.1|	1345	1120	0.832714	1	isotig06595
KLK12	ref|NM_001193190.1|	747	622	0.832664	1	isotig10091
SETD8	ref|NM_001046330.1|	1924	1602	0.83264	2	HNTXQRY02I8I9I	isotig03315
PSMD7	ref|NM_001034423.1|	1135	945	0.832599	1	isotig04218
GJA1	ref|NM_174068.2|	3124	2601	0.832586	4	HN40NPI01AR7G0	HN40NPI01CCQFW	HQDJLS201EYCVP	isotig04236
IFNGR1	ref|NM_001035063.1|	2322	1933	0.832472	1	isotig03934
ARHGDIG	ref|NM_001076286.1|	924	769	0.832251	5	HNTXQRY02I9523	HQDJLS201A5WDU	HN40NPI01E1B36	HQDJLS201EV45W	HNTXQRY02GMWWL
EMX2	ref|NM_001075845.1|	2219	1846	0.831906	4	HQDJLS201BI2HL	HQDJLS201BMAJU	HQDJLS201EFK0Q	isotig03840
UNG	ref|NM_001075513.1|	2066	1718	0.831559	1	isotig03763
PSORS1C2	ref|NM_001080374.1|	837	696	0.831541	1	isotig11601
LOC100297428	ref|XM_002689321.2|	1543	1283	0.831497	1	isotig05269
IFT43	ref|NM_001040521.1|	787	654	0.831004	7	HQDJLS201BJD1J	HQDJLS201DAOUQ	HQDJLS201EP1FR	HQDJLS201DFHBE	HN40NPI01BYUPE	HNTXQRY02HP13T	HNTXQRY02IYOC5
RAB32	ref|NM_001205950.1|	1749	1453	0.83076	4	isotig08060	HN40NPI01CYE9B	HQDJLS201BF9JU	HQDJLS201EUTAN
IFT46	ref|NM_001075209.1|	1548	1286	0.830749	1	isotig05326
WBP11	ref|NM_001206405.1|	3131	2601	0.830725	6	isotig12012	HN40NPI01A5X9N	HN40NPI01AP8KE	HN40NPI01EFT8S	isotig14870	isotig05010
NDUFB2	gb|BC109777.1|	620	515	0.830645	1	isotig07962
CCL16	ref|XM_868834.2|	1228	1020	0.830619	2	isotig07655	HQDJLS201CZIUH
SAE1	ref|NM_001081711.1|	2019	1677	0.830609	3	isotig09879	HQDJLS201DSP5Y	isotig10476
SNW1	ref|NM_001077834.1|	2148	1784	0.83054	3	isotig03630	HNTXQRY02GJSJ4	HNTXQRY02IEVUD
CNN2	ref|NM_001035420.1|	1717	1426	0.830518	1	isotig04142
CRP	ref|NM_001144097.1|	3882	3224	0.8305	4	HQDJLS201EAXK8	HQDJLS201EY53A	HQDJLS201B8VVT	isotig03136
ERGIC3	gb|BC102326.1|	1315	1092	0.830418	1	isotig06769
PPP1R12A	ref|XM_001492741.3|	2966	2463	0.830411	2	isotig04219	isotig01081
MRRF	ref|NM_001076307.1|	1379	1145	0.830312	7	HQDJLS201A4GWB	HQDJLS201BDZGJ	HQDJLS201C0AWT	HQDJLS201CTWKH	HQDJLS201CW2W2	HQDJLS201D0CI2	isotig13068
LOC100064148	ref|XM_001495132.2|	895	743	0.830168	1	isotig01649
COMMD4	gb|BC122799.1|	1030	855	0.830097	1	isotig09475
PHPT1	ref|NM_001076516.1|	618	513	0.830097	7	HQDJLS201C44JR	HN40NPI01B8P8K	HN40NPI01B7BHT	HN40NPI01BJWD2	HN40NPI01BKWKE	HN40NPI01B37FA	HN40NPI01D7UY7
COPZ1	gb|BC102358.1|	1924	1597	0.830042	1	isotig04060
CLYBL	gb|BC147857.1|	1765	1465	0.830028	1	isotig04099
ACP1	gb|BC142408.1|	1381	1146	0.829833	1	isotig06171
SULT4A1	ref|NM_001076518.1|	2285	1896	0.829759	1	isotig03432
Vlambda1b	gb|U32257.1|BTU32257	393	326	0.829517	2	HN40NPI01ALW5V	HN40NPI01DXERE
H2B	gb|EF526308.1|	2350	1949	0.829362	1	isotig03415
UBA52	ref|NM_001076363.1|	626	519	0.829073	1	isotig13257
ADPGK	ref|NM_001082438.1|	2617	2169	0.828812	9	HNTXQRY02GPV9I	HNTXQRY02HZXPU	HNTXQRY02IGRHK	HNTXQRY02J0GF0	HNTXQRY02JFQVE	HNTXQRY02JGV4O	HNTXQRY02JNT8N	HN40NPI01A3FXS	isotig06082
AMD1	ref|NM_173990.2|	2038	1689	0.828754	1	isotig03445
C29H11orf48	ref|NM_001038581.1|	1162	963	0.828744	2	isotig06635	HN40NPI01BJLY6
LOC100849174	ref|XM_003582261.1|	2458	2037	0.828723	1	isotig03354
GNB2L1	gb|BC102286.1|	1185	982	0.828692	1	isotig01868
DDIT4	ref|NM_001075922.1|	1661	1376	0.828417	1	isotig04905
SMPX	ref|NM_001037626.1|	839	695	0.828367	1	isotig10300
NDEL1	ref|NM_001191246.3|	3149	2608	0.828199	7	isotig01708	HQDJLS201AWG5U	HN40NPI01D6NLX	HN40NPI01AVP8K	HQDJLS201DG0AP	HN40NPI01D32XM	HN40NPI01D9UB0
MAZ	ref|XM_844466.2|	1780	1474	0.82809	1	isotig05448
IDH1	ref|NM_001009276.1|	2254	1866	0.827862	2	HQDJLS201CTWCC	isotig04323
FCGR2B	ref|NM_001139453.1|	1481	1226	0.827819	3	HQDJLS201CHK46	HN40NPI01AXR8W	isotig11369
RPS13	ref|NM_001025342.2|	633	524	0.827804	1	isotig13864
HSPA14	ref|NM_001046388.1|	1707	1413	0.827768	1	isotig04683
POLR1D	ref|NM_001076144.1|	1254	1038	0.827751	1	isotig06903
NUDCD2	gb|BC134768.1|	928	768	0.827586	1	isotig10596
RPS3	ref|NM_001034047.1|	116	96	0.827586	1	HN40NPI01B9V33
HADHA	ref|NM_001136490.1|	2743	2269	0.827197	2	HN40NPI01C6SWV	isotig03665
LYPLA1	ref|NM_001034688.1|	2442	2020	0.827191	2	isotig12501	isotig04800
DHPS	gb|BC105230.1|	1353	1119	0.827051	1	isotig06590
TMEM27	ref|NM_001075603.1|	1407	1163	0.826581	1	isotig02140
TAGLN	ref|NM_001046149.1|	1239	1024	0.826473	1	isotig07441
PCP4	ref|NM_001078136.1|	524	433	0.826336	4	HNTXQRY02F3114	HN40NPI01A6QMV	HN40NPI01ECTTN	HN40NPI01EHEFY
SF3B2	ref|NM_001103271.1|	2890	2388	0.826298	3	HQDJLS201DVPTH	HN40NPI01AJI09	isotig03266
CXCL16	ref|NM_001046095.1|	1001	827	0.826174	1	isotig06950
SEPT4	gb|BT029811.1|	1466	1211	0.826057	1	isotig05844
MANF	ref|NG_012652.2|	948	783	0.825949	1	isotig10218
C15H11orf31	ref|NM_001164092.1|	746	616	0.825737	1	isotig12738
OBFC2B	ref|NM_001101151.1|	1358	1121	0.825479	1	isotig07374
FADS2	ref|NM_001083444.1|	2989	2467	0.82536	5	HQDJLS201B18NE	HN40NPI01DM44G	HQDJLS201B5KOT	HQDJLS201DB9FK	isotig05475
SPHK1	ref|XM_002696204.2|	1775	1465	0.825352	5	HNTXQRY02ILZD8	HNTXQRY02IVW0E	HNTXQRY02JWVMI	HNTXQRY02GYW1C	HN40NPI01CD9M4
THOC7	ref|NM_001040514.1|	916	756	0.825328	1	isotig10790
TMED10	ref|NM_001040549.2|	3755	3099	0.8253	2	isotig03717	isotig03657
TMEM216	ref|NM_001166563.1|	1070	883	0.825234	5	HQDJLS201DRV40	HN40NPI01AX3VB	HQDJLS201CIJGA	HN40NPI01BP3Q9	HQDJLS201B3JRR
TMEM205	ref|NM_001037599.1|	771	636	0.824903	1	isotig12317
JUN	ref|NM_001077827.1|	1998	1648	0.824825	1	isotig03704
SMTNL2	ref|NM_001046320.1|	2317	1911	0.824773	6	HN40NPI01BM4BT	HN40NPI01BOPBB	HN40NPI01EVX56	HQDJLS201CQTT5	HNTXQRY02GGDQL	HQDJLS201EUK7Z
TSPAN6	ref|NM_001038109.1|	1215	1002	0.824691	1	isotig07544
VAPA	ref|NM_001075733.1|	1572	1296	0.824427	3	HQDJLS201AZ671	HQDJLS201EU06A	isotig06027
CXHXorf56	ref|NM_001034219.1|	1110	915	0.824324	2	HN40NPI01BOPQE	isotig14038
CYB5B	ref|NM_001163782.1|	922	760	0.824295	1	isotig10192
C18H19orf12	ref|NM_001076892.1|	2475	2040	0.824242	4	isotig11895	HQDJLS201B48KV	HQDJLS201BW4BY	isotig10974
RNF115	ref|NM_001076308.1|	1473	1214	0.824168	3	HQDJLS201ALI7Y	HQDJLS201DF535	isotig06718
CWC15	ref|NM_001046399.1|	1200	989	0.824167	1	isotig06837
RPS12	gb|BC102500.1|	580	478	0.824138	1	isotig14237
CYB5R1	ref|NM_001034518.1|	1609	1326	0.824114	1	isotig05158
CHCHD3	ref|NM_001035475.1|	1619	1334	0.823965	1	isotig05079
MRPL38	ref|NM_001035489.1|	1509	1243	0.823724	1	isotig05512
CLDN18	ref|NM_001075516.1|	1730	1425	0.823699	2	HN40NPI01CL0MC	isotig05642
DCUN1D5	ref|NM_001046012.1|	1319	1086	0.823351	1	isotig07135
EPHX2	ref|NM_001075534.1|	2173	1789	0.823286	3	HN40NPI01AMSS2	HN40NPI01CGI96	isotig04816
EIF3I	gb|BC103177.1|	1221	1005	0.823096	1	isotig07122
AZGP1	ref|NM_001034331.1|	1266	1042	0.823065	1	isotig07230
EIF2B4	ref|NM_001034544.1|	1644	1353	0.822993	3	HQDJLS201D8L04	HQDJLS201A442P	isotig09518
Pdia3	gb|GU362703.1|	1591	1309	0.822753	1	isotig04134
DCXR	gb|BC142210.1|	1590	1308	0.822642	2	isotig13302	isotig11305
RPS16	ref|NM_001033624.1|	659	542	0.822458	1	isotig12775
ANXA8L1	ref|NM_174241.2|	1901	1563	0.822199	1	isotig04163
MARCKSL1	ref|NM_001076172.1|	1596	1312	0.822055	1	isotig05195
CLDN5	ref|NM_001076460.1|	1348	1108	0.821958	1	isotig01938
TRIOBP	ref|NM_001206444.1|	2639	2169	0.821902	7	HN40NPI01CKM7U	HN40NPI01CZDY8	HN40NPI01CAXEI	HN40NPI01BK2OH	isotig04788	HQDJLS201DTE1X	HQDJLS201BWZCK
SPAG7	ref|NM_001038543.1|	999	821	0.821822	1	isotig09554
SF3B4	ref|NM_001205584.1|	1560	1282	0.821795	1	isotig05354
NUCB1	ref|NM_001075199.1|	2261	1858	0.82176	1	isotig03326
LOC100514984	ref|XR_116242.1|	1357	1115	0.821665	1	isotig06591
SCHIP1	ref|NM_001046412.1|	1603	1317	0.821585	2	HQDJLS201BP9FO	isotig06534
SREBF2	ref|NM_001205600.1|	5194	4267	0.821525	5	HQDJLS201BYBUW	HQDJLS201ENA7R	HN40NPI01D90CB	HQDJLS201CNLIY	isotig03306
KIAA0101	ref|NM_001015678.2|	1361	1118	0.821455	1	isotig06435
RPN1	ref|NM_001082605.1|	2223	1826	0.821413	4	HQDJLS201A5G29	HQDJLS201BTGK4	isotig04054	HNTXQRY02H0DEL
AIG1	ref|NM_001076326.1|	1164	956	0.821306	1	isotig06097
TYW3	ref|NM_001015620.1|	1074	882	0.821229	1	isotig09507
NPLOC4	ref|NM_001192189.1|	2601	2136	0.821223	6	HQDJLS201CDNO4	HQDJLS201AP87Q	HQDJLS201B23EB	HQDJLS201AZ0UT	HN40NPI01DLC36	isotig09353
SDF2	ref|NM_001034321.1|	811	666	0.821208	1	isotig08034
SST	gb|BC103253.1|	654	537	0.821101	1	isotig13879
MAD2L1	ref|NM_001191513.1|	1408	1156	0.821023	5	HN40NPI01CRZDT	HN40NPI01E13WM	HN40NPI01AT1X6	HN40NPI01C11G0	HQDJLS201CW2TE
ATP2A2	ref|NM_001191430.1|	4228	3471	0.820956	11	HQDJLS201ANZZQ	HN40NPI01C8RSS	HN40NPI01E0MQW	HN40NPI01DHNZN	HN40NPI01BT8OB	HN40NPI01ERRAF	HN40NPI01DQKO7	isotig01146	HQDJLS201BXHGQ	HQDJLS201EHB6G	HQDJLS201BE9IL
GPBP1	ref|NM_001076287.1|	2861	2348	0.820692	2	isotig10297	isotig01688
VBP1	ref|NM_001038516.1|	881	723	0.820658	1	isotig11298
LOC100525703	ref|XM_003127916.1|	2336	1917	0.820634	1	isotig02933
VCP	ref|NM_001034294.1|	3258	2673	0.820442	8	HQDJLS201EG6SQ	HQDJLS201EGZKE	HNTXQRY02G0NZU	HNTXQRY02I7PR9	HN40NPI01ETQMV	isotig03332	HQDJLS201EZF22	HQDJLS201ANZD3
FEZ2	ref|NM_001205335.1|	2009	1648	0.820309	1	isotig03813
CAPZB	ref|NM_176648.3|	1380	1132	0.82029	1	isotig04424
C16H1orf114	gb|BC109684.1|	1263	1036	0.820269	1	isotig02912
CASQ1	ref|NM_001077877.2|	1901	1559	0.820095	1	isotig01530
UBE2E1	ref|NM_001206216.1|	1249	1024	0.819856	4	HN40NPI01A9CRX	HN40NPI01DEWYZ	HN40NPI01DX9CF	isotig12671
LAMTOR2	ref|NM_001034791.1|	649	532	0.819723	1	isotig13546
LOC100851843	ref|XM_003583993.1|	2762	2263	0.819334	4	HQDJLS201DMPGA	HQDJLS201DQGOG	HQDJLS201ATPOC	isotig06782
IMPA2	ref|NM_001192282.1|	1450	1188	0.81931	12	isotig07137	HN40NPI01B17IA	HN40NPI01E7TGP	HN40NPI01C2JBG	HN40NPI01D4CE7	HN40NPI01EYJRQ	HN40NPI01DZ91C	HN40NPI01BYQQ1	HN40NPI01DANZ0	HN40NPI01DXZY2	HN40NPI01EL9BE	HN40NPI01B48SW
P4HB	gb|BT030719.1|	2440	1999	0.819262	1	isotig03363
B9D1	ref|NM_001110064.2|	719	589	0.819193	1	isotig13168
PIGC	ref|NM_001034383.1|	1464	1199	0.818989	2	HN40NPI01DWNXP	isotig09426
MYPT1	gb|JN126024.1|	232	190	0.818966	1	HN40NPI01COGAX
DCAF12	ref|NM_001167896.1|	3606	2953	0.818913	4	HQDJLS201DU7SP	HQDJLS201D0G1K	isotig13587	isotig04033
UBXN1	ref|NM_001037588.1|	1154	945	0.818891	1	isotig08385
LOC100847481	ref|XR_138861.1|	877	718	0.8187	1	isotig05029
C1QTNF7	ref|NM_001076201.2|	1444	1182	0.81856	1	isotig01960
EIF2B2	gb|BC123823.1|	1508	1234	0.818302	2	HN40NPI01DDETI	isotig09017
HIST2H2AC	ref|NM_001081720.1|	473	387	0.818182	1	HNTXQRY02IDNH9
SCGB3A2	ref|NM_001195315.1|	517	423	0.818182	1	isotig14072
GRSF1	gb|BC149233.1|	2601	2128	0.818147	1	isotig03263
CCK	ref|NM_001046603.1|	692	566	0.817919	1	isotig13385
HNRNPU	ref|NM_001076920.2|	3443	2816	0.817891	3	isotig02982	HQDJLS201CG432	HN40NPI01CEV8H
C21H14orf126	ref|XM_003583753.1|	2278	1863	0.817823	9	HQDJLS201AUZO6	HNTXQRY02G1R5A	HNTXQRY02ISZ97	HN40NPI01C7A1R	HQDJLS201BFTSC	HQDJLS201A8Q06	HQDJLS201AYJHH	HQDJLS201DKJSJ	HQDJLS201DXXW6
STX7	ref|NM_001077864.1|	2195	1795	0.817768	3	HN40NPI01CXMBB	HQDJLS201EG4Z1	isotig07350
POLR1C	ref|NM_001038124.1|	1349	1103	0.817643	5	HQDJLS201DGR7A	HQDJLS201DGVC4	HQDJLS201DKZLO	HN40NPI01AKXQO	HQDJLS201C5F9D
LOC783730	ref|XM_002699561.2|	1420	1161	0.817606	1	isotig01135
PGLS	ref|NM_001038580.1|	1129	923	0.817538	1	isotig08518
HMGB2	ref|NM_001037616.1|	1194	976	0.81742	1	isotig07875
BCAS2	gb|BC102652.1|	947	774	0.817318	1	isotig10391
SERPINH1	ref|NM_001046063.1|	2140	1749	0.81729	1	isotig03597
MYBPC1	ref|NG_031912.1|	4411	3605	0.817275	2	isotig04120	isotig01508
UBAP2L	gb|BC148079.1|	3391	2771	0.817163	15	HN40NPI01AF6TX	HQDJLS201CP82G	HQDJLS201D4G45	HQDJLS201ER3CW	HQDJLS201EBMZT	HQDJLS201EG2RB	HQDJLS201C2PCX	HQDJLS201CBK0A	HNTXQRY02GM2MW	HN40NPI01B7BEL	HN40NPI01AOUDT	HN40NPI01DO0JL	HN40NPI01AQJ23	HN40NPI01D5JYI	HQDJLS201BNPW3
BCL2L1	gb|BC147863.1|	2695	2202	0.817069	4	HNTXQRY02FO9W3	HN40NPI01C4776	isotig01298	isotig11701
ISG20	ref|XM_583075.3|	896	732	0.816964	4	HQDJLS201AO31Q	HN40NPI01B60Z9	HQDJLS201DSIWE	HQDJLS201D254T
BET1	ref|NM_001099157.1|	1521	1242	0.816568	1	isotig05618
LOC100480090	ref|XM_002920257.1|	1394	1138	0.816356	1	isotig03161
GPATCH4	ref|NM_001078129.1|	1881	1535	0.816055	1	isotig01992
SNRPD2	ref|NM_001034476.1|	596	486	0.815436	1	isotig14313
USF2	ref|XM_850395.3|	1587	1294	0.815375	1	isotig04933
RPL27	ref|NM_001034051.1|	547	446	0.815356	1	isotig12406
PSMF1	ref|NM_001076478.1|	1310	1068	0.815267	1	isotig05510
TMSB4X	gb|BC133478.1|	741	604	0.815115	1	isotig12546
AFG3L2	ref|NM_001046211.1|	2866	2336	0.815073	3	isotig11987	HN40NPI01BAUE1	isotig05209
PIP	dbj|AB098480.1|	438	357	0.815068	1	isotig14817
LOC782061	ref|NM_001166223.1|	1346	1097	0.815007	1	isotig00999
AP3S2	ref|NM_001075376.1|	2187	1782	0.814815	1	isotig03640
MAP7D3	ref|XM_583477.6|	3456	2816	0.814815	3	isotig08062	HN40NPI01D6SGM	isotig04509
RARRES1	ref|NM_001075430.1|	1058	862	0.814745	1	isotig09386
LOC100463799	ref|XR_097018.1|	1133	923	0.814651	1	isotig06720
PCK1	gb|EF062862.1|	2601	2118	0.814302	2	HN40NPI01AMNRH	isotig03842
UBXN6	ref|NM_001045986.1|	1432	1166	0.814246	3	HN40NPI01B5P9P	HN40NPI01EQ2UG	isotig10964
COX20	ref|NM_001040585.1|	656	534	0.814024	1	isotig13907
NDUFB10	ref|NM_175818.3|	822	669	0.813869	1	isotig12002
LOC100851677	ref|XM_003584143.1|	333	271	0.813814	1	HQDJLS201BHJLR
PFDN2	ref|NM_001080221.1|	714	581	0.813725	1	isotig13229
C8H9orf89	ref|NM_001034753.1|	928	755	0.813578	3	HQDJLS201B07S8	HQDJLS201C1HV3	HQDJLS201B4WXO
STK25	gb|BC104597.1|	1967	1600	0.813421	9	HN40NPI01CZ3C1	isotig06818	HNTXQRY02G1K7K	HNTXQRY02GAAQ3	HNTXQRY02GCTPH	HNTXQRY02GWOZR	HNTXQRY02H288E	HNTXQRY02I3S1S	HNTXQRY02I8LD0
KRCC1	ref|NM_001075303.1|	1463	1190	0.813397	1	isotig05804
LOC100296324	ref|XM_002694868.2|	702	571	0.81339	3	HN40NPI01B9CNB	HN40NPI01BFGOF	HN40NPI01CXZH1
CTSF	ref|NM_001075416.1|	1929	1569	0.813375	2	HN40NPI01EKPND	isotig04926
EPPK1	ref|XM_003586872.1|	13771	11200	0.813303	3	HN40NPI01ECCTR	HQDJLS201AGAAY	HQDJLS201A1XFD
UBL7	gb|BT026165.1|	1290	1049	0.813178	1	isotig07117
DNAJC12	gb|BC149977.1|	1247	1014	0.813152	1	isotig07218
LOC100065122	ref|XM_001504620.1|	990	805	0.813131	1	isotig09793
GALM	ref|NM_001034795.1|	2247	1827	0.813084	2	HQDJLS201CBE29	isotig05461
PSMB3	gb|BC151435.1|	845	687	0.813018	1	isotig11232
TP53RK	ref|NM_001099180.1|	1406	1143	0.812945	1	isotig06324
FH	ref|NM_001075803.1|	1795	1459	0.812813	1	isotig04464
MPZL2	gb|BC102486.1|	2008	1632	0.812749	1	isotig03345
LCAT	ref|NM_001162568.1|	1323	1075	0.812547	2	HNTXQRY02HF4O5	isotig10548
XCL1	ref|NM_001009427.1|	581	472	0.812392	5	HQDJLS201A1M7R	HQDJLS201CGV4D	HQDJLS201AJKWH	HQDJLS201AQMJ3	HQDJLS201ES2X3
PLSCR1	ref|NM_001034436.1|	1928	1566	0.812241	1	isotig04127
HMOX1	ref|NM_001014912.1|	1560	1267	0.812179	1	isotig05463
KCNJ8	gb|BT030602.1|	1560	1267	0.812179	3	HQDJLS201DZ7AF	HQDJLS201A5L5I	HQDJLS201EBIZX
LOC100861168	gb|AY502953.1|	681	553	0.812041	1	isotig13722
CHGB	ref|NM_181006.2|	2441	1982	0.811962	2	HN40NPI01BHJGI	isotig03841
TIMP2	ref|NM_001166186.1|	1154	937	0.811958	1	isotig07029
CAT	ref|NM_001035386.1|	2291	1860	0.811873	1	isotig03511
LOC100848825	ref|XM_003585838.1|	664	539	0.811747	1	isotig00899
OSTC	ref|NM_001077092.1|	1158	940	0.811744	1	isotig08471
MRPL48	ref|NM_001046563.1|	977	793	0.811668	1	isotig10238
YIPF4	ref|XM_002691219.2|	3910	3172	0.811253	3	isotig05912	isotig04436	HQDJLS201CDORA
TAX1BP3	ref|NM_001034474.1|	1276	1035	0.811129	1	isotig07368
RPL18	ref|NM_001015556.2|	773	627	0.811125	1	isotig12606
MSMO1	ref|NM_001098863.1|	1837	1490	0.811105	1	isotig04338
OSTBETA	ref|NM_001077867.1|	698	566	0.810888	5	HQDJLS201BJZXQ	HNTXQRY02G32T8	HQDJLS201CAB2Z	HN40NPI01DP8XQ	HQDJLS201BTIGW
KRTAP12-2	ref|NM_001080351.1|	719	583	0.810848	1	isotig13072
LMOD3	ref|NM_001100332.1|	2235	1812	0.810738	2	isotig03839	HQDJLS201E2SXO
LOC100851804	ref|XM_003585076.1|	2059	1669	0.810588	2	isotig14301	isotig06163
C3H1orf194	ref|XM_864415.4|	718	582	0.810585	1	HQDJLS201ET67L
NFKBIB	ref|NM_001075872.1|	1193	967	0.810562	4	HN40NPI01CM1P3	HQDJLS201EE1F4	HQDJLS201DODG1	isotig06334
GSTK1	ref|NM_001079616.1|	971	787	0.810505	1	isotig10084
FAM167B	ref|NM_001101268.1|	979	793	0.81001	1	isotig10301
ALDOA	gb|AF233072.1|AF233072	1635	1324	0.809786	1	isotig04768
EIF2B3	ref|XM_003364394.1|	1560	1263	0.809615	2	HNTXQRY02HYQ78	isotig05544
ISCU	ref|NM_001075683.1|	1066	863	0.809568	1	isotig02686
LOC100738015	ref|XR_135102.1|	735	595	0.809524	1	isotig13074
ARL8A	ref|NM_138795.3|	561	454	0.809269	1	isotig14187
FNDC4	ref|NM_001102324.1|	1451	1174	0.809097	4	HQDJLS201BM0I7	HQDJLS201DOEZV	HQDJLS201AN7T9	HN40NPI01A73II
C21H15orf40	gb|BC149508.1|	1498	1212	0.809079	2	isotig01787	isotig14101
LOC528994	ref|XM_607432.4|	1513	1224	0.808989	1	isotig05816
IL17B	ref|NM_001192045.1|	658	532	0.808511	2	HQDJLS201D96E9	HQDJLS201E3NE6
BLCAP	gb|BT030495.1|	2015	1629	0.808437	1	isotig03899
MRPL21	ref|NM_001076514.1|	720	582	0.808333	1	isotig13315
ACAA1	gb|EF576938.1|	1612	1303	0.808313	1	isotig05123
LOC100847143	ref|XR_138729.1|	615	497	0.80813	3	HQDJLS201CBLIW	HN40NPI01EW1JC	HQDJLS201A2YAB
RCN1	ref|NM_001103221.1|	2220	1794	0.808108	1	isotig03645
KLRD1	ref|NM_001002890.1|	693	560	0.808081	2	HNTXQRY02JQ387	HNTXQRY02J00V2
A1BG	ref|NM_001046243.1|	1854	1498	0.807983	3	HN40NPI01AKWJY	HN40NPI01EAA21	isotig06366
CTF1	ref|NM_001192384.1|	609	492	0.807882	2	HNTXQRY02HBN3U	HN40NPI01AU22V
CDADC1	ref|NM_001206518.1|	848	685	0.807783	2	HQDJLS201BPL76	HQDJLS201CTCHZ
KIF20B	ref|NM_001105258.1|	5539	4474	0.807727	1	isotig00911
TK2	ref|XM_867267.4|	2517	2033	0.807708	3	HQDJLS201EV1Y0	HQDJLS201DZWIQ	isotig04948
STARD7	ref|NM_001102086.1|	2704	2184	0.807692	2	HQDJLS201DKMEF	isotig03296
LIN7B	ref|NM_001046577.1|	1081	873	0.807586	2	HN40NPI01APXX2	HQDJLS201AU1YN
CDK2AP2	ref|NM_001035320.1|	899	726	0.807564	1	isotig02133
COQ9	ref|NM_001046302.1|	1621	1309	0.807526	1	isotig05242
THAP3	ref|NM_001075347.1|	1184	956	0.807432	2	HN40NPI01A7W5G	isotig13625
CCL25	ref|NM_001046569.2|	965	779	0.807254	1	isotig10282
PHOSPHO2	ref|NM_001045965.1|	1188	959	0.807239	1	isotig07665
AURKAIP1	ref|NM_001075255.1|	814	657	0.807125	1	isotig10395
C11H2orf40	ref|NM_001038113.1|	814	657	0.807125	5	HNTXQRY02JSBZI	HQDJLS201CTYC4	HN40NPI01A4NF3	HQDJLS201BGWHS	HN40NPI01D09CZ
MNAT1	ref|NM_001105409.1|	1415	1142	0.807067	1	isotig06397
LYRM2	ref|NM_001113310.1|	948	765	0.806962	1	isotig02354
PPIL1	ref|NM_001014869.1|	1465	1182	0.806826	1	isotig06108
EDARADD	ref|XM_002698812.1|	429	346	0.806527	1	HQDJLS201B74SA
UGT2A3	ref|NM_001098944.1|	2829	2281	0.806292	4	HQDJLS201BQA8U	HN40NPI01BI6GK	isotig04653	HN40NPI01CKP3H
LGALS9	ref|NM_001039177.2|	1548	1248	0.806202	1	isotig05584
WTAP	ref|NM_001113254.1|	2045	1648	0.805868	2	isotig12112	isotig07908
FBXL5	ref|NM_001082440.1|	2868	2311	0.805788	2	HN40NPI01B5TIZ	isotig03516
EMG1	ref|NM_001046197.2|	1033	832	0.805421	1	isotig09572
KRT15	emb|AJ006277.1|	1741	1402	0.805284	1	isotig04316
SAP18	ref|NM_001035467.2|	2115	1703	0.805201	1	isotig03797
TAF12	ref|NM_001034754.1|	985	793	0.805076	1	isotig09421
HAUS4	ref|NM_001206190.1|	1431	1152	0.805031	1	isotig06280
NOSIP	ref|NM_001075502.1|	1875	1509	0.8048	2	HQDJLS201CIJZN	isotig04966
SPSB3	ref|NM_001034506.1|	1542	1241	0.804799	2	isotig12927	isotig11510
AHSA1	ref|NM_001034666.1|	1393	1121	0.804738	2	isotig06598	isotig14327
PPP1R14A	ref|NM_001193070.1|	778	626	0.804627	5	HN40NPI01B6BAG	HQDJLS201B34CJ	HN40NPI01BADFL	HQDJLS201BV7HH	HNTXQRY02IYKOB
SYNJ2BP	ref|NM_001035355.1|	1161	934	0.804479	1	isotig08473
BDH2	ref|NM_001034488.1|	1304	1049	0.804448	1	isotig06230
EPB41L2	ref|XM_002684253.2|	4309	3466	0.804363	12	HN40NPI01EUKBO	isotig02394	HNTXQRY02GJ1E2	HQDJLS201D7KXF	HNTXQRY02FLD32	HNTXQRY02FX37A	HNTXQRY02HSL0G	HNTXQRY02HDMEX	HNTXQRY02FZUE9	HNTXQRY02H1BE9	HNTXQRY02GQGCS	isotig04061
TTC36	ref|NM_001040515.1|	746	600	0.80429	1	isotig12634
APOA2	ref|NM_001045916.1|	562	452	0.80427	1	isotig14541
NDUFA5	ref|NM_175829.2|	470	378	0.804255	1	HN40NPI01DK4LJ
CCDC159	ref|XM_002688871.1|	894	719	0.804251	2	HQDJLS201BR7UL	HQDJLS201BNBDM
AURKC	ref|NM_001193195.1|	1210	973	0.804132	3	HQDJLS201DMAL8	HQDJLS201D0ZSE	HQDJLS201EJTLB
LOC100850142	ref|XM_003583081.1|	2067	1662	0.804064	1	isotig03923
LOC100856480	ref|XM_003639865.1|	1041	837	0.804035	2	isotig04452	HN40NPI01EWG5C
CDC42EP3	ref|NM_001046444.1|	2321	1866	0.803964	3	HNTXQRY02FLIXN	HNTXQRY02IEWUI	isotig04898
EEF1D	ref|NM_001206620.1|	1163	935	0.803955	1	isotig08313
STOM	ref|NM_001105473.1|	1678	1349	0.803933	1	isotig03171
CD3D	ref|NM_001034033.1|	1494	1201	0.803882	1	isotig03324
MRPL42	ref|NM_001037622.1|	785	631	0.803822	1	isotig12624
C13H20orf43	ref|NM_001075625.1|	1473	1184	0.803802	1	isotig05969
DHRS11	ref|NM_001035088.1|	1456	1170	0.803571	6	HN40NPI01A97UM	HN40NPI01BV9JB	HN40NPI01CHA0J	HN40NPI01DFBP1	HN40NPI01DYEE9	isotig02156
CNDP2	ref|NM_001035108.1|	2009	1614	0.803385	1	isotig01660
GAS6	ref|XM_002692001.1|	2252	1809	0.803286	3	HN40NPI01CJ1NQ	HQDJLS201BT3DT	isotig05755
HINT1	gb|BC102553.1|	579	465	0.803109	1	isotig12968
FIBP	ref|NM_001075482.1|	1290	1036	0.803101	1	isotig06677
V lambda 2.1	gb|AF040909.1|AF040909	629	505	0.802862	17	HNTXQRY02FVARM	HQDJLS201BB642	HQDJLS201C40OU	HQDJLS201DOYJ3	HQDJLS201DDU3T	HN40NPI01AYIYS	HQDJLS201DCFE7	HNTXQRY02JAP19	HN40NPI01AK58R	HN40NPI01CR4MM	HQDJLS201ELMCT	HN40NPI01BAIMY	HN40NPI01CGNBZ	HQDJLS201BX6NG	HQDJLS201CGC5U	HQDJLS201CT57M	HQDJLS201EML1G
RCN3	ref|NM_001046260.1|	1587	1274	0.802773	1	isotig04572
CDC123	ref|NM_001080274.1|	1521	1221	0.802761	3	HQDJLS201CWVH6	isotig05439	HQDJLS201CBTRH
LOC100851805	ref|XM_003585346.1|	704	565	0.802557	4	HNTXQRY02IBH04	HNTXQRY02JDDLQ	HNTXQRY02JHHRG	isotig03448
TANK	ref|NM_001192264.1|	2049	1644	0.802343	4	HQDJLS201BVGTP	HQDJLS201BQ6XJ	HQDJLS201DMQUI	isotig09596
MRPL45	ref|NM_001035100.1|	1411	1132	0.802268	1	isotig06492
HNRNPL	ref|NM_001192030.1|	2397	1923	0.802253	4	HNTXQRY02FML83	HN40NPI01D8ACL	HQDJLS201C20P1	isotig06767
SLC16A11	ref|XM_001790274.3|	1431	1148	0.802236	1	isotig06307
RBM39	ref|NM_001206504.1|	2836	2275	0.802186	3	HQDJLS201BQNUV	HQDJLS201BTHTG	isotig00891
RAP1B	ref|NM_175824.2|	2027	1626	0.802171	1	isotig03952
TMED4	ref|NM_001206433.1|	1632	1309	0.802083	1	isotig05168
GGNBP2	ref|NM_001206122.1|	2778	2228	0.802016	1	isotig01245
BRP44	gb|BC109938.1|	909	729	0.80198	1	isotig11188
GOSR1	ref|NM_001038525.1|	1212	972	0.80198	1	isotig08058
V lambda 12.2	gb|AF040904.1|AF040904	626	502	0.801917	54	isotig14776	HN40NPI01BTT5Y	isotig01329	HN40NPI01EP0KM	HQDJLS201B04LB	HQDJLS201CRWAX	HN40NPI01ATFK6	HN40NPI01B9FCW	HN40NPI01B9UYO	HN40NPI01BOOOB	HN40NPI01BQHXU	HN40NPI01BSH7X	HN40NPI01C00ZP	HN40NPI01C3JZT	HN40NPI01CHXPY	HN40NPI01COARY	HN40NPI01CPAQL	HN40NPI01CU7LV	HN40NPI01DTIOB	HN40NPI01DTPJU	HN40NPI01DWF5A	HN40NPI01EO7N4	HN40NPI01EPXXN	HNTXQRY02GYS9R	HNTXQRY02HHF53	HNTXQRY02HQ73Z	HNTXQRY02J5YBX	HNTXQRY02JY8IZ	HQDJLS201DIJ3U	isotig14804	HN40NPI01AR8A3	HN40NPI01B094C	HN40NPI01B4AUY	HN40NPI01CF2EQ	HN40NPI01E22R8	HN40NPI01EZII0	HQDJLS201CRVY2	HQDJLS201D67T3	HQDJLS201EJ9EN	HN40NPI01EC8RO	HN40NPI01A7SBJ	HN40NPI01BGW8I	HQDJLS201CNZO5	HN40NPI01DO8L5
SNRPC	ref|NM_001076334.1|	883	708	0.801812	1	isotig11483
NDUFA2	gb|BC118428.1|	666	534	0.801802	1	isotig13917
GNL3L	ref|NM_001034307.1|	2002	1605	0.801698	3	HQDJLS201EPYLW	HN40NPI01DI0L7	isotig08082
TMEM18	ref|NM_001034793.1|	958	768	0.80167	1	isotig11004
AKR1A1	ref|NM_001076513.1|	1200	962	0.801667	1	isotig08192
THEM4	ref|NM_001080368.1|	1399	1121	0.801287	1	isotig05388
LOC526979	ref|XM_002704608.1|	1590	1274	0.801258	2	HQDJLS201E4TYA	isotig01826
MYH7	ref|NM_174727.1|	5930	4751	0.80118	5	HQDJLS201D0IGA	HQDJLS201EPBAD	HNTXQRY02HGW65	HN40NPI01AUQ60	isotig02943
ISY1	ref|NM_001191173.1|	1378	1104	0.801161	2	isotig14228	isotig11978
C1R	gb|BT030568.1|	2303	1845	0.801129	2	HN40NPI01CG9M0	isotig03998
SNRNP25	ref|NM_001166612.1|	759	608	0.801054	5	HNTXQRY02FS3U7	HQDJLS201CR1L9	HNTXQRY02H13M1	HQDJLS201DMDFN	HN40NPI01D0LNC
C25H16orf13	ref|NM_001038106.1|	985	789	0.801015	3	HNTXQRY02GD6UM	HN40NPI01DQGU0	HQDJLS201DM6F3
RBFOX1	ref|NG_011881.1|	4145	3320	0.800965	1	isotig01084
KBTBD10	ref|NM_001083377.1|	2143	1716	0.800747	1	isotig03046
NRD1	ref|NM_001206991.1|	4395	3519	0.800683	5	isotig09593	isotig13147	HQDJLS201AXJ2V	HQDJLS201CFJJZ	isotig04753
TUBA1A	ref|NM_001166505.1|	1921	1538	0.800625	2	isotig01127	isotig05418
Pc13g04630	ref|XM_002558852.1|	321	257	0.800623	1	HNTXQRY02GORQJ
CITED1	ref|NM_174518.1|	822	658	0.800487	2	HNTXQRY02FVL4F	HQDJLS201BETWB
MRPL20	ref|NM_001038506.1|	751	601	0.800266	1	isotig12693
TPRG1L	ref|NM_001076418.2|	1186	949	0.800169	1	isotig03809
ZNF277	ref|NM_001083395.1|	1561	1249	0.800128	1	isotig03587
CYTH2	ref|NM_001142512.1|	1519	1215	0.799868	1	isotig05792
LSM1	gb|BT020738.1|	839	671	0.799762	1	isotig11988
GRPEL1	ref|NM_001034501.1|	1487	1189	0.799597	1	isotig06012
ALKBH7	ref|NM_001046402.1|	767	613	0.799218	1	isotig12852
MBIP	ref|NM_001077518.1|	1494	1194	0.799197	5	isotig13085	HNTXQRY02IH49S	HNTXQRY02GEFK5	HNTXQRY02GAVZX	HN40NPI01B78QU
PRRG4	ref|NM_001193125.1|	1245	995	0.799197	1	isotig04857
ERGIC1	ref|NM_001076417.1|	2762	2207	0.799059	1	isotig03184
NPL	ref|NM_001045978.1|	1448	1157	0.799033	1	isotig06387
MRI1	ref|NM_001046387.1|	1233	985	0.798865	4	HNTXQRY02JM67M	HN40NPI01D24JL	HN40NPI01C5JJ4	HN40NPI01CVD7L
ASPDH	ref|XM_002695130.2|	1043	833	0.798658	4	isotig11270	HN40NPI01BRPB6	HN40NPI01DA4TG	HN40NPI01E113X
DAZAP1	ref|NM_001193031.1|	2021	1614	0.798615	8	HQDJLS201BJMTJ	HN40NPI01C9HRZ	HN40NPI01CZ8RS	HN40NPI01D5QP2	HNTXQRY02H9RG4	HNTXQRY02IHGPU	isotig11425	HQDJLS201EOAL4
RGL3	ref|NM_001191529.1|	2184	1744	0.798535	1	HNTXQRY02FRYSS
COPZ2	ref|NM_001206922.1|	923	737	0.798483	2	isotig11072	HN40NPI01CPCGX
GCC2	ref|NM_001192259.1|	5081	4057	0.798465	2	isotig02940	HN40NPI01BHHTU
AGR2	ref|NM_001040500.1|	848	677	0.798349	1	isotig11915
STAMBPL1	ref|NM_001076129.1|	1710	1365	0.798246	6	HQDJLS201CV5V7	HNTXQRY02INY7G	HNTXQRY02FSR0H	HNTXQRY02HN945	HQDJLS201A0DJR	HQDJLS201AFYZ8
IL36RN	ref|NM_001075775.1|	1571	1254	0.798218	7	HQDJLS201DSGT5	HQDJLS201BQH97	HQDJLS201BN24Z	HQDJLS201E1T2X	HQDJLS201CGST1	HN40NPI01C2TZT	HN40NPI01ESB3N
CYBA	gb|EU366478.1|	897	716	0.798216	1	isotig11095
CTSH	ref|NM_001034385.1|	1416	1130	0.798023	1	isotig06352
C3H1orf54	ref|NM_001076346.1|	505	403	0.79802	2	HQDJLS201ENPD0	HQDJLS201DLOVO
HNRNPD	ref|NG_029103.1|	1764	1407	0.797619	1	isotig00987
ACBD6	ref|NM_001083783.1|	1292	1030	0.797214	2	HN40NPI01EKO2S	isotig11897
LOC100337113	ref|XM_003583438.1|	927	739	0.797195	2	HQDJLS201CNP82	HQDJLS201E1O7C
SNRPE	ref|NM_001083459.1|	591	471	0.796954	1	isotig14390
CSDE1	ref|NM_001098025.1|	3880	3092	0.796907	2	isotig02973	HNTXQRY02HMH1M
MRPS18B	ref|NM_001038524.1|	1171	933	0.796755	1	isotig08584
FETUB	ref|NM_001034218.1|	1451	1156	0.796692	1	isotig06243
IFI30	ref|NM_001101251.1|	983	783	0.796541	1	isotig10499
POMP	ref|NM_001034376.1|	1268	1010	0.79653	1	isotig07437
ENOPH1	ref|NM_001075875.1|	2038	1623	0.796369	1	isotig04182
RPL31	ref|NM_001025341.2|	545	434	0.79633	1	isotig14661
LOC100295973	ref|XM_003587743.1|	1659	1321	0.796263	1	isotig05133
GPR27	ref|XM_003587626.1|	1816	1446	0.796256	5	HNTXQRY02JEPBE	HNTXQRY02IXDDL	HQDJLS201CNNU9	HQDJLS201CXS3J	HNTXQRY02G4CWW
C6H4orf52	ref|NM_001145428.1|	957	762	0.796238	1	isotig02340
RANBP9	ref|XM_865284.5|	3099	2467	0.796063	3	HNTXQRY02IPHXU	isotig04684	HNTXQRY02G02P8
BPGM	ref|NM_001035402.1|	1392	1108	0.795977	7	HQDJLS201CXTSN	HNTXQRY02JVXR2	HQDJLS201C9K4I	HN40NPI01A148X	HN40NPI01AGJNT	HQDJLS201BIAQV	HQDJLS201EVNIM
RSPO3	ref|NM_001076034.1|	2225	1771	0.795955	1	isotig03659
DAZAP2	ref|NM_001034701.1|	1871	1489	0.795831	1	isotig04078
C25H7orf59	ref|NM_001166607.1|	622	495	0.79582	1	isotig12730
CFP	ref|NM_001076178.1|	1567	1247	0.795788	4	HQDJLS201DIPNP	HN40NPI01DQ6GB	HQDJLS201COFNY	isotig13318
PFN2	ref|NM_001128197.1|	2115	1683	0.795745	1	isotig03117
TRAPPC6B	ref|NM_001038134.1|	1831	1457	0.79574	3	HQDJLS201EEIG7	HN40NPI01CMPQX	isotig10405
HNRNPF	ref|NM_001014860.2|	2173	1729	0.795674	1	isotig03695
DRG1	ref|NM_001034691.1|	1481	1178	0.795409	1	isotig06092
RAC2	gb|BC151444.1|	1588	1263	0.79534	1	isotig05526
IFT57	gb|BC151565.1|	1583	1259	0.795325	1	isotig03719
TXNRD1	ref|NM_174625.3|	3532	2809	0.7953	5	isotig12567	HN40NPI01EDA8E	HN40NPI01E1JLY	HQDJLS201BTYPO	isotig05999
ADPRHL2	ref|NM_001035340.1|	1699	1351	0.795174	9	HQDJLS201BWKKD	HN40NPI01CBYWY	HN40NPI01DEIKM	HN40NPI01ENXN5	HN40NPI01BJ49A	HQDJLS201BP1A1	HQDJLS201EPM0Q	HQDJLS201E3DT6	HN40NPI01D5FZF
[truncated: 15,533 more rows]
[truncated: 118 more columns]
