# Supplementary material for: Characterization of Liaoning Cashmere Goat Transcriptome: Sequencing, De Novo Assembly, Functional Annotation and Comparative Analysis
Source: PLoS One. 2013 Oct 9;8(10):e77062. doi: 10.1371/journal.pone.0077062 (PMC3793953; doi:10.1371/journal.pone.0077062)
Supplement: Table S4 — The result of Liaoning cashmere goat unigenes mapped to goat genome sequence. (XLSX) [file pone.0077062.s004.xlsx]

## Sheet: Sheet1
Unigenes	chr	Identity_Rate	Identity length	QueryStart	QueryEnd	SbjctStart	SbjctEnd	E Value
HN40NPI01A048O	chr1	95.24	336	1	321	144564099	144563764	3e-157
HN40NPI01A053A	chr1	99.44	358	1	357	108843485	108843841	0
HN40NPI01A07EK	chr1	99.51	408	1	407	72991295	72990888	0
HN40NPI01A09Y4	chr1	98.32	537	1	536	152901403	152901935	0
HN40NPI01A0B3A	chr1	98.28	349	1	349	14693939	14693592	2e-180
HN40NPI01A0GMQ	chr1	100	389	1	389	93493648	93493260	0
HN40NPI01A0JS2	chr1	98.82	338	1	335	57881014	57881351	7e-174
HN40NPI01A0K8W	chr1	99.72	355	1	354	104979289	104978935	0
HN40NPI01A0RW6	chr1	99.44	356	1	354	154639140	154639495	0
HN40NPI01A0UGF	chr1	100	219	1	219	64449920	64450138	1e-119
HN40NPI01A0UHP	chr1	99.41	337	1	337	43482118	43481783	0
HN40NPI01A0WTL	chr1	100	444	1	444	57764909	57764466	0
HN40NPI01A0XX9	chr1	100	237	1	237	151560008	151559772	2e-130
HN40NPI01A10E7	chr1	98.37	490	1	485	77355171	77354682	0
HN40NPI01A17W9	chr1	98.97	387	1	387	143796106	143795720	0
HN40NPI01A1AA7	chr1	99.03	414	1	412	149112939	149113351	0
HN40NPI01A1ADG	chr1	99.25	268	1	268	133961720	133961986	8e-142
HN40NPI01A1DP4	chr1	99.05	211	1	211	71338788	71338578	5e-110
HN40NPI01A1E8Q	chr1	97.85	511	1	507	55922320	55921812	0
HN40NPI01A1G4G	chr1	99.24	393	1	391	44765358	44765750	0
HN40NPI01A1GTR	chr1	99.16	356	1	355	75143702	75144056	0
HN40NPI01A1M44	chr1	99.55	449	1	447	20974556	20975004	0
HN40NPI01A1O1J	chr1	99.08	434	1	431	113393247	113392814	0
HN40NPI01A1RYR	chr1	99.33	446	1	445	139847881	139847437	0
HN40NPI01A1TVO	chr1	100	249	1	249	140273381	140273133	1e-137
HN40NPI01A21UB	chr1	97.37	419	1	413	31768130	31767713	0
HN40NPI01A25UE	chr1	98.87	441	1	440	57568794	57569230	0
HN40NPI01A27JP	chr1	99.75	402	1	401	95155117	95154716	0
HN40NPI01A2EY9	chr1	98.03	508	1	504	50923532	50923026	0
HN40NPI01A2MY5	chr1	99.38	322	5	326	120010055	120009734	2e-176
HN40NPI01A2WJQ	chr1	99.6	497	1	496	21614943	21615438	0
HN40NPI01A3S82	chr1	99.73	365	1	365	48691715	48692079	0
HN40NPI01A3UET	chr1	99.2	377	1	377	64665723	64666097	0
HN40NPI01A3ZSN	chr1	99.38	325	1	325	124233659	124233336	1e-175
HN40NPI01A47O6	chr1	97.75	445	1	443	9628096	9628540	0
HN40NPI01A4DKV	chr1	99.19	246	1	246	62742425	62742668	2e-126
HN40NPI01A4MW5	chr1	98.06	516	1	510	21708822	21709336	0
HN40NPI01A4TO3	chr1	97.86	513	1	511	104917366	104916862	0
HN40NPI01A4XKO	chr1	99.42	346	1	345	40835566	40835221	0
HN40NPI01A51ZS	chr1	99.29	283	34	316	113378786	113378505	1e-150
HN40NPI01A5DF6	chr1	98.89	360	1	360	139738341	139737982	0
HN40NPI01A5LOJ	chr1	97.75	489	1	480	88152037	88151549	0
HN40NPI01A5U3M	chr1	99.01	403	1	402	57581102	57581503	0
HN40NPI01A5ZW8	chr1	100	375	1	375	63184771	63185145	0
HN40NPI01A635Z	chr1	99.35	465	1	463	2161082	2160618	0
HN40NPI01A63C3	chr1	100	388	1	388	151994830	151995217	0
HN40NPI01A6Q75	chr1	100	293	1	293	124546168	124545876	7e-164
HN40NPI01A6QMV	chr1	99.64	274	1	274	137624427	137624154	5e-150
HN40NPI01A6QV6	chr1	98.71	466	1	465	72493551	72494012	0
HN40NPI01A6WP2	chr1	96.56	262	1	262	50915637	50915892	2e-121
HN40NPI01A72BF	chr1	100	394	5	398	80988912	80989305	0
HN40NPI01A72JE	chr1	97.7	261	1	258	22525864	22525604	3e-126
HN40NPI01A72NO	chr1	98.71	388	1	383	2161082	2160695	0
HN40NPI01A733B	chr1	97.85	233	1	233	70067250	70067020	2e-114
HN40NPI01A77CN	chr1	99.72	352	1	352	130763321	130762971	0
HN40NPI01A7LDT	chr1	98.58	423	1	422	63303873	63303456	0
HN40NPI01A7WLG	chr1	99.8	502	1	502	43421527	43421026	0
HN40NPI01A81S3	chr1	99.33	448	1	447	12379390	12379836	0
HN40NPI01A85IX	chr1	98.86	440	1	440	139200317	139199880	0
HN40NPI01A8GXD	chr1	97.97	543	1	536	69564635	69564095	0
HN40NPI01A8T8E	chr1	99.07	321	1	321	64455129	64454811	1e-168
HN40NPI01A91PA	chr1	99.29	281	1	281	143167695	143167973	4e-147
HN40NPI01A95M0	chr1	98.44	449	1	446	56877006	56877453	0
HN40NPI01A9CXE	chr1	98.78	328	1	327	9583069	9582742	9e-173
HN40NPI01A9E81	chr1	99.44	354	1	353	69647324	69647676	0
HN40NPI01A9HJB	chr1	95.63	343	105	441	150283270	150283611	6e-144
HN40NPI01A9HLV	chr1	99.29	424	1	423	19958337	19957914	0
HN40NPI01A9SRK	chr1	100	235	1	235	57031871	57032105	4e-129
HN40NPI01A9XAF	chr1	98.68	456	1	452	94113082	94112627	0
HN40NPI01AD5U3	chr1	99.59	246	1	246	1403998	1404243	4e-133
HN40NPI01AD8PT	chr1	99.25	399	32	430	105364531	105364136	0
HN40NPI01AD8VY	chr1	99.59	484	1	483	94083873	94083390	0
HN40NPI01AE204	chr1	97.47	514	1	514	68850512	68850007	0
HN40NPI01AELCN	chr1	99.36	314	1	313	9718401	9718089	8e-167
HN40NPI01AELOI	chr1	99.04	314	1	312	28197339	28197652	2e-164
HN40NPI01AEM1L	chr1	98.14	538	1	534	69564635	69564101	0
HN40NPI01AEMLC	chr1	99.04	521	1	520	146853243	146852725	0
HN40NPI01AEORF	chr1	98.66	524	1	524	21614943	21615459	0
HN40NPI01AEVGM	chr1	97.31	335	1	335	37268407	37268733	3e-157
HN40NPI01AF5FS	chr1	98.88	535	1	535	5804114	5803586	0
HN40NPI01AF66E	chr1	99.6	495	1	494	21614943	21615436	0
HN40NPI01AF7H8	chr1	97.41	270	1	269	78838701	78838437	4e-125
HN40NPI01AFG83	chr1	99.33	297	17	313	78665893	78665597	2e-161
HN40NPI01AFH0A	chr1	99.8	496	1	495	124546168	124545673	0
HN40NPI01AFZD6	chr1	99.2	502	1	502	57807317	57806816	0
HN40NPI01AG5R5	chr1	99.51	408	1	407	106851018	106851424	0
HN40NPI01AG9F5	chr1	99.07	540	1	537	108753117	108753655	0
HN40NPI01AGB2O	chr1	98.75	481	1	481	27968156	27968631	0
HN40NPI01AGBVO	chr1	97.16	529	1	528	55351725	55351209	0
HN40NPI01AGHQ2	chr1	99.56	459	1	459	49028002	49028458	0
HN40NPI01AGIY0	chr1	99.15	354	68	421	146537968	146537617	0
HN40NPI01AGQM7	chr1	99.36	468	1	466	65101239	65101705	0
HN40NPI01AGTIG	chr1	98.82	338	1	338	1398116	1398449	1e-171
HN40NPI01AGX3O	chr1	97.5	280	1	275	93634080	93634358	5e-134
HN40NPI01AH3VJ	chr1	99.3	427	1	425	146099075	146098649	0
HN40NPI01AH526	chr1	97.67	473	1	465	52099564	52100036	0
HN40NPI01AH5BC	chr1	99.34	304	1	304	51490843	51490542	7e-161
HN40NPI01AHBMD	chr1	100	419	1	419	143792338	143792756	0
HN40NPI01AHE0W	chr1	99.76	423	1	423	66512608	66513029	0
HN40NPI01AHITM	chr1	99.22	511	1	510	125192967	125193476	0
HN40NPI01AHWTV	chr1	100	243	1	243	146943009	146942767	6e-134
HN40NPI01AHXQX	chr1	99.52	415	1	414	69561278	69561692	0
HN40NPI01AI3EI	chr1	98.88	537	1	534	69564635	69564099	0
HN40NPI01AI5RV	chr1	97.2	286	1	286	130188555	130188833	7e-124
HN40NPI01AI83E	chr1	97.85	326	5	330	77437518	77437837	2e-155
HN40NPI01AIDOQ	chr1	98.75	561	5	563	96470206	96469650	0
HN40NPI01AIFLG	chr1	100	266	191	456	1507380	1507115	2e-147
HN40NPI01AIHDV	chr1	99.77	440	6	445	43421612	43421173	0
HN40NPI01AIKSM	chr1	96.72	396	1	395	41862152	41861767	2e-171
HN40NPI01AIN0Z	chr1	99.58	473	1	472	56806245	56805774	0
HN40NPI01AINBG	chr1	100	297	118	414	146154993	146155289	4e-166
HN40NPI01AIOP1	chr1	99.55	445	1	445	130692787	130693231	0
HN40NPI01AIPWZ	chr1	100	477	1	477	31975959	31975483	0
HN40NPI01AIRAF	chr1	98.59	425	1	421	75949571	75949147	0
HN40NPI01AJ0II	chr1	99.74	390	1	390	75086152	75086541	0
HN40NPI01AJ6LC	chr1	100	216	1	216	135872358	135872143	1e-117
HN40NPI01AJ9O1	chr1	98.59	495	1	489	64972723	64972230	0
HN40NPI01AJEBT	chr1	100	363	1	363	28101085	28100723	0
HN40NPI01AJKO1	chr1	98.57	490	1	486	93373291	93373779	0
HN40NPI01AJLNN	chr1	96.64	298	12	308	124212183	124212475	1e-128
HN40NPI01AJUDB	chr1	99.8	489	1	488	80424364	80424852	0
HN40NPI01AJYVZ	chr1	100	357	1	357	44738064	44737708	0
HN40NPI01AKIT8	chr1	98.8	417	1	415	100516610	100517025	0
HN40NPI01AKKJK	chr1	99.43	526	1	524	136922392	136922917	0
HN40NPI01AKQ9R	chr1	96.71	395	1	385	125211302	125210909	0
HN40NPI01AKVQL	chr1	99.12	342	1	342	116303066	116303405	0
HN40NPI01AL8ML	chr1	98.57	279	95	373	93975414	93975692	8e-146
HN40NPI01ALI85	chr1	99.6	505	1	505	70116475	70116977	0
HN40NPI01ALLHC	chr1	100	216	1	216	135872358	135872143	8e-118
HN40NPI01AM87K	chr1	98.68	531	1	527	68178318	68177790	0
HN40NPI01AMELJ	chr1	99.16	477	1	477	43717677	43717202	0
HN40NPI01AMIOW	chr1	99.65	287	1	287	77199695	77199409	7e-158
HN40NPI01AMRYN	chr1	98.87	444	1	444	88451238	88451679	0
HN40NPI01AMTFU	chr1	99.65	284	1	284	107000593	107000311	1e-153
HN40NPI01AMTZ7	chr1	98.88	446	1	445	65418833	65419275	0
HN40NPI01AMU6B	chr1	99.74	382	1	381	114505838	114505457	0
HN40NPI01AN7FU	chr1	99.82	544	1	544	104980077	104980619	0
HN40NPI01ANFQ2	chr1	99.34	301	1	301	43482118	43481819	2e-161
HN40NPI01ANUFJ	chr1	100	339	1	339	20324564	20324902	0
HN40NPI01ANWWF	chr1	99.66	294	4	297	143495191	143495484	5e-162
HN40NPI01AODA0	chr1	98.53	545	1	543	94608164	94608702	0
HN40NPI01AOGKK	chr1	98.28	466	22	485	17724449	17724912	0
HN40NPI01AOIQ9	chr1	99.65	285	1	284	61081353	61081069	3e-154
HN40NPI01AOJOZ	chr1	99.55	449	1	449	107023840	107023394	0
HN40NPI01AOK40	chr1	98.6	356	1	351	102546500	102546855	0
HN40NPI01AON0B	chr1	99.39	488	1	488	68795064	68794579	0
HN40NPI01AOV75	chr1	99.63	269	1	269	76868250	76868517	8e-145
HN40NPI01AP0OE	chr1	99.78	447	1	447	6429950	6429504	0
HN40NPI01AP18E	chr1	98.42	316	9	322	44817778	44818092	2e-161
HN40NPI01AP5GC	chr1	99.71	348	1	348	22149344	22148998	0
HN40NPI01AP8LK	chr1	99.32	438	1	437	139303522	139303086	0
HN40NPI01AP8RE	chr1	99.72	355	1	355	63303557	63303203	0
HN40NPI01APAS1	chr1	99.15	470	1	469	136986052	136986520	0
HN40NPI01API08	chr1	98.16	272	74	342	22516006	22515735	4e-138
HN40NPI01APONI	chr1	97.28	294	1	294	122522584	122522870	1e-137
HN40NPI01APTLY	chr1	99.52	417	1	417	127315745	127315331	0
HN40NPI01APTS6	chr1	100	468	1	468	66369501	66369968	0
HN40NPI01AQ3RL	chr1	98.29	410	4	413	134462065	134461659	0
HN40NPI01AQ4DU	chr1	99.01	405	11	415	78606447	78606044	0
HN40NPI01AQ538	chr1	98.2	557	1	549	20064016	20063460	0
HN40NPI01AQ6Y8	chr1	99.47	376	1	376	64665723	64666097	0
HN40NPI01AQ70M	chr1	99.03	515	1	514	41882098	41881585	0
HN40NPI01AQAK6	chr1	99.1	443	1	439	71578168	71578610	0
HN40NPI01AQAZH	chr1	97.77	404	1	403	122249417	122249019	0
HN40NPI01AQFUM	chr1	98.6	428	1	424	146099075	146098649	0
HN40NPI01AQHY5	chr1	100	192	1	192	113253355	113253546	2e-103
HN40NPI01AQSCW	chr1	100	298	1	298	65490915	65491212	8e-167
HN40NPI01AR4T4	chr1	96.79	343	1	342	75338309	75337974	3e-151
HN40NPI01ARAXV	chr1	99.47	380	1	380	69860723	69861100	0
HN40NPI01ARFSM	chr1	96.4	389	5	392	89535752	89536136	1e-175
HN40NPI01ARGEL	chr1	100	298	1	298	76967971	76967674	8e-167
HN40NPI01ARK8F	chr1	100	313	1	313	144548160	144547848	9e-176
HN40NPI01ARO68	chr1	99.73	377	1	377	75086152	75086528	0
HN40NPI01ARUM5	chr1	98.84	517	1	512	14157274	14157790	0
HN40NPI01ARW0O	chr1	99.79	466	1	465	57826564	57826099	0
HN40NPI01AS1QG	chr1	99.54	434	1	433	19212539	19212106	0
HN40NPI01AS2WU	chr1	99.73	372	1	371	154639140	154639511	0
HN40NPI01AS6NU	chr1	99.7	332	2	333	32992218	32991887	0
HN40NPI01ASB56	chr1	99.53	424	1	424	26062106	26062528	0
HN40NPI01ASGUN	chr1	100	380	1	380	91023779	91024158	0
HN40NPI01ASQ9P	chr1	100	209	1	209	1505882	1506090	7e-114
HN40NPI01AST9T	chr1	99.29	283	1	283	129821844	129822125	9e-151
HN40NPI01ASXDZ	chr1	99.71	339	1	339	51160581	51160919	0
HN40NPI01AT2CZ	chr1	95.37	281	1	274	48708676	48708955	2e-118
HN40NPI01AT78E	chr1	98.65	520	1	520	68984517	68985036	0
HN40NPI01AT7NN	chr1	99.35	310	1	308	69366892	69367201	2e-164
HN40NPI01ATAPB	chr1	100	258	42	299	78449056	78449313	6e-143
HN40NPI01ATDOG	chr1	98.88	358	1	357	122249417	122249060	0
HN40NPI01ATF0C	chr1	99.1	333	1	331	69012865	69013197	1e-178
HN40NPI01ATMGO	chr1	100	200	1	200	148691408	148691607	2e-108
HN40NPI01ATRM7	chr1	100	409	1	409	63314527	63314119	0
HN40NPI01ATWPS	chr1	99.07	429	9	436	33965151	33965578	0
HN40NPI01ATYLC	chr1	98.75	319	14	330	115413962	115413644	6e-168
HN40NPI01ATZFS	chr1	99.52	417	1	415	66512608	66513024	0
HN40NPI01AU1I2	chr1	98.35	484	1	480	124546168	124545688	0
HN40NPI01AU4HO	chr1	97.37	418	1	409	23284620	23285037	0
HN40NPI01AU5F6	chr1	98.76	402	1	400	91040609	91040209	0
HN40NPI01AU8JY	chr1	99.74	383	1	382	56324414	56324032	0
HN40NPI01AUA7F	chr1	98.54	411	1	410	90751697	90752106	0
HN40NPI01AUI7G	chr1	100	267	77	343	124031934	124031668	3e-148
HN40NPI01AUIEF	chr1	97.36	265	1	258	28061580	28061844	9e-120
HN40NPI01AULBF	chr1	98.1	263	48	310	148696199	148696456	5e-134
HN40NPI01AUQ7R	chr1	99.04	314	1	314	92222295	92222606	2e-164
HN40NPI01AUSDD	chr1	98.4	250	1	250	139188937	139188691	1e-121
HN40NPI01AUU99	chr1	99.3	427	1	426	75865634	75865208	0
HN40NPI01AUUCK	chr1	98.72	312	1	310	41870726	41871035	5e-159
HN40NPI01AUVEK	chr1	98.21	279	2	279	117051421	117051696	5e-137
HN40NPI01AUXPG	chr1	100	220	1	220	154638942	154638723	3e-120
HN40NPI01AUY29	chr1	97.33	262	1	261	118517864	118517604	6e-124
HN40NPI01AV446	chr1	96.89	483	1	478	134460439	134459961	0
HN40NPI01AVB5H	chr1	99.23	389	2	388	93494330	93494718	0
HN40NPI01AVK6G	chr1	97.49	279	1	279	69771566	69771294	2e-133
HN40NPI01AVO71	chr1	99.73	369	1	369	89655068	89655435	0
HN40NPI01AVUM0	chr1	99.19	491	1	489	136922392	136922881	0
HN40NPI01AW59U	chr1	99.73	376	1	375	57881903	57881528	0
HN40NPI01AW82C	chr1	98.21	446	2	444	44875777	44876218	0
HN40NPI01AW9FD	chr1	98.66	524	1	522	116667910	116667392	0
HN40NPI01AWATZ	chr1	99.37	474	1	474	97827870	97828341	0
HN40NPI01AWB5X	chr1	99.57	231	1	231	113454534	113454304	1e-124
HN40NPI01AWBIM	chr1	99.78	462	1	462	69561278	69561739	0
HN40NPI01AWFE1	chr1	100	263	1	263	124985569	124985831	5e-146
HN40NPI01AWLBZ	chr1	98.88	447	1	444	127041206	127041651	0
HN40NPI01AWMTJ	chr1	99.19	491	1	489	136922392	136922881	0
HN40NPI01AWPG8	chr1	97.89	475	41	513	132376773	132377244	0
HN40NPI01AWQ48	chr1	100	330	1	330	154639140	154639469	0
HN40NPI01AWU1M	chr1	99.12	342	1	342	62646218	62645880	0
HN40NPI01AWZG7	chr1	97.76	312	1	307	79474647	79474336	2e-155
HN40NPI01AX03P	chr1	99.38	481	1	478	124546168	124545688	0
HN40NPI01AX3T4	chr1	99.63	268	1	268	150823128	150823395	1e-146
HN40NPI01AX49M	chr1	99.32	293	43	334	42846572	42846863	3e-154
HN40NPI01AX613	chr1	100	264	2	265	69660517	69660780	2e-146
HN40NPI01AX7HV	chr1	99.42	520	1	520	132501450	132501968	0
HN40NPI01AXJVD	chr1	100	505	1	505	85763423	85763927	0
HN40NPI01AXYE6	chr1	99.7	332	1	332	116364161	116363830	0
HN40NPI01AY67R	chr1	98.54	205	1	205	139213342	139213139	6e-102
HN40NPI01AY698	chr1	97.16	423	1	422	43728229	43728647	0
HN40NPI01AY9IY	chr1	99.42	345	1	344	105334779	105334435	0
HN40NPI01AYCU6	chr1	97.68	475	1	470	19528429	19527957	0
HN40NPI01AYGDG	chr1	99.11	448	1	445	75143702	75144149	0
HN40NPI01AYNO0	chr1	98.8	500	1	498	152899442	152899939	0
HN40NPI01AYOHO	chr1	99.35	308	2	309	124348482	124348175	5e-168
HN40NPI01AYU97	chr1	98.52	406	2	407	132773484	132773082	0
HN40NPI01AZ6UI	chr1	100	276	1	276	22688047	22688322	1e-153
HN40NPI01AZ7C0	chr1	98.53	475	1	470	69516260	69515787	0
HN40NPI01AZOMM	chr1	100	200	1	200	148691408	148691607	2e-108
HN40NPI01AZPEO	chr1	96.47	481	1	467	66620231	66619751	0
HN40NPI01AZQGZ	chr1	98.53	341	1	336	9162866	9163206	1e-171
HN40NPI01AZW3V	chr1	99.71	340	1	340	104340475	104340137	0
HN40NPI01AZW6F	chr1	98.62	506	1	505	108704449	108704950	0
HN40NPI01B0673	chr1	98.58	493	1	493	63624785	63624299	0
HN40NPI01B08WM	chr1	98.99	497	1	495	79888498	79888003	0
HN40NPI01B0ACR	chr1	97.21	359	1	359	96196414	96196059	5e-172
HN40NPI01B0EK7	chr1	99	498	1	495	137431593	137432090	0
HN40NPI01B0EKS	chr1	95.07	365	7	368	45872466	45872829	3e-154
HN40NPI01B0IO9	chr1	99.77	444	2	444	144768158	144768601	0
HN40NPI01B0J9I	chr1	97.32	224	149	370	137089821	137090043	4e-101
HN40NPI01B0PBK	chr1	100	407	1	407	70671576	70671170	0
HN40NPI01B0PCS	chr1	99.49	394	1	394	82127037	82127429	0
HN40NPI01B0RTQ	chr1	98.44	320	86	403	134523340	134523024	6e-156
HN40NPI01B0SVM	chr1	99.16	477	1	474	124546168	124545693	0
HN40NPI01B0T0O	chr1	99.18	486	1	484	124546168	124545685	0
HN40NPI01B0X6K	chr1	100	446	1	446	62850906	62851351	0
HN40NPI01B0YMN	chr1	98.84	431	1	430	139199628	139200055	0
HN40NPI01B1077	chr1	99.75	399	5	403	43421612	43421214	0
HN40NPI01B118W	chr1	99.09	439	1	439	63860555	63860120	0
HN40NPI01B131J	chr1	97.17	495	1	484	79690645	79690153	0
HN40NPI01B13SJ	chr1	99.05	527	1	527	112487664	112487141	0
HN40NPI01B1443	chr1	99.5	397	1	396	108934710	108935106	0
HN40NPI01B16ZM	chr1	99.52	415	1	413	20975066	20974652	0
HN40NPI01B19RB	chr1	99.79	476	1	476	75737125	75736650	0
HN40NPI01B1EP8	chr1	98.28	638	1	638	61081353	61080726	0
HN40NPI01B1H7B	chr1	99.79	470	1	469	1274777	1275246	0
HN40NPI01B1M7R	chr1	99.7	333	1	333	63624428	63624760	0
HN40NPI01B1P1L	chr1	99.17	362	1	359	93385094	93385455	0
HN40NPI01B1Q9U	chr1	99.71	343	1	343	104340475	104340134	0
HN40NPI01B1V00	chr1	99.35	462	1	460	128002531	128002071	0
HN40NPI01B1ZQM	chr1	99.65	282	1	282	146592353	146592633	2e-152
HN40NPI01B20NA	chr1	100	287	1	287	124546168	124545882	3e-160
HN40NPI01B248J	chr1	100	294	1	294	62850827	62851120	2e-164
HN40NPI01B24PI	chr1	96.91	421	28	445	25439153	25439572	0
HN40NPI01B24ZZ	chr1	94.56	294	1	293	64937330	64937037	7e-124
HN40NPI01B2ESY	chr1	99.08	436	1	434	19416905	19417340	0
HN40NPI01B2IK8	chr1	99.78	465	1	465	95429317	95428854	0
HN40NPI01B2M9J	chr1	99.29	424	1	422	56952457	56952880	0
HN40NPI01B2N9Q	chr1	98.5	333	77	407	108393896	108394227	2e-171
HN40NPI01B2QLW	chr1	96.67	330	1	329	95861077	95861396	3e-160
HN40NPI01B2S3U	chr1	99.32	443	1	443	105156932	105156493	0
HN40NPI01B2SK6	chr1	100	361	1	361	63998770	63998410	0
HN40NPI01B2WN5	chr1	99.6	494	1	493	130291847	130292339	0
HN40NPI01B30ZR	chr1	98.12	426	1	420	18000145	17999721	0
HN40NPI01B3398	chr1	99.68	309	1	308	63606010	63605702	1e-168
HN40NPI01B39X9	chr1	97.21	501	2	501	69784662	69784171	0
HN40NPI01B3BSM	chr1	96.24	425	1	424	148116472	148116894	0
HN40NPI01B3MRW	chr1	97.91	239	1	237	66958148	66958386	5e-115
HN40NPI01B3WIL	chr1	99.73	372	1	371	90496123	90495752	0
HN40NPI01B3Y8I	chr1	97.95	391	1	391	90330911	90330523	0
HN40NPI01B40KO	chr1	99.52	417	1	417	77281016	77280600	0
HN40NPI01B43KP	chr1	99.37	317	1	317	139611767	139612082	6e-171
HN40NPI01B45HW	chr1	99.6	253	101	353	5747257	5747508	5e-135
HN40NPI01B45PR	chr1	97.94	436	1	436	55922320	55921891	0
HN40NPI01B4AO4	chr1	98.59	496	1	491	153027495	153027001	0
HN40NPI01B4DGS	chr1	98.71	464	4	467	134462065	134461603	0
HN40NPI01B4PFL	chr1	97.62	252	5	256	96470206	96469961	9e-120
HN40NPI01B4VDS	chr1	100	270	1	270	149756631	149756900	4e-150
HN40NPI01B4VGJ	chr1	98.92	463	1	461	145491479	145491017	0
HN40NPI01B4W7Y	chr1	100	251	99	349	49235775	49235525	1e-138
HN40NPI01B4ZNQ	chr1	100	267	1	267	55095127	55095393	2e-148
HN40NPI01B4ZZR	chr1	99.65	289	1	289	24954607	24954319	4e-159
HN40NPI01B530W	chr1	99.39	495	1	494	69469975	69469483	0
HN40NPI01B53TI	chr1	100	194	1	194	78021572	78021379	1e-104
HN40NPI01B5E7X	chr1	96.97	231	1	226	15511056	15510828	2e-108
HN40NPI01B5EJ9	chr1	99.09	439	1	438	148109476	148109912	0
HN40NPI01B5FBG	chr1	99.66	294	1	294	124546168	124545876	1e-159
HN40NPI01B5FG2	chr1	97.31	335	1	333	94112830	94113160	5e-159
HN40NPI01B5FY8	chr1	98.66	447	1	446	89991619	89992062	0
HN40NPI01B5H96	chr1	98.75	319	1	318	115056873	115057191	2e-167
HN40NPI01B5IVZ	chr1	98.03	305	1	305	80077715	80077412	3e-154
HN40NPI01B5LM0	chr1	98.54	478	1	477	116243336	116242865	0
HN40NPI01B5OXV	chr1	99.71	341	1	340	66939457	66939797	0
HN40NPI01B5Q0I	chr1	99.35	463	12	474	19755525	19755986	0
HN40NPI01B5Y71	chr1	99.28	416	1	415	91038754	91039167	0
HN40NPI01B64FT	chr1	99.77	434	1	434	85855155	85854723	0
HN40NPI01B64O3	chr1	98.9	455	1	453	80124583	80124131	0
HN40NPI01B6ERK	chr1	99.41	341	1	341	142694949	142694611	0
HN40NPI01B6L41	chr1	99.73	369	1	368	154639140	154639508	0
HN40NPI01B6OXI	chr1	100	232	1	232	66171735	66171966	2e-127
HN40NPI01B6W87	chr1	97	434	1	425	148110975	148110543	0
HN40NPI01B6Y0R	chr1	96.82	346	1	345	128411508	128411851	6e-165
HN40NPI01B722U	chr1	99.78	452	1	451	81535457	81535006	0
HN40NPI01B72NV	chr1	99.46	368	1	367	77437515	77437881	0
HN40NPI01B72W1	chr1	98.94	376	1	376	32059004	32059375	0
HN40NPI01B72YO	chr1	98.34	542	1	541	96250847	96251383	0
HN40NPI01B77T5	chr1	98.06	463	1	458	72493551	72494012	0
HN40NPI01B7B0E	chr1	98.99	397	1	395	148110975	148110579	0
HN40NPI01B7E2W	chr1	98.17	383	3	384	71645596	71645219	0
HN40NPI01B7G2W	chr1	98.71	387	1	387	132937843	132938226	0
HN40NPI01B7HCP	chr1	98.33	360	1	358	150081438	150081081	7e-180
HN40NPI01B7J6S	chr1	99.37	479	1	478	44536327	44536804	0
HN40NPI01B7KUK	chr1	98.6	430	1	426	44881379	44881806	0
HN40NPI01B7MTN	chr1	99.72	352	9	359	97827877	97828228	0
HN40NPI01B7USZ	chr1	100	409	1	409	99672553	99672961	0
HN40NPI01B886S	chr1	100	207	1	207	123845205	123844999	1e-112
HN40NPI01B89FJ	chr1	100	311	1	311	1315680	1315370	1e-174
HN40NPI01B8CYA	chr1	99.1	443	1	443	65101239	65101677	0
HN40NPI01B8D03	chr1	99.4	334	1	333	63938745	63938412	0
HN40NPI01B8D0D	chr1	98.64	295	1	294	114608926	114609218	2e-148
HN40NPI01B8OLS	chr1	100	337	1	337	115194740	115195076	0
HN40NPI01B8VZ5	chr1	98.09	418	1	417	93388678	93388263	0
HN40NPI01B8X1N	chr1	100	303	1	303	62926972	62926670	8e-170
HN40NPI01B8XZF	chr1	99.28	419	1	417	81351812	81351394	0
HN40NPI01B8YDH	chr1	98.59	427	1	425	63303934	63303511	0
HN40NPI01B8Z4J	chr1	99.17	242	10	251	6285906	6286147	1e-128
HN40NPI01B91R4	chr1	99.68	315	1	314	79475622	79475936	3e-172
HN40NPI01B92DW	chr1	97.64	382	1	375	66620231	66619850	0
HN40NPI01B9791	chr1	99.8	498	1	498	119640856	119641352	0
HN40NPI01B996J	chr1	99.74	381	1	380	58106479	58106859	0
HN40NPI01B9EMR	chr1	99.49	393	1	393	3096807	3097199	0
HN40NPI01B9PD2	chr1	100	346	4	349	134462065	134461720	0
HN40NPI01B9Q6N	chr1	98.16	217	1	216	122522584	122522797	2e-105
HN40NPI01B9QCQ	chr1	98.95	287	1	285	44672544	44672258	2e-148
HN40NPI01B9QVT	chr1	99.26	407	1	407	93588075	93587670	0
HN40NPI01B9SRC	chr1	98.17	436	1	432	90769682	90769247	0
HN40NPI01B9XFR	chr1	99.58	237	80	316	21722848	21723084	5e-128
HN40NPI01B9Z00	chr1	100	236	1	236	41802980	41803215	6e-130
HN40NPI01BA0TJ	chr1	98.67	527	1	524	21708822	21709347	0
HN40NPI01BA5GZ	chr1	97.83	507	1	502	19239489	19238984	0
HN40NPI01BAF4G	chr1	98.48	264	165	428	32984782	32985041	3e-127
HN40NPI01BAHB2	chr1	99.55	441	1	440	48691715	48692155	0
HN40NPI01BALD6	chr1	99.47	379	1	379	77042491	77042869	0
HN40NPI01BANQ8	chr1	99.29	424	1	424	95210408	95210828	0
HN40NPI01BASJP	chr1	98.98	392	1	391	63259941	63260331	0
HN40NPI01BASUX	chr1	97.42	310	1	310	144576445	144576143	4e-144
HN40NPI01BB8UK	chr1	98.24	398	1	398	57008547	57008940	0
HN40NPI01BBG4G	chr1	99.37	473	1	472	69993833	69993361	0
HN40NPI01BBM1H	chr1	98.92	369	1	367	125168008	125167642	0
HN40NPI01BBRPA	chr1	99.2	498	1	496	124546168	124545673	0
HN40NPI01BBS1U	chr1	99.52	418	1	416	70532009	70532426	0
HN40NPI01BBSNX	chr1	97.5	400	1	397	106950576	106950180	0
HN40NPI01BBXTQ	chr1	99.17	482	4	483	76909298	76909777	0
HN40NPI01BBYO2	chr1	96.92	357	28	384	25439153	25439507	7e-171
HN40NPI01BC42I	chr1	99.48	384	1	383	57886274	57886657	0
HN40NPI01BC98H	chr1	100	281	1	281	57768082	57767802	1e-156
HN40NPI01BCDGG	chr1	99.75	407	1	407	20875916	20875510	0
HN40NPI01BCF8V	chr1	98.07	467	1	465	28169751	28169289	0
HN40NPI01BCNSW	chr1	98.52	542	1	536	69564635	69564095	0
HN40NPI01BCSWB	chr1	97.29	479	1	475	124546168	124545696	0
HN40NPI01BCU0A	chr1	98.47	458	1	455	43890855	43891310	0
HN40NPI01BD28G	chr1	99.13	458	1	454	133963209	133963666	0
HN40NPI01BD3V9	chr1	98.52	270	1	269	78607158	78606890	7e-136
HN40NPI01BD79C	chr1	99.1	556	1	556	124603284	124602731	0
HN40NPI01BDAN6	chr1	99.72	363	1	363	129896349	129896711	0
HN40NPI01BDPYC	chr1	99.05	316	3	317	1534004	1533691	3e-163
HN40NPI01BDU3A	chr1	100	193	117	309	151814468	151814276	4e-104
HN40NPI01BDUZ9	chr1	96.76	463	1	461	122745417	122744965	0
HN40NPI01BE4C6	chr1	98.83	342	1	340	105505678	105506019	0
HN40NPI01BEIKY	chr1	99.21	378	1	376	109746265	109746642	0
HN40NPI01BELRT	chr1	99.41	339	1	338	114505838	114505501	0
HN40NPI01BEY0P	chr1	98.66	373	1	371	43843506	43843877	0
HN40NPI01BEZPB	chr1	97.77	224	1	220	88153145	88153368	3e-110
HN40NPI01BF1B8	chr1	99	401	1	398	130293121	130292722	0
HN40NPI01BFCUE	chr1	100	296	1	296	122745491	122745196	1e-165
HN40NPI01BFG3U	chr1	100	341	1	341	88322294	88322634	0
HN40NPI01BFG8E	chr1	97.79	317	1	316	142076806	142076492	3e-154
HN40NPI01BFH2R	chr1	99.22	515	2	515	144768158	144768671	0
HN40NPI01BFLGI	chr1	99.21	378	1	377	124546168	124545793	0
HN40NPI01BFPXV	chr1	98.89	361	1	360	125573820	125573461	0
HN40NPI01BFXJR	chr1	96.39	415	5	408	95563519	95563933	2e-180
HN40NPI01BGEHT	chr1	97.86	374	1	373	63999944	63999576	0
HN40NPI01BGP19	chr1	99.49	395	1	395	129899979	129899587	0
HN40NPI01BGPOU	chr1	98.34	302	1	302	742592	742294	4e-153
HN40NPI01BGW4E	chr1	99.57	235	68	301	146537968	146537734	2e-124
HN40NPI01BGZIV	chr1	98.01	403	1	397	32193959	32193558	0
HN40NPI01BH0GZ	chr1	98.81	337	1	337	1398116	1398448	6e-171
HN40NPI01BH28E	chr1	99.78	446	1	446	57727627	57728071	0
HN40NPI01BHB95	chr1	100	198	22	219	131713452	131713255	3e-107
HN40NPI01BHFCP	chr1	99.31	436	1	436	25170694	25170260	0
HN40NPI01BHGTK	chr1	100	309	1	309	139078725	139079033	2e-173
HN40NPI01BHIO6	chr1	98.27	405	1	402	127076704	127077106	0
HN40NPI01BHNGS	chr1	98.49	331	1	330	42813186	42813513	5e-165
HN40NPI01BHOBY	chr1	98.14	592	1	588	69993833	69993244	0
HN40NPI01BHRED	chr1	99.56	457	1	457	116667388	116667842	0
HN40NPI01BHTZ2	chr1	99.23	520	1	520	63605777	63605261	0
HN40NPI01BI0XH	chr1	100	287	1	287	63605777	63605491	3e-160
HN40NPI01BI1M6	chr1	99.13	461	1	460	74419459	74419918	0
HN40NPI01BI2UQ	chr1	98.26	461	1	454	95154559	95155019	0
HN40NPI01BI8J8	chr1	99.52	416	1	416	65102837	65102424	0
HN40NPI01BID2D	chr1	100	203	100	302	20002152	20001950	5e-110
HN40NPI01BILMT	chr1	99.46	372	1	370	154639140	154639511	0
HN40NPI01BIQFP	chr1	99.66	293	1	293	9957742	9958033	4e-159
HN40NPI01BIQRO	chr1	99.7	336	1	336	80737927	80738262	0
HN40NPI01BIUYC	chr1	99.68	315	1	315	117162388	117162074	1e-174
HN40NPI01BJ09E	chr1	98.92	369	1	366	43424025	43423657	0
HN40NPI01BJ4YG	chr1	98.28	465	1	463	111367592	111368055	0
HN40NPI01BJ579	chr1	96.47	312	1	311	21414775	21414471	9e-133
HN40NPI01BJCBP	chr1	99.57	460	1	460	91320301	91320759	0
HN40NPI01BJJ11	chr1	99.47	380	1	380	125170445	125170823	0
HN40NPI01BJKIK	chr1	99.45	366	1	365	116303041	116303406	0
HN40NPI01BJPUZ	chr1	97.86	421	1	420	122249417	122249001	0
HN40NPI01BK3IH	chr1	99.34	457	1	457	139735865	139735412	0
HN40NPI01BK97R	chr1	99.55	440	1	439	124972654	124973093	0
HN40NPI01BK9GQ	chr1	98.83	511	1	509	68850818	68850311	0
HN40NPI01BK9PY	chr1	99.58	479	1	479	43231518	43231996	0
HN40NPI01BKB65	chr1	98.52	337	85	420	136883676	136883341	3e-173
HN40NPI01BKC6V	chr1	99.67	304	1	303	1505669	1505972	1e-165
HN40NPI01BKHO9	chr1	99.68	308	1	308	119894636	119894942	5e-168
HN40NPI01BKIZ2	chr1	98.77	406	1	406	127076704	127077106	0
HN40NPI01BKKWL	chr1	97.3	333	1	329	66620231	66619899	1e-162
HN40NPI01BKS6Q	chr1	98.88	357	1	356	139199628	139199984	0
HN40NPI01BKTQM	chr1	99.3	426	92	515	96447671	96448095	0
HN40NPI01BL276	chr1	99.68	310	1	309	104108792	104108483	3e-169
HN40NPI01BL4HX	chr1	100	274	1	274	42846988	42847261	1e-152
HN40NPI01BL9MA	chr1	100	203	1	203	56640595	56640393	5e-110
HN40NPI01BLBV2	chr1	98.72	470	1	468	110482626	110483091	0
HN40NPI01BLFR7	chr1	96.99	432	1	431	89535664	89536090	0
HN40NPI01BLQUG	chr1	99.37	476	1	473	124546168	124545693	0
HN40NPI01BM030	chr1	99.42	521	1	519	22725897	22725378	0
HN40NPI01BM41Z	chr1	97.16	387	1	379	66620231	66619846	0
HN40NPI01BM4NX	chr1	100	387	1	387	70791331	70790945	0
HN40NPI01BM8FF	chr1	100	365	1	365	90496123	90495759	0
HN40NPI01BM8YX	chr1	100	396	1	396	115194740	115195135	0
HN40NPI01BMASQ	chr1	100	335	1	335	125168008	125167674	0
HN40NPI01BMCSM	chr1	97.53	527	1	518	21708822	21709347	0
HN40NPI01BMFNS	chr1	98.46	456	1	452	91741488	91741036	0
HN40NPI01BMG9G	chr1	98.01	453	1	449	68627490	68627038	0
HN40NPI01BMKQ1	chr1	99.77	440	1	439	150873901	150873462	0
HN40NPI01BMXIM	chr1	97.51	481	1	481	44499556	44500033	0
HN40NPI01BMZLK	chr1	96.45	423	1	421	148116472	148116894	0
HN40NPI01BMZSI	chr1	98.18	440	1	440	108018743	108019174	0
HN40NPI01BNDGD	chr1	99.36	471	1	471	97827870	97828337	0
HN40NPI01BNR5O	chr1	99.32	438	1	438	93211031	93211468	0
HN40NPI01BNURW	chr1	99.19	496	1	496	127942657	127943152	0
HN40NPI01BO5LD	chr1	96.24	425	1	425	148116472	148116894	0
HN40NPI01BO6ON	chr1	100	470	1	470	41591507	41591976	0
HN40NPI01BO86E	chr1	98.14	431	1	428	27273217	27273644	0
HN40NPI01BO8SR	chr1	98.69	533	1	529	69564635	69564105	0
HN40NPI01BOBEC	chr1	98.49	531	1	527	84487147	84487675	0
HN40NPI01BOD4T	chr1	97.18	284	1	284	14527587	14527864	5e-134
HN40NPI01BOFIH	chr1	99.78	451	1	451	146140198	146140647	0
HN40NPI01BOJAH	chr1	100	380	1	380	4534805	4535184	0
HN40NPI01BOKBU	chr1	99.51	408	1	406	128220704	128220297	0
HN40NPI01BOTYQ	chr1	98.79	497	1	495	64973019	64972527	0
HN40NPI01BP1YU	chr1	98.49	464	1	464	132717823	132718280	0
HN40NPI01BP4TO	chr1	97.96	441	1	436	90769682	90769242	0
HN40NPI01BP56C	chr1	99.1	333	1	331	69012865	69013197	2e-178
HN40NPI01BP7M7	chr1	98.26	287	1	287	115205104	115204819	6e-146
HN40NPI01BPDR7	chr1	98.14	377	1	372	81534561	81534935	0
HN40NPI01BPHIO	chr1	99.62	260	1	260	139188937	139188678	8e-142
HN40NPI01BPHQN	chr1	99.06	532	1	531	28060284	28060812	0
HN40NPI01BPID8	chr1	100	208	1	208	44765833	44766040	3e-113
HN40NPI01BPJSW	chr1	100	371	1	371	105156932	105156562	0
HN40NPI01BPLED	chr1	98.4	501	1	499	152013506	152014000	0
HN40NPI01BPM3H	chr1	98.58	212	1	212	63314490	63314698	2e-104
HN40NPI01BPOL1	chr1	100	208	1	208	44765833	44766040	3e-113
HN40NPI01BPTC9	chr1	98.25	457	1	453	96250891	96251347	0
HN40NPI01BPVMM	chr1	99.16	358	1	358	66620911	66620557	0
HN40NPI01BQ1AA	chr1	99.01	404	1	400	66939457	66939860	0
HN40NPI01BQ1HA	chr1	98.42	253	1	250	150152837	150152585	2e-126
HN40NPI01BQ83A	chr1	99.73	369	1	368	154639140	154639508	0
HN40NPI01BQCBQ	chr1	97.46	472	1	461	32991150	32990679	0
HN40NPI01BQTU7	chr1	99.19	369	1	367	75865634	75865266	0
HN40NPI01BR1EK	chr1	99.53	428	1	428	86104557	86104132	0
HN40NPI01BR34M	chr1	99.04	418	1	416	88168083	88167666	0
HN40NPI01BR45V	chr1	99.26	539	1	537	23574244	23573708	0
HN40NPI01BR64E	chr1	97.85	419	1	414	62826002	62825585	0
HN40NPI01BR8EP	chr1	98	401	1	400	127076704	127077102	0
HN40NPI01BRB4R	chr1	97.44	468	1	464	55896913	55897379	0
HN40NPI01BRCTE	chr1	98.63	437	1	433	82478339	82478773	0
HN40NPI01BRM1M	chr1	99.23	259	1	258	151525357	151525100	4e-134
HN40NPI01BRQQI	chr1	100	379	1	379	146620116	146620494	0
HN40NPI01BRSDG	chr1	96.84	506	1	505	40835675	40835183	0
HN40NPI01BRTPD	chr1	96.42	475	1	462	66620231	66619758	0
HN40NPI01BRU3V	chr1	97.8	363	1	360	55918438	55918800	3e-179
HN40NPI01BRYZQ	chr1	99.69	319	1	319	91066232	91066549	1e-174
HN40NPI01BS3X0	chr1	99.33	450	1	449	143841656	143842103	0
HN40NPI01BS4I4	chr1	98.47	458	1	458	95748226	95747776	0
HN40NPI01BS513	chr1	99.49	396	1	396	93330024	93330417	0
HN40NPI01BS5XF	chr1	98.12	266	48	313	148696199	148696459	1e-135
HN40NPI01BS9IG	chr1	98.34	542	1	535	69564635	69564095	0
HN40NPI01BSBP8	chr1	96.19	367	42	397	127275959	127275593	5e-175
HN40NPI01BSHI1	chr1	99.77	438	1	438	4534793	4535230	0
HN40NPI01BSM4N	chr1	98.83	429	1	425	151739437	151739864	0
HN40NPI01BSTSF	chr1	98.27	463	1	462	136324907	136325365	0
HN40NPI01BSX76	chr1	100	408	1	408	129896141	129896548	0
HN40NPI01BT10R	chr1	98.91	460	2	461	64363154	64362697	0
HN40NPI01BT377	chr1	95.64	321	1	311	97334480	97334160	4e-147
HN40NPI01BT52S	chr1	99.03	516	1	514	136922392	136922905	0
HN40NPI01BT593	chr1	97.62	420	1	415	88168083	88167666	0
HN40NPI01BT5Q8	chr1	100	355	1	355	4879467	4879821	0
HN40NPI01BT9C6	chr1	98.15	542	1	536	69564635	69564095	0
HN40NPI01BT9GB	chr1	99.72	354	1	354	68852946	68853298	0
HN40NPI01BTD82	chr1	99.76	423	1	423	20875916	20875494	0
HN40NPI01BTHAY	chr1	99.29	283	34	316	113378786	113378505	1e-150
HN40NPI01BTMC9	chr1	99.71	348	1	348	10019917	10019570	0
HN40NPI01BTX4Z	chr1	99	499	1	497	114281996	114282491	0
HN40NPI01BU39U	chr1	98.96	482	1	480	63945263	63944783	0
HN40NPI01BU8EM	chr1	98.34	542	1	538	69564635	69564095	0
HN40NPI01BUA72	chr1	99.06	320	1	319	57008547	57008865	5e-168
HN40NPI01BUBX0	chr1	98.17	383	1	381	62843460	62843082	0
HN40NPI01BUGFL	chr1	98.82	422	1	419	88168083	88167662	0
HN40NPI01BUR0S	chr1	99.28	415	1	413	37248853	37249267	0
HN40NPI01BUSC2	chr1	99.08	433	1	430	14634032	14634464	0
HN40NPI01BUSHQ	chr1	93.26	475	1	467	63279326	63279797	0
HN40NPI01BUSPN	chr1	98.78	409	1	409	90751697	90752104	0
HN40NPI01BUSW2	chr1	98.1	315	1	311	26465686	26465998	3e-157
HN40NPI01BUW5B	chr1	97.41	347	1	346	73017448	73017105	1e-168
HN40NPI01BUW8P	chr1	100	227	1	227	61081353	61081127	1e-124
HN40NPI01BUYE1	chr1	98.47	261	1	261	80072743	80072999	1e-131
HN40NPI01BV470	chr1	100	191	9	199	75748402	75748592	9e-103
HN40NPI01BV4C2	chr1	96.51	459	1	455	81534561	81535010	0
HN40NPI01BV7R7	chr1	98.54	478	1	475	124546168	124545693	0
HN40NPI01BV80H	chr1	99.78	447	1	447	86106554	86106108	0
HN40NPI01BVBDN	chr1	98.48	329	1	328	137219364	137219689	8e-164
HN40NPI01BVGRL	chr1	98.06	464	1	463	40886236	40886692	0
HN40NPI01BVILY	chr1	95.13	349	1	347	57055991	57056332	5e-147
HN40NPI01BVMXJ	chr1	99.77	435	1	435	35062064	35061631	0
HN40NPI01BVR20	chr1	97.03	505	1	505	75896226	75896718	0
HN40NPI01BVTPZ	chr1	96.09	307	1	296	64384519	64384825	4e-141
HN40NPI01BW8TS	chr1	98.41	439	1	434	57925776	57925338	0
HN40NPI01BWCYB	chr1	98.98	393	1	389	68844480	68844088	0
HN40NPI01BWF3B	chr1	100	276	1	276	151560537	151560262	2e-153
HN40NPI01BWPED	chr1	97.3	482	1	471	66620231	66619750	0
HN40NPI01BWR1H	chr1	99.54	218	192	409	122530246	122530463	2e-116
HN40NPI01BWYS4	chr1	100	445	1	445	18056390	18056834	0
HN40NPI01BX4DJ	chr1	98.84	345	1	343	28197472	28197129	4e-178
HN40NPI01BX69K	chr1	96.66	329	1	329	70664736	70665056	6e-143
HN40NPI01BX6UC	chr1	99.33	448	1	447	139199617	139199170	0
HN40NPI01BXA05	chr1	99.04	314	1	313	20970617	20970928	5e-162
HN40NPI01BXA39	chr1	99.7	328	1	327	90702732	90702405	6e-180
HN40NPI01BXB29	chr1	98.94	284	1	282	75865921	75865639	4e-144
HN40NPI01BXHEY	chr1	99.68	316	1	315	57635770	57635455	9e-173
HN40NPI01BXP7W	chr1	99.8	502	1	502	43421527	43421026	0
HN40NPI01BXQJD	chr1	98.77	489	1	484	77607472	77607960	0
HN40NPI01BXWWH	chr1	99.76	422	1	421	154812791	154813212	0
HN40NPI01BY2FB	chr1	98.84	346	1	346	44107589	44107247	1e-178
HN40NPI01BYBIW	chr1	100	515	1	515	57764909	57764395	0
HN40NPI01BYDK5	chr1	96.89	257	136	387	93050939	93050683	4e-123
HN40NPI01BYET1	chr1	100	360	1	360	134423249	134423608	0
HN40NPI01BYHUP	chr1	100	302	1	302	19176896	19177197	3e-169
HN40NPI01BYLDD	chr1	98.96	483	1	478	73768969	73768487	0
HN40NPI01BYLDQ	chr1	100	188	134	321	142989588	142989401	6e-101
HN40NPI01BYO2G	chr1	99.59	490	1	489	80424364	80424852	0
HN40NPI01BYP01	chr1	99.27	410	1	407	81276463	81276054	0
HN40NPI01BYPFC	chr1	99.32	441	1	439	141385619	141386058	0
HN40NPI01BYQY1	chr1	99	402	1	402	124546168	124545770	0
HN40NPI01BYWPJ	chr1	99.04	313	1	313	55922320	55922009	3e-166
HN40NPI01BYXC9	chr1	97.66	470	1	463	3571523	3571054	0
HN40NPI01BYZQR	chr1	99.49	391	1	389	114505838	114505448	0
HN40NPI01BZ5TR	chr1	99.07	428	41	465	97947921	97948348	0
HN40NPI01BZ6EA	chr1	99.79	481	1	481	116795083	116795562	0
HN40NPI01BZB1X	chr1	99.36	472	1	472	93361225	93360757	0
HN40NPI01BZBHP	chr1	99.74	378	1	377	138380055	138379678	0
HN40NPI01BZFNV	chr1	98.62	434	1	433	58110725	58111154	0
HN40NPI01BZGLU	chr1	100	331	1	331	78005967	78006297	0
HN40NPI01BZGPB	chr1	99.09	438	1	436	63291342	63291778	0
HN40NPI01BZVDW	chr1	99.77	440	1	439	82617623	82618062	0
HN40NPI01C01R1	chr1	99.6	496	1	494	21614943	21615438	0
HN40NPI01C06T0	chr1	99.44	357	1	356	58106479	58106834	0
HN40NPI01C084B	chr1	100	332	1	332	28325816	28325485	0
HN40NPI01C09YD	chr1	98.94	471	1	470	70974562	70975031	0
HN40NPI01C0ETQ	chr1	99.78	460	1	459	146140198	146140657	0
HN40NPI01C0F34	chr1	98.07	414	1	412	108018743	108019150	0
HN40NPI01C0HYF	chr1	99.27	410	1	407	129878168	129878577	0
HN40NPI01C0LVQ	chr1	98.9	273	156	427	151469023	151469294	8e-140
HN40NPI01C0PBW	chr1	98.56	417	1	414	42743530	42743946	0
HN40NPI01C0PCT	chr1	99.79	485	1	485	40874844	40875327	0
HN40NPI01C0V0E	chr1	100	229	1	229	1533937	1533709	1e-125
HN40NPI01C13JN	chr1	95.9	536	1	523	67472775	67472243	0
HN40NPI01C14WA	chr1	98.51	471	1	464	80163997	80163527	0
HN40NPI01C17KF	chr1	99.51	406	1	404	104319865	104320270	0
HN40NPI01C18HW	chr1	100	243	1	243	96157153	96156911	4e-134
HN40NPI01C1CY7	chr1	99.78	450	1	450	75726078	75725630	0
HN40NPI01C1CZY	chr1	100	275	1	275	140792785	140793059	4e-153
HN40NPI01C1FZU	chr1	99.2	251	75	325	21722842	21723092	6e-134
HN40NPI01C1JH2	chr1	95.92	392	1	388	64766238	64766621	6e-165
HN40NPI01C1NZ9	chr1	99.18	488	1	488	89522061	89521575	0
HN40NPI01C25TA	chr1	99.25	401	1	401	82474040	82474439	0
HN40NPI01C27TQ	chr1	100	359	1	359	150873901	150873543	0
HN40NPI01C2BCI	chr1	99.13	460	1	458	81535457	81535000	0
HN40NPI01C2BZ7	chr1	99.19	246	1	244	73640738	73640983	2e-126
HN40NPI01C2GOI	chr1	99.74	384	1	384	52261482	52261099	0
HN40NPI01C2I3M	chr1	99.27	273	1	273	84767453	84767182	8e-145
HN40NPI01C2KHC	chr1	99.54	433	2	433	64363154	64362722	0
HN40NPI01C2LHS	chr1	99.1	444	1	440	63860555	63860112	0
HN40NPI01C2QX4	chr1	100	451	1	451	742785	742335	0
HN40NPI01C2VA9	chr1	98.39	436	1	435	6002766	6003197	0
HN40NPI01C2VB9	chr1	98.33	360	59	417	151237633	151237992	0
HN40NPI01C2XQ7	chr1	98.65	297	1	297	124546168	124545876	4e-147
HN40NPI01C3L4Q	chr1	99.3	426	1	426	69885812	69885389	0
HN40NPI01C44DK	chr1	99.67	302	1	302	96250847	96251147	2e-164
HN40NPI01C45GK	chr1	99.45	544	1	544	104980077	104980619	0
HN40NPI01C45R3	chr1	97.69	477	1	471	54640229	54640702	0
HN40NPI01C47U8	chr1	99.73	375	1	375	90412278	90412652	0
HN40NPI01C49HA	chr1	96.29	377	1	364	68524129	68523753	0
HN40NPI01C4EYX	chr1	99.73	366	1	365	58106479	58106844	0
HN40NPI01C4GRT	chr1	99.19	491	1	489	136922392	136922881	0
HN40NPI01C4HAA	chr1	98.94	379	68	444	146537968	146537591	0
HN40NPI01C4J0J	chr1	99.7	335	1	335	79985861	79986195	0
HN40NPI01C4JW3	chr1	100	465	1	465	57764909	57764445	0
HN40NPI01C58YI	chr1	100	304	1	304	50807235	50807538	3e-170
HN40NPI01C5DM2	chr1	98.88	446	1	445	124546168	124545726	0
HN40NPI01C5DUC	chr1	97.82	367	5	367	93588069	93587705	2e-180
HN40NPI01C5KS1	chr1	97.79	408	1	406	77890829	77891235	0
HN40NPI01C5LFQ	chr1	99.01	404	1	403	51466877	51467277	0
HN40NPI01C5T9E	chr1	98.82	338	1	336	134782550	134782887	3e-176
HN40NPI01C5V1O	chr1	99.58	477	1	475	92061852	92062328	0
HN40NPI01C5W4E	chr1	99.72	363	1	362	146582694	146582332	0
HN40NPI01C5Z8J	chr1	97.68	474	1	471	136050497	136050965	0
HN40NPI01C64QK	chr1	99.03	411	1	411	65101239	65101645	0
HN40NPI01C679G	chr1	98.52	406	1	404	19423623	19424027	0
HN40NPI01C69DW	chr1	97.36	379	1	377	64952567	64952941	7e-177
HN40NPI01C6A4J	chr1	99.58	239	1	239	134525290	134525527	6e-127
HN40NPI01C6ACS	chr1	99.78	446	1	446	113431096	113430652	0
HN40NPI01C6BXZ	chr1	98.21	447	2	445	44875777	44876218	0
HN40NPI01C6HL2	chr1	97.92	336	1	336	16214116	16214451	9e-173
HN40NPI01C6M5X	chr1	99.79	485	1	484	107000593	107000109	0
HN40NPI01C6WFG	chr1	97.34	489	1	478	66620231	66619743	0
HN40NPI01C70WK	chr1	98.42	317	1	312	136986052	136986368	3e-160
HN40NPI01C7D8X	chr1	98.85	522	1	520	80174124	80174642	0
HN40NPI01C7GFM	chr1	99.13	345	90	432	77010615	77010271	0
HN40NPI01C7UBE	chr1	99.29	421	1	421	21620251	21620669	0
HN40NPI01C7VSU	chr1	100	365	1	365	124120801	124121165	0
HN40NPI01C7YZK	chr1	97.36	265	1	265	40835739	40836003	2e-130
HN40NPI01C87XI	chr1	99.15	353	1	352	63657647	63657998	0
HN40NPI01C8I2J	chr1	99.54	434	1	433	91023779	91024211	0
HN40NPI01C8KQY	chr1	100	239	1	239	51823620	51823382	1e-131
HN40NPI01C8KWL	chr1	96.27	241	1	235	66620231	66619993	3e-104
HN40NPI01C8UCH	chr1	99.8	496	1	495	21614943	21615438	0
HN40NPI01C93JE	chr1	96.68	361	1	351	68524129	68523769	1e-178
HN40NPI01C97T4	chr1	98.45	387	1	384	141814181	141814565	0
HN40NPI01C98RG	chr1	98.17	438	1	436	132377795	132377362	0
HN40NPI01C9EGT	chr1	99.09	440	1	437	69785871	69785433	0
HN40NPI01C9LR5	chr1	98.69	458	1	455	66370267	66369811	0
HN40NPI01C9PL3	chr1	99.48	387	1	387	43441648	43442032	0
HN40NPI01C9S2C	chr1	97.88	330	1	328	19176895	19177220	7e-155
HN40NPI01C9S9H	chr1	94.1	339	1	339	17993847	17994185	2e-143
HN40NPI01C9SX9	chr1	98.54	342	1	341	77025009	77025349	3e-176
HN40NPI01C9U27	chr1	99.58	480	1	479	128316257	128315778	0
HN40NPI01C9YY6	chr1	98.73	393	1	389	66512608	66512999	0
HN40NPI01C9ZKX	chr1	97.51	442	1	439	62965390	62964950	0
HN40NPI01CA0OJ	chr1	100	357	1	357	59084241	59084597	0
HN40NPI01CA20F	chr1	98.39	496	1	496	92061852	92062341	0
HN40NPI01CA3PE	chr1	99.16	356	1	354	66620911	66620557	0
HN40NPI01CA6NV	chr1	99.52	421	1	419	6451399	6451819	0
HN40NPI01CAB3K	chr1	99.17	483	1	481	124546168	124545688	0
HN40NPI01CADD7	chr1	98.74	317	86	401	136883676	136883361	1e-163
HN40NPI01CAJF2	chr1	98.14	376	34	406	28218750	28218376	0
HN40NPI01CALXV	chr1	98.41	252	1	251	132543180	132543431	2e-127
HN40NPI01CANWY	chr1	97.7	435	1	430	107202611	107203042	0
HN40NPI01CARSD	chr1	99.48	385	1	385	148272036	148271652	0
HN40NPI01CB12O	chr1	99.47	376	1	375	64325937	64325563	0
HN40NPI01CB238	chr1	99.02	204	40	243	56676466	56676264	1e-103
HN40NPI01CB5Q8	chr1	99.75	403	1	402	64360089	64360491	0
HN40NPI01CB61S	chr1	97.59	497	1	496	81831508	81831995	0
HN40NPI01CBIJI	chr1	98.94	379	1	376	103994027	103993649	0
HN40NPI01CBKQ7	chr1	98.68	303	1	302	55922320	55922019	2e-155
HN40NPI01CBL4H	chr1	99.24	396	1	396	90701880	90702274	0
HN40NPI01CBMD8	chr1	98.23	451	1	450	154575003	154574556	0
HN40NPI01CC01C	chr1	99.73	369	1	368	154639140	154639508	0
HN40NPI01CC51P	chr1	97.37	380	1	380	20012488	20012861	2e-177
HN40NPI01CC7ZA	chr1	100	481	1	481	57764909	57764429	0
HN40NPI01CCAO7	chr1	99.6	497	1	496	124546168	124545673	0
HN40NPI01CCH5T	chr1	100	305	1	305	144548160	144547856	5e-171
HN40NPI01CCI9D	chr1	98.74	396	1	395	125942786	125943181	0
HN40NPI01CCKNC	chr1	99.3	430	1	430	22650170	22650598	0
HN40NPI01CCKVG	chr1	98.92	463	1	463	37268407	37268864	0
HN40NPI01CCOM1	chr1	97.66	256	1	252	109068142	109067887	6e-121
HN40NPI01CCU0T	chr1	99.37	477	1	477	67109297	67109771	0
HN40NPI01CD4SK	chr1	100	304	1	304	50807235	50807538	3e-170
HN40NPI01CD6OM	chr1	99.54	432	1	431	63291342	63291772	0
HN40NPI01CDBEJ	chr1	100	206	1	206	139667457	139667252	9e-112
HN40NPI01CDFRF	chr1	98.77	570	1	569	97827870	97828435	0
HN40NPI01CDG57	chr1	98.56	485	1	482	124546168	124545688	0
HN40NPI01CDKFX	chr1	98.19	552	1	547	3706766	3707316	0
HN40NPI01CDMZU	chr1	99.28	414	1	414	31816380	31815968	0
HN40NPI01CDZRE	chr1	97.03	437	1	428	66620231	66619795	0
HN40NPI01CDZTO	chr1	97.09	344	1	344	128411508	128411849	1e-168
HN40NPI01CE2A3	chr1	99.18	489	1	486	75143702	75144190	0
HN40NPI01CE2CQ	chr1	100	377	1	377	70791331	70790955	0
HN40NPI01CE6AU	chr1	97.28	405	1	405	65646494	65646095	0
HN40NPI01CE9HG	chr1	96.43	252	1	250	107094291	107094042	2e-108
HN40NPI01CEC4M	chr1	99.26	272	9	280	140483474	140483745	1e-146
HN40NPI01CEE5T	chr1	99.73	376	1	376	9744155	9744530	0
HN40NPI01CEJUO	chr1	100	426	1	426	79473264	79472839	0
HN40NPI01CEJY0	chr1	100	368	1	368	123494486	123494119	0
HN40NPI01CEM8Z	chr1	99.07	322	9	329	44817778	44818098	4e-169
HN40NPI01CEOJ0	chr1	100	251	110	360	108845257	108845007	1e-138
HN40NPI01CET12	chr1	99.77	428	1	427	70671576	70671149	0
HN40NPI01CETOD	chr1	99.35	459	2	459	64363154	64362697	0
HN40NPI01CEUYE	chr1	99.06	319	1	317	57635770	57635453	5e-165
HN40NPI01CEYTS	chr1	99.49	393	1	392	124546168	124545777	0
HN40NPI01CF039	chr1	99.25	530	2	529	144768158	144768687	0
HN40NPI01CF4SH	chr1	100	243	1	243	81299113	81298871	5e-134
HN40NPI01CFA82	chr1	99.71	342	1	342	74550683	74550342	0
HN40NPI01CFBA5	chr1	99.64	279	1	278	134462518	134462240	9e-151
HN40NPI01CFJ9S	chr1	100	191	1	191	92901358	92901548	3e-103
HN40NPI01CFJZR	chr1	98.42	442	1	439	125112703	125113143	0
HN40NPI01CFQ5Y	chr1	99.54	434	1	432	86205737	86205304	0
HN40NPI01CFWJA	chr1	99.44	360	1	358	154639140	154639499	0
HN40NPI01CGAVP	chr1	99.35	461	1	458	68453886	68453426	0
HN40NPI01CGBL5	chr1	96.28	484	1	471	66620231	66619751	0
HN40NPI01CGESZ	chr1	98.22	449	1	448	87901773	87902217	0
HN40NPI01CGFLQ	chr1	100	364	1	364	1237887	1238250	0
HN40NPI01CGNFH	chr1	97.3	481	1	481	109068142	109067667	0
HN40NPI01CGNY9	chr1	99.6	248	1	248	151471090	151471337	1e-134
HN40NPI01CGSWY	chr1	98.41	439	1	434	57881993	57881556	0
HN40NPI01CGVV4	chr1	98.24	340	1	340	108394242	108393908	4e-169
HN40NPI01CGWPC	chr1	98.96	386	1	383	127065939	127065554	0
HN40NPI01CGYYW	chr1	99.51	412	1	412	58300555	58300965	0
HN40NPI01CH98E	chr1	98.95	475	1	475	141813736	141813263	0
HN40NPI01CHIF3	chr1	98.43	383	1	381	5392390	5392010	0
HN40NPI01CHK9O	chr1	98.66	449	1	448	109031822	109031376	0
HN40NPI01CHOWH	chr1	98.78	493	1	492	62841990	62842477	0
HN40NPI01CHP3D	chr1	99.23	391	1	388	124366580	124366190	0
HN40NPI01CHRCR	chr1	100	351	2	352	69784662	69784312	0
HN40NPI01CHVFN	chr1	99.63	269	1	269	86099013	86098745	3e-147
HN40NPI01CHXWZ	chr1	99.7	337	1	337	86209170	86208834	0
HN40NPI01CHYNE	chr1	100	430	1	430	49227826	49227397	0
HN40NPI01CIB3L	chr1	96.27	295	1	295	95861087	95861370	2e-139
HN40NPI01CIC9J	chr1	97.48	437	1	428	104979289	104978853	0
HN40NPI01CIEPH	chr1	98.39	372	1	371	78610023	78610394	0
HN40NPI01CIHD1	chr1	99.51	409	1	409	2168892	2169300	0
HN40NPI01CIRFJ	chr1	99.54	437	1	436	127032234	127031798	0
HN40NPI01CJ036	chr1	99.14	348	1	347	153027495	153027149	0
HN40NPI01CJ2UF	chr1	99.21	381	1	381	153027495	153027117	0
HN40NPI01CJ5PS	chr1	94.37	355	1	354	35127501	35127147	1e-150
HN40NPI01CJ70G	chr1	98.63	439	1	435	42869894	42869457	0
HN40NPI01CJI70	chr1	100	371	1	371	22526468	22526098	0
HN40NPI01CJNZU	chr1	99.66	294	1	294	124546168	124545876	1e-159
HN40NPI01CJRI5	chr1	99.42	345	1	344	105334779	105334435	0
HN40NPI01CJSLV	chr1	98.53	475	1	474	65101239	65101707	0
HN40NPI01CJUVM	chr1	100	359	1	359	95157359	95157717	0
HN40NPI01CJVU4	chr1	99.68	316	1	316	116706264	116706578	9e-173
HN40NPI01CJX7F	chr1	100	219	1	219	69320063	69319845	1e-119
HN40NPI01CJYG7	chr1	98.83	257	1	257	77339035	77338780	7e-133
HN40NPI01CK8GI	chr1	99.74	382	1	382	63945263	63944882	0
HN40NPI01CKEGQ	chr1	97.36	493	1	484	125601615	125601123	0
HN40NPI01CKHQU	chr1	99.69	325	1	325	56952616	56952940	2e-180
HN40NPI01CKKJJ	chr1	99.76	424	1	424	107000593	107000171	0
HN40NPI01CKQR0	chr1	97.85	233	1	233	136884978	136884751	3e-104
HN40NPI01CKSDU	chr1	99.43	352	1	352	124341519	124341168	0
HN40NPI01CKVY7	chr1	99	401	1	400	149857080	149857479	0
HN40NPI01CKX91	chr1	100	468	1	468	125142705	125142238	0
HN40NPI01CL0MC	chr1	99.52	210	75	284	128740519	128740311	1e-109
HN40NPI01CL5EX	chr1	98.95	478	1	475	124546168	124545693	0
HN40NPI01CL8B1	chr1	99.74	385	1	384	100351728	100352112	0
HN40NPI01CLCE6	chr1	97.34	526	1	516	66620231	66619707	0
HN40NPI01CLG9G	chr1	98.41	439	1	439	113386873	113386442	0
HN40NPI01CLKLG	chr1	100	248	1	248	55139659	55139906	4e-137
HN40NPI01CLNBW	chr1	98	500	1	500	116730435	116729944	0
HN40NPI01CLQTL	chr1	99.57	460	1	460	70597902	70597444	0
HN40NPI01CLYWD	chr1	95.26	380	1	380	150141523	150141146	6e-168
HN40NPI01CLYX6	chr1	99.7	330	1	329	69843890	69843561	0
HN40NPI01CM45M	chr1	100	316	1	316	9482502	9482187	1e-177
HN40NPI01CMBQA	chr1	100	382	1	382	128476659	128476278	0
HN40NPI01CMEOQ	chr1	99.7	336	1	336	146827585	146827920	0
HN40NPI01CMHT6	chr1	99.15	353	1	353	105574557	105574205	0
HN40NPI01CMNRF	chr1	99.02	306	1	305	109073811	109074116	6e-162
HN40NPI01CMQKN	chr1	97.85	466	1	463	83674273	83673811	0
HN40NPI01CN9TE	chr1	97.32	224	1	218	88153145	88153368	4e-106
HN40NPI01CNDGA	chr1	99.5	199	1	198	57635583	57635385	4e-103
HN40NPI01CNE2V	chr1	98.63	291	1	290	22514975	22515263	6e-146
HN40NPI01CNF3E	chr1	98.58	493	1	490	18000217	17999728	0
HN40NPI01CNKGZ	chr1	99.54	436	1	436	123335032	123334599	0
HN40NPI01CNM15	chr1	99.52	414	1	413	22573421	22573009	0
HN40NPI01CNPHW	chr1	99.31	436	1	436	105505678	105506112	0
HN40NPI01CNVG0	chr1	99.75	396	1	395	81339376	81338981	0
HN40NPI01CNXVC	chr1	99.63	269	1	269	88206121	88205853	4e-147
HN40NPI01CNXY3	chr1	98.32	536	1	529	69564635	69564101	0
HN40NPI01CNZQZ	chr1	99.45	364	1	364	57591066	57590705	0
HN40NPI01CO2MI	chr1	99.54	433	1	432	116682369	116682801	0
HN40NPI01CO5GK	chr1	100	350	10	359	19960317	19959968	0
HN40NPI01CO94T	chr1	97.77	224	1	219	88153145	88153368	7e-111
HN40NPI01CO9HL	chr1	98.97	390	1	388	104010774	104010385	0
HN40NPI01COCEY	chr1	99.16	239	1	239	63309417	63309655	1e-126
HN40NPI01COEB9	chr1	96.81	408	1	403	50962540	50962133	0
HN40NPI01COEFM	chr1	98.15	325	1	322	63406748	63407070	1e-156
HN40NPI01COFCX	chr1	97.6	417	41	455	152900445	152900035	0
HN40NPI01COKKY	chr1	99.37	473	1	472	69993833	69993361	0
HN40NPI01COVQR	chr1	99.22	384	1	383	21577301	21576919	0
HN40NPI01CPA30	chr1	98.43	447	1	443	150887599	150888045	0
HN40NPI01CPEC8	chr1	98.02	504	1	502	130751245	130751743	0
HN40NPI01CPHBB	chr1	98.16	544	1	539	69564635	69564095	0
HN40NPI01CPJK8	chr1	97.8	410	1	403	127000849	127001256	0
HN40NPI01CPP9E	chr1	99.5	200	1	200	5418645	5418843	9e-104
HN40NPI01CPWTQ	chr1	98.52	474	1	471	80508519	80508047	0
HN40NPI01CQ04W	chr1	100	335	1	335	128563827	128563493	0
HN40NPI01CQ2F3	chr1	99.5	399	1	398	82127037	82127435	0
HN40NPI01CQ2FK	chr1	98.92	463	1	462	43428872	43429332	0
HN40NPI01CQ4IA	chr1	100	364	1	364	108072789	108073152	0
HN40NPI01CQCVQ	chr1	99.3	430	1	429	108394732	108394304	0
HN40NPI01CQMZ9	chr1	99.74	380	1	380	22413578	22413199	0
HN40NPI01CQPVR	chr1	99.53	429	1	429	67459798	67459370	0
HN40NPI01CQT8D	chr1	99.63	268	1	268	63860990	63860724	3e-144
HN40NPI01CQUKW	chr1	98.5	534	1	530	21708822	21709354	0
HN40NPI01CQW7N	chr1	100	335	1	335	127157656	127157322	0
HN40NPI01CQWXN	chr1	99.28	278	1	278	57056704	57056427	4e-150
HN40NPI01CR0SK	chr1	99.52	417	1	417	718935	718519	0
HN40NPI01CRHOQ	chr1	99.17	242	4	245	117154153	117154394	2e-128
HN40NPI01CRIP1	chr1	99.74	383	9	391	1031176	1031558	0
HN40NPI01CRQCV	chr1	98.97	486	1	484	95450627	95451112	0
HN40NPI01CRQH2	chr1	97.96	393	1	392	63315306	63314921	0
HN40NPI01CRTT8	chr1	99.07	216	1	216	102515476	102515690	7e-111
HN40NPI01CS7DQ	chr1	99.52	417	1	416	63938745	63938330	0
HN40NPI01CS9AF	chr1	98.61	431	1	428	71579227	71578799	0
HN40NPI01CSFQV	chr1	98.21	392	1	390	1319593	1319207	0
HN40NPI01CSJOU	chr1	98.86	439	1	439	125943989	125943553	0
HN40NPI01CSKE9	chr1	98.45	323	1	322	128649733	128650055	2e-167
HN40NPI01CSLIG	chr1	100	406	1	406	55980259	55980664	0
HN40NPI01CSNBV	chr1	99.79	483	1	482	136880456	136880938	0
HN40NPI01CSU61	chr1	98.48	330	98	427	151608719	151608390	8e-174
HN40NPI01CSYEZ	chr1	99.17	240	1	240	82416971	82416732	3e-127
HN40NPI01CT61W	chr1	98.84	431	1	429	75791111	75791541	0
HN40NPI01CT8XW	chr1	98.09	209	1	207	56965370	56965578	1e-102
HN40NPI01CT8YV	chr1	99.36	470	1	469	95450627	95451096	0
HN40NPI01CTD56	chr1	98.15	378	1	374	107141558	107141182	0
HN40NPI01CTD62	chr1	99.47	375	1	374	32991543	32991170	0
HN40NPI01CTGOW	chr1	99.06	424	1	424	114178788	114178366	0
HN40NPI01CTL5N	chr1	98.92	369	2	368	2856978	2857346	0
HN40NPI01CTL74	chr1	99.16	358	1	356	26466257	26465900	0
HN40NPI01CTT9G	chr1	97.45	510	1	509	9765038	9765541	0
HN40NPI01CTYNV	chr1	99.58	477	1	477	124546168	124545693	0
HN40NPI01CU0K7	chr1	98.17	438	1	434	43351703	43351267	0
HN40NPI01CU4NA	chr1	100	276	1	276	42846988	42847263	1e-153
HN40NPI01CU505	chr1	99.19	248	1	247	79957385	79957138	7e-130
HN40NPI01CUC8V	chr1	99.72	356	1	356	142974497	142974142	0
HN40NPI01CUDIN	chr1	98.67	377	98	474	151608719	151608343	0
HN40NPI01CUHMH	chr1	99.73	376	1	376	4570927	4570552	0
HN40NPI01CUKNJ	chr1	98.87	265	1	265	55740413	55740675	3e-135
HN40NPI01CUR7N	chr1	99.63	270	1	270	86280760	86281029	9e-148
HN40NPI01CUTSY	chr1	100	334	1	334	50911377	50911044	0
HN40NPI01CUW20	chr1	99.61	519	1	519	151604502	151603986	0
HN40NPI01CUXEV	chr1	98.99	497	1	493	110532148	110531652	0
HN40NPI01CV1LO	chr1	99.36	466	1	465	63606635	63606170	0
HN40NPI01CV1W1	chr1	99.57	464	1	464	3774068	3774531	0
HN40NPI01CV50W	chr1	99.2	251	1	251	77476410	77476659	1e-131
HN40NPI01CV7AA	chr1	99.77	443	1	443	82617623	82618064	0
HN40NPI01CV87D	chr1	99.55	447	1	447	2168856	2169301	0
HN40NPI01CVNSA	chr1	98.99	398	1	398	110517695	110518092	0
HN40NPI01CVV0W	chr1	97.96	343	1	343	144563377	144563716	1e-172
HN40NPI01CVZGH	chr1	97.28	367	1	366	125505003	125504640	2e-174
HN40NPI01CW1ZC	chr1	98.88	357	1	357	110410006	110410362	0
HN40NPI01CWFH3	chr1	99.54	219	1	218	1533626	1533844	5e-115
HN40NPI01CWFYP	chr1	96.97	231	1	226	15511056	15510828	2e-108
HN40NPI01CWHLB	chr1	98.31	534	1	530	21708822	21709354	0
HN40NPI01CWJ23	chr1	98.92	278	1	278	79985861	79986136	5e-143
HN40NPI01CWMJY	chr1	97.47	513	1	511	122249417	122248911	0
HN40NPI01CWNK9	chr1	99.16	238	1	238	9754441	9754205	9e-124
HN40NPI01CWO5V	chr1	99.25	398	1	397	42871537	42871934	0
HN40NPI01CX4IA	chr1	98.88	268	1	267	96058145	96057879	5e-137
HN40NPI01CX9PO	chr1	99.47	376	1	375	31700513	31700138	0
HN40NPI01CXA3P	chr1	100	389	1	389	113320076	113319688	0
HN40NPI01CXA98	chr1	98.25	401	1	401	90714676	90714280	0
HN40NPI01CXE7X	chr1	100	227	1	227	75481602	75481376	2e-124
HN40NPI01CXESV	chr1	99.38	486	1	486	82452379	82452861	0
HN40NPI01CXSBE	chr1	99.65	287	1	287	77199695	77199409	7e-158
HN40NPI01CXWT4	chr1	100	211	76	286	81310995	81310785	7e-115
HN40NPI01CXXQP	chr1	97.31	484	1	475	19493790	19494272	0
HN40NPI01CY0RB	chr1	99.8	489	1	488	44685766	44686254	0
HN40NPI01CY8HX	chr1	99.57	463	1	462	77228826	77229288	0
HN40NPI01CYA8K	chr1	99.74	390	1	389	57595205	57595594	0
HN40NPI01CYAPQ	chr1	98.36	427	1	427	90751697	90752120	0
HN40NPI01CYAVO	chr1	99.77	443	1	443	82617623	82618064	0
HN40NPI01CYCX7	chr1	98.28	406	1	405	103985270	103985673	0
HN40NPI01CYO9Q	chr1	99.52	418	1	416	136986052	136986469	0
HN40NPI01CYUO0	chr1	99.25	398	1	395	44097897	44098294	0
HN40NPI01CYUYC	chr1	98.72	392	1	391	124604780	124604392	0
HN40NPI01CYYS5	chr1	99.06	427	1	426	20060587	20060164	0
HN40NPI01CYZ09	chr1	96.79	312	1	311	63314490	63314792	2e-133
HN40NPI01CZ32R	chr1	100	202	1	202	96168908	96169109	2e-109
HN40NPI01CZ3RK	chr1	95.3	298	1	298	22600967	22601250	1e-138
HN40NPI01CZCTC	chr1	99.53	423	1	421	81692607	81692185	0
HN40NPI01CZM15	chr1	98.33	300	21	320	154809745	154809446	6e-156
HN40NPI01CZMNM	chr1	100	296	1	296	1526006	1525711	1e-165
HN40NPI01CZOZO	chr1	98.46	519	2	515	144768158	144768675	0
HN40NPI01CZQT6	chr1	99.81	523	1	523	18404246	18404768	0
HN40NPI01CZUFQ	chr1	99.17	362	1	361	70556764	70556403	0
HN40NPI01CZXNA	chr1	100	358	1	358	116682369	116682726	0
HN40NPI01D026A	chr1	100	387	2	388	136973278	136973664	0
HN40NPI01D0F4P	chr1	98.53	477	1	474	77111149	77110675	0
HN40NPI01D0K5N	chr1	98.97	388	1	385	9765038	9765425	0
HN40NPI01D0MKG	chr1	98.41	314	1	314	57958488	57958178	3e-157
HN40NPI01D0OER	chr1	98.6	429	2	429	130138497	130138072	0
HN40NPI01D0QKA	chr1	98.68	453	1	451	18228250	18228701	0
HN40NPI01D0U2G	chr1	98.41	504	1	501	44728988	44729486	0
HN40NPI01D0YK2	chr1	98.65	444	1	444	132937954	132937514	0
HN40NPI01D0YYI	chr1	99.7	333	1	333	58415356	58415024	0
HN40NPI01D13E5	chr1	96.28	403	1	403	55398833	55399235	0
HN40NPI01D17N9	chr1	99.75	404	1	404	63624785	63624382	0
HN40NPI01D1B7X	chr1	99.71	339	1	339	4564424	4564762	0
HN40NPI01D1BT4	chr1	99.41	340	1	340	79985861	79986199	0
HN40NPI01D1CWA	chr1	100	409	1	409	63314527	63314119	0
HN40NPI01D1J07	chr1	98.26	518	1	516	129896349	129896864	0
HN40NPI01D1K31	chr1	98.08	313	153	462	107100852	107100541	1e-151
HN40NPI01D1PTN	chr1	99.15	472	1	471	89541402	89541872	0
HN40NPI01D1S26	chr1	99.15	468	2	467	63605210	63605677	0
HN40NPI01D1S8N	chr1	98.9	362	1	358	93385094	93385455	0
HN40NPI01D1VKS	chr1	95.41	392	1	392	22519302	22519677	2e-174
HN40NPI01D232P	chr1	100	311	1	311	150726357	150726667	1e-174
HN40NPI01D23FV	chr1	99.55	222	1	222	44671062	44671282	8e-117
HN40NPI01D24QG	chr1	98.65	445	1	445	57914579	57915018	0
HN40NPI01D2952	chr1	99.13	344	1	343	125932789	125933132	0
HN40NPI01D2AS5	chr1	99.77	439	1	439	128216442	128216005	0
HN40NPI01D2EHV	chr1	96.95	361	1	352	68524129	68523769	2e-180
HN40NPI01D2EJP	chr1	99.39	492	1	491	43341746	43342237	0
HN40NPI01D2MCI	chr1	99.51	410	1	410	133098791	133098382	0
HN40NPI01D2OFT	chr1	99.16	356	1	354	132931040	132930685	0
HN40NPI01D2P3N	chr1	91.44	397	75	468	64262493	64262888	5e-135
HN40NPI01D2SFE	chr1	98.05	410	1	409	124348565	124348161	0
HN40NPI01D2VPK	chr1	99.74	390	1	390	75086152	75086541	0
HN40NPI01D2ZL9	chr1	97.89	474	1	473	49027096	49026631	0
HN40NPI01D3GVG	chr1	98.95	474	1	470	44012470	44011997	0
HN40NPI01D45AY	chr1	98.83	515	1	514	64695918	64696431	0
HN40NPI01D486D	chr1	99.74	386	1	386	146156133	146155749	0
HN40NPI01D4870	chr1	100	311	1	311	124546168	124545858	1e-174
HN40NPI01D4E2W	chr1	100	256	1	256	56258335	56258590	8e-142
HN40NPI01D4WGE	chr1	99.52	419	1	419	149857080	149857498	0
HN40NPI01D4WYQ	chr1	99.55	447	1	445	1331183	1330737	0
HN40NPI01D4XJI	chr1	99.5	404	1	404	52020341	52019938	0
HN40NPI01D4ZRS	chr1	95.79	428	4	426	89535960	89536381	0
HN40NPI01D52Y7	chr1	96.28	564	1	553	14316543	14315983	0
HN40NPI01D5G0G	chr1	97.8	227	1	227	705866	705642	7e-108
HN40NPI01D5HA0	chr1	97.49	479	1	470	66620231	66619753	0
HN40NPI01D5HQI	chr1	98.84	344	4	346	24953811	24954152	2e-177
HN40NPI01D5IU9	chr1	100	333	1	333	75086152	75086484	0
HN40NPI01D5O4E	chr1	99.26	408	1	408	148272036	148271629	0
HN40NPI01D5TK3	chr1	99.58	238	1	237	77096636	77096399	2e-126
HN40NPI01D5URW	chr1	98.53	545	1	543	69432209	69432749	0
HN40NPI01D5VZB	chr1	99.38	322	1	321	105137920	105138240	1e-171
HN40NPI01D6DT8	chr1	98.99	497	1	494	69239094	69238598	0
HN40NPI01D6H5D	chr1	99.02	512	8	516	22646088	22645578	0
HN40NPI01D6HME	chr1	98.68	227	1	227	128433998	128433775	3e-110
HN40NPI01D6VG5	chr1	99.21	381	1	379	108383461	108383841	0
HN40NPI01D6WRG	chr1	98.63	437	1	431	43143561	43143125	0
HN40NPI01D73G3	chr1	100	310	1	310	41824293	41824602	6e-174
HN40NPI01D7BG8	chr1	100	380	2	381	34942434	34942055	0
HN40NPI01D7BLK	chr1	100	360	1	360	130909674	130909315	0
HN40NPI01D7BUU	chr1	98.8	418	1	415	88168083	88167666	0
HN40NPI01D7TCA	chr1	100	206	2	207	81351136	81351341	4e-112
HN40NPI01D7VPZ	chr1	98.65	297	1	297	124546168	124545876	4e-147
HN40NPI01D88SR	chr1	97.7	261	1	261	36518184	36518441	3e-123
HN40NPI01D8C9Y	chr1	98.6	286	2	287	69561278	69561560	6e-143
HN40NPI01D8CSE	chr1	99.74	383	1	383	124443356	124443737	0
HN40NPI01D8FRJ	chr1	100	203	8	210	2137413	2137615	4e-110
HN40NPI01D8G8F	chr1	99.79	467	1	466	1236311	1235845	0
HN40NPI01D8YAU	chr1	99.28	417	1	417	43717677	43717261	0
HN40NPI01D8YDC	chr1	99.74	383	1	383	114563902	114563521	0
HN40NPI01D90DI	chr1	95.42	262	1	262	7177244	7176986	1e-109
HN40NPI01D92KI	chr1	95.7	419	1	417	26309660	26309247	3e-179
HN40NPI01D93TP	chr1	99.81	518	1	517	57764909	57764392	0
HN40NPI01D94OD	chr1	99.29	421	1	420	147163940	147164358	0
HN40NPI01D94YI	chr1	98.34	543	1	537	69564635	69564095	0
HN40NPI01D978L	chr1	98.32	357	86	438	136883676	136883320	5e-178
HN40NPI01D9COJ	chr1	100	208	1	208	44765833	44766040	3e-113
HN40NPI01D9EJY	chr1	100	327	1	327	64693755	64693429	0
HN40NPI01D9FOG	chr1	96.98	530	1	524	90586083	90585559	0
HN40NPI01D9JBC	chr1	98.44	256	4	258	116652040	116652293	1e-125
HN40NPI01D9RHC	chr1	99.73	365	1	365	44916898	44917261	0
HN40NPI01DA31B	chr1	100	413	1	413	105138262	105138674	0
HN40NPI01DA95A	chr1	96.65	418	1	406	23284620	23285037	0
HN40NPI01DAACP	chr1	97.27	439	1	437	65541774	65541343	0
HN40NPI01DAIXU	chr1	97.7	434	1	434	84092269	84092694	0
HN40NPI01DANYY	chr1	99.37	316	1	314	152959952	152960267	5e-171
HN40NPI01DAOPC	chr1	99.67	307	1	307	19176895	19177201	8e-170
HN40NPI01DAT6Q	chr1	98.77	488	1	487	130721124	130721610	0
HN40NPI01DAUVL	chr1	97.9	477	1	469	66620231	66619755	0
HN40NPI01DB1N7	chr1	98.3	530	1	529	115383126	115383647	0
HN40NPI01DB4G3	chr1	99.2	497	1	495	59866488	59865993	0
HN40NPI01DB5IQ	chr1	97.49	358	1	358	96196414	96196059	3e-176
HN40NPI01DB60I	chr1	99.57	464	1	462	49021460	49021923	0
HN40NPI01DBAUX	chr1	99.21	380	1	379	19209409	19209030	0
HN40NPI01DBAVQ	chr1	100	435	1	435	44533305	44533739	0
HN40NPI01DBJ2U	chr1	95.88	486	1	484	40294478	40293994	0
HN40NPI01DBK8A	chr1	99.81	514	1	514	69587455	69587968	0
HN40NPI01DBLVK	chr1	98.21	448	1	448	14693939	14693493	0
HN40NPI01DBUMN	chr1	98.6	430	7	433	73065486	73065059	0
HN40NPI01DBXNY	chr1	99.37	476	1	476	43717677	43717202	0
HN40NPI01DBYMX	chr1	98.84	345	1	341	134431595	134431939	1e-175
HN40NPI01DBYVO	chr1	98.24	397	1	396	104340475	104340083	0
HN40NPI01DC8BS	chr1	98.36	428	1	426	128563827	128563405	0
HN40NPI01DCB3F	chr1	97.94	533	1	526	21708822	21709353	0
HN40NPI01DCGZ0	chr1	98.51	536	1	532	6429950	6429416	0
HN40NPI01DCMVH	chr1	100	355	3	357	138114590	138114236	0
HN40NPI01DCQ67	chr1	99.66	297	1	297	134431875	134431580	2e-161
HN40NPI01DCRKA	chr1	99.68	308	1	308	9744155	9744462	2e-170
HN40NPI01DCVBO	chr1	99.4	331	1	331	137062709	137063038	3e-179
HN40NPI01DCVZ0	chr1	100	395	5	399	80988912	80989306	0
HN40NPI01DD6QL	chr1	99.43	352	1	350	96196732	96196381	0
HN40NPI01DD7Z8	chr1	99.25	534	1	533	66512608	66513138	0
HN40NPI01DDB0L	chr1	99.53	428	1	428	104320367	104319940	0
HN40NPI01DDGDQ	chr1	99.17	483	1	481	124546168	124545688	0
HN40NPI01DDIDZ	chr1	99.63	269	1	269	64915300	64915033	8e-145
HN40NPI01DDLA2	chr1	99.66	298	1	298	116667047	116666750	2e-164
HN40NPI01DDNAT	chr1	98.41	441	1	438	144665165	144665605	0
HN40NPI01DDQNP	chr1	99.23	518	1	515	80174124	80174641	0
HN40NPI01DDW51	chr1	98.16	380	1	375	134431595	134431973	0
HN40NPI01DDYK3	chr1	99.61	511	1	510	81983125	81983634	0
HN40NPI01DE403	chr1	98.8	334	1	330	82504646	82504313	4e-178
HN40NPI01DE52A	chr1	99.34	453	1	450	146853243	146852791	0
HN40NPI01DEDEZ	chr1	99.76	414	1	413	128563827	128563414	0
HN40NPI01DEF8N	chr1	99.27	411	1	411	42899588	42899180	0
HN40NPI01DEQXR	chr1	98.44	513	1	512	154575003	154574494	0
HN40NPI01DET7H	chr1	98.67	452	1	450	146175137	146174690	0
HN40NPI01DEWVY	chr1	98.77	489	1	485	81339376	81338890	0
HN40NPI01DFA3H	chr1	98.95	381	1	381	56955224	56954845	0
HN40NPI01DFE5M	chr1	99.3	429	1	428	141385912	141386339	0
HN40NPI01DFF9J	chr1	97.9	525	7	527	113251725	113251202	0
HN40NPI01DFL66	chr1	99.77	440	1	440	32193388	32193827	0
HN40NPI01DFP6H	chr1	98.69	383	1	382	116793909	116794289	0
HN40NPI01DFVGW	chr1	100	214	1	214	55896799	55897012	7e-117
HN40NPI01DFVZ7	chr1	99.18	364	1	364	65540803	65541164	0
HN40NPI01DG165	chr1	98.96	482	1	480	57247531	57247052	0
HN40NPI01DG2GP	chr1	98.53	407	1	404	35062471	35062066	0
HN40NPI01DGA78	chr1	98.86	351	1	348	22774839	22775189	0
HN40NPI01DGCRZ	chr1	98.72	313	2	314	63672438	63672746	1e-156
HN40NPI01DGDU8	chr1	98.49	398	1	397	154575003	154574607	0
HN40NPI01DGHHI	chr1	100	203	50	252	2137413	2137615	5e-110
HN40NPI01DGPQX	chr1	98.55	414	1	414	55922320	55921911	0
HN40NPI01DGZ8R	chr1	99	501	1	497	69564635	69564136	0
HN40NPI01DH21J	chr1	99.79	477	1	477	57591066	57590591	0
HN40NPI01DH374	chr1	97.61	418	1	417	109423939	109424356	0
HN40NPI01DHCWD	chr1	98.65	519	1	519	32071292	32070778	0
HN40NPI01DHDL3	chr1	100	365	1	365	95561073	95561437	0
HN40NPI01DHFM0	chr1	99.48	383	1	382	90496123	90495742	0
HN40NPI01DHGJE	chr1	97.39	459	1	458	90723042	90723494	0
HN40NPI01DI02X	chr1	99.24	527	1	526	132501450	132501976	0
HN40NPI01DI04F	chr1	99.7	338	1	337	125071518	125071181	0
HN40NPI01DICU3	chr1	100	453	1	453	63860023	63860475	0
HN40NPI01DIEAX	chr1	97.73	264	1	262	75865921	75865658	2e-127
HN40NPI01DIH4S	chr1	100	353	1	353	56911164	56910812	0
HN40NPI01DIN4G	chr1	99.75	401	1	401	151471410	151471010	0
HN40NPI01DIROP	chr1	99.71	348	1	348	62646218	62645872	0
HN40NPI01DIS19	chr1	99.53	423	1	422	95425077	95424655	0
HN40NPI01DISFS	chr1	96.81	501	1	501	44499556	44500053	0
HN40NPI01DJ350	chr1	100	352	1	352	134423551	134423200	0
HN40NPI01DJ38G	chr1	100	336	1	336	122528672	122528337	0
HN40NPI01DJ3P2	chr1	99.43	351	1	351	73047816	73048164	0
HN40NPI01DJ5C6	chr1	99.78	455	2	455	144768158	144768612	0
HN40NPI01DJC4A	chr1	99.72	354	1	353	37061073	37061426	0
HN40NPI01DJCBL	chr1	99.75	407	1	407	20875916	20875510	0
HN40NPI01DJL2H	chr1	98.88	446	1	444	77371247	77370802	0
HN40NPI01DJMKS	chr1	99.61	255	1	255	151471090	151471344	7e-139
HN40NPI01DJN2Z	chr1	99.67	302	1	302	91066232	91066532	2e-164
HN40NPI01DK5AA	chr1	100	263	1	263	62792570	62792308	8e-146
HN40NPI01DKA9A	chr1	99.79	470	1	470	75974477	75974009	0
HN40NPI01DKE26	chr1	99.42	343	1	342	105334779	105334437	0
HN40NPI01DKE3E	chr1	97.49	319	159	472	67944177	67943861	3e-158
HN40NPI01DKF62	chr1	94.17	326	1	309	144564099	144563774	2e-142
HN40NPI01DKHAL	chr1	98.21	224	168	391	65298676	65298454	1e-110
HN40NPI01DKHBN	chr1	97.86	467	1	464	108380201	108379740	0
HN40NPI01DKJ19	chr1	98.42	442	1	441	136986052	136986490	0
HN40NPI01DKJOL	chr1	96.83	410	1	410	14583906	14583501	0
HN40NPI01DKKUS	chr1	97.37	380	1	380	90330911	90330536	0
HN40NPI01DKNCU	chr1	99.29	423	1	422	146619819	146619398	0
HN40NPI01DKNEK	chr1	99.66	292	1	292	2337632	2337923	7e-161
HN40NPI01DKONV	chr1	99.33	445	1	445	65102851	65102407	0
HN40NPI01DKORM	chr1	98.42	379	1	374	136922392	136922770	0
HN40NPI01DKP5Y	chr1	99.15	469	1	468	75745364	75745830	0
HN40NPI01DKTSU	chr1	97.33	225	1	220	88153145	88153368	1e-106
HN40NPI01DKTV0	chr1	96.82	346	1	345	128411508	128411851	6e-165
HN40NPI01DKURJ	chr1	99.74	379	1	379	43376749	43377127	0
HN40NPI01DKY5G	chr1	99.78	462	1	461	130679717	130679256	0
HN40NPI01DL1BE	chr1	98.06	463	1	463	50915637	50916092	0
HN40NPI01DL3RT	chr1	99.52	414	1	412	20974236	20973823	0
HN40NPI01DL496	chr1	99.75	400	1	400	37166469	37166868	0
HN40NPI01DL4JB	chr1	99.04	312	1	310	150823128	150823439	3e-163
HN40NPI01DLDTS	chr1	99.55	441	1	440	113412004	113412444	0
HN40NPI01DLFB8	chr1	99.74	384	1	384	75086152	75086535	0
HN40NPI01DLFUQ	chr1	99.23	388	1	386	57699238	57698852	0
HN40NPI01DLI1J	chr1	100	497	1	497	44670511	44671007	0
HN40NPI01DLQVA	chr1	97.77	403	1	402	64382650	64383049	0
HN40NPI01DLQVO	chr1	98.27	462	1	458	148110975	148110515	0
HN40NPI01DLWAE	chr1	99.46	371	1	371	153027495	153027126	0
HN40NPI01DM63N	chr1	98.88	445	1	443	100547894	100547450	0
HN40NPI01DM82T	chr1	98.3	353	94	445	93975414	93975766	0
HN40NPI01DME9D	chr1	98.98	492	1	491	123321256	123321747	0
HN40NPI01DMHSS	chr1	99.48	388	1	388	19423623	19424010	0
HN40NPI01DMMIF	chr1	99.16	478	1	476	124546168	124545693	0
HN40NPI01DMMUT	chr1	99.44	357	1	356	44672544	44672188	0
HN40NPI01DMS3Q	chr1	100	238	160	397	22646308	22646545	7e-131
HN40NPI01DMXRG	chr1	100	470	1	470	65491945	65491476	0
HN40NPI01DN1UW	chr1	98.08	417	1	414	19528429	19528013	0
HN40NPI01DN81D	chr1	99.32	292	50	341	75909295	75909585	5e-156
HN40NPI01DN8NY	chr1	100	407	1	407	69988608	69989014	0
HN40NPI01DNEZZ	chr1	98.09	471	1	470	96144597	96144134	0
HN40NPI01DNOK4	chr1	99.5	397	1	396	3706513	3706909	0
HN40NPI01DNXGT	chr1	98.58	353	1	352	70556764	70556412	0
HN40NPI01DO0BC	chr1	99.44	354	1	352	69647324	69647677	0
HN40NPI01DO5OL	chr1	100	494	1	494	21614943	21615436	0
HN40NPI01DOCDA	chr1	99.38	321	1	321	65541774	65541456	6e-171
HN40NPI01DODWK	chr1	99.01	504	1	502	124546168	124545666	0
HN40NPI01DOFL9	chr1	97.42	426	1	418	110478100	110477677	0
HN40NPI01DOFYH	chr1	99.76	425	1	425	23968837	23969260	0
HN40NPI01DOORQ	chr1	97.63	506	1	501	21708822	21709323	0
HN40NPI01DOSYS	chr1	100	488	9	496	96144590	96144103	0
HN40NPI01DP43U	chr1	99.75	399	1	398	71221096	71220698	0
HN40NPI01DP76C	chr1	99.57	462	1	461	84487147	84487608	0
HN40NPI01DP7J4	chr1	99.8	510	1	510	69587455	69587964	0
HN40NPI01DP7K0	chr1	98.95	287	1	286	122249417	122249132	2e-148
HN40NPI01DPD3O	chr1	99.16	239	1	239	88169726	88169962	3e-122
HN40NPI01DPED5	chr1	99.16	479	1	478	124546168	124545693	0
HN40NPI01DPITI	chr1	98.91	458	1	456	43890855	43891310	0
HN40NPI01DPK6G	chr1	98.47	392	1	387	10017844	10018235	0
HN40NPI01DPKTR	chr1	100	389	1	389	133122671	133122283	0
HN40NPI01DPM65	chr1	96.11	386	1	384	137438591	137438968	2e-177
HN40NPI01DPPDK	chr1	100	441	1	441	73769021	73768581	0
HN40NPI01DQ0E6	chr1	99.61	518	1	517	113431096	113430580	0
HN40NPI01DQ3I8	chr1	98.77	408	1	407	51490843	51490438	0
HN40NPI01DQBPO	chr1	98.87	444	1	443	59080858	59081300	0
HN40NPI01DQDYR	chr1	99.19	372	1	370	43424028	43423657	0
HN40NPI01DQHW2	chr1	98.19	331	1	328	3466317	3466646	1e-162
HN40NPI01DQL19	chr1	99.38	324	1	324	108207470	108207148	4e-175
HN40NPI01DQM88	chr1	99.07	428	1	426	133639054	133639481	0
HN40NPI01DQMM4	chr1	99.42	342	2	342	78878036	78878377	0
HN40NPI01DQOTB	chr1	100	243	1	243	81299113	81298871	7e-134
HN40NPI01DQQC3	chr1	100	324	1	324	139068608	139068931	0
HN40NPI01DQY9Q	chr1	99.54	218	192	409	122530246	122530463	2e-116
HN40NPI01DQZPL	chr1	99.69	327	1	327	116094153	116093827	0
HN40NPI01DR1FO	chr1	99.38	484	1	481	124546168	124545685	0
HN40NPI01DR5IC	chr1	99.74	388	1	387	128220704	128220317	0
HN40NPI01DRGKH	chr1	98.69	382	1	378	128220704	128220323	0
HN40NPI01DRH8K	chr1	99.22	514	1	511	136922392	136922905	0
HN40NPI01DRHW3	chr1	98.91	548	1	545	69993833	69993286	0
HN40NPI01DRIEB	chr1	99.2	376	1	374	127041206	127041581	0
HN40NPI01DRJMP	chr1	98.22	507	1	503	136973144	136973649	0
HN40NPI01DRKNN	chr1	98.53	477	1	474	124546168	124545696	0
HN40NPI01DROYS	chr1	98.85	434	2	435	64363154	64362723	0
HN40NPI01DRR4P	chr1	99.17	361	1	358	28101085	28100725	0
HN40NPI01DRRKF	chr1	97.59	456	1	451	70671576	70671126	0
HN40NPI01DS1ED	chr1	100	241	1	241	144197711	144197471	1e-132
HN40NPI01DS4AN	chr1	99.24	394	5	396	86208667	86209059	0
HN40NPI01DS4ZR	chr1	99.56	452	1	452	32193388	32193838	0
HN40NPI01DSAB3	chr1	94.43	359	1	355	113989957	113990315	8e-152
HN40NPI01DSBH9	chr1	99.71	347	1	347	85706625	85706970	0
HN40NPI01DSEW1	chr1	99.21	379	1	377	51840484	51840862	0
HN40NPI01DSFC5	chr1	99.35	462	1	461	28083983	28084442	0
HN40NPI01DSIXY	chr1	99.73	366	1	366	136872215	136872580	0
HN40NPI01DSJY8	chr1	98.32	238	1	238	68454472	68454239	5e-118
HN40NPI01DSOAE	chr1	99.65	285	1	285	69321749	69321465	1e-156
HN40NPI01DSOKN	chr1	97.74	310	1	308	22774839	22775145	6e-146
HN40NPI01DSRJD	chr1	98.87	441	1	438	116091665	116092104	0
HN40NPI01DSSH9	chr1	98.89	452	9	458	146489011	146489459	0
HN40NPI01DSXNP	chr1	99.3	428	6	433	95748220	95747795	0
HN40NPI01DT6QU	chr1	98.85	523	1	521	20064016	20063497	0
HN40NPI01DT7Y7	chr1	100	202	1	202	1280900	1280699	1e-109
HN40NPI01DT97N	chr1	99.74	390	1	389	128352968	128352579	0
HN40NPI01DTF7I	chr1	99.25	267	2	268	124348750	124348486	8e-142
HN40NPI01DTMWN	chr1	99.61	257	1	257	151560518	151560262	9e-140
HN40NPI01DTPNO	chr1	98.36	489	1	488	144622691	144623175	0
HN40NPI01DTVJU	chr1	98.73	395	13	404	49662149	49662543	0
HN40NPI01DU2HQ	chr1	95.3	298	1	298	22600967	22601250	1e-138
HN40NPI01DU7QM	chr1	99.52	415	1	413	129831382	129831796	0
HN40NPI01DUAC0	chr1	99.39	488	1	487	123321256	123321743	0
HN40NPI01DUBID	chr1	97.5	480	1	469	22468674	22468195	0
HN40NPI01DUKOT	chr1	99.42	345	1	344	66620911	66620568	0
HN40NPI01DUOUZ	chr1	98.42	317	1	314	72991816	72992132	5e-162
HN40NPI01DUXWV	chr1	98.27	405	1	403	114592956	114593357	0
HN40NPI01DV1LO	chr1	100	298	1	298	130717163	130716866	8e-167
HN40NPI01DV575	chr1	98.55	484	1	482	70645049	70645532	0
HN40NPI01DV9S4	chr1	99.68	316	1	315	44765662	44765347	9e-173
HN40NPI01DVAJF	chr1	97.47	475	1	473	124249377	124249846	0
HN40NPI01DVEYQ	chr1	98.71	541	1	540	134630574	134631112	0
HN40NPI01DVRPJ	chr1	98.94	473	1	473	114178788	114178318	0
HN40NPI01DVV9B	chr1	100	236	50	285	45232990	45233225	7e-130
HN40NPI01DVVTI	chr1	99.75	396	1	395	146973870	146974265	0
HN40NPI01DW0WW	chr1	98.09	367	1	363	96250847	96251211	0
HN40NPI01DW4IX	chr1	99.33	450	1	450	43376749	43377196	0
HN40NPI01DW5NA	chr1	99.54	438	1	436	59352438	59352875	0
HN40NPI01DW8Z4	chr1	99.75	398	1	397	57826564	57826167	0
HN40NPI01DWI27	chr1	98.79	494	1	492	124546168	124545679	0
HN40NPI01DWIF8	chr1	99.27	412	1	410	94083873	94083462	0
HN40NPI01DWJMC	chr1	98.95	477	1	477	76868202	76867730	0
HN40NPI01DWJQP	chr1	99.18	364	1	361	24953828	24954191	0
HN40NPI01DWJWM	chr1	96.84	348	1	347	128411508	128411853	4e-166
HN40NPI01DWL0V	chr1	99.66	294	1	294	65705449	65705157	1e-159
HN40NPI01DWTAT	chr1	95.36	323	1	316	128318901	128318581	2e-136
HN40NPI01DX3DV	chr1	99.55	441	1	440	48691715	48692155	0
HN40NPI01DX3QZ	chr1	98.52	405	1	404	136870706	136870304	0
HN40NPI01DX7TG	chr1	99.27	411	1	409	94681987	94681577	0
HN40NPI01DXDVF	chr1	97.89	427	1	425	80124583	80124160	0
HN40NPI01DXII7	chr1	98.6	501	1	498	77111149	77110652	0
HN40NPI01DXKUX	chr1	97.85	419	1	412	62826002	62825585	0
HN40NPI01DXNCB	chr1	99.67	307	1	307	62926972	62926667	2e-167
HN40NPI01DXQ4W	chr1	100	318	1	318	81695759	81695442	1e-178
HN40NPI01DXQZR	chr1	99.4	499	1	496	124546168	124545670	0
HN40NPI01DXWXB	chr1	98.9	362	1	359	113265364	113265724	0
HN40NPI01DY1AL	chr1	99.65	282	34	315	113378786	113378505	7e-155
HN40NPI01DYEK6	chr1	99.39	326	1	326	91633390	91633714	2e-176
HN40NPI01DYFRY	chr1	97.36	416	1	416	113265364	113265770	0
HN40NPI01DYG8Q	chr1	98.8	332	1	330	42908463	42908133	2e-170
HN40NPI01DYH7M	chr1	98.53	477	1	475	93588075	93587603	0
HN40NPI01DYITE	chr1	99.7	335	1	334	35053212	35053546	0
HN40NPI01DYKTW	chr1	97.7	392	102	489	20084598	20084208	0
HN40NPI01DYRLH	chr1	100	496	1	496	21614943	21615438	0
HN40NPI01DYVZC	chr1	97.48	357	1	356	41930059	41929709	1e-166
HN40NPI01DYX16	chr1	98	501	1	498	123553160	123552662	0
HN40NPI01DYY1Y	chr1	99.13	230	2	231	57728535	57728762	8e-117
HN40NPI01DZ2PY	chr1	98.49	398	1	397	69561278	69561671	0
HN40NPI01DZCHQ	chr1	99.33	449	1	448	22725897	22725451	0
HN40NPI01DZFJO	chr1	99.69	325	1	325	9953385	9953709	2e-180
HN40NPI01DZG84	chr1	100	195	1	195	21576393	21576199	2e-105
HN40NPI01DZOA0	chr1	98.86	263	1	260	8660426	8660164	1e-131
HN40NPI01DZS72	chr1	99.69	327	118	443	146154993	146155319	3e-179
HN40NPI01DZTM1	chr1	97.99	447	1	447	20012488	20012930	0
HN40NPI01E0BRH	chr1	98.94	379	1	379	81692752	81693127	0
HN40NPI01E0GDH	chr1	98.1	420	1	419	141644059	141644477	0
HN40NPI01E0HHJ	chr1	96.95	492	1	486	22526095	22525605	0
HN40NPI01E0P3Z	chr1	98.29	410	3	411	42963929	42963521	0
HN40NPI01E164D	chr1	97.85	418	46	459	116687698	116688112	0
HN40NPI01E17NN	chr1	98.81	421	1	419	143917782	143918200	0
HN40NPI01E1EWN	chr1	99.39	330	1	330	136223887	136223558	0
HN40NPI01E1L9H	chr1	98.64	587	1	582	65370403	65369819	0
HN40NPI01E1ZJX	chr1	98.38	431	3	428	67482009	67481580	0
HN40NPI01E38VO	chr1	99.8	504	1	504	69813274	69812772	0
HN40NPI01E3BY3	chr1	96.86	446	1	435	67472775	67472330	0
HN40NPI01E3DDE	chr1	99	499	1	499	58111443	58110948	0
HN40NPI01E3FL2	chr1	97.7	434	1	428	48739859	48740291	0
HN40NPI01E3I4A	chr1	98.31	534	1	532	70671067	70670534	0
HN40NPI01E3P4K	chr1	99.3	427	2	428	136871602	136871179	0
HN40NPI01E3QGN	chr1	99.39	489	1	489	90701880	90702368	0
HN40NPI01E3S4N	chr1	98.65	371	1	370	95918989	95918622	0
HN40NPI01E3WHD	chr1	99.74	378	1	378	9744155	9744532	0
HN40NPI01E3ZSB	chr1	97.2	571	1	570	94409548	94408981	0
HN40NPI01E41G1	chr1	97.34	376	1	376	32339910	32340279	5e-178
HN40NPI01E41T1	chr1	98.51	268	1	268	85676728	85676992	3e-135
HN40NPI01E4LK9	chr1	99.27	547	1	546	84738550	84739093	0
HN40NPI01E4OIJ	chr1	98.55	414	1	413	113387221	113386809	0
HN40NPI01E4RW4	chr1	100	460	1	460	65717841	65718300	0
HN40NPI01E4VJT	chr1	98.43	255	1	255	80072743	80072993	4e-125
HN40NPI01E4X9T	chr1	97.03	471	1	469	22645732	22646192	0
HN40NPI01E5SIE	chr1	97.3	482	1	480	83346389	83345909	0
HN40NPI01E5WR9	chr1	98.4	500	1	495	104340475	104339977	0
HN40NPI01E5WRT	chr1	99.32	442	1	442	114367401	114367839	0
HN40NPI01E6BOC	chr1	98.96	480	1	479	124546168	124545693	0
HN40NPI01E6GR8	chr1	99.08	327	1	327	42913221	42913544	9e-170
HN40NPI01E6I0B	chr1	99.34	458	2	457	64363154	64362697	0
HN40NPI01E6I9J	chr1	99.45	541	1	541	123266949	123267487	0
HN40NPI01E6UAV	chr1	97.59	497	1	488	9653384	9652888	0
HN40NPI01E6YGW	chr1	97.14	384	48	430	56851257	56851634	5e-175
HN40NPI01E79WI	chr1	97.22	252	3	254	19960999	19961248	6e-118
HN40NPI01E7DR1	chr1	99.37	478	1	476	124343876	124343399	0
HN40NPI01E7MNO	chr1	98.31	473	1	473	19409	19879	0
HN40NPI01E7WNY	chr1	99.44	532	1	531	57764909	57764380	0
HN40NPI01E8SRL	chr1	98.24	397	1	396	20324564	20324955	0
HN40NPI01E8STK	chr1	98.37	246	1	246	124661675	124661433	4e-122
HN40NPI01EA2PG	chr1	100	301	1	301	94110979	94110679	2e-168
HN40NPI01EA4NJ	chr1	99.6	494	1	492	21614943	21615436	0
HN40NPI01EADXK	chr1	97.67	387	1	379	85607561	85607175	0
HN40NPI01EAFI6	chr1	99.27	409	1	406	69818129	69817721	0
HN40NPI01EAL1I	chr1	99.5	399	1	397	71221096	71220698	0
HN40NPI01EAO2I	chr1	99.62	531	2	531	144768158	144768687	0
HN40NPI01EAOTG	chr1	98.82	255	1	255	125319293	125319547	4e-134
HN40NPI01EAPFS	chr1	98.74	396	1	396	35026104	35026495	0
HN40NPI01EAR54	chr1	96.29	539	1	530	22525864	22525329	0
HN40NPI01EAUZ7	chr1	100	399	1	399	114649315	114649713	0
HN40NPI01EAW15	chr1	98.62	362	1	358	110477546	110477907	0
HN40NPI01EAXEO	chr1	98.97	485	1	482	742592	742109	0
HN40NPI01EB0NP	chr1	99.54	219	1	219	58422382	58422600	5e-118
HN40NPI01EBCTF	chr1	95.45	396	1	391	127014749	127014354	3e-173
HN40NPI01EBM94	chr1	99.09	330	1	329	71221096	71220769	1e-171
HN40NPI01EBMS1	chr1	98.72	390	1	386	44919715	44920104	0
HN40NPI01EBUJR	chr1	98.17	547	1	537	152912037	152912583	0
HN40NPI01EBVML	chr1	99.72	355	9	363	44817778	44818132	0
HN40NPI01EC2LI	chr1	95.43	350	1	350	59456333	59456669	2e-140
HN40NPI01ECI4M	chr1	95.93	418	1	417	22519302	22519704	0
HN40NPI01ECRHV	chr1	99.51	409	1	407	63314527	63314119	0
HN40NPI01ECTTN	chr1	98.18	274	1	271	137624427	137624154	3e-136
HN40NPI01ECU4A	chr1	99.73	372	1	372	62763381	62763751	0
HN40NPI01ED23I	chr1	99.01	404	1	401	82181935	82181532	0
HN40NPI01ED336	chr1	99.38	481	1	480	32404536	32404057	0
HN40NPI01ED66R	chr1	98.54	481	1	477	69587126	69587604	0
HN40NPI01EDD49	chr1	100	257	42	298	41580784	41580528	2e-142
HN40NPI01EDK5S	chr1	99.59	487	1	486	62841990	62842475	0
HN40NPI01EDKPH	chr1	98.81	504	1	500	153027495	153026993	0
HN40NPI01EDM52	chr1	99.32	296	1	296	70238340	70238045	1e-160
HN40NPI01EDOEB	chr1	93.78	402	1	401	22519302	22519684	3e-151
HN40NPI01EDQFB	chr1	99.13	346	1	345	9954082	9953739	0
HN40NPI01EDV68	chr1	99.19	369	1	367	68569248	68569616	0
HN40NPI01EE0TQ	chr1	98.16	217	224	440	141155166	141154952	5e-104
HN40NPI01EE9LA	chr1	97.56	246	1	245	31836025	31836269	2e-117
HN40NPI01EEBH1	chr1	99.07	323	1	323	91449317	91448996	4e-172
HN40NPI01EEDQF	chr1	99.78	460	1	459	76216739	76216280	0
HN40NPI01EEDR1	chr1	99.14	347	1	346	88322294	88322638	0
HN40NPI01EEP9K	chr1	99.48	383	1	381	73769021	73768639	0
HN40NPI01EEPOX	chr1	99.45	361	1	361	65735722	65736081	0
HN40NPI01EEV1C	chr1	98.22	561	1	559	21614943	21615500	0
HN40NPI01EEYRZ	chr1	97.63	253	1	249	69520667	69520417	2e-114
HN40NPI01EF0EX	chr1	99.49	396	1	395	69574652	69574257	0
HN40NPI01EF5FH	chr1	100	282	1	282	69656333	69656052	3e-157
HN40NPI01EFBG1	chr1	98.73	315	2	314	1316053	1315740	3e-163
HN40NPI01EFDIY	chr1	100	233	73	305	43228038	43227806	5e-128
HN40NPI01EFKZD	chr1	99.14	467	1	466	49242455	49242919	0
HN40NPI01EFNV4	chr1	99.62	266	1	266	68291837	68292102	2e-145
HN40NPI01EFPRO	chr1	99.48	384	1	382	44536649	44537032	0
HN40NPI01EFULE	chr1	99.77	441	1	441	17941614	17941174	0
HN40NPI01EG1E5	chr1	99.48	384	1	384	19209409	19209026	0
HN40NPI01EG5E0	chr1	95.3	362	1	362	64426223	64425873	6e-162
HN40NPI01EG7LM	chr1	99.77	443	1	443	95748252	95747810	0
HN40NPI01EG7VW	chr1	97.85	465	1	463	97827870	97828332	0
HN40NPI01EGAJZ	chr1	100	385	1	385	82463151	82462767	0
HN40NPI01EGC5S	chr1	94.12	323	75	397	148004605	148004927	4e-136
HN40NPI01EGCVI	chr1	98.98	295	1	295	124348750	124348459	1e-153
HN40NPI01EGF3Q	chr1	99.2	377	1	377	8813999	8813624	0
HN40NPI01EGLAN	chr1	99.59	246	1	246	1403998	1404243	3e-133
HN40NPI01EGP8W	chr1	98.37	306	7	308	25389380	25389075	4e-150
HN40NPI01EGT7R	chr1	99	400	1	400	72639028	72638630	0
HN40NPI01EH2CL	chr1	99.1	444	7	450	95910619	95910179	0
HN40NPI01EH8A9	chr1	100	203	1	203	114508716	114508918	3e-110
HN40NPI01EHB0U	chr1	98.08	417	1	412	62826002	62825587	0
HN40NPI01EHBBQ	chr1	100	293	1	293	124546168	124545876	7e-164
HN40NPI01EHBC9	chr1	99.53	425	1	424	6381998	6381575	0
HN40NPI01EHCY9	chr1	100	198	35	232	67826486	67826683	6e-107
HN40NPI01EHEFY	chr1	99.64	274	1	274	137624427	137624154	5e-150
HN40NPI01EHF93	chr1	99.19	494	1	492	125071518	125071027	0
HN40NPI01EHM69	chr1	97.93	483	1	481	80124583	80124105	0
HN40NPI01EHWMT	chr1	97.54	407	1	403	1315690	1315288	0
HN40NPI01EICJS	chr1	98.68	378	1	377	124546168	124545793	0
HN40NPI01EID3R	chr1	96.91	486	1	483	136471515	136471995	0
HN40NPI01EIGYM	chr1	99.75	397	1	396	81339376	81338980	0
HN40NPI01EIUGU	chr1	98.5	468	1	467	105494297	105493833	0
HN40NPI01EJ22Y	chr1	99.28	417	1	417	113385609	113385194	0
HN40NPI01EJBL4	chr1	95.06	385	1	376	63303253	63303630	4e-135
HN40NPI01EJDMX	chr1	99	499	1	497	124546168	124545673	0
HN40NPI01EJE9X	chr1	99.22	385	1	384	94034443	94034061	0
HN40NPI01EJERF	chr1	100	382	1	382	56953295	56953676	0
HN40NPI01EJIX8	chr1	98.57	420	72	489	44754601	44754186	0
HN40NPI01EJVYX	chr1	99.07	431	1	428	69149425	69149854	0
HN40NPI01EJZS1	chr1	98.58	493	1	491	152898408	152898899	0
HN40NPI01EK20C	chr1	99.66	292	1	292	64697708	64697998	2e-158
HN40NPI01EK65M	chr1	98.67	528	1	526	133098791	133098266	0
HN40NPI01EK8WG	chr1	98.89	271	1	271	117161618	117161886	8e-139
HN40NPI01EKJ6J	chr1	98.5	535	6	540	90698409	90697882	0
HN40NPI01EKL8C	chr1	98.99	298	1	298	71338874	71338578	4e-157
HN40NPI01EKPHS	chr1	99.06	213	1	211	136922392	136922604	1e-109
HN40NPI01EL02N	chr1	99.43	529	1	527	68178318	68177790	0
HN40NPI01EL4WA	chr1	96.39	360	1	358	130698929	130699280	8e-158
HN40NPI01EL78H	chr1	97.41	347	1	347	128649733	128650079	2e-174
HN40NPI01ELBBI	chr1	97.43	428	1	425	78838701	78838277	0
HN40NPI01ELCMW	chr1	99.72	356	1	355	58037339	58036984	0
HN40NPI01ELNR0	chr1	97.99	447	9	448	2839662	2840107	0
HN40NPI01ELYTV	chr1	99.52	419	1	418	146827585	146828003	0
HN40NPI01EM3PQ	chr1	99.58	475	1	474	69525219	69525693	0
HN40NPI01EM9YS	chr1	100	294	1	294	68159232	68159525	2e-164
HN40NPI01EMSLS	chr1	99.26	537	1	534	742893	742357	0
HN40NPI01EMT32	chr1	99.07	324	1	323	128315856	128315533	9e-173
HN40NPI01EMT7F	chr1	99.82	544	1	543	82504272	82504815	0
HN40NPI01EMV2I	chr1	100	211	1	211	148691408	148691618	4e-115
HN40NPI01EN07N	chr1	94.78	460	1	459	64858502	64858047	0
HN40NPI01EN24G	chr1	100	355	1	355	64696048	64695694	0
HN40NPI01EN58I	chr1	99.73	367	1	367	139611767	139612133	0
HN40NPI01EN7BS	chr1	100	302	1	302	20975208	20975509	3e-169
HN40NPI01ENCYR	chr1	98.99	397	2	396	1316053	1315658	0
HN40NPI01ENDUW	chr1	98.51	403	1	401	4564424	4564824	0
HN40NPI01ENS6N	chr1	99.34	305	1	304	80078404	80078101	2e-161
HN40NPI01ENX6F	chr1	99.77	444	1	444	104540767	104541210	0
HN40NPI01ENXLT	chr1	99.36	469	1	467	20064195	20064662	0
HN40NPI01EO2ZW	chr1	99.53	424	1	423	67255127	67255550	0
HN40NPI01EO77K	chr1	98.44	257	16	272	141633625	141633371	4e-128
HN40NPI01EOEEF	chr1	99.72	354	1	353	142076687	142077040	0
HN40NPI01EONGD	chr1	99.75	398	1	397	34944175	34944572	0
HN40NPI01EOVGO	chr1	99.25	398	1	397	43428872	43429268	0
HN40NPI01EP300	chr1	100	442	1	442	64464582	64464141	0
HN40NPI01EPAR9	chr1	98.75	481	1	480	124546168	124545693	0
HN40NPI01EPMF6	chr1	99.51	411	1	409	93494096	93493686	0
HN40NPI01EPN3E	chr1	99.15	468	1	468	88451238	88451705	0
HN40NPI01EPR2F	chr1	99.44	357	1	357	137062657	137063012	0
HN40NPI01EPWAU	chr1	94.15	342	1	342	17993847	17994188	3e-145
HN40NPI01EPYFS	chr1	99.73	367	1	367	124629150	124628784	0
HN40NPI01EQ1SL	chr1	99.77	437	1	437	1219012	1218577	0
HN40NPI01EQ1ZO	chr1	98.8	416	1	416	28094596	28094184	0
HN40NPI01EQE28	chr1	99.39	329	1	327	62898501	62898829	1e-175
HN40NPI01EQFW5	chr1	99.73	374	1	374	5424037	5423664	0
HN40NPI01EQKA2	chr1	100	260	2	261	148019760	148019501	3e-144
HN40NPI01EQOVQ	chr1	100	277	1	277	113435536	113435260	2e-154
HN40NPI01EQS32	chr1	99.75	402	1	401	70094270	70093869	0
HN40NPI01EQUBN	chr1	98.12	480	1	476	124546168	124545693	0
HN40NPI01EQWDO	chr1	99.71	339	1	338	142694949	142694611	0
HN40NPI01EQY0Z	chr1	99	500	1	497	135872767	135872270	0
HN40NPI01ER0TI	chr1	98.24	397	1	394	134460439	134460045	0
HN40NPI01ER6XJ	chr1	99.28	276	1	276	1398116	1398389	3e-144
HN40NPI01ER7U5	chr1	99.44	360	1	360	62926972	62926614	0
HN40NPI01ER875	chr1	100	278	1	278	112492437	112492160	1e-154
HN40NPI01ERJBJ	chr1	99.72	361	1	361	44533883	44533524	0
HN40NPI01ERYK6	chr1	99.59	243	100	341	78449056	78449298	4e-129
HN40NPI01ES07G	chr1	99.78	446	1	446	97827870	97828314	0
HN40NPI01ES2ZE	chr1	96.96	296	1	292	144575056	144575351	1e-143
HN40NPI01ES5YI	chr1	98.73	395	1	392	69831755	69832148	0
HN40NPI01ESBV5	chr1	98.53	477	1	472	90586015	90585539	0
HN40NPI01ESH1Y	chr1	98.68	380	1	378	80865777	80866156	0
HN40NPI01ESMCG	chr1	100	282	1	282	137497164	137496883	3e-157
HN40NPI01ESOKO	chr1	97.27	512	1	511	77187213	77187713	0
HN40NPI01ESR32	chr1	99.35	462	1	461	69910364	69910825	0
HN40NPI01ESUJ3	chr1	98.31	474	1	469	1668683	1668210	0
HN40NPI01ET0E2	chr1	98.61	359	1	359	68291837	68292191	0
HN40NPI01ET1GS	chr1	99.41	340	1	339	142694949	142694611	0
HN40NPI01ET43O	chr1	100	204	105	308	116612973	116612770	1e-110
HN40NPI01ET7XM	chr1	99.5	398	1	398	123494486	123494090	0
HN40NPI01ETAAF	chr1	100	188	134	321	142989588	142989401	6e-101
HN40NPI01ETBPP	chr1	99.7	334	1	334	141385912	141386245	0
HN40NPI01ETDNL	chr1	97.99	299	34	329	44659479	44659182	4e-144
HN40NPI01ETOB9	chr1	98.1	422	1	418	70556764	70556344	0
HN40NPI01ETP3M	chr1	96.69	423	1	422	148116472	148116894	0
HN40NPI01ETTG3	chr1	98.43	446	1	442	71335983	71335539	0
HN40NPI01ETTJ0	chr1	99.8	493	1	492	69469975	69469483	0
HN40NPI01EU7V0	chr1	100	431	1	431	44726614	44727044	0
HN40NPI01EU7Y4	chr1	98.12	319	1	319	59585138	59585455	1e-162
HN40NPI01EU906	chr1	98.6	428	1	428	116661016	116660592	0
HN40NPI01EUBXR	chr1	97.43	428	1	425	90751697	90752120	0
HN40NPI01EUHG5	chr1	99.66	292	201	492	81301337	81301047	3e-158
HN40NPI01EUIML	chr1	99.55	441	1	441	125240479	125240919	0
HN40NPI01EULIT	chr1	99.24	395	1	394	10015641	10015247	0
HN40NPI01EUWP3	chr1	99.73	372	1	371	90496123	90495752	0
HN40NPI01EV2FV	chr1	100	232	1	232	61081353	61081122	1e-127
HN40NPI01EVFLW	chr1	98.4	499	1	495	75143702	75144197	0
HN40NPI01EVGGQ	chr1	97.36	455	1	450	142035766	142036215	0
HN40NPI01EVK1D	chr1	98.65	371	92	458	96447671	96448041	0
HN40NPI01EVKSM	chr1	98.52	542	1	542	65416983	65417516	0
HN40NPI01EVQMA	chr1	100	416	1	416	129859263	129859678	0
HN40NPI01EVWNM	chr1	98.44	512	1	512	95212059	95212570	0
HN40NPI01EVXT0	chr1	98.83	257	1	257	104319671	104319925	4e-131
HN40NPI01EW1M4	chr1	94.79	365	1	364	41608060	41608422	4e-154
HN40NPI01EW2PR	chr1	99.58	471	1	471	2164901	2165370	0
HN40NPI01EWKCI	chr1	98.85	436	1	435	3466317	3466752	0
HN40NPI01EWLOX	chr1	98.54	481	92	571	96447671	96448145	0
HN40NPI01EX3Y8	chr1	99.53	427	1	425	97903503	97903929	0
HN40NPI01EX5CX	chr1	99.14	463	1	462	55720968	55720509	0
HN40NPI01EX941	chr1	98.69	533	1	528	69564635	69564105	0
HN40NPI01EX96I	chr1	98.08	417	6	418	151349900	151350313	0
HN40NPI01EX9OD	chr1	99.31	432	1	432	62646218	62645790	0
HN40NPI01EXB94	chr1	98.18	439	1	437	153178716	153178279	0
HN40NPI01EXCS1	chr1	99.38	481	1	479	124546168	124545689	0
HN40NPI01EXF9A	chr1	99.29	425	1	423	69647316	69646892	0
HN40NPI01EXI41	chr1	99.69	323	1	323	37200234	37199913	6e-177
HN40NPI01EXLRO	chr1	98.78	492	1	489	43370305	43370796	0
HN40NPI01EXVG8	chr1	100	412	1	412	57699238	57698827	0
HN40NPI01EXZSM	chr1	93.71	302	4	303	51911382	51911683	4e-119
HN40NPI01EY1EH	chr1	99.7	333	1	333	22514975	22515306	0
HN40NPI01EY3LW	chr1	99.59	246	1	246	1403998	1404243	3e-133
HN40NPI01EY8EA	chr1	99.59	482	1	481	147168501	147168982	0
HN40NPI01EY9JI	chr1	100	248	1	248	55095127	55095374	4e-137
HN40NPI01EYA7I	chr1	98.4	437	1	437	1398116	1398545	0
HN40NPI01EYWA5	chr1	99.58	481	1	480	114592956	114593436	0
HN40NPI01EZ46O	chr1	99.39	488	1	487	114592956	114593442	0
HN40NPI01EZ7LD	chr1	99.17	481	1	481	93588075	93587597	0
HN40NPI01EZAYL	chr1	99.71	344	1	344	49028002	49028344	0
HN40NPI01EZGR2	chr1	98.27	463	1	463	124343876	124343421	0
HN40NPI01EZKZW	chr1	98.91	548	5	552	43421612	43421070	0
HN40NPI01EZMW6	chr1	99.2	502	1	502	72991295	72990797	0
HN40NPI01EZSIW	chr1	100	351	1	351	146826877	146826527	0
HNTXQRY02F092W	chr1	98.75	559	1	559	62851617	62851063	0
HNTXQRY02F0BC9	chr1	99.8	502	1	501	114002817	114003318	0
HNTXQRY02F0WBL	chr1	99.48	581	1	578	69818323	69817743	0
HNTXQRY02F127M	chr1	100	327	1	327	84450069	84450395	0
HNTXQRY02F12NM	chr1	97.55	449	52	497	93351550	93351994	0
HNTXQRY02F1DRE	chr1	99.58	471	1	471	134421753	134422221	0
HNTXQRY02F1H1W	chr1	98.79	577	1	577	115061632	115061062	0
HNTXQRY02F1I1W	chr1	99.62	521	1	520	34983365	34983884	0
HNTXQRY02F1O92	chr1	98.54	410	1	410	58428605	58428200	0
HNTXQRY02F22RY	chr1	98.71	465	1	465	68850011	68850474	0
HNTXQRY02F264T	chr1	98.45	452	1	448	48599320	48599771	0
HNTXQRY02F28Z5	chr1	99.21	382	1	382	111394561	111394180	0
HNTXQRY02F2A3X	chr1	99.59	487	1	485	76868204	76867718	0
HNTXQRY02F2D0G	chr1	98.28	466	1	459	75668111	75667646	0
HNTXQRY02F2KCO	chr1	99.05	524	1	522	34942435	34941915	0
HNTXQRY02F2OQ0	chr1	99.79	477	1	477	69733497	69733972	0
HNTXQRY02F2UPP	chr1	99.14	463	1	463	125573526	125573068	0
HNTXQRY02F2WA0	chr1	96.37	386	1	383	19212830	19212448	2e-174
HNTXQRY02F3114	chr1	99.15	351	1	349	137624504	137624154	0
HNTXQRY02F36HM	chr1	98.66	299	1	297	1662266	1662564	5e-156
HNTXQRY02F37FL	chr1	98.33	299	1	296	1662266	1662564	3e-151
HNTXQRY02F3A3O	chr1	99.09	440	1	440	142695155	142694717	0
HNTXQRY02F3D38	chr1	98.85	434	1	432	32710851	32710420	0
HNTXQRY02F3HR8	chr1	98.33	418	1	416	55971393	55970976	0
HNTXQRY02F3LFT	chr1	100	232	1	232	57857908	57857677	1e-127
HNTXQRY02F3Q5M	chr1	99.78	445	1	444	114002817	114003261	0
HNTXQRY02F3ZY2	chr1	97.85	326	1	326	37200851	37200532	2e-155
HNTXQRY02F425M	chr1	99.43	352	1	352	68643484	68643833	0
HNTXQRY02F4QI5	chr1	99.4	502	1	502	114002817	114003318	0
HNTXQRY02F531S	chr1	99.77	432	1	432	63850922	63851353	0
HNTXQRY02F53BX	chr1	98.72	469	1	469	32918358	32917892	0
HNTXQRY02F57J8	chr1	99.79	468	1	468	84449198	84448732	0
HNTXQRY02F5MZO	chr1	99.78	448	1	448	21447301	21447748	0
HNTXQRY02F5QZ6	chr1	99.75	402	1	402	69818324	69817924	0
HNTXQRY02F5RG1	chr1	98.71	544	5	546	146154993	146155532	0
HNTXQRY02F5V3R	chr1	98.76	483	1	479	721108	720627	0
HNTXQRY02F60L1	chr1	99.32	443	1	441	44753949	44753508	0
HNTXQRY02F622Z	chr1	98.85	523	1	523	78906508	78905986	0
HNTXQRY02F677K	chr1	98.77	488	1	485	57634296	57634783	0
HNTXQRY02F6B7M	chr1	98.14	538	1	538	90898276	90898808	0
HNTXQRY02F6EZN	chr1	99.08	541	1	540	67047138	67047675	0
HNTXQRY02F6N36	chr1	99.63	271	4	274	145829373	145829643	4e-148
HNTXQRY02F6OK0	chr1	99.1	445	2	446	115188555	115188999	0
HNTXQRY02F6PGP	chr1	95.15	495	1	487	5747785	5748270	0
HNTXQRY02F6PHP	chr1	97.7	521	1	515	144547162	144546644	0
HNTXQRY02F6TN9	chr1	98.65	445	1	441	721108	720664	0
HNTXQRY02F74EM	chr1	99.4	496	1	495	139736040	139736535	0
HNTXQRY02F7NX6	chr1	100	502	1	502	114002817	114003318	0
HNTXQRY02F8DN7	chr1	98.69	536	1	532	150409021	150408486	0
HNTXQRY02F8EMV	chr1	99.47	562	1	562	57246651	57247210	0
HNTXQRY02F8NC1	chr1	98.49	530	1	526	721108	720579	0
HNTXQRY02F8NYK	chr1	98.78	246	1	244	73324307	73324062	6e-127
HNTXQRY02F92MU	chr1	94	533	1	532	83366680	83366151	0
HNTXQRY02F93JW	chr1	100	517	1	517	79469703	79469187	0
HNTXQRY02F9AZ5	chr1	98.87	444	1	442	113319802	113319360	0
HNTXQRY02FJU0X	chr1	99.67	299	1	299	1662266	1662564	6e-165
HNTXQRY02FK0YT	chr1	100	226	7	232	43894563	43894338	6e-124
HNTXQRY02FK361	chr1	95.93	270	88	357	27330122	27330390	3e-121
HNTXQRY02FK6D5	chr1	99.59	487	1	486	113413443	113412958	0
HNTXQRY02FK6NZ	chr1	99.27	546	1	544	44663699	44664243	0
HNTXQRY02FKHTL	chr1	98.81	253	1	252	90898276	90898528	3e-130
HNTXQRY02FKMFZ	chr1	99.38	483	1	480	76868204	76867722	0
HNTXQRY02FKP5E	chr1	100	239	1	239	90822890	90822652	1e-131
HNTXQRY02FKTUA	chr1	97.96	539	1	539	90898276	90898808	0
HNTXQRY02FL2VP	chr1	99.57	461	1	459	76868204	76867744	0
HNTXQRY02FL2XL	chr1	98.66	447	1	447	94770093	94770534	0
HNTXQRY02FL7KQ	chr1	99	501	1	497	42848909	42849408	0
HNTXQRY02FLJHP	chr1	98.05	462	1	461	127877671	127877215	0
HNTXQRY02FLP9I	chr1	98.77	486	1	481	65492793	65492308	0
HNTXQRY02FMGY6	chr1	98.98	590	1	590	68627730	68627146	0
HNTXQRY02FMSSF	chr1	98.7	463	1	461	42899154	42898694	0
HNTXQRY02FMXUO	chr1	98.75	321	1	318	57595469	57595788	2e-167
HNTXQRY02FN5I3	chr1	99.2	500	1	499	43423969	43424466	0
HNTXQRY02FN5VS	chr1	98.89	542	1	536	18057057	18056516	0
HNTXQRY02FNHLO	chr1	99.6	504	1	503	79856288	79855785	0
HNTXQRY02FNKAS	chr1	99.24	523	1	522	116692513	116691994	0
HNTXQRY02FNWHM	chr1	99.03	412	1	408	96393970	96393559	0
HNTXQRY02FO1VP	chr1	100	388	35	422	22635856	22636243	0
HNTXQRY02FOFTJ	chr1	98.88	538	1	537	112419024	112419560	0
HNTXQRY02FOIF7	chr1	100	250	1	250	20084992	20084743	4e-138
HNTXQRY02FOS32	chr1	98.77	487	1	483	125020408	125020893	0
HNTXQRY02FOS39	chr1	99.05	525	1	524	67218525	67219048	0
HNTXQRY02FOV19	chr1	100	462	1	462	44727894	44727433	0
HNTXQRY02FOX7G	chr1	99.21	505	1	505	10098922	10099426	0
HNTXQRY02FOXGB	chr1	99.79	481	1	481	43425269	43424790	0
HNTXQRY02FOXM6	chr1	99.52	416	35	450	22635856	22636270	0
HNTXQRY02FP57N	chr1	96.94	425	1	424	116013790	116013367	0
HNTXQRY02FP9B3	chr1	99.6	499	1	498	82521454	82521951	0
HNTXQRY02FPCM7	chr1	96.14	414	1	414	116013790	116013383	0
HNTXQRY02FPK7K	chr1	100	235	1	235	63180547	63180781	2e-129
HNTXQRY02FPRSX	chr1	100	484	1	484	37268843	37269326	0
HNTXQRY02FQ14R	chr1	99.44	540	1	540	133627771	133628308	0
HNTXQRY02FQ5PF	chr1	98.38	557	1	551	104421476	104422031	0
HNTXQRY02FQ7JG	chr1	100	374	1	374	104102306	104102679	0
HNTXQRY02FQ8N0	chr1	99.63	543	1	543	124362464	124361923	0
HNTXQRY02FQC3J	chr1	98.76	564	1	560	44727901	44727338	0
HNTXQRY02FQE73	chr1	98.84	519	1	514	107160377	107159859	0
HNTXQRY02FQL36	chr1	96.82	471	1	469	76868204	76867744	0
HNTXQRY02FQVNW	chr1	99.8	502	1	501	114002817	114003318	0
HNTXQRY02FR0GD	chr1	99.6	497	1	495	76868204	76867708	0
HNTXQRY02FR8Q0	chr1	99.44	538	1	537	78367478	78366941	0
HNTXQRY02FRB2H	chr1	99.76	411	1	411	56345422	56345831	0
HNTXQRY02FRBYV	chr1	99.51	411	1	411	19157543	19157952	0
HNTXQRY02FREGN	chr1	99.57	469	1	468	75072612	75072145	0
HNTXQRY02FRK55	chr1	97.94	340	1	339	145866262	145866600	2e-170
HNTXQRY02FRUWG	chr1	99.77	443	1	442	104979968	104980410	0
HNTXQRY02FS59T	chr1	99.8	502	1	501	114002817	114003318	0
HNTXQRY02FS8QD	chr1	97.88	236	1	234	79944151	79943916	3e-116
HNTXQRY02FSDJF	chr1	99.28	559	1	559	34942435	34941879	0
HNTXQRY02FSIXU	chr1	98.34	482	1	479	127078479	127077998	0
HNTXQRY02FSVF9	chr1	97.06	408	1	403	103988988	103989395	0
HNTXQRY02FSVSL	chr1	99.58	478	1	478	134421753	134422228	0
HNTXQRY02FSWZ1	chr1	98.7	462	1	462	127877671	127877215	0
HNTXQRY02FT5HU	chr1	97.23	469	1	463	132376778	132377242	0
HNTXQRY02FTDH5	chr1	98.01	602	1	598	32918358	32917760	0
HNTXQRY02FTV27	chr1	99.58	481	1	481	96023594	96023115	0
HNTXQRY02FTW4P	chr1	98.8	415	1	415	65102847	65102438	0
HNTXQRY02FU13D	chr1	98.96	481	1	478	124240146	124239667	0
HNTXQRY02FU4E7	chr1	98.41	377	1	376	13284597	13284972	0
HNTXQRY02FUB1V	chr1	98.76	241	236	475	132342456	132342216	5e-123
HNTXQRY02FUFQ5	chr1	99.83	573	1	573	95747509	95746937	0
HNTXQRY02FUGGL	chr1	97.61	544	1	536	67047138	67047679	0
HNTXQRY02FUH7G	chr1	100	209	1	209	148217980	148218188	7e-114
HNTXQRY02FUK92	chr1	99.8	502	1	502	106904263	106904764	0
HNTXQRY02FURZ8	chr1	97.65	425	1	420	109018233	109018655	0
HNTXQRY02FUS94	chr1	99.52	207	47	253	96779933	96779727	3e-110
HNTXQRY02FV3JP	chr1	99.22	514	1	513	56853261	56853773	0
HNTXQRY02FV4PY	chr1	97.9	429	1	425	58084197	58084624	0
HNTXQRY02FVDVI	chr1	98.12	531	1	522	80072828	80072298	0
HNTXQRY02FVGV9	chr1	99.31	432	1	432	116013790	116013359	0
HNTXQRY02FVJWN	chr1	100	525	1	525	86099836	86099312	0
HNTXQRY02FVSM4	chr1	97.12	486	1	481	50280141	50280626	0
HNTXQRY02FVUZR	chr1	98.1	473	1	467	127078479	127078007	0
HNTXQRY02FW0LK	chr1	99.82	549	1	549	95747509	95746961	0
HNTXQRY02FW1EX	chr1	99.78	448	1	448	21447301	21447748	0
HNTXQRY02FW615	chr1	97.81	457	1	455	150939099	150939551	0
HNTXQRY02FWBFX	chr1	99.79	471	1	471	150781405	150780936	0
HNTXQRY02FWGTB	chr1	99.75	406	1	406	42790723	42791128	0
HNTXQRY02FWR9H	chr1	98.93	562	1	561	34942435	34941879	0
HNTXQRY02FX5Z8	chr1	99.76	420	1	420	150310956	150311374	0
HNTXQRY02FXC5N	chr1	100	343	1	343	82477049	82476707	0
HNTXQRY02FXEFC	chr1	99.07	535	1	535	75715146	75714616	0
HNTXQRY02FXQFT	chr1	98.28	348	1	346	84450069	84450415	1e-175
HNTXQRY02FXRHX	chr1	98.57	490	1	485	143646495	143646984	0
HNTXQRY02FXTQ8	chr1	96.36	494	1	484	136042381	136041888	0
HNTXQRY02FXYJG	chr1	98.28	524	1	524	90898276	90898795	0
HNTXQRY02FXYQK	chr1	97.96	539	1	537	130474372	130473836	0
HNTXQRY02FY6HQ	chr1	99.38	487	1	487	125168795	125169278	0
HNTXQRY02FYH1D	chr1	98.27	521	1	515	75896648	75896129	0
HNTXQRY02FYOX3	chr1	98.68	454	1	453	142217160	142217613	0
HNTXQRY02FYQJG	chr1	98.62	509	1	506	23285596	23285088	0
HNTXQRY02FYUVB	chr1	99.4	504	1	504	34942435	34941935	0
HNTXQRY02FZPRD	chr1	99.1	221	1	220	64908669	64908889	8e-114
HNTXQRY02FZQJ2	chr1	98.88	448	1	445	42899154	42898708	0
HNTXQRY02FZWJT	chr1	98.8	499	1	495	76900934	76901432	0
HNTXQRY02FZXA7	chr1	99.12	571	1	570	44807594	44807027	0
HNTXQRY02G0D9Z	chr1	99.3	428	1	428	150393535	150393108	0
HNTXQRY02G0M9B	chr1	100	201	226	426	6676171	6676371	1e-108
HNTXQRY02G0NXA	chr1	98.76	566	1	563	96058048	96057485	0
HNTXQRY02G0Y6C	chr1	98.03	608	1	606	51490719	51491320	0
HNTXQRY02G14C9	chr1	99.24	523	3	525	34942434	34941916	0
HNTXQRY02G18EA	chr1	99.59	487	1	487	66345069	66344584	0
HNTXQRY02G1BRG	chr1	99.6	249	1	249	77999234	77998987	7e-133
HNTXQRY02G1P5T	chr1	99.05	420	1	418	130678111	130677693	0
HNTXQRY02G1PHV	chr1	99.81	521	1	521	56642558	56643077	0
HNTXQRY02G1U6C	chr1	98.82	423	1	423	113296811	113297230	0
HNTXQRY02G1VYB	chr1	100	381	1	381	22646201	22646581	0
HNTXQRY02G24B5	chr1	98.59	497	1	490	76868204	76867708	0
HNTXQRY02G29GE	chr1	100	468	1	468	123005129	123004662	0
HNTXQRY02G2PDD	chr1	96.66	479	1	478	32061281	32061748	0
HNTXQRY02G2QVU	chr1	95.54	269	157	424	6718599	6718867	2e-118
HNTXQRY02G2RKJ	chr1	98.72	547	1	544	51136846	51137392	0
HNTXQRY02G2UUK	chr1	99.6	503	1	501	25256051	25256553	0
HNTXQRY02G2X7X	chr1	99.33	593	1	591	86099879	86100469	0
HNTXQRY02G30UC	chr1	99.8	502	1	501	114002817	114003318	0
HNTXQRY02G33MZ	chr1	99.26	544	1	543	80625434	80625974	0
HNTXQRY02G38SH	chr1	99.64	556	1	554	80158751	80158196	0
HNTXQRY02G39I0	chr1	97.25	510	1	508	43172049	43172556	0
HNTXQRY02G3FV0	chr1	98.29	468	1	464	73769581	73769114	0
HNTXQRY02G3FXS	chr1	98.53	543	1	541	63180547	63181085	0
HNTXQRY02G3HTQ	chr1	99.67	304	1	304	114075602	114075299	5e-168
HNTXQRY02G3HYV	chr1	98.64	516	1	515	67047138	67047648	0
HNTXQRY02G3J2V	chr1	99.45	548	1	548	20016038	20016583	0
HNTXQRY02G3O6T	chr1	98.58	493	1	487	107160377	107159885	0
HNTXQRY02G3U4E	chr1	98.87	444	1	440	125238883	125238440	0
HNTXQRY02G3X6P	chr1	99.76	424	1	423	98105662	98105239	0
HNTXQRY02G405W	chr1	97.04	609	1	605	3571679	3571081	0
HNTXQRY02G415Y	chr1	100	196	88	283	123846265	123846460	1e-105
HNTXQRY02G4EZS	chr1	99.31	432	1	432	116013790	116013359	0
HNTXQRY02G5E5B	chr1	98.45	517	1	517	116654935	116655450	0
HNTXQRY02G5HQH	chr1	99.8	500	1	500	79469703	79469205	0
HNTXQRY02G5JWY	chr1	99.47	563	1	562	141724813	141725374	0
HNTXQRY02G5O2P	chr1	100	389	1	389	93606816	93606428	0
HNTXQRY02G5P6C	chr1	97.51	481	1	479	146590282	146590758	0
HNTXQRY02G5QGQ	chr1	98.96	483	1	478	76868204	76867722	0
HNTXQRY02G5T2B	chr1	98.32	537	1	537	90898276	90898808	0
HNTXQRY02G61K5	chr1	97.57	575	1	575	91318795	91319361	0
HNTXQRY02G6COU	chr1	97.8	590	1	584	39883318	39882731	0
HNTXQRY02G6NVB	chr1	99.53	425	44	468	57919027	57919451	0
HNTXQRY02G6QGE	chr1	99.8	503	1	503	68643484	68643985	0
HNTXQRY02G6S1K	chr1	99.78	465	1	465	57720630	57720166	0
HNTXQRY02G70GS	chr1	99.77	429	1	429	2251706	2252133	0
HNTXQRY02G73UQ	chr1	98.77	489	1	489	90722820	90723308	0
HNTXQRY02G76V0	chr1	99.13	346	1	343	59848371	59848026	0
HNTXQRY02G7C9L	chr1	99.37	473	1	472	72568335	72567863	0
HNTXQRY02G7JDE	chr1	98.71	543	1	541	63180547	63181085	0
HNTXQRY02G7TB9	chr1	99.8	502	1	501	114002817	114003318	0
HNTXQRY02G7TVW	chr1	97.88	520	1	511	107160377	107159859	0
HNTXQRY02G7Y0Z	chr1	99.79	471	1	470	69897653	69898123	0
HNTXQRY02G7YRT	chr1	99.2	502	1	502	81590654	81590157	0
HNTXQRY02G85UG	chr1	99.43	348	1	348	19375849	19375502	0
HNTXQRY02G89VQ	chr1	97.32	448	1	441	51616053	51615608	0
HNTXQRY02G8A2M	chr1	99.47	563	1	561	134384723	134385284	0
HNTXQRY02G8C7G	chr1	99.31	580	1	578	86099879	86100456	0
HNTXQRY02G8HEY	chr1	97.96	540	1	539	34985295	34985828	0
HNTXQRY02G8HLO	chr1	99.59	485	1	484	56339798	56340281	0
HNTXQRY02G8LE3	chr1	98.15	486	1	485	84463756	84464234	0
HNTXQRY02G8MZA	chr1	99.5	397	136	531	146536001	146535606	0
HNTXQRY02G8ZHH	chr1	99.32	292	1	292	65371322	65371611	1e-153
HNTXQRY02G9474	chr1	99.17	484	1	484	68454471	68453991	0
HNTXQRY02G94L5	chr1	99.32	443	1	441	75949153	75949594	0
HNTXQRY02GA1P4	chr1	97.92	337	1	337	128679812	128679480	1e-172
HNTXQRY02GADH6	chr1	99.79	470	1	470	52169267	52169735	0
HNTXQRY02GAPML	chr1	98.19	497	1	490	94530457	94529961	0
HNTXQRY02GBAXJ	chr1	98.5	467	7	473	76878427	76878891	0
HNTXQRY02GBAYV	chr1	99.19	370	52	421	93351550	93351917	0
HNTXQRY02GBBLD	chr1	99.77	438	1	438	63850922	63851359	0
HNTXQRY02GBJ9Q	chr1	99.55	444	1	444	96523756	96523314	0
HNTXQRY02GBUM6	chr1	99.4	501	1	499	64275323	64274824	0
HNTXQRY02GBX1X	chr1	99.68	316	4	319	65371324	65371638	9e-173
HNTXQRY02GC09C	chr1	98.89	359	1	356	93360102	93360460	0
HNTXQRY02GC76Y	chr1	99.37	473	1	473	19171389	19170919	0
HNTXQRY02GC90R	chr1	100	369	1	369	115293069	115293437	0
HNTXQRY02GCANX	chr1	98.56	418	1	417	55971393	55970976	0
HNTXQRY02GCB10	chr1	99.38	487	1	485	69555477	69554991	0
HNTXQRY02GCO9V	chr1	98.63	437	1	437	73096309	73096740	0
HNTXQRY02GCQ5A	chr1	99.8	509	3	511	34942434	34941927	0
HNTXQRY02GCQSY	chr1	96.53	490	1	483	5747785	5748270	0
HNTXQRY02GD036	chr1	99.63	269	150	418	57096674	57096942	5e-147
HNTXQRY02GD1EG	chr1	99.6	506	1	506	150310956	150311459	0
HNTXQRY02GDT3G	chr1	96.73	490	1	485	5747785	5748270	0
HNTXQRY02GE2MN	chr1	100	518	1	518	108843339	108843856	0
HNTXQRY02GE435	chr1	95.05	586	1	563	150780034	150779451	0
HNTXQRY02GEHFQ	chr1	99.67	299	1	299	1662266	1662564	6e-165
HNTXQRY02GENY1	chr1	98.96	384	1	384	127778459	127778841	0
HNTXQRY02GF4W4	chr1	99.16	475	1	474	35038626	35038152	0
HNTXQRY02GFBDR	chr1	96.77	495	1	495	145920178	145919695	0
HNTXQRY02GFFG3	chr1	100	475	1	475	67651319	67651793	0
HNTXQRY02GFK3P	chr1	99.38	323	1	322	117036523	117036202	5e-172
HNTXQRY02GFRZS	chr1	98.76	484	1	483	116660309	116660787	0
HNTXQRY02GFSQO	chr1	99.74	380	48	427	62843801	62843423	0
HNTXQRY02GG24W	chr1	98.82	424	1	422	141873824	141873402	0
HNTXQRY02GG4RY	chr1	99.35	460	1	460	127877671	127877215	0
HNTXQRY02GG7R5	chr1	99.63	534	1	534	34942435	34941904	0
HNTXQRY02GGB0K	chr1	99.13	346	1	343	59848371	59848026	0
HNTXQRY02GGC3W	chr1	99.06	532	7	538	59865253	59865782	0
HNTXQRY02GGLZ9	chr1	97.57	370	1	368	136858505	136858870	7e-174
HNTXQRY02GGQIS	chr1	98.84	519	2	515	77350491	77351008	0
HNTXQRY02GGQV4	chr1	98.87	529	1	528	108934642	108935166	0
HNTXQRY02GGSMW	chr1	100	525	1	525	86099836	86099312	0
HNTXQRY02GH799	chr1	99.38	320	4	323	65371324	65371641	2e-170
HNTXQRY02GHEJ7	chr1	96.73	490	1	489	64368155	64368640	0
HNTXQRY02GHHRB	chr1	99.8	508	3	510	152993789	152994295	0
HNTXQRY02GHQFW	chr1	99.57	230	69	298	2125430	2125201	1e-123
HNTXQRY02GHQSI	chr1	99.58	475	1	475	128081981	128082454	0
HNTXQRY02GHS7C	chr1	99.77	436	1	436	116225698	116226133	0
HNTXQRY02GHXV8	chr1	99.8	499	1	499	32061281	32061779	0
HNTXQRY02GI5JU	chr1	99.71	343	1	343	75865260	75865601	0
HNTXQRY02GI72M	chr1	98.37	429	1	427	1247450	1247875	0
HNTXQRY02GI7OU	chr1	98.64	516	1	513	50919072	50919584	0
HNTXQRY02GIAZS	chr1	98.32	537	1	537	90898276	90898808	0
HNTXQRY02GIPNU	chr1	95.83	456	1	444	18004024	18003569	0
HNTXQRY02GIW3M	chr1	99.41	338	241	578	56330243	56329906	0
HNTXQRY02GIWFL	chr1	97.79	226	1	225	127076633	127076409	3e-107
HNTXQRY02GJ20H	chr1	98.86	526	1	524	57289533	57290056	0
HNTXQRY02GJA3S	chr1	99.61	518	1	516	19225810	19226327	0
HNTXQRY02GJHUE	chr1	98.49	464	1	464	34942435	34941977	0
HNTXQRY02GJXWB	chr1	98.12	319	1	317	55756184	55755868	2e-155
HNTXQRY02GKAD4	chr1	98.8	499	1	494	76900934	76901432	0
HNTXQRY02GKG2V	chr1	98.03	457	1	457	130804012	130804459	0
HNTXQRY02GKG3Q	chr1	99.82	548	1	548	62851617	62851071	0
HNTXQRY02GKPXN	chr1	98.59	497	1	490	76868204	76867708	0
HNTXQRY02GL0IA	chr1	100	543	1	543	133166359	133166901	0
HNTXQRY02GL3I3	chr1	99.07	321	1	320	83720692	83721011	1e-168
HNTXQRY02GLEDM	chr1	98.83	597	1	595	32918358	32917763	0
HNTXQRY02GLFZI	chr1	99.8	495	1	495	43425269	43424776	0
HNTXQRY02GLVTQ	chr1	100	518	1	518	108843339	108843856	0
HNTXQRY02GLWQA	chr1	98.14	538	1	538	90898276	90898808	0
HNTXQRY02GM7NZ	chr1	98.92	461	1	461	127877671	127877215	0
HNTXQRY02GMB2B	chr1	98.62	290	133	422	132540339	132540051	6e-150
HNTXQRY02GMF2C	chr1	99.57	461	1	461	80077797	80078256	0
HNTXQRY02GMI3J	chr1	99.7	331	1	331	127318873	127319203	0
HNTXQRY02GMSQL	chr1	98.65	593	1	586	92221884	92222475	0
HNTXQRY02GMWGW	chr1	98.17	437	1	434	146537520	146537953	0
HNTXQRY02GMX5R	chr1	98.53	544	1	540	145419940	145419397	0
HNTXQRY02GMXF1	chr1	100	381	4	384	73097348	73097728	0
HNTXQRY02GN3SS	chr1	98.85	434	1	430	24954271	24953839	0
HNTXQRY02GN6MV	chr1	99.71	346	1	346	59848371	59848026	0
HNTXQRY02GNCAN	chr1	98.37	430	1	426	150177533	150177962	0
HNTXQRY02GNNQL	chr1	99.65	288	1	288	95996241	95995954	2e-158
HNTXQRY02GNORV	chr1	99.13	461	1	461	127877671	127877215	0
HNTXQRY02GNSDO	chr1	98.77	569	1	567	2522031	2521465	0
HNTXQRY02GNUGF	chr1	99.79	481	1	481	151799605	151799126	0
HNTXQRY02GNVA6	chr1	98.14	538	1	538	90898276	90898808	0
HNTXQRY02GNZFG	chr1	99.25	535	14	547	25170060	25170594	0
HNTXQRY02GO1OY	chr1	99.3	571	1	571	115194365	115194931	0
HNTXQRY02GO7B6	chr1	99.6	503	18	520	86101617	86102117	0
HNTXQRY02GOAT5	chr1	99.8	511	1	511	128476552	128476043	0
HNTXQRY02GODPL	chr1	99.82	542	1	542	114475254	114475794	0
HNTXQRY02GOESN	chr1	100	427	1	427	82328136	82327710	0
HNTXQRY02GOYBO	chr1	99.77	432	1	432	63850922	63851353	0
HNTXQRY02GP300	chr1	97.79	453	1	450	112455696	112456145	0
HNTXQRY02GP5RO	chr1	98.6	357	108	460	19494095	19493739	0
HNTXQRY02GPDCA	chr1	99.1	555	1	555	104421476	104422027	0
HNTXQRY02GPIAA	chr1	99.8	491	1	491	79469703	79469214	0
HNTXQRY02GPNHT	chr1	99.35	464	1	463	130531871	130531408	0
HNTXQRY02GPZ4R	chr1	99.79	480	1	480	124978975	124978497	0
HNTXQRY02GQ35M	chr1	98.55	415	1	413	68854263	68853850	0
HNTXQRY02GQ3M4	chr1	98.12	533	1	528	721108	720577	0
HNTXQRY02GQ94A	chr1	99.78	461	1	461	110492898	110492439	0
HNTXQRY02GQ96M	chr1	99.41	340	1	340	93855613	93855275	0
HNTXQRY02GQIJR	chr1	99.25	402	1	402	70555044	70554643	0
HNTXQRY02GQJ6Z	chr1	98.31	593	1	586	92221884	92222475	0
HNTXQRY02GQO94	chr1	99.24	528	1	525	116092140	116091614	0
HNTXQRY02GQRXO	chr1	98.66	521	1	516	107160377	107159859	0
HNTXQRY02GR2Q0	chr1	99.78	450	1	450	67651319	67651767	0
HNTXQRY02GR9VZ	chr1	99.62	525	1	524	62827015	62827538	0
HNTXQRY02GRA28	chr1	98.72	470	1	469	111394561	111394093	0
HNTXQRY02GRD3E	chr1	98.43	511	1	507	125210882	125211390	0
HNTXQRY02GREL4	chr1	99.34	455	2	455	19171387	19170934	0
HNTXQRY02GREW3	chr1	99.37	475	1	473	124202618	124202144	0
HNTXQRY02GRJZ7	chr1	99.82	558	1	557	34272139	34272696	0
HNTXQRY02GRLQ8	chr1	99.37	474	1	474	122745008	122745479	0
HNTXQRY02GRQVU	chr1	99.77	436	1	436	116225698	116226133	0
HNTXQRY02GRXZK	chr1	98.84	519	1	518	130474372	130473857	0
HNTXQRY02GSJ3P	chr1	97	467	1	466	142721129	142721595	0
HNTXQRY02GSKPR	chr1	99.58	471	1	471	134421753	134422221	0
HNTXQRY02GSMMD	chr1	98.1	525	1	525	90898276	90898795	0
HNTXQRY02GT6XK	chr1	98.56	418	1	417	55971393	55970976	0
HNTXQRY02GT8H8	chr1	98.59	497	1	494	23285596	23285101	0
HNTXQRY02GTBC4	chr1	98.86	526	1	523	80074920	80074396	0
HNTXQRY02GTF90	chr1	98.69	533	3	534	73771795	73771265	0
HNTXQRY02GTIC9	chr1	98.32	537	1	537	90898276	90898808	0
HNTXQRY02GTKZH	chr1	100	287	1	287	32202269	32202555	3e-160
HNTXQRY02GTLWA	chr1	99.78	452	1	451	144203305	144202854	0
HNTXQRY02GU457	chr1	99.3	429	1	429	127877671	127877246	0
HNTXQRY02GUAQS	chr1	99.41	509	1	508	141386415	141385907	0
HNTXQRY02GUB1N	chr1	98.25	229	1	229	34942398	34942622	1e-106
HNTXQRY02GUEGL	chr1	98.91	550	5	553	146154993	146155539	0
HNTXQRY02GUR6P	chr1	98.81	503	1	501	114611355	114611854	0
HNTXQRY02GV1JH	chr1	100	503	1	503	66482039	66481537	0
HNTXQRY02GV3E5	chr1	99.61	509	1	509	139736040	139736548	0
HNTXQRY02GV5XQ	chr1	97.83	460	1	460	127877671	127877219	0
HNTXQRY02GV9IH	chr1	100	415	1	415	3156628	3156214	0
HNTXQRY02GVLM0	chr1	98.35	485	1	482	125948181	125947699	0
HNTXQRY02GVUF6	chr1	99.31	580	1	580	22687354	22687929	0
HNTXQRY02GVVTE	chr1	99.12	454	1	454	127877671	127877222	0
HNTXQRY02GVWGF	chr1	98.09	418	1	418	91506625	91506210	0
HNTXQRY02GW1AE	chr1	98.27	346	1	340	59848371	59848026	2e-178
HNTXQRY02GW7N8	chr1	98.01	453	1	450	150177533	150177982	0
HNTXQRY02GWH6F	chr1	99.25	402	1	402	82532215	82531816	0
HNTXQRY02GWJMU	chr1	99.19	493	1	490	150690045	150690537	0
HNTXQRY02GWPT8	chr1	99.43	527	1	527	130771791	130771266	0
HNTXQRY02GWVU9	chr1	99.82	552	1	552	32231960	32232510	0
HNTXQRY02GWVVI	chr1	99.41	505	1	504	117163032	117162529	0
HNTXQRY02GX17B	chr1	98.59	498	1	494	94530457	94529961	0
HNTXQRY02GX8Q8	chr1	99.34	453	1	453	51491187	51490736	0
HNTXQRY02GXNST	chr1	99.57	233	1	233	143524661	143524892	4e-123
HNTXQRY02GXT2J	chr1	96.84	475	1	464	84727871	84728344	0
HNTXQRY02GXZ3L	chr1	98.91	460	1	456	721108	720649	0
HNTXQRY02GY1MB	chr1	99.01	406	3	407	44663269	44663672	0
HNTXQRY02GY30C	chr1	99.81	521	1	521	34942435	34941916	0
HNTXQRY02GY3BL	chr1	100	456	1	456	20075150	20074695	0
HNTXQRY02GY9HB	chr1	98.51	605	1	604	64384650	64385248	0
HNTXQRY02GYX0D	chr1	99.78	448	27	473	119897679	119897232	0
HNTXQRY02GZ6PX	chr1	99.16	239	1	239	56015407	56015645	1e-126
HNTXQRY02GZHTI	chr1	98.78	491	1	490	32918358	32917870	0
HNTXQRY02GZJZO	chr1	98.92	462	1	458	76868204	76867744	0
HNTXQRY02GZMBB	chr1	99.32	444	1	442	721108	720665	0
HNTXQRY02H05UU	chr1	98.7	540	1	539	25180805	25181340	0
HNTXQRY02H0E9R	chr1	97.93	629	1	627	133627771	133628391	0
HNTXQRY02H0HJV	chr1	99.53	428	1	427	67651319	67651745	0
HNTXQRY02H0NAX	chr1	99.3	569	1	568	125165290	125164723	0
HNTXQRY02H0SIU	chr1	98	451	1	445	62826834	62826385	0
HNTXQRY02H0X3N	chr1	99.31	436	1	436	63180547	63180980	0
HNTXQRY02H0XMK	chr1	99.77	427	1	426	88324877	88324451	0
HNTXQRY02H0XNH	chr1	98.03	458	1	458	127877671	127877222	0
HNTXQRY02H179F	chr1	100	196	14	209	56675330	56675135	1e-105
HNTXQRY02H1CYS	chr1	99.64	280	1	280	146259281	146259002	1e-153
HNTXQRY02H1ESN	chr1	99.13	574	1	573	63180547	63181117	0
HNTXQRY02H1IOY	chr1	98.8	583	1	580	63180547	63181126	0
HNTXQRY02H1K05	chr1	98.86	527	1	526	130771791	130771266	0
HNTXQRY02H290D	chr1	98.59	568	1	565	130474372	130473807	0
HNTXQRY02H2DKD	chr1	97.7	521	1	515	107160377	107159859	0
HNTXQRY02H2JQY	chr1	98.88	538	1	537	112419024	112419560	0
HNTXQRY02H2LUQ	chr1	98.46	456	1	452	62764372	62764827	0
HNTXQRY02H3BRK	chr1	98.66	449	1	449	67628207	67627764	0
HNTXQRY02H3C3Q	chr1	99.3	427	1	427	96187101	96186676	0
HNTXQRY02H3F8R	chr1	100	443	1	443	63313752	63313310	0
HNTXQRY02H3I10	chr1	98.06	412	1	411	110230831	110230421	0
HNTXQRY02H3MB0	chr1	97.12	486	1	482	50280141	50280626	0
HNTXQRY02H3OUM	chr1	99.44	531	1	529	19225810	19226340	0
HNTXQRY02H3QYP	chr1	99.56	455	2	455	145866634	145867087	0
HNTXQRY02H3R9F	chr1	96.37	386	1	381	86263554	86263932	4e-157
HNTXQRY02H3V68	chr1	99.63	535	1	535	57247173	57246640	0
HNTXQRY02H3YN9	chr1	99.5	199	4	202	65371324	65371521	4e-103
HNTXQRY02H43D8	chr1	98.08	522	1	518	721108	720587	0
HNTXQRY02H457O	chr1	98.96	483	1	480	76868204	76867722	0
HNTXQRY02H48WI	chr1	99.11	449	1	448	42899154	42898708	0
HNTXQRY02H4IJ5	chr1	100	413	1	413	116660279	116659867	0
HNTXQRY02H4QL7	chr1	98.06	258	1	258	58768839	58768585	1e-129
HNTXQRY02H4UFN	chr1	99.46	557	1	556	104421476	104422031	0
HNTXQRY02H4X1X	chr1	100	196	88	283	123846265	123846460	1e-105
HNTXQRY02H53BM	chr1	98.4	500	1	498	146751570	146752066	0
HNTXQRY02H58X7	chr1	97.9	523	1	522	34942435	34941919	0
HNTXQRY02H5DDC	chr1	99.43	526	1	524	50919072	50919596	0
HNTXQRY02H5LM1	chr1	99.51	410	1	409	42899154	42898745	0
HNTXQRY02H5M9Y	chr1	100	548	1	548	34272139	34272686	0
HNTXQRY02H5PTU	chr1	100	467	1	467	151799605	151799139	0
HNTXQRY02H68VT	chr1	99.2	497	1	493	76868204	76867708	0
HNTXQRY02H6DVH	chr1	99.53	422	44	465	57919027	57919448	0
HNTXQRY02H6HDV	chr1	99.22	513	1	513	93058013	93057502	0
HNTXQRY02H6NN6	chr1	98.14	538	1	538	90898276	90898808	0
HNTXQRY02H6SD3	chr1	99.42	513	1	513	34942435	34941926	0
HNTXQRY02H6VFJ	chr1	98.64	368	1	367	143848246	143848612	0
HNTXQRY02H6ZJ3	chr1	98.84	346	1	342	59848371	59848026	0
HNTXQRY02H701B	chr1	100	480	1	480	63097366	63096887	0
HNTXQRY02H71Y5	chr1	98.65	520	1	518	130474372	130473857	0
HNTXQRY02H7IM0	chr1	99.56	458	1	457	110492898	110492442	0
HNTXQRY02H7K28	chr1	98.9	456	1	454	127078479	127078024	0
HNTXQRY02H7KTD	chr1	98.98	488	1	483	76868204	76867717	0
HNTXQRY02H7KZ3	chr1	98.85	436	1	432	18257966	18257531	0
HNTXQRY02H7NYW	chr1	98.92	371	1	368	89931881	89932251	0
HNTXQRY02H8KJ7	chr1	95.47	486	1	467	128318860	128318376	0
HNTXQRY02H8KPW	chr1	98.9	544	1	542	67047138	67047678	0
HNTXQRY02H8TMO	chr1	98.04	510	4	513	146198606	146199115	0
HNTXQRY02H921J	chr1	99.56	452	1	452	130538737	130538287	0
HNTXQRY02H9667	chr1	99.78	448	1	448	21447301	21447748	0
HNTXQRY02H9ER1	chr1	99.54	437	1	437	104979963	104979529	0
HNTXQRY02H9T0H	chr1	98.62	509	1	505	19157543	19158049	0
HNTXQRY02H9YGP	chr1	99.76	415	1	415	42847459	42847046	0
HNTXQRY02H9Z3Z	chr1	99.79	477	1	477	21587128	21587603	0
HNTXQRY02HABSC	chr1	98.59	567	1	566	34985295	34985855	0
HNTXQRY02HAH5P	chr1	98.83	514	1	514	65099595	65099087	0
HNTXQRY02HAP06	chr1	98.83	512	1	509	67047138	67047648	0
HNTXQRY02HAW4B	chr1	96.23	265	94	358	27330127	27330390	1e-120
HNTXQRY02HAZXT	chr1	98.19	443	1	436	107105401	107104960	0
HNTXQRY02HB2YS	chr1	100	354	48	401	62843801	62843448	0
HNTXQRY02HB541	chr1	94	467	1	460	134934940	134935400	0
HNTXQRY02HB64U	chr1	99.35	460	1	460	127877671	127877215	0
HNTXQRY02HB6JT	chr1	99.4	498	1	498	130282547	130283042	0
HNTXQRY02HBJU6	chr1	100	281	1	281	69870347	69870067	2e-156
HNTXQRY02HBQEP	chr1	98.99	398	1	397	2499742	2499345	0
HNTXQRY02HBQHI	chr1	98.45	582	1	582	68627730	68627157	0
HNTXQRY02HBS73	chr1	95.61	456	1	444	18004024	18003569	0
HNTXQRY02HC0IM	chr1	99.15	472	1	471	32404372	32403903	0
HNTXQRY02HC74D	chr1	99.82	544	1	544	146827577	146828119	0
HNTXQRY02HCEI0	chr1	98.72	392	166	555	19606344	19605953	0
HNTXQRY02HCF54	chr1	98.48	461	1	460	19171389	19170934	0
HNTXQRY02HCLTW	chr1	100	216	1	216	144197686	144197471	1e-117
HNTXQRY02HCOQS	chr1	99.8	495	1	495	3106517	3107011	0
HNTXQRY02HCZ4U	chr1	99.38	322	8	328	88322709	88323029	1e-171
HNTXQRY02HD08O	chr1	99.16	476	20	492	76900958	76901432	0
HNTXQRY02HD3TJ	chr1	99.26	404	1	401	124215502	124215905	0
HNTXQRY02HDB3L	chr1	99.59	489	1	489	69555477	69554991	0
HNTXQRY02HDF8O	chr1	99.62	522	1	522	34942435	34941915	0
HNTXQRY02HDFG5	chr1	100	502	1	502	114002817	114003318	0
HNTXQRY02HDV2O	chr1	99.81	515	1	515	150723317	150723830	0
HNTXQRY02HDWYS	chr1	98.53	544	1	539	67047138	67047679	0
HNTXQRY02HE2G6	chr1	98.6	356	1	354	58084197	58084551	0
HNTXQRY02HEMUG	chr1	98.7	462	1	462	127877671	127877215	0
HNTXQRY02HEUX5	chr1	98.73	472	1	472	90783626	90784092	0
HNTXQRY02HEVBT	chr1	98.25	628	1	627	1219098	1218479	0
HNTXQRY02HFDJE	chr1	99.78	451	1	450	370599	371049	0
HNTXQRY02HFOO5	chr1	99.79	484	1	484	125165290	125164808	0
HNTXQRY02HFVR9	chr1	99.8	509	1	509	3106517	3107025	0
HNTXQRY02HG23N	chr1	98.5	535	1	531	67047138	67047669	0
HNTXQRY02HG789	chr1	99.57	468	1	468	146743816	146743349	0
HNTXQRY02HGMAQ	chr1	98.25	458	1	457	111394561	111394107	0
HNTXQRY02HGNH7	chr1	99.57	467	5	470	43456331	43456796	0
HNTXQRY02HGUEC	chr1	99.6	500	1	500	63097366	63096869	0
HNTXQRY02HGZPB	chr1	98.07	414	1	412	57584818	57585230	0
HNTXQRY02HH3Z9	chr1	98.91	552	1	552	20074052	20074597	0
HNTXQRY02HH755	chr1	99.81	519	1	519	44728058	44727540	0
HNTXQRY02HH8ZR	chr1	98.96	480	1	478	65719428	65718952	0
HNTXQRY02HHILJ	chr1	99.35	459	1	458	127877671	127877215	0
HNTXQRY02HHN42	chr1	95.41	327	1	326	139462332	139462658	9e-146
HNTXQRY02HHVGW	chr1	99.71	343	1	343	82477049	82476708	0
HNTXQRY02HHX9T	chr1	99.44	531	1	531	49151714	49151184	0
HNTXQRY02HHXMW	chr1	98.09	418	1	418	91506625	91506210	0
HNTXQRY02HI2CC	chr1	99.07	432	1	430	20911815	20912245	0
HNTXQRY02HIADP	chr1	99	499	1	499	63310729	63311226	0
HNTXQRY02HIC3M	chr1	100	476	1	476	111316232	111315757	0
HNTXQRY02HIJYA	chr1	99.11	448	1	448	127877671	127877227	0
HNTXQRY02HJ227	chr1	98.75	558	1	558	9207987	9208539	0
HNTXQRY02HJ6GV	chr1	100	196	88	283	123846265	123846460	1e-105
HNTXQRY02HJ7YJ	chr1	98.66	599	1	591	63854787	63854189	0
HNTXQRY02HJCXW	chr1	96.02	502	1	485	128318860	128318360	0
HNTXQRY02HJIHN	chr1	100	219	1	219	64698940	64699158	9e-120
HNTXQRY02HJIP7	chr1	97.92	528	1	527	82470928	82470410	0
HNTXQRY02HK0ET	chr1	99.69	322	1	321	117036523	117036202	4e-176
HNTXQRY02HK5L0	chr1	99.41	512	1	512	84445501	84444993	0
HNTXQRY02HKJHK	chr1	99.45	550	1	550	62851617	62851071	0
HNTXQRY02HKS15	chr1	98.8	500	1	497	130474372	130473874	0
HNTXQRY02HKWYK	chr1	98.99	497	1	492	76868204	76867708	0
HNTXQRY02HKYK0	chr1	98.32	537	1	537	90898276	90898808	0
HNTXQRY02HL14I	chr1	98.32	477	1	472	132376778	132377251	0
HNTXQRY02HLK0X	chr1	99.3	426	137	561	81207375	81207798	0
HNTXQRY02HLLA7	chr1	99.53	424	2	423	44737130	44737553	0
HNTXQRY02HLVBB	chr1	99.8	499	1	499	117154463	117154961	0
HNTXQRY02HMHVZ	chr1	99.22	256	1	254	32404162	32403907	5e-132
[truncated: 95,237 more rows]
