# Supplementary material for: Characterization of Liaoning Cashmere Goat Transcriptome: Sequencing, De Novo Assembly, Functional Annotation and Comparative Analysis
Source: PLoS One. 2013 Oct 9;8(10):e77062. doi: 10.1371/journal.pone.0077062 (PMC3793953; doi:10.1371/journal.pone.0077062)
Supplement: Table S5 — The result of Liaoning cashmere goat unigenes aligned to 22,175 goat protein-coding genes. (XLSX) [file pone.0077062.s005.xlsx]

## Sheet: Sheet1
Query	Query Length	Sbjct Length	Query Alignment	Sbjct Alignment	Annotation	E Value	Identity	Identity_Rate	QueryStrand	SubjectStrand	QueryStart	QueryEnd
HN40NPI01AUM1J	381	1980	17.85	3.43	GOAT_ENSBTAP00000000005 [mRNA] locus=scaffold264:498319:584611:+	2e-31	68/68	100	212	279	1073	1140
HN40NPI01AHBC0	526	1980	31.75	8.43	GOAT_ENSBTAP00000000005 [mRNA] locus=scaffold264:498319:584611:+	5e-82	167/168	99.4	342	509	1140	1307
HNTXQRY02HJR4D	490	789	26.73	16.6	GOAT_ENSBTAP00000000013 [mRNA] locus=scaffold694:602266:623167:+	7e-69	131/131	100	201	331	306	436
HNTXQRY02F32SB	492	789	26.63	16.6	GOAT_ENSBTAP00000000013 [mRNA] locus=scaffold694:602266:623167:+	7e-69	131/131	100	201	331	306	436
HN40NPI01E5IVO	373	789	51.47	24.33	GOAT_ENSBTAP00000000013 [mRNA] locus=scaffold694:602266:623167:+	1e-105	192/192	100	182	373	1	192
isotig12067	668	585	87.43	99.83	GOAT_ENSBTAP00000000022 [mRNA] locus=scaffold310:1613958:1670094:-	0	584/584	100	76	659	1	585
HQDJLS201ELINF	511	981	28.77	14.98	GOAT_ENSBTAP00000000024 [mRNA] locus=scaffold310:1684207:1734140:-	2e-78	147/147	100	203	349	721	867
HQDJLS201AQ66X	123	612	100	20.1	GOAT_ENSBTAP00000000027 [mRNA] locus=scaffold1048:406703:443916:-	9e-65	123/123	100	1	123	488	610
HN40NPI01C9QFP	394	612	69.54	44.77	GOAT_ENSBTAP00000000027 [mRNA] locus=scaffold1048:406703:443916:-	1e-100	274/304	90.13	91	394	56	359
HQDJLS201DT3HG	699	849	87.84	72.67	GOAT_ENSBTAP00000000033 [mRNA] locus=scaffold1335:672085:681551:+	0	614/617	99.51	83	699	108	849
HQDJLS201CRPPW	652	849	87.27	67.37	GOAT_ENSBTAP00000000033 [mRNA] locus=scaffold1335:672085:681551:+	0	569/570	99.82	83	652	156	849
HQDJLS201CA0MD	642	849	86.92	66.08	GOAT_ENSBTAP00000000033 [mRNA] locus=scaffold1335:672085:681551:+	0	558/560	99.64	83	642	166	849
HQDJLS201C98I7	572	849	78.85	53.12	GOAT_ENSBTAP00000000033 [mRNA] locus=scaffold1335:672085:681551:+	0	451/452	99.78	83	534	397	849
HQDJLS201CYCEW	546	1074	100	50.84	GOAT_ENSBTAP00000000036 [mRNA] locus=scaffold896:2277522:2286295:+	0	546/546	100	1	546	4	549
HQDJLS201CY9TY	362	1074	85.91	28.96	GOAT_ENSBTAP00000000036 [mRNA] locus=scaffold896:2277522:2286295:+	1e-155	311/316	98.42	1	316	622	932
HQDJLS201AGWKW	533	1074	100	49.63	GOAT_ENSBTAP00000000036 [mRNA] locus=scaffold896:2277522:2286295:+	0	533/533	100	1	533	17	549
HNTXQRY02F6ADS	605	1074	29.26	16.48	GOAT_ENSBTAP00000000036 [mRNA] locus=scaffold896:2277522:2286295:+	3e-96	177/177	100	1	177	772	948
HN40NPI01DT3IF	158	1074	97.47	14.34	GOAT_ENSBTAP00000000036 [mRNA] locus=scaffold896:2277522:2286295:+	8e-69	154/158	97.47	1	158	161	315
HN40NPI01CLJXN	416	1074	99.52	38.55	GOAT_ENSBTAP00000000036 [mRNA] locus=scaffold896:2277522:2286295:+	0	414/415	99.76	2	416	17	430
HN40NPI01C5N0A	346	1074	99.71	32.12	GOAT_ENSBTAP00000000036 [mRNA] locus=scaffold896:2277522:2286295:+	0	345/345	100	2	346	86	430
HN40NPI01DBUO9	376	489	100	76.89	GOAT_ENSBTAP00000000044 [mRNA] locus=scaffold3643:281635:282220:-	0	376/376	100	1	376	81	457
HNTXQRY02IIA17	175	594	62.29	18.35	GOAT_ENSBTAP00000000049 [mRNA] locus=scaffold3643:298159:299485:-	2e-54	109/110	99.09	12	121	485	594
HN40NPI01B13DS	424	1155	99.53	36.54	GOAT_ENSBTAP00000000050 [mRNA] locus=scaffold3643:311295:316519:-	0	422/424	99.53	1	424	383	804
isotig13934	532	621	26.69	22.87	GOAT_ENSBTAP00000000051 [mRNA] locus=scaffold2075:155466:158916:-	2e-75	142/142	100	115	256	480	621
HQDJLS201CKFAP	585	1479	49.91	19.74	GOAT_ENSBTAP00000000054 [mRNA] locus=scaffold1383:222152:243610:-	1e-165	292/292	100	1	292	1188	1479
HNTXQRY02HJXUO	438	1479	13.01	3.85	GOAT_ENSBTAP00000000054 [mRNA] locus=scaffold1383:222152:243610:-	9e-25	57/57	100	377	433	1423	1479
isotig12054	671	369	54.99	100	GOAT_ENSBTAP00000000055 [mRNA] locus=scaffold8341:245146:245920:-	0	369/369	100	24	392	1	369
HN40NPI01ES35J	292	369	82.19	65.04	GOAT_ENSBTAP00000000055 [mRNA] locus=scaffold8341:245146:245920:-	1e-62	240/263	91.25	13	275	86	366
HQDJLS201AUDH9	516	2883	99.42	17.79	GOAT_ENSBTAP00000000063 [mRNA] locus=scaffold841:872644:882525:-	0	513/516	99.42	1	516	2256	2773
HQDJLS201DQ10I	517	2817	66.34	12.18	GOAT_ENSBTAP00000000069 [mRNA] locus=scaffold544:187302:190489:-	0	343/344	99.71	174	517	2454	2796
HQDJLS201CM7O1	446	2817	30.72	4.86	GOAT_ENSBTAP00000000069 [mRNA] locus=scaffold544:187302:190489:-	2e-72	137/137	100	1	137	2660	2796
HQDJLS201CLZ7A	246	2817	99.19	8.66	GOAT_ENSBTAP00000000069 [mRNA] locus=scaffold544:187302:190489:-	1e-130	244/246	99.19	1	246	1715	1959
HQDJLS201CF3F4	598	2817	99.83	21.19	GOAT_ENSBTAP00000000069 [mRNA] locus=scaffold544:187302:190489:-	0	597/598	99.83	1	598	2193	2790
HQDJLS201BJPEF	411	2817	100	14.59	GOAT_ENSBTAP00000000069 [mRNA] locus=scaffold544:187302:190489:-	0	411/411	100	1	411	2263	2673
HNTXQRY02HR9P6	534	2817	98.31	18.64	GOAT_ENSBTAP00000000069 [mRNA] locus=scaffold544:187302:190489:-	0	525/529	99.24	1	529	1665	2193
HN40NPI01E2853	287	2817	98.61	10.05	GOAT_ENSBTAP00000000069 [mRNA] locus=scaffold544:187302:190489:-	1e-139	283/287	98.61	1	287	2413	2696
isotig04722	1402	687	35.45	72.34	GOAT_ENSBTAP00000000072 [mRNA] locus=scaffold150:563837:584858:+	0	497/498	99.8	900	1397	181	687
isotig10846	751	339	45.01	99.71	GOAT_ENSBTAP00000000074 [mRNA] locus=scaffold5388:25742:26869:+	0	338/338	100	353	690	2	339
isotig08113	956	2697	37.03	13.13	GOAT_ENSBTAP00000000078 [mRNA] locus=scaffold299:1168880:1191474:+	0	354/354	100	603	956	2344	2697
HQDJLS201CH9D9	625	2697	21.92	5.08	GOAT_ENSBTAP00000000078 [mRNA] locus=scaffold299:1168880:1191474:+	1e-27	137/162	84.57	391	552	553	714
isotig14179	506	1185	22.13	9.45	GOAT_ENSBTAP00000000080 [mRNA] locus=scaffold18:4512214:4529181:+	2e-57	112/112	100	395	506	1074	1185
HN40NPI01D548K	363	1185	99.72	30.55	GOAT_ENSBTAP00000000080 [mRNA] locus=scaffold18:4512214:4529181:+	0	362/363	99.72	1	363	635	999
HN40NPI01CY1UM	267	1185	97.75	22.03	GOAT_ENSBTAP00000000080 [mRNA] locus=scaffold18:4512214:4529181:+	1e-127	261/267	97.75	1	267	738	999
HN40NPI01AT9OI	372	1185	99.46	31.22	GOAT_ENSBTAP00000000080 [mRNA] locus=scaffold18:4512214:4529181:+	0	370/372	99.46	1	372	625	999
isotig04621	1428	885	49.37	79.66	GOAT_ENSBTAP00000000081 [mRNA] locus=scaffold2951:239786:246907:-	0	705/707	99.72	183	1056	3	885
HQDJLS201C6P3G	527	2823	99.62	18.6	GOAT_ENSBTAP00000000084 [mRNA] locus=scaffold830:435338:501376:+	0	525/527	99.62	1	527	2204	2729
isotig11276	722	456	62.88	99.56	GOAT_ENSBTAP00000000086 [mRNA] locus=scaffold830:526067:535276:+	0	454/455	99.78	239	693	2	456
isotig08989	889	1332	60.74	40.54	GOAT_ENSBTAP00000000088 [mRNA] locus=scaffold1857:190851:196233:+	0	540/540	100	1	540	793	1332
HQDJLS201CGCGA	533	1209	100	44.09	GOAT_ENSBTAP00000000091 [mRNA] locus=scaffold62:2725106:2733217:-	0	533/533	100	1	533	529	1061
HNTXQRY02HOAPB	430	1209	28.6	10.17	GOAT_ENSBTAP00000000091 [mRNA] locus=scaffold62:2725106:2733217:-	4e-64	123/123	100	308	430	7	129
HN40NPI01E1M9N	373	1209	99.2	30.6	GOAT_ENSBTAP00000000091 [mRNA] locus=scaffold62:2725106:2733217:-	0	370/373	99.2	1	373	595	965
HN40NPI01CWV7H	272	1209	99.26	22.33	GOAT_ENSBTAP00000000091 [mRNA] locus=scaffold62:2725106:2733217:-	1e-142	270/271	99.63	1	271	773	1045
isotig10597	771	1551	82.88	41.2	GOAT_ENSBTAP00000000094 [mRNA] locus=scaffold1230:18932:24602:+	0	639/641	99.69	1	641	912	1551
isotig03089	2449	939	13.03	33.97	GOAT_ENSBTAP00000000096 [mRNA] locus=scaffold1544:227273:393886:+	1e-180	319/319	100	2131	2449	621	939
isotig12083	668	477	71.26	99.79	GOAT_ENSBTAP00000000100 [mRNA] locus=scaffold532:1980431:1985335:+	0	476/477	99.79	101	577	1	477
HQDJLS201EKPY4	450	477	20.44	19.29	GOAT_ENSBTAP00000000100 [mRNA] locus=scaffold532:1980431:1985335:+	1e-45	92/92	100	1	92	137	228
HQDJLS201AUS7Z	554	477	16.61	19.29	GOAT_ENSBTAP00000000100 [mRNA] locus=scaffold532:1980431:1985335:+	1e-45	92/92	100	1	92	137	228
isotig03752	1719	723	12.27	29.18	GOAT_ENSBTAP00000000104 [mRNA] locus=scaffold181:716306:737950:-	1e-116	211/211	100	1509	1719	513	723
isotig14266	498	1485	85.14	28.55	GOAT_ENSBTAP00000000106 [mRNA] locus=scaffold181:752063:786732:-	0	424/424	100	75	498	1062	1485
HN40NPI01ET1KT	477	1485	23.48	7.54	GOAT_ENSBTAP00000000106 [mRNA] locus=scaffold181:752063:786732:-	2e-53	112/112	100	212	323	575	687
HN40NPI01AWQBB	330	1485	34.24	7.61	GOAT_ENSBTAP00000000106 [mRNA] locus=scaffold181:752063:786732:-	2e-58	113/113	100	212	324	575	687
HQDJLS201CC0GK	519	3882	63.78	8.53	GOAT_ENSBTAP00000000107 [mRNA] locus=scaffold180:931631:959375:+	0	331/331	100	1	331	3552	3882
HQDJLS201A3R1Z	390	3882	99.23	9.97	GOAT_ENSBTAP00000000107 [mRNA] locus=scaffold180:931631:959375:+	0	387/390	99.23	1	390	734	1122
HNTXQRY02IDENE	536	3882	33.21	4.59	GOAT_ENSBTAP00000000107 [mRNA] locus=scaffold180:931631:959375:+	9e-87	178/181	98.34	356	536	3704	3882
HN40NPI01EHL06	380	3882	50.79	4.97	GOAT_ENSBTAP00000000107 [mRNA] locus=scaffold180:931631:959375:+	1e-106	193/193	100	1	193	3690	3882
HN40NPI01D6JM5	300	3882	61.33	4.74	GOAT_ENSBTAP00000000107 [mRNA] locus=scaffold180:931631:959375:+	6e-99	184/185	99.46	1	185	2949	3133
isotig03767	1708	1146	49.53	73.82	GOAT_ENSBTAP00000000109 [mRNA] locus=scaffold180:960883:963893:-	0	846/846	100	1	846	301	1146
HNTXQRY02JN8GP	363	1146	68.6	21.73	GOAT_ENSBTAP00000000109 [mRNA] locus=scaffold180:960883:963893:-	1e-139	249/249	100	1	249	3	251
HQDJLS201ELQW3	507	489	91.32	94.68	GOAT_ENSBTAP00000000115 [mRNA] locus=scaffold84:824184:827615:-	0	463/469	98.72	33	501	1	489
HN40NPI01E6IZF	405	489	29.88	24.74	GOAT_ENSBTAP00000000115 [mRNA] locus=scaffold84:824184:827615:-	1e-51	121/123	98.37	1	123	1	124
HN40NPI01DOCHX	309	489	99.35	62.78	GOAT_ENSBTAP00000000115 [mRNA] locus=scaffold84:824184:827615:-	1e-140	307/309	99.35	1	309	47	375
HN40NPI01CLQQT	436	489	16.28	14.52	GOAT_ENSBTAP00000000115 [mRNA] locus=scaffold84:824184:827615:-	4e-33	71/71	100	1	71	1	71
isotig06420	1141	1845	26.91	16.64	GOAT_ENSBTAP00000000119 [mRNA] locus=scaffold841:1440075:1456017:-	1e-173	307/307	100	1	307	1539	1845
HQDJLS201DQF71	697	1845	49.07	18.54	GOAT_ENSBTAP00000000119 [mRNA] locus=scaffold841:1440075:1456017:-	0	342/342	100	1	342	340	681
HQDJLS201DJVHZ	596	1845	57.38	18.54	GOAT_ENSBTAP00000000119 [mRNA] locus=scaffold841:1440075:1456017:-	0	342/342	100	1	342	340	681
HQDJLS201ALNQW	608	1845	56.25	18.54	GOAT_ENSBTAP00000000119 [mRNA] locus=scaffold841:1440075:1456017:-	1e-174	342/347	98.56	1	347	340	681
isotig03212	2182	1518	62.05	89.2	GOAT_ENSBTAP00000000121 [mRNA] locus=scaffold185:11805425:11841998:-	0	1354/1356	99.85	827	2182	164	1518
HN40NPI01CQNIG	310	567	100	54.67	GOAT_ENSBTAP00000000139 [mRNA] locus=scaffold782:3039904:3059312:-	1e-176	310/310	100	1	310	226	535
HN40NPI01BBZCM	310	567	100	54.67	GOAT_ENSBTAP00000000139 [mRNA] locus=scaffold782:3039904:3059312:-	1e-176	310/310	100	1	310	226	535
HN40NPI01ANBQ1	420	567	85.48	63.32	GOAT_ENSBTAP00000000139 [mRNA] locus=scaffold782:3039904:3059312:-	0	359/359	100	62	420	209	567
HN40NPI01A823G	343	567	100	60.49	GOAT_ENSBTAP00000000139 [mRNA] locus=scaffold782:3039904:3059312:-	0	343/343	100	1	343	53	395
HN40NPI01A0WL0	440	567	85.91	66.67	GOAT_ENSBTAP00000000139 [mRNA] locus=scaffold782:3039904:3059312:-	0	378/379	99.74	62	440	190	567
isotig11012	745	1089	62.55	42.79	GOAT_ENSBTAP00000000141 [mRNA] locus=scaffold244:801352:811961:+	0	466/466	100	280	745	45	510
HQDJLS201CB5DT	585	1089	80.68	43.34	GOAT_ENSBTAP00000000141 [mRNA] locus=scaffold244:801352:811961:+	0	472/473	99.79	113	585	509	984
HNTXQRY02IIY6A	613	1089	84.34	47.47	GOAT_ENSBTAP00000000141 [mRNA] locus=scaffold244:801352:811961:+	0	517/519	99.61	1	519	542	1074
HNTXQRY02GEXLS	591	1089	88.32	47.93	GOAT_ENSBTAP00000000141 [mRNA] locus=scaffold244:801352:811961:+	0	522/526	99.24	1	526	542	1083
HNTXQRY02F0KMN	441	1089	100	40.5	GOAT_ENSBTAP00000000141 [mRNA] locus=scaffold244:801352:811961:+	0	441/441	100	1	441	542	999
isotig02236	1147	1725	44.73	29.74	GOAT_ENSBTAP00000000143 [mRNA] locus=scaffold244:814514:822050:+	0	513/513	100	60	572	1213	1725
isotig07731	1001	1020	93.91	92.16	GOAT_ENSBTAP00000000146 [mRNA] locus=scaffold244:829883:831646:+	0	940/941	99.89	1	941	81	1020
isotig03315	2057	927	26.69	59.22	GOAT_ENSBTAP00000000160 [mRNA] locus=scaffold609:2154901:2165170:-	0	549/549	100	1	549	379	927
HNTXQRY02I8I9I	446	927	45.96	22.11	GOAT_ENSBTAP00000000160 [mRNA] locus=scaffold609:2154901:2165170:-	1e-113	205/205	100	1	205	1	205
HN40NPI01CGKEC	494	2178	35.63	8.08	GOAT_ENSBTAP00000000169 [mRNA] locus=scaffold310:5724194:5866214:+	1e-95	176/176	100	319	494	2003	2178
HQDJLS201BVI44	496	606	44.76	36.63	GOAT_ENSBTAP00000000176 [mRNA] locus=scaffold389:1449830:1453255:-	1e-121	222/223	99.55	1	223	1	223
isotig02210	885	1866	68.93	32.69	GOAT_ENSBTAP00000000181 [mRNA] locus=scaffold247:6726576:6756387:-	0	610/610	100	1	610	1257	1866
isotig07894	986	1713	32.45	18.68	GOAT_ENSBTAP00000000184 [mRNA] locus=scaffold3:379162:397507:-	1e-179	320/321	99.69	666	986	1393	1713
HQDJLS201D1DYF	390	1713	16.15	3.68	GOAT_ENSBTAP00000000184 [mRNA] locus=scaffold3:379162:397507:-	2e-28	63/63	100	1	63	1493	1555
HQDJLS201ANFZ6	439	1713	100	25.63	GOAT_ENSBTAP00000000184 [mRNA] locus=scaffold3:379162:397507:-	0	439/439	100	1	439	843	1282
isotig07200	1051	333	31.68	100	GOAT_ENSBTAP00000000186 [mRNA] locus=scaffold175:4291660:4297904:+	0	333/333	100	639	971	1	333
HN40NPI01DEPKD	451	1437	34.15	10.72	GOAT_ENSBTAP00000000194 [mRNA] locus=scaffold345:6828515:6897734:-	7e-81	154/155	99.35	45	199	1283	1437
HQDJLS201A0VCL	522	1437	100	36.33	GOAT_ENSBTAP00000000194 [mRNA] locus=scaffold345:6828515:6897734:-	0	522/522	100	1	522	382	903
isotig05695	1229	714	58.1	100	GOAT_ENSBTAP00000000195-D2 [mRNA] locus=scaffold2130:161306:166102:+	0	714/714	100	286	999	1	714
HQDJLS201ALO9E	466	1416	98.28	32.34	GOAT_ENSBTAP00000000198 [mRNA] locus=scaffold1151:66156:188345:-	0	458/458	100	1	458	890	1349
isotig09495	854	5301	100	16.11	GOAT_ENSBTAP00000000200 [mRNA] locus=scaffold289:3226022:3279700:+	0	854/854	100	1	854	1562	2415
HQDJLS201CVHSM	533	5301	95.31	9.58	GOAT_ENSBTAP00000000200 [mRNA] locus=scaffold289:3226022:3279700:+	0	508/533	95.31	1	533	2535	3046
HN40NPI01AUWGI	501	2070	90.42	21.88	GOAT_ENSBTAP00000000201 [mRNA] locus=scaffold1341:1070373:1116459:-	0	453/454	99.78	48	501	1616	2070
HN40NPI01AGJOE	487	2070	89.94	21.16	GOAT_ENSBTAP00000000201 [mRNA] locus=scaffold1341:1070373:1116459:-	0	438/440	99.55	48	487	1624	2070
isotig01650	1546	654	41.91	99.08	GOAT_ENSBTAP00000000207 [mRNA] locus=scaffold1967:69052:76351:+	0	648/648	100	466	1113	7	654
HQDJLS201D7HAZ	523	3039	96.18	16.55	GOAT_ENSBTAP00000000210 [mRNA] locus=scaffold793:1270433:1334596:-	0	503/504	99.8	1	504	2536	3039
HQDJLS201C5ARB	566	1038	100	54.53	GOAT_ENSBTAP00000000213 [mRNA] locus=scaffold1122:1649726:1654340:+	0	566/566	100	1	566	469	1034
HNTXQRY02JSM2Q	534	1038	24.72	12.72	GOAT_ENSBTAP00000000213 [mRNA] locus=scaffold1122:1649726:1654340:+	1e-67	132/133	99.25	397	529	906	1038
HNTXQRY02JJP10	537	1038	24.58	12.72	GOAT_ENSBTAP00000000213 [mRNA] locus=scaffold1122:1649726:1654340:+	1e-67	132/133	99.25	398	530	906	1038
HNTXQRY02HG0S5	534	1038	24.72	12.72	GOAT_ENSBTAP00000000213 [mRNA] locus=scaffold1122:1649726:1654340:+	3e-65	132/132	100	397	528	906	1038
HNTXQRY02FKTPU	519	1038	23.12	11.56	GOAT_ENSBTAP00000000213 [mRNA] locus=scaffold1122:1649726:1654340:+	2e-56	120/122	98.36	398	519	918	1038
HQDJLS201ECSO2	615	1023	99.67	59.92	GOAT_ENSBTAP00000000230 [mRNA] locus=scaffold1567:321018:336771:-	0	613/615	99.67	1	615	396	1010
HNTXQRY02JKMY8	443	1023	60.27	26.1	GOAT_ENSBTAP00000000230 [mRNA] locus=scaffold1567:321018:336771:-	1e-146	267/268	99.63	1	268	757	1023
isotig07144	1055	357	33.84	100	GOAT_ENSBTAP00000000240 [mRNA] locus=scaffold356:3425925:3434298:+	0	357/357	100	72	428	1	357
HQDJLS201C2DLW	538	1470	99.81	36.53	GOAT_ENSBTAP00000000254 [mRNA] locus=scaffold306:558581:586146:+	0	537/538	99.81	1	538	504	1041
HQDJLS201BH44Q	602	1470	99.5	40.75	GOAT_ENSBTAP00000000254 [mRNA] locus=scaffold306:558581:586146:+	0	599/602	99.5	1	602	802	1407
HQDJLS201AY99O	558	1470	76.88	29.18	GOAT_ENSBTAP00000000254 [mRNA] locus=scaffold306:558581:586146:+	0	429/433	99.08	126	558	1035	1470
HN40NPI01ECU4A	374	1470	61.76	15.71	GOAT_ENSBTAP00000000254 [mRNA] locus=scaffold306:558581:586146:+	1e-124	231/232	99.57	138	369	1240	1470
isotig09963	819	1326	94.38	58.3	GOAT_ENSBTAP00000000269 [mRNA] locus=scaffold1927:695320:714942:-	0	773/773	100	47	819	406	1178
isotig07971	981	729	64.32	86.56	GOAT_ENSBTAP00000000276 [mRNA] locus=scaffold439:10475:34327:-	0	631/632	99.84	350	981	87	718
HQDJLS201DZTIO	525	729	12.57	9.05	GOAT_ENSBTAP00000000276 [mRNA] locus=scaffold439:10475:34327:-	5e-30	66/66	100	230	295	651	716
isotig03018	2724	693	18.14	71.28	GOAT_ENSBTAP00000000289 [mRNA] locus=scaffold566:313919:338573:+	0	494/495	99.8	3	497	188	681
isotig12812	620	1764	100	35.15	GOAT_ENSBTAP00000000301 [mRNA] locus=scaffold348:412577:450897:-	0	620/620	100	1	620	703	1322
isotig12213	661	1653	98.94	39.56	GOAT_ENSBTAP00000000306 [mRNA] locus=scaffold1006:350533:468403:+	0	654/655	99.85	1	655	968	1622
HN40NPI01AQOTZ	414	1653	68.12	17.06	GOAT_ENSBTAP00000000306 [mRNA] locus=scaffold1006:350533:468403:+	1e-159	282/282	100	1	282	2	283
HQDJLS201EY5CN	319	756	98.75	41.67	GOAT_ENSBTAP00000000314 [mRNA] locus=scaffold356:2275065:2275820:-	1e-167	315/319	98.75	1	319	379	694
HQDJLS201DOEZI	419	756	96.9	53.7	GOAT_ENSBTAP00000000314 [mRNA] locus=scaffold356:2275065:2275820:-	0	406/415	97.83	1	415	285	694
HQDJLS201CUG7Y	473	756	95.35	59.66	GOAT_ENSBTAP00000000314 [mRNA] locus=scaffold356:2275065:2275820:-	0	451/461	97.83	1	461	234	694
HN40NPI01EC0VY	404	756	99.75	53.31	GOAT_ENSBTAP00000000314 [mRNA] locus=scaffold356:2275065:2275820:-	0	403/404	99.75	1	404	197	599
isotig02050	1045	1011	92.25	95.35	GOAT_ENSBTAP00000000315 [mRNA] locus=scaffold356:2285762:2290377:-	0	964/964	100	1	964	48	1011
isotig03779	1699	444	20.42	78.15	GOAT_ENSBTAP00000000316 [mRNA] locus=scaffold356:2300329:2301504:-	0	347/347	100	1	347	98	444
HQDJLS201EQTQW	165	444	64.24	23.87	GOAT_ENSBTAP00000000316 [mRNA] locus=scaffold356:2300329:2301504:-	3e-50	106/107	99.07	59	165	1	106
HQDJLS201COVXX	194	444	63.4	27.7	GOAT_ENSBTAP00000000316 [mRNA] locus=scaffold356:2300329:2301504:-	3e-56	123/125	98.4	70	194	1	123
isotig09477	854	2289	45.2	16.86	GOAT_ENSBTAP00000000322 [mRNA] locus=scaffold1454:1304181:1394129:-	0	386/386	100	469	854	1904	2289
HN40NPI01EMQQZ	298	2289	99.33	12.93	GOAT_ENSBTAP00000000322 [mRNA] locus=scaffold1454:1304181:1394129:-	1e-164	296/298	99.33	1	298	816	1113
HN40NPI01DGU08	231	2289	99.13	10	GOAT_ENSBTAP00000000322 [mRNA] locus=scaffold1454:1304181:1394129:-	1e-124	229/231	99.13	1	231	883	1113
isotig08911	896	1197	72.88	54.55	GOAT_ENSBTAP00000000335 [mRNA] locus=scaffold300:8254184:8305060:+	0	653/656	99.54	241	896	545	1197
HQDJLS201A8EP7	110	1197	61.82	5.68	GOAT_ENSBTAP00000000335 [mRNA] locus=scaffold300:8254184:8305060:+	8e-28	68/69	98.55	42	110	1	68
HNTXQRY02IROII	473	1197	96.19	38.01	GOAT_ENSBTAP00000000335 [mRNA] locus=scaffold300:8254184:8305060:+	0	455/455	100	19	473	1	456
HN40NPI01DU0L2	455	1197	99.78	37.93	GOAT_ENSBTAP00000000335 [mRNA] locus=scaffold300:8254184:8305060:+	0	454/454	100	2	455	1	456
HN40NPI01CTP1W	468	1197	13.25	5.18	GOAT_ENSBTAP00000000335 [mRNA] locus=scaffold300:8254184:8305060:+	1e-27	62/62	100	2	63	249	310
isotig05697	1232	1482	100	83.13	GOAT_ENSBTAP00000000337 [mRNA] locus=scaffold68:1457423:1544877:-	0	1232/1232	100	1	1232	234	1465
isotig06955	1072	1989	61.47	33.13	GOAT_ENSBTAP00000000356 [mRNA] locus=scaffold511:1408697:1431353:-	0	659/660	99.85	413	1072	1329	1989
HNTXQRY02HXIVW	488	1989	27.87	6.84	GOAT_ENSBTAP00000000356 [mRNA] locus=scaffold511:1408697:1431353:-	7e-66	136/137	99.27	9	145	1852	1989
HNTXQRY02HCQI2	489	1989	27.81	6.84	GOAT_ENSBTAP00000000356 [mRNA] locus=scaffold511:1408697:1431353:-	7e-66	136/137	99.27	9	145	1852	1989
HQDJLS201E1UDB	305	831	68.85	25.27	GOAT_ENSBTAP00000000357 [mRNA] locus=scaffold511:1380117:1404287:+	1e-116	210/210	100	94	303	622	831
HQDJLS201BNX0N	665	831	9.77	7.82	GOAT_ENSBTAP00000000357 [mRNA] locus=scaffold511:1380117:1404287:+	2e-29	65/65	100	263	327	767	831
HNTXQRY02F1VBC	471	831	22.72	12.88	GOAT_ENSBTAP00000000357 [mRNA] locus=scaffold511:1380117:1404287:+	1e-54	107/107	100	1	107	595	701
HN40NPI01CDSNJ	480	831	99.38	57.4	GOAT_ENSBTAP00000000357 [mRNA] locus=scaffold511:1380117:1404287:+	0	477/480	99.38	1	480	48	529
isotig04738	1401	2583	72.81	39.49	GOAT_ENSBTAP00000000358 [mRNA] locus=scaffold1393:802731:844651:-	0	1020/1021	99.9	1	1021	1563	2583
HN40NPI01CTHB3	317	2583	100	12.27	GOAT_ENSBTAP00000000358 [mRNA] locus=scaffold1393:802731:844651:-	1e-180	317/317	100	1	317	688	1004
HN40NPI01AOAY5	344	2583	99.71	13.28	GOAT_ENSBTAP00000000358 [mRNA] locus=scaffold1393:802731:844651:-	0	343/344	99.71	1	344	659	1004
HQDJLS201CAULA	510	2610	91.96	17.97	GOAT_ENSBTAP00000000364 [mRNA] locus=scaffold2022:579124:610387:-	0	469/469	100	42	510	2141	2610
isotig13471	568	2337	65.67	15.96	GOAT_ENSBTAP00000000367 [mRNA] locus=scaffold182:846901:856290:-	0	373/375	99.47	192	566	1963	2337
HQDJLS201EA80S	468	2337	64.1	12.84	GOAT_ENSBTAP00000000367 [mRNA] locus=scaffold182:846901:856290:-	1e-94	300/304	98.68	1	416	1461	1882
HN40NPI01CEX1M	303	2337	81.19	10.53	GOAT_ENSBTAP00000000367 [mRNA] locus=scaffold182:846901:856290:-	1e-136	246/247	99.6	57	303	701	947
isotig13088	598	1764	99.83	33.84	GOAT_ENSBTAP00000000369 [mRNA] locus=scaffold247:33439:66248:-	0	597/598	99.83	1	598	562	1162
isotig08465	938	963	66.2	64.49	GOAT_ENSBTAP00000000370 [mRNA] locus=scaffold207:4046200:4062629:+	0	621/623	99.68	316	938	341	963
isotig11472	707	1428	55.3	27.38	GOAT_ENSBTAP00000000374 [mRNA] locus=scaffold2551:222598:230939:+	0	391/391	100	317	707	1034	1424
HQDJLS201EJQZ2	576	1428	96.53	38.94	GOAT_ENSBTAP00000000374 [mRNA] locus=scaffold2551:222598:230939:+	0	556/564	98.58	1	564	6	561
HQDJLS201COJR2	791	1428	70.29	38.94	GOAT_ENSBTAP00000000374 [mRNA] locus=scaffold2551:222598:230939:+	0	556/563	98.76	1	563	6	561
HQDJLS201CMATB	687	1428	79.18	38.1	GOAT_ENSBTAP00000000374 [mRNA] locus=scaffold2551:222598:230939:+	0	544/550	98.91	1	550	18	561
isotig03348	2014	495	24.48	99.6	GOAT_ENSBTAP00000000389 [mRNA] locus=scaffold1047:1385319:1393637:+	0	493/494	99.8	1356	1849	1	494
isotig02769	516	513	71.32	71.73	GOAT_ENSBTAP00000000398 [mRNA] locus=scaffold593:462132:473140:-	0	368/368	100	149	516	144	513
HN40NPI01BOO9E	355	531	99.72	66.67	GOAT_ENSBTAP00000000433 [mRNA] locus=scaffold2437:164097:166029:+	0	354/355	99.72	1	355	122	475
HN40NPI01B1489	306	531	50.98	29.38	GOAT_ENSBTAP00000000433 [mRNA] locus=scaffold2437:164097:166029:+	8e-80	156/156	100	151	306	8	164
isotig13609	558	2430	28.14	6.46	GOAT_ENSBTAP00000000436 [mRNA] locus=scaffold1857:968701:982401:+	2e-84	157/157	100	1	157	2274	2430
HQDJLS201AZL2W	453	2430	91.39	17.04	GOAT_ENSBTAP00000000436 [mRNA] locus=scaffold1857:968701:982401:+	0	414/416	99.52	1	416	1850	2268
HN40NPI01B2PJS	258	2430	100	10.62	GOAT_ENSBTAP00000000436 [mRNA] locus=scaffold1857:968701:982401:+	1e-145	258/258	100	1	258	1770	2027
isotig01712	1507	3309	21.1	9.61	GOAT_ENSBTAP00000000445 [mRNA] locus=scaffold2282:500638:508798:+	1e-171	318/320	99.38	1	320	2992	3309
isotig14645	436	2184	56.42	11.26	GOAT_ENSBTAP00000000447 [mRNA] locus=scaffold143:3412483:3419733:+	1e-125	246/249	98.8	1	249	1936	2184
HQDJLS201EXPJN	602	2184	99.67	27.47	GOAT_ENSBTAP00000000447 [mRNA] locus=scaffold143:3412483:3419733:+	0	600/602	99.67	1	602	1292	1896
HQDJLS201E5F5J	227	2184	99.56	10.35	GOAT_ENSBTAP00000000447 [mRNA] locus=scaffold143:3412483:3419733:+	1e-124	226/227	99.56	1	227	1670	1896
HQDJLS201DRYIA	709	2184	99.44	32.28	GOAT_ENSBTAP00000000447 [mRNA] locus=scaffold143:3412483:3419733:+	0	705/708	99.58	1	708	1158	1863
HQDJLS201A6O3D	652	2184	99.08	29.58	GOAT_ENSBTAP00000000447 [mRNA] locus=scaffold143:3412483:3419733:+	0	646/647	99.85	1	647	1158	1804
isotig12816	619	444	71.41	99.55	GOAT_ENSBTAP00000000448 [mRNA] locus=scaffold143:3405013:3406127:-	0	442/444	99.55	138	581	1	444
HQDJLS201EF70B	394	708	95.69	53.53	GOAT_ENSBTAP00000000450 [mRNA] locus=scaffold143:3395037:3399799:+	1e-121	377/377	100	1	377	1	446
HQDJLS201CF62T	377	708	100	53.53	GOAT_ENSBTAP00000000450 [mRNA] locus=scaffold143:3395037:3399799:+	1e-121	377/377	100	1	377	1	446
HNTXQRY02FR4T8	463	708	17.28	11.3	GOAT_ENSBTAP00000000450 [mRNA] locus=scaffold143:3395037:3399799:+	2e-38	80/80	100	384	463	382	461
isotig08332	952	576	39.29	64.93	GOAT_ENSBTAP00000000453 [mRNA] locus=scaffold542:1644624:1645199:+	0	374/374	100	579	952	203	576
HQDJLS201BKN78	499	399	79.76	99.75	GOAT_ENSBTAP00000000461 [mRNA] locus=scaffold3643:103739:104137:-	0	398/399	99.75	34	432	1	399
HQDJLS201EF9CZ	168	3639	30.95	1.43	GOAT_ENSBTAP00000000463 [mRNA] locus=scaffold466:64580:105448:+	3e-22	52/52	100	1	52	3132	3183
HQDJLS201DGNID	281	3639	40.93	3.16	GOAT_ENSBTAP00000000463 [mRNA] locus=scaffold466:64580:105448:+	1e-59	115/115	100	167	281	1375	1489
HQDJLS201BY5KH	528	3639	59.09	8.52	GOAT_ENSBTAP00000000463 [mRNA] locus=scaffold466:64580:105448:+	2e-91	312/312	100	1	382	3330	3639
HN40NPI01EUXGP	324	3639	52.16	4.64	GOAT_ENSBTAP00000000463 [mRNA] locus=scaffold466:64580:105448:+	9e-92	169/169	100	41	209	3471	3639
HN40NPI01CY35W	322	3639	100	8.85	GOAT_ENSBTAP00000000463 [mRNA] locus=scaffold466:64580:105448:+	0	322/322	100	1	322	2719	3040
HN40NPI01BEJI4	285	3639	75.09	5.83	GOAT_ENSBTAP00000000463 [mRNA] locus=scaffold466:64580:105448:+	1e-56	214/215	99.53	1	285	3363	3575
HN40NPI01ALAQ0	309	3639	77.02	6.49	GOAT_ENSBTAP00000000463 [mRNA] locus=scaffold466:64580:105448:+	4e-63	238/239	99.58	1	309	3363	3598
HQDJLS201DTAEM	484	7101	57.85	3.94	GOAT_ENSBTAP00000000470 [mRNA] locus=scaffold2265:536427:608249:-	1e-152	280/282	99.29	203	484	6817	7097
HQDJLS201A8JH6	483	7101	57.97	3.94	GOAT_ENSBTAP00000000470 [mRNA] locus=scaffold2265:536427:608249:-	1e-156	280/281	99.64	203	483	6817	7097
HNTXQRY02JMH8U	494	7101	98.99	6.89	GOAT_ENSBTAP00000000470 [mRNA] locus=scaffold2265:536427:608249:-	0	489/490	99.8	1	490	6160	6648
HN40NPI01BTZA0	523	7101	76.67	5.65	GOAT_ENSBTAP00000000470 [mRNA] locus=scaffold2265:536427:608249:-	0	401/402	99.75	118	519	6696	7101
isotig15001	168	7935	100	9.45	GOAT_ENSBTAP00000000474 [mRNA] locus=scaffold1785:172677:252369:-	4e-77	168/168	100	1	168	2598	3393
isotig11503	703	7935	99.86	8.85	GOAT_ENSBTAP00000000474 [mRNA] locus=scaffold1785:172677:252369:-	0	702/703	99.86	1	703	898	1599
isotig03819	1680	7935	99.35	26.29	GOAT_ENSBTAP00000000474 [mRNA] locus=scaffold1785:172677:252369:-	0	1669/1680	99.35	1	1680	2131	4251
HQDJLS201EXOWS	737	7935	99.19	9.21	GOAT_ENSBTAP00000000474 [mRNA] locus=scaffold1785:172677:252369:-	0	731/737	99.19	1	737	5126	5861
HQDJLS201AKI19	446	7935	50.9	2.86	GOAT_ENSBTAP00000000474 [mRNA] locus=scaffold1785:172677:252369:-	1e-110	227/232	97.84	91	322	6058	6285
HN40NPI01CQVIF	458	7935	99.34	5.73	GOAT_ENSBTAP00000000474 [mRNA] locus=scaffold1785:172677:252369:-	0	455/458	99.34	1	458	4818	5276
HN40NPI01AFWX3	549	7935	98.18	6.79	GOAT_ENSBTAP00000000474 [mRNA] locus=scaffold1785:172677:252369:-	0	539/543	99.26	1	543	4818	5361
HQDJLS201DDGCR	524	3027	80.92	14.01	GOAT_ENSBTAP00000000481 [mRNA] locus=scaffold703:5047961:5078078:+	0	424/426	99.53	99	524	2603	3027
HQDJLS201C9KGR	567	3027	97.88	18.33	GOAT_ENSBTAP00000000481 [mRNA] locus=scaffold703:5047961:5078078:+	0	555/566	98.06	1	566	2393	2954
HQDJLS201B5NOK	478	3027	98.95	15.63	GOAT_ENSBTAP00000000481 [mRNA] locus=scaffold703:5047961:5078078:+	0	473/478	98.95	1	478	2480	2954
HQDJLS201B54HN	597	3027	99.66	19.66	GOAT_ENSBTAP00000000481 [mRNA] locus=scaffold703:5047961:5078078:+	0	595/597	99.66	1	597	1708	2303
HN40NPI01DIN9G	514	3027	44.75	7.6	GOAT_ENSBTAP00000000481 [mRNA] locus=scaffold703:5047961:5078078:+	1e-111	230/231	99.57	284	514	2795	3027
HNTXQRY02J40PN	444	1560	100	28.46	GOAT_ENSBTAP00000000484 [mRNA] locus=scaffold824:747086:748645:-	0	444/444	100	1	444	510	957
HNTXQRY02J0Y9T	446	1560	100	28.59	GOAT_ENSBTAP00000000484 [mRNA] locus=scaffold824:747086:748645:-	0	446/446	100	1	446	510	957
HNTXQRY02HN2AM	461	1560	99.35	29.36	GOAT_ENSBTAP00000000484 [mRNA] locus=scaffold824:747086:748645:-	0	458/458	100	1	458	499	957
HNTXQRY02FROL9	447	1560	100	28.65	GOAT_ENSBTAP00000000484 [mRNA] locus=scaffold824:747086:748645:-	0	447/447	100	1	447	510	957
HN40NPI01B74CE	254	1560	61.81	10.06	GOAT_ENSBTAP00000000484 [mRNA] locus=scaffold824:747086:748645:-	1e-84	157/157	100	1	157	1404	1560
isotig08457	940	936	60	60.26	GOAT_ENSBTAP00000000493 [mRNA] locus=scaffold658:1077277:1294064:+	0	564/565	99.82	1	565	372	936
HQDJLS201DMEH4	520	1584	94.42	31	GOAT_ENSBTAP00000000497 [mRNA] locus=scaffold869:970167:971750:-	0	491/492	99.8	1	492	800	1291
isotig06356	1148	639	36.24	65.1	GOAT_ENSBTAP00000000498 [mRNA] locus=scaffold1497:618188:621344:+	0	416/416	100	1	416	224	639
HNTXQRY02J3Z9R	301	231	36.21	47.19	GOAT_ENSBTAP00000000503 [mRNA] locus=scaffold65:1488195:1488425:+	6e-56	109/109	100	193	301	1	109
isotig08247	958	1074	12.32	10.99	GOAT_ENSBTAP00000000504 [mRNA] locus=scaffold175:4175239:4286995:-	8e-61	118/118	100	719	836	957	1074
HN40NPI01BZ68M	259	1074	89.58	21.6	GOAT_ENSBTAP00000000504 [mRNA] locus=scaffold175:4175239:4286995:-	1e-129	232/232	100	1	232	819	1050
HN40NPI01B7U5C	259	1074	89.58	21.6	GOAT_ENSBTAP00000000504 [mRNA] locus=scaffold175:4175239:4286995:-	1e-129	232/232	100	1	232	819	1050
HNTXQRY02HFGB2	473	1074	99.58	43.85	GOAT_ENSBTAP00000000504 [mRNA] locus=scaffold175:4175239:4286995:-	0	471/471	100	3	473	378	850
isotig03470	1888	1524	57.2	70.87	GOAT_ENSBTAP00000000515 [mRNA] locus=scaffold2809:94783:101611:+	0	1080/1082	99.82	1	1082	443	1524
isotig03755	1715	1317	68.16	88.76	GOAT_ENSBTAP00000000515-D14 [mRNA] locus=scaffold2809:140343:146662:+	0	1169/1172	99.74	96	1267	146	1317
HQDJLS201B4JJH	109	1317	66.06	5.47	GOAT_ENSBTAP00000000515-D14 [mRNA] locus=scaffold2809:140343:146662:+	2e-34	72/72	100	38	109	1	72
HQDJLS201AQ35N	240	1317	41.67	7.59	GOAT_ENSBTAP00000000515-D14 [mRNA] locus=scaffold2809:140343:146662:+	9e-42	100/104	96.15	73	176	49	150
isotig12476	642	495	62.77	81.41	GOAT_ENSBTAP00000000519 [mRNA] locus=scaffold6:742445:744368:+	0	403/403	100	7	498	1	495
HN40NPI01ARSRY	316	168	41.77	78.57	GOAT_ENSBTAP00000000528 [mRNA] locus=scaffold1079:656438:656605:-	2e-61	132/134	98.51	183	316	11	142
HQDJLS201DF7RW	602	1092	58.8	32.42	GOAT_ENSBTAP00000000529 [mRNA] locus=scaffold1079:649101:650192:+	0	354/354	100	249	602	739	1092
HQDJLS201EUN1B	518	2358	97.88	21.5	GOAT_ENSBTAP00000000557 [mRNA] locus=scaffold579:3468960:3479367:-	0	507/510	99.41	1	510	1175	1683
HN40NPI01E8I48	311	2358	97.43	12.85	GOAT_ENSBTAP00000000557 [mRNA] locus=scaffold579:3468960:3479367:-	1e-141	303/311	97.43	1	311	650	952
isotig13445	570	417	67.19	91.85	GOAT_ENSBTAP00000000561 [mRNA] locus=scaffold277:444527:444943:-	0	383/383	100	188	570	1	383
isotig04862	1376	2745	93.39	46.81	GOAT_ENSBTAP00000000563 [mRNA] locus=scaffold967:185212:266721:+	0	1285/1292	99.46	85	1376	1458	2745
HN40NPI01EI6GA	501	2745	99.2	18.11	GOAT_ENSBTAP00000000563 [mRNA] locus=scaffold967:185212:266721:+	0	497/501	99.2	1	501	372	872
HN40NPI01A9BIG	225	2745	88	7.29	GOAT_ENSBTAP00000000563 [mRNA] locus=scaffold967:185212:266721:+	7e-67	198/198	100	1	198	215	459
isotig08086	969	495	50.77	99.39	GOAT_ENSBTAP00000000566 [mRNA] locus=scaffold1029:554378:560060:+	0	492/495	99.39	299	793	4	495
isotig10384	791	1299	70.16	42.73	GOAT_ENSBTAP00000000568 [mRNA] locus=scaffold99:8944:11455:+	0	555/557	99.64	235	791	744	1299
isotig01801	1252	948	75.64	99.89	GOAT_ENSBTAP00000000570 [mRNA] locus=scaffold1029:441703:479105:+	0	947/947	100	129	1075	1	948
isotig08863	904	1035	61.28	53.53	GOAT_ENSBTAP00000000573 [mRNA] locus=scaffold682:1628607:1657745:+	0	554/554	100	351	904	482	1035
isotig02363	754	594	78.65	99.83	GOAT_ENSBTAP00000000576 [mRNA] locus=scaffold1006:1251110:1256886:-	0	593/594	99.83	116	709	1	594
isotig02349	574	750	58.71	44.93	GOAT_ENSBTAP00000000578 [mRNA] locus=scaffold1393:975256:979467:-	0	337/338	99.7	237	574	262	599
HQDJLS201A7QYN	523	1503	89.48	31.14	GOAT_ENSBTAP00000000583 [mRNA] locus=scaffold351:2942604:2946150:-	1e-133	468/472	99.15	1	509	1022	1503
isotig12793	620	924	100	67.1	GOAT_ENSBTAP00000000595 [mRNA] locus=scaffold281:747147:757715:-	0	620/620	100	1	620	232	854
HQDJLS201DLJ4A	535	453	37.2	43.93	GOAT_ENSBTAP00000000606 [mRNA] locus=scaffold672:494202:497190:-	1e-109	199/199	100	330	528	249	447
HQDJLS201C8EHC	534	453	37.27	43.93	GOAT_ENSBTAP00000000606 [mRNA] locus=scaffold672:494202:497190:-	1e-109	199/199	100	329	527	249	447
HQDJLS201ANZ9S	516	453	36.82	41.94	GOAT_ENSBTAP00000000606 [mRNA] locus=scaffold672:494202:497190:-	1e-104	190/190	100	327	516	249	438
HNTXQRY02HLK0X	597	453	34.34	45.25	GOAT_ENSBTAP00000000606 [mRNA] locus=scaffold672:494202:497190:-	1e-113	205/205	100	19	223	249	453
HN40NPI01CR0MI	331	453	66.47	48.57	GOAT_ENSBTAP00000000606 [mRNA] locus=scaffold672:494202:497190:-	1e-122	220/220	100	112	331	1	220
HN40NPI01EKEO0	362	579	58.29	36.44	GOAT_ENSBTAP00000000607 [mRNA] locus=scaffold1513:1104:2457:-	1e-115	211/212	99.53	126	337	9	220
isotig02079	668	1392	83.83	40.23	GOAT_ENSBTAP00000000611 [mRNA] locus=scaffold1513:35986:38401:-	0	560/561	99.82	1	561	730	1289
isotig08982	894	1917	100	46.64	GOAT_ENSBTAP00000000622 [mRNA] locus=scaffold1572:290876:295560:+	0	894/894	100	1	894	985	1878
HQDJLS201ER6NB	568	1917	55.99	16.59	GOAT_ENSBTAP00000000622 [mRNA] locus=scaffold1572:290876:295560:+	1e-176	318/318	100	244	561	1	319
HQDJLS201B0B6P	568	1917	57.04	16.9	GOAT_ENSBTAP00000000622 [mRNA] locus=scaffold1572:290876:295560:+	1e-180	324/324	100	244	567	1	325
HN40NPI01E2LJ3	405	1917	99.51	21.02	GOAT_ENSBTAP00000000622 [mRNA] locus=scaffold1572:290876:295560:+	0	403/405	99.51	1	405	345	748
isotig03921	1646	2385	30.62	21.13	GOAT_ENSBTAP00000000628 [mRNA] locus=scaffold2121:547439:629055:-	0	504/504	100	1	504	1882	2385
HQDJLS201EG2QQ	528	2385	73.86	16.35	GOAT_ENSBTAP00000000628 [mRNA] locus=scaffold2121:547439:629055:-	0	390/390	100	139	528	1	390
HQDJLS201DIR3I	519	2385	73.03	15.89	GOAT_ENSBTAP00000000628 [mRNA] locus=scaffold2121:547439:629055:-	0	379/381	99.48	139	519	1	381
isotig08192	962	978	99.38	97.75	GOAT_ENSBTAP00000000630 [mRNA] locus=scaffold545:286424:292488:-	0	956/956	100	7	962	23	978
isotig10370	790	927	99.24	84.57	GOAT_ENSBTAP00000000637 [mRNA] locus=scaffold16:2390889:2456004:-	0	784/785	99.87	6	790	144	927
HQDJLS201CN4WU	124	1314	99.19	9.36	GOAT_ENSBTAP00000000643 [mRNA] locus=scaffold890:716415:770917:-	9e-65	123/123	100	1	123	1106	1228
HQDJLS201A2NLN	616	1314	79.06	37.06	GOAT_ENSBTAP00000000643 [mRNA] locus=scaffold890:716415:770917:-	0	487/487	100	123	609	819	1305
HNTXQRY02H0MBB	538	1314	92.38	37.82	GOAT_ENSBTAP00000000643 [mRNA] locus=scaffold890:716415:770917:-	0	497/498	99.8	41	538	809	1305
isotig07860	990	657	66.36	100	GOAT_ENSBTAP00000000651 [mRNA] locus=scaffold2809:351872:354229:-	0	657/657	100	57	713	1	657
isotig11150	730	1245	63.42	37.19	GOAT_ENSBTAP00000000662 [mRNA] locus=scaffold1231:714744:743563:+	0	463/469	98.72	1	469	783	1245
HQDJLS201EIXKX	377	1245	99.2	30.04	GOAT_ENSBTAP00000000662 [mRNA] locus=scaffold1231:714744:743563:+	0	374/377	99.2	1	377	284	658
isotig06350	1149	1080	68.58	72.96	GOAT_ENSBTAP00000000673 [mRNA] locus=scaffold519:2699895:2706761:-	0	788/790	99.75	1	790	291	1080
HQDJLS201D5JQV	514	1551	55.45	18.38	GOAT_ENSBTAP00000000679 [mRNA] locus=scaffold743:177336:217023:+	1e-161	285/285	100	1	285	1267	1551
HQDJLS201C1KB7	345	1551	100	22.24	GOAT_ENSBTAP00000000679 [mRNA] locus=scaffold743:177336:217023:+	0	345/345	100	1	345	432	777
HNTXQRY02HMMCJ	576	1551	13.89	5.16	GOAT_ENSBTAP00000000679 [mRNA] locus=scaffold743:177336:217023:+	2e-38	80/80	100	497	576	69	148
isotig13487	567	318	55.91	99.69	GOAT_ENSBTAP00000000683 [mRNA] locus=scaffold3:1005242:1008426:-	1e-178	317/318	99.69	162	479	1	318
HQDJLS201EQKK4	561	531	85.38	90.21	GOAT_ENSBTAP00000000695 [mRNA] locus=scaffold16:537315:547927:+	0	479/482	99.38	80	561	1	499
HQDJLS201D98JB	573	531	86.04	92.84	GOAT_ENSBTAP00000000695 [mRNA] locus=scaffold16:537315:547927:+	0	493/494	99.8	80	573	1	499
isotig07746	998	510	51.1	100	GOAT_ENSBTAP00000000721 [mRNA] locus=scaffold1032:693986:695630:-	0	510/510	100	400	909	1	510
isotig09293	869	717	82.51	100	GOAT_ENSBTAP00000000722 [mRNA] locus=scaffold1519:107059:115875:+	0	717/717	100	36	752	1	717
isotig03825	1680	315	18.75	100	GOAT_ENSBTAP00000000733 [mRNA] locus=scaffold1927:677200:683743:-	1e-178	315/315	100	231	545	1	315
isotig08470	938	1569	20.68	12.36	GOAT_ENSBTAP00000000734 [mRNA] locus=scaffold1785:389895:429923:-	1e-106	194/194	100	745	938	1376	1569
HQDJLS201D0KLA	336	1569	93.15	19.95	GOAT_ENSBTAP00000000734 [mRNA] locus=scaffold1785:389895:429923:-	1e-171	313/315	99.37	1	315	523	836
isotig05583	1246	453	36.36	100	GOAT_ENSBTAP00000000742 [mRNA] locus=scaffold682:258772:260394:+	0	453/453	100	220	672	1	453
HQDJLS201DN8FW	500	3264	99.6	15.26	GOAT_ENSBTAP00000000744 [mRNA] locus=scaffold1970:304530:333530:-	0	498/500	99.6	1	500	893	1392
HN40NPI01A2Q19	325	3264	100	9.96	GOAT_ENSBTAP00000000744 [mRNA] locus=scaffold1970:304530:333530:-	0	325/325	100	1	325	2382	2706
isotig04775	1390	6084	57.91	13.23	GOAT_ENSBTAP00000000752 [mRNA] locus=scaffold356:3854402:3925521:-	0	805/806	99.88	585	1390	5278	6084
isotig03106	2409	1140	39.56	83.6	GOAT_ENSBTAP00000000791 [mRNA] locus=scaffold539:1387111:1414116:+	0	953/954	99.9	1	954	186	1140
HN40NPI01DR71B	314	4959	66.88	4.23	GOAT_ENSBTAP00000000793 [mRNA] locus=scaffold1790:68706:99865:-	2e-96	210/211	99.53	89	299	4744	4959
isotig11141	731	1470	59.78	29.73	GOAT_ENSBTAP00000000800 [mRNA] locus=scaffold841:2225430:2250293:+	0	437/438	99.77	1	438	1033	1470
isotig05062	1334	1470	6.6	5.99	GOAT_ENSBTAP00000000800 [mRNA] locus=scaffold841:2225430:2250293:+	8e-34	88/93	94.62	1048	1140	264	356
HQDJLS201DUWT9	369	1470	23.04	5.78	GOAT_ENSBTAP00000000800 [mRNA] locus=scaffold841:2225430:2250293:+	1e-23	85/95	89.47	1	95	264	358
HQDJLS201CCKOJ	564	1470	15.25	5.85	GOAT_ENSBTAP00000000800 [mRNA] locus=scaffold841:2225430:2250293:+	3e-31	86/92	93.48	247	338	268	359
HNTXQRY02GAGEX	456	1470	18.2	5.65	GOAT_ENSBTAP00000000800 [mRNA] locus=scaffold841:2225430:2250293:+	4e-24	83/92	90.22	269	360	268	359
HN40NPI01EBRZ6	465	1470	20.22	6.39	GOAT_ENSBTAP00000000800 [mRNA] locus=scaffold841:2225430:2250293:+	4e-30	94/101	93.07	67	167	258	359
HN40NPI01BSYFS	337	1470	25.52	5.85	GOAT_ENSBTAP00000000800 [mRNA] locus=scaffold841:2225430:2250293:+	2e-25	86/93	92.47	148	240	266	359
isotig14198	504	408	80.56	99.51	GOAT_ENSBTAP00000000814 [mRNA] locus=scaffold754:533328:536205:+	0	406/406	100	48	453	3	408
HQDJLS201DVIOA	103	408	70.87	17.89	GOAT_ENSBTAP00000000814 [mRNA] locus=scaffold754:533328:536205:+	5e-35	73/73	100	31	103	162	234
HQDJLS201BW603	103	408	70.87	17.89	GOAT_ENSBTAP00000000814 [mRNA] locus=scaffold754:533328:536205:+	5e-35	73/73	100	31	103	162	234
isotig05080	1329	1587	63.81	53.43	GOAT_ENSBTAP00000000815 [mRNA] locus=scaffold1802:1049223:1056691:+	0	848/849	99.88	481	1329	739	1587
HQDJLS201BQK2X	542	1587	86.16	29.43	GOAT_ENSBTAP00000000815 [mRNA] locus=scaffold1802:1049223:1056691:+	0	467/468	99.79	1	468	1	468
HNTXQRY02IMJ1I	210	1587	59.52	7.88	GOAT_ENSBTAP00000000815 [mRNA] locus=scaffold1802:1049223:1056691:+	2e-61	125/125	100	86	210	365	490
HQDJLS201BKDYD	551	1512	39.02	14.22	GOAT_ENSBTAP00000000819 [mRNA] locus=scaffold754:503568:528029:+	1e-119	215/215	100	1	215	1298	1512
HNTXQRY02IMYE0	420	1512	20.71	5.75	GOAT_ENSBTAP00000000819 [mRNA] locus=scaffold754:503568:528029:+	1e-42	87/87	100	1	87	1426	1512
HNTXQRY02IWP6R	294	3453	36.73	3.13	GOAT_ENSBTAP00000000821 [mRNA] locus=scaffold1967:115968:144942:+	5e-50	108/111	97.3	107	217	2341	2451
HN40NPI01E6C06	479	3453	90.81	12.6	GOAT_ENSBTAP00000000821 [mRNA] locus=scaffold1967:115968:144942:+	0	435/435	100	1	435	3018	3453
HQDJLS201BO43X	615	3735	98.54	16.22	GOAT_ENSBTAP00000000830 [mRNA] locus=scaffold1159:1515105:1636196:+	0	606/607	99.84	9	615	3129	3735
isotig03032	2646	1248	28.84	61.14	GOAT_ENSBTAP00000000831 [mRNA] locus=scaffold411:970338:991560:-	0	763/763	100	5	767	486	1248
isotig06657	1112	468	41.91	99.57	GOAT_ENSBTAP00000000842 [mRNA] locus=scaffold91:1255641:1262916:-	0	466/468	99.57	155	622	1	468
isotig09622	842	951	13.42	11.88	GOAT_ENSBTAP00000000851 [mRNA] locus=scaffold1262:411631:418807:+	6e-52	113/114	99.12	729	842	837	951
isotig11674	696	2412	96.41	27.82	GOAT_ENSBTAP00000000852 [mRNA] locus=scaffold1199:3039775:3074106:+	0	671/673	99.7	1	673	1739	2411
HQDJLS201ETGSO	488	2412	88.11	17.83	GOAT_ENSBTAP00000000852 [mRNA] locus=scaffold1199:3039775:3074106:+	0	430/430	100	59	488	1194	1624
HQDJLS201E29MG	468	2412	84.83	16.46	GOAT_ENSBTAP00000000852 [mRNA] locus=scaffold1199:3039775:3074106:+	0	397/408	97.3	61	468	1226	1624
HQDJLS201DZDC2	490	2412	87.96	17.87	GOAT_ENSBTAP00000000852 [mRNA] locus=scaffold1199:3039775:3074106:+	0	431/432	99.77	59	490	1194	1624
HQDJLS201DQK5J	489	2412	88.14	17.87	GOAT_ENSBTAP00000000852 [mRNA] locus=scaffold1199:3039775:3074106:+	0	431/431	100	59	489	1194	1624
HQDJLS201D4GEL	489	2412	88.14	17.87	GOAT_ENSBTAP00000000852 [mRNA] locus=scaffold1199:3039775:3074106:+	0	431/431	100	59	489	1194	1624
HQDJLS201C4TJT	486	2412	88.07	17.74	GOAT_ENSBTAP00000000852 [mRNA] locus=scaffold1199:3039775:3074106:+	0	428/428	100	59	486	1197	1624
HQDJLS201BGQCH	491	2412	88.19	17.95	GOAT_ENSBTAP00000000852 [mRNA] locus=scaffold1199:3039775:3074106:+	0	433/433	100	59	491	1192	1624
HQDJLS201BF9A2	489	2412	88.14	17.87	GOAT_ENSBTAP00000000852 [mRNA] locus=scaffold1199:3039775:3074106:+	0	431/431	100	59	489	1194	1624
HQDJLS201B8IDW	489	2412	88.14	17.87	GOAT_ENSBTAP00000000852 [mRNA] locus=scaffold1199:3039775:3074106:+	0	431/431	100	59	489	1194	1624
HQDJLS201B2SOO	489	2412	88.14	17.87	GOAT_ENSBTAP00000000852 [mRNA] locus=scaffold1199:3039775:3074106:+	0	431/431	100	59	489	1194	1624
HQDJLS201B1754	489	2412	88.14	17.87	GOAT_ENSBTAP00000000852 [mRNA] locus=scaffold1199:3039775:3074106:+	0	431/431	100	59	489	1194	1624
HNTXQRY02HULGR	107	1647	100	6.5	GOAT_ENSBTAP00000000858 [mRNA] locus=scaffold1188:568931:644654:-	4e-51	107/107	100	1	107	1316	1423
isotig13413	575	405	70.26	99.75	GOAT_ENSBTAP00000000867 [mRNA] locus=scaffold791:2563514:2566499:-	0	404/405	99.75	134	538	1	405
HQDJLS201A03E7	417	1488	70.5	19.76	GOAT_ENSBTAP00000000906 [mRNA] locus=scaffold881:884178:906466:-	1e-152	294/298	98.66	120	417	1191	1484
HN40NPI01BPECY	504	3399	100	14.83	GOAT_ENSBTAP00000000917 [mRNA] locus=scaffold316:533743:604865:+	0	504/504	100	1	504	1418	1922
HN40NPI01DTPE0	381	1428	23.88	6.37	GOAT_ENSBTAP00000000919 [mRNA] locus=scaffold157:952527:1058666:+	4e-45	91/91	100	126	216	1	91
HQDJLS201BMKU8	296	747	72.3	28.65	GOAT_ENSBTAP00000000922 [mRNA] locus=scaffold1353:106290:114710:+	1e-110	214/216	99.07	78	293	1	214
HN40NPI01CYAW3	327	747	99.69	43.64	GOAT_ENSBTAP00000000922 [mRNA] locus=scaffold1353:106290:114710:+	0	326/327	99.69	1	327	413	739
isotig12248	657	402	58.6	95.77	GOAT_ENSBTAP00000000926 [mRNA] locus=scaffold953:914836:915744:-	0	385/385	100	273	657	4	388
HQDJLS201DC9KV	508	1365	39.57	14.73	GOAT_ENSBTAP00000000929 [mRNA] locus=scaffold666:1105728:1152867:-	1e-110	201/201	100	308	508	331	531
HQDJLS201C3ANN	508	1365	39.57	14.73	GOAT_ENSBTAP00000000929 [mRNA] locus=scaffold666:1105728:1152867:-	1e-110	201/201	100	308	508	331	531
HNTXQRY02GGHLW	568	1365	67.78	28.21	GOAT_ENSBTAP00000000929 [mRNA] locus=scaffold666:1105728:1152867:-	0	385/388	99.23	181	568	576	960
HQDJLS201EJ922	373	6972	61.13	3.27	GOAT_ENSBTAP00000000932 [mRNA] locus=scaffold264:610312:836643:+	1e-125	228/229	99.56	145	373	6417	6645
HQDJLS201ECQ5P	483	6972	85.71	5.94	GOAT_ENSBTAP00000000932 [mRNA] locus=scaffold264:610312:836643:+	0	414/415	99.76	1	415	6417	6831
HQDJLS201CVLJA	467	6972	85.65	5.74	GOAT_ENSBTAP00000000932 [mRNA] locus=scaffold264:610312:836643:+	0	400/400	100	68	467	6573	6972
HQDJLS201CQ9U0	452	6972	67.04	4.35	GOAT_ENSBTAP00000000932 [mRNA] locus=scaffold264:610312:836643:+	1e-165	303/305	99.34	142	446	6417	6720
HQDJLS201ATBKS	641	6972	99.69	9.17	GOAT_ENSBTAP00000000932 [mRNA] locus=scaffold264:610312:836643:+	0	639/641	99.69	1	641	4593	5231
HN40NPI01AXZ5C	334	6972	99.4	4.76	GOAT_ENSBTAP00000000932 [mRNA] locus=scaffold264:610312:836643:+	1e-180	332/334	99.4	1	334	4580	4911
HNTXQRY02GRMN2	510	1731	65.88	19.41	GOAT_ENSBTAP00000000941 [mRNA] locus=scaffold6:44146:54255:+	1e-177	336/339	99.12	172	510	824	1164
HN40NPI01EK3EL	363	1731	19.83	4.16	GOAT_ENSBTAP00000000941 [mRNA] locus=scaffold6:44146:54255:+	8e-34	72/72	100	292	363	1660	1731
HN40NPI01E73O4	255	1731	98.82	14.56	GOAT_ENSBTAP00000000941 [mRNA] locus=scaffold6:44146:54255:+	1e-129	252/255	98.82	1	255	1321	1575
HN40NPI01E5FSK	497	1731	99.6	28.6	GOAT_ENSBTAP00000000941 [mRNA] locus=scaffold6:44146:54255:+	0	495/497	99.6	1	497	860	1358
HN40NPI01E25TY	389	1731	24.94	5.6	GOAT_ENSBTAP00000000941 [mRNA] locus=scaffold6:44146:54255:+	1e-48	97/97	100	293	389	1635	1731
HN40NPI01DDYAF	391	1731	25.58	5.78	GOAT_ENSBTAP00000000941 [mRNA] locus=scaffold6:44146:54255:+	2e-50	100/100	100	292	391	1632	1731
HN40NPI01CEFT7	391	1731	25.58	5.78	GOAT_ENSBTAP00000000941 [mRNA] locus=scaffold6:44146:54255:+	2e-50	100/100	100	292	391	1632	1731
HN40NPI01C60DM	391	1731	58.82	13.29	GOAT_ENSBTAP00000000941 [mRNA] locus=scaffold6:44146:54255:+	1e-124	230/232	99.14	124	355	1330	1561
HN40NPI01BI3RF	377	1731	22.81	4.97	GOAT_ENSBTAP00000000941 [mRNA] locus=scaffold6:44146:54255:+	4e-42	86/86	100	292	377	1646	1731
HN40NPI01BC2I4	417	1731	40.53	9.76	GOAT_ENSBTAP00000000941 [mRNA] locus=scaffold6:44146:54255:+	8e-90	169/170	99.41	1	170	995	1164
isotig03222	2166	2307	24.84	23.32	GOAT_ENSBTAP00000000944 [mRNA] locus=scaffold688:244347:251065:+	0	538/538	100	1	538	1770	2307
isotig10819	753	1002	67.07	50.4	GOAT_ENSBTAP00000000962 [mRNA] locus=scaffold585:8132:13087:-	0	505/506	99.8	1	506	497	1002
isotig07864	990	2799	100	35.37	GOAT_ENSBTAP00000000963 [mRNA] locus=scaffold1687:416206:470715:+	0	990/990	100	1	990	1763	2752
HQDJLS201D32MO	358	3387	45.25	4.78	GOAT_ENSBTAP00000000967 [mRNA] locus=scaffold1406:468767:501967:+	5e-75	162/165	98.18	1	165	3220	3381
HNTXQRY02HBRCX	216	3387	82.41	5.26	GOAT_ENSBTAP00000000967 [mRNA] locus=scaffold1406:468767:501967:+	4e-93	178/178	100	1	178	3103	3281
HNTXQRY02G4GMT	217	3387	82.49	5.28	GOAT_ENSBTAP00000000967 [mRNA] locus=scaffold1406:468767:501967:+	7e-98	179/179	100	1	179	3103	3281
HN40NPI01DUQBK	548	3387	37.96	6.14	GOAT_ENSBTAP00000000967 [mRNA] locus=scaffold1406:468767:501967:+	1e-110	208/208	100	341	548	3179	3387
isotig07764	997	540	53.76	99.26	GOAT_ENSBTAP00000000972 [mRNA] locus=scaffold202:3941917:3947768:+	0	536/537	99.81	61	597	1	537
isotig11333	718	528	73.4	99.81	GOAT_ENSBTAP00000000977 [mRNA] locus=scaffold633:477886:483738:-	0	527/528	99.81	14	541	1	528
HN40NPI01BKCPW	463	2832	29.81	4.87	GOAT_ENSBTAP00000000981 [mRNA] locus=scaffold595:5820168:5896571:-	4e-73	138/138	100	1	138	2497	2634
isotig02190	902	666	69.07	98.65	GOAT_ENSBTAP00000000992 [mRNA] locus=scaffold1887:438283:444769:-	0	623/623	100	20	642	1	665
HQDJLS201DRD3G	514	843	84.05	51.25	GOAT_ENSBTAP00000000993 [mRNA] locus=scaffold1345:166209:177670:+	0	432/451	95.79	1	451	407	842
HN40NPI01CZM15	419	2211	44.39	8.41	GOAT_ENSBTAP00000000994 [mRNA] locus=scaffold809:129817:202650:+	2e-93	186/187	99.47	233	419	1831	2017
isotig04169	1551	1518	54.22	55.4	GOAT_ENSBTAP00000001000 [mRNA] locus=scaffold85:2220552:2238421:+	0	841/841	100	1	841	678	1518
HQDJLS201D1N74	646	1575	99.85	40.95	GOAT_ENSBTAP00000001001 [mRNA] locus=scaffold809:223341:239129:-	0	645/646	99.85	1	646	515	1160
isotig04396	1477	1398	94.65	100	GOAT_ENSBTAP00000001012 [mRNA] locus=scaffold67:577775:596445:-	0	1398/1398	100	60	1457	1	1398
HN40NPI01DCXE7	413	1398	50.36	14.88	GOAT_ENSBTAP00000001012 [mRNA] locus=scaffold67:577775:596445:-	1e-110	208/208	100	206	413	1158	1366
HN40NPI01CI38W	395	1398	47.85	13.52	GOAT_ENSBTAP00000001012 [mRNA] locus=scaffold67:577775:596445:-	4e-88	189/190	99.47	206	395	1158	1351
isotig05764	1222	1464	95.25	79.51	GOAT_ENSBTAP00000001017 [mRNA] locus=scaffold67:525081:544163:-	0	1164/1165	99.91	58	1222	300	1464
isotig14978	198	516	61.62	23.64	GOAT_ENSBTAP00000001024 [mRNA] locus=scaffold2292:85669:92243:+	6e-64	122/122	100	61	182	395	516
HQDJLS201A1LLU	440	3828	99.09	11.39	GOAT_ENSBTAP00000001044 [mRNA] locus=scaffold1426:28831:60041:-	0	436/440	99.09	1	440	2961	3399
isotig05909	1202	1035	84.78	98.45	GOAT_ENSBTAP00000001045 [mRNA] locus=scaffold1426:69192:83545:+	0	1019/1032	98.74	68	1099	1	1035
isotig08667	917	351	33.81	88.32	GOAT_ENSBTAP00000001049 [mRNA] locus=scaffold2596:96247:97592:-	1e-103	310/312	99.36	62	412	1	351
HQDJLS201CCYL9	298	843	77.85	27.52	GOAT_ENSBTAP00000001052 [mRNA] locus=scaffold112:3517915:3551907:-	1e-127	232/233	99.57	1	233	611	843
HN40NPI01C9C9X	242	843	98.76	28.35	GOAT_ENSBTAP00000001052 [mRNA] locus=scaffold112:3517915:3551907:-	1e-128	239/240	99.58	1	240	387	627
HQDJLS201EUIEO	635	756	96.54	81.08	GOAT_ENSBTAP00000001053 [mRNA] locus=scaffold542:2113681:2117635:+	0	613/616	99.51	20	635	141	756
HQDJLS201CE0F0	637	756	96.39	81.22	GOAT_ENSBTAP00000001053 [mRNA] locus=scaffold542:2113681:2117635:+	0	614/618	99.35	20	637	141	756
HN40NPI01CWF51	477	756	74.42	46.96	GOAT_ENSBTAP00000001053 [mRNA] locus=scaffold542:2113681:2117635:+	1e-171	355/361	98.34	113	473	1	362
isotig03227	2160	969	44.81	99.9	GOAT_ENSBTAP00000001061 [mRNA] locus=scaffold358:24744:38660:-	0	968/972	99.59	45	1016	1	969
HQDJLS201DBFL5	612	1833	15.36	5.13	GOAT_ENSBTAP00000001064 [mRNA] locus=scaffold1886:297019:306216:+	1e-46	94/94	100	152	245	160	253
HNTXQRY02J63AT	493	1833	19.07	5.13	GOAT_ENSBTAP00000001064 [mRNA] locus=scaffold1886:297019:306216:+	8e-47	94/94	100	347	440	160	253
HNTXQRY02I5JF1	495	1833	18.79	5.07	GOAT_ENSBTAP00000001064 [mRNA] locus=scaffold1886:297019:306216:+	5e-42	93/93	100	350	442	160	253
HQDJLS201C3L23	506	1809	25.49	7.13	GOAT_ENSBTAP00000001064-D2 [mRNA] locus=scaffold1886:348404:376445:+	2e-57	129/130	99.23	377	506	839	970
isotig12424	645	1398	26.51	12.23	GOAT_ENSBTAP00000001064-D3 [mRNA] locus=scaffold1886:319558:326311:-	1e-92	171/171	100	1	171	1228	1398
HQDJLS201DNCHS	311	1398	62.7	13.95	GOAT_ENSBTAP00000001064-D3 [mRNA] locus=scaffold1886:319558:326311:-	1e-107	195/195	100	6	200	1	195
HNTXQRY02H4WC5	508	1398	51.97	18.88	GOAT_ENSBTAP00000001064-D3 [mRNA] locus=scaffold1886:319558:326311:-	1e-70	264/269	98.14	9	485	125	402
HQDJLS201ECBXW	584	1101	100	53.04	GOAT_ENSBTAP00000001066 [mRNA] locus=scaffold556:728274:762535:+	0	584/584	100	1	584	294	877
HQDJLS201CW31T	442	1101	98.87	39.69	GOAT_ENSBTAP00000001066 [mRNA] locus=scaffold556:728274:762535:+	0	437/442	98.87	1	442	149	589
isotig14572	453	174	38.41	100	GOAT_ENSBTAP00000001069 [mRNA] locus=scaffold521:1578823:1578996:-	1e-94	174/174	100	61	234	1	174
isotig06762	1099	756	68.43	99.47	GOAT_ENSBTAP00000001071 [mRNA] locus=scaffold1488:1449125:1459329:+	0	752/755	99.6	198	952	2	756
HQDJLS201D2KCQ	543	1461	97.97	36.41	GOAT_ENSBTAP00000001074 [mRNA] locus=scaffold1488:1434019:1441438:-	0	532/536	99.25	1	536	633	1166
HQDJLS201CWFAE	492	1461	88.21	29.71	GOAT_ENSBTAP00000001074 [mRNA] locus=scaffold1488:1434019:1441438:-	0	434/438	99.09	1	438	786	1224
HQDJLS201AQ4GR	526	1461	65.97	23.75	GOAT_ENSBTAP00000001074 [mRNA] locus=scaffold1488:1434019:1441438:-	0	347/348	99.71	166	513	1112	1461
HN40NPI01C3DS6	386	1461	99.48	26.28	GOAT_ENSBTAP00000001074 [mRNA] locus=scaffold1488:1434019:1441438:-	0	384/386	99.48	1	386	1015	1400
isotig13833	540	1077	54.26	27.21	GOAT_ENSBTAP00000001076 [mRNA] locus=scaffold1488:1426426:1432810:+	1e-165	293/293	100	1	293	785	1077
HN40NPI01E5J6I	456	2820	58.33	9.43	GOAT_ENSBTAP00000001080 [mRNA] locus=scaffold895:340597:362008:+	5e-94	266/268	99.25	1	424	2413	2809
HN40NPI01BCNJV	92	2820	95.65	3.12	GOAT_ENSBTAP00000001080 [mRNA] locus=scaffold895:340597:362008:+	5e-44	88/88	100	1	88	2732	2819
isotig11359	717	3006	100	23.85	GOAT_ENSBTAP00000001093 [mRNA] locus=scaffold452:1496723:1549263:+	0	717/717	100	1	717	1303	2019
HQDJLS201C7HWA	215	3006	95.35	6.82	GOAT_ENSBTAP00000001093 [mRNA] locus=scaffold452:1496723:1549263:+	1e-104	205/208	98.56	8	215	2051	2259
HQDJLS201CBTCM	500	1443	62.8	21.76	GOAT_ENSBTAP00000001095 [mRNA] locus=scaffold1377:2100624:2118724:+	1e-178	314/314	100	1	314	1130	1443
HQDJLS201A0SS0	579	1443	98.27	39.43	GOAT_ENSBTAP00000001095 [mRNA] locus=scaffold1377:2100624:2118724:+	0	569/572	99.48	1	572	828	1396
isotig07368	1031	375	24.73	68	GOAT_ENSBTAP00000001098 [mRNA] locus=scaffold1377:2075703:2080020:+	1e-139	255/257	99.22	775	1031	119	375
isotig06626	1117	1872	7.88	4.7	GOAT_ENSBTAP00000001107 [mRNA] locus=scaffold2213:208799:296353:+	7e-43	88/88	100	1	88	1785	1872
isotig08990	890	3051	63.82	18.62	GOAT_ENSBTAP00000001113 [mRNA] locus=scaffold18:3093692:3134405:-	0	568/568	100	1	568	2484	3051
isotig04196	1545	3051	92.23	46.71	GOAT_ENSBTAP00000001113 [mRNA] locus=scaffold18:3093692:3134405:-	0	1425/1430	99.65	1	1430	1	1430
isotig13036	603	624	48.42	46.79	GOAT_ENSBTAP00000001128 [mRNA] locus=scaffold682:1501718:1520341:-	1e-165	292/292	100	312	603	333	624
HQDJLS201CUI74	543	942	97.61	56.26	GOAT_ENSBTAP00000001140 [mRNA] locus=scaffold1229:1921516:1945719:-	0	530/543	97.61	1	543	393	924
HQDJLS201BYSKK	614	942	42.83	27.92	GOAT_ENSBTAP00000001140 [mRNA] locus=scaffold1229:1921516:1945719:-	1e-117	263/273	96.34	342	614	672	942
HQDJLS201BF3UI	536	942	85.45	48.62	GOAT_ENSBTAP00000001140 [mRNA] locus=scaffold1229:1921516:1945719:-	0	458/473	96.83	60	532	479	942
HN40NPI01BXQ90	439	942	64.46	30.04	GOAT_ENSBTAP00000001140 [mRNA] locus=scaffold1229:1921516:1945719:-	1e-125	283/295	95.93	1	295	655	942
isotig11241	726	1344	66.67	36.01	GOAT_ENSBTAP00000001142 [mRNA] locus=scaffold2304:28762:30406:-	0	484/484	100	243	726	861	1344
HQDJLS201ETAQV	90	1344	98.89	6.62	GOAT_ENSBTAP00000001142 [mRNA] locus=scaffold2304:28762:30406:-	8e-43	89/90	98.89	1	90	669	758
HN40NPI01CB20I	296	1461	98.99	20.05	GOAT_ENSBTAP00000001147 [mRNA] locus=scaffold576:1350284:1401432:+	1e-157	293/295	99.32	1	295	1147	1439
HN40NPI01BJLRE	419	2157	48.21	9.36	GOAT_ENSBTAP00000001156 [mRNA] locus=scaffold431:6318564:6357689:-	1e-111	202/202	100	1	202	1956	2157
isotig10006	815	747	91.66	100	GOAT_ENSBTAP00000001165 [mRNA] locus=scaffold1390:251214:253833:+	0	747/747	100	40	786	1	747
HQDJLS201CT27C	486	801	16.26	9.86	GOAT_ENSBTAP00000001167 [mRNA] locus=scaffold107:624416:631951:-	7e-38	79/79	100	408	486	723	801
HQDJLS201CE4CF	579	801	37.31	26.97	GOAT_ENSBTAP00000001167 [mRNA] locus=scaffold107:624416:631951:-	1e-115	216/217	99.54	363	579	586	801
HQDJLS201BO0EJ	598	801	38.96	29.09	GOAT_ENSBTAP00000001167 [mRNA] locus=scaffold107:624416:631951:-	1e-124	233/235	99.15	363	597	569	801
HQDJLS201ARYVA	579	801	37.48	27.09	GOAT_ENSBTAP00000001167 [mRNA] locus=scaffold107:624416:631951:-	1e-116	217/217	100	363	579	584	801
HN40NPI01CFWVV	528	1077	67.42	33.05	GOAT_ENSBTAP00000001191 [mRNA] locus=scaffold886:832410:833486:-	0	356/357	99.72	126	482	717	1077
HN40NPI01A7A9J	436	1077	71.33	28.88	GOAT_ENSBTAP00000001191 [mRNA] locus=scaffold886:832410:833486:-	1e-172	311/311	100	126	436	766	1077
isotig03278	2086	4623	21.52	9.71	GOAT_ENSBTAP00000001200 [mRNA] locus=scaffold356:3049965:3186791:+	0	449/449	100	1	449	4174	4623
HQDJLS201E0V8R	635	666	67.4	64.26	GOAT_ENSBTAP00000001201 [mRNA] locus=scaffold205:2365640:2370939:-	0	428/428	100	203	630	239	666
HQDJLS201DWYSP	387	498	23.77	18.47	GOAT_ENSBTAP00000001205 [mRNA] locus=scaffold2156:821258:861610:-	2e-40	92/94	97.87	1	94	407	498
HQDJLS201CUSWH	252	498	69.44	35.14	GOAT_ENSBTAP00000001205 [mRNA] locus=scaffold2156:821258:861610:-	2e-95	175/175	100	1	175	1	175
HQDJLS201BGYO2	411	498	42.58	35.14	GOAT_ENSBTAP00000001205 [mRNA] locus=scaffold2156:821258:861610:-	3e-95	175/175	100	1	175	1	175
HQDJLS201ASYY9	215	498	81.4	35.14	GOAT_ENSBTAP00000001205 [mRNA] locus=scaffold2156:821258:861610:-	2e-91	175/176	99.43	1	176	1	175
HQDJLS201DC9I3	542	2076	98.71	25.77	GOAT_ENSBTAP00000001212 [mRNA] locus=scaffold1324:824428:853465:+	0	535/538	99.44	1	538	1450	1987
HQDJLS201C8WMB	544	2076	98.16	25.72	GOAT_ENSBTAP00000001212 [mRNA] locus=scaffold1324:824428:853465:+	0	534/544	98.16	1	544	1451	1987
HN40NPI01CE50D	396	1581	99.75	24.98	GOAT_ENSBTAP00000001247 [mRNA] locus=scaffold303:2716267:2728119:+	0	395/396	99.75	1	396	1175	1570
HQDJLS201EXQ0V	510	5178	24.31	2.39	GOAT_ENSBTAP00000001248 [mRNA] locus=scaffold1028:1240520:1357006:+	2e-50	124/132	93.94	1	132	3800	3931
HQDJLS201EPRUF	103	5178	78.64	1.56	GOAT_ENSBTAP00000001248 [mRNA] locus=scaffold1028:1240520:1357006:+	5e-29	81/87	93.1	13	99	3793	3879
HQDJLS201DQB69	446	5178	96.41	8.34	GOAT_ENSBTAP00000001248 [mRNA] locus=scaffold1028:1240520:1357006:+	0	430/431	99.77	1	431	4694	5178
HQDJLS201CW0SK	605	5178	95.87	11.2	GOAT_ENSBTAP00000001248 [mRNA] locus=scaffold1028:1240520:1357006:+	0	580/584	99.32	2	585	4037	4620
HQDJLS201CUZK7	159	5178	78.62	2.41	GOAT_ENSBTAP00000001248 [mRNA] locus=scaffold1028:1240520:1357006:+	1e-42	125/134	93.28	3	136	3802	3932
HNTXQRY02G2O9A	438	5178	21.92	1.85	GOAT_ENSBTAP00000001248 [mRNA] locus=scaffold1028:1240520:1357006:+	9e-25	96/109	88.07	325	433	3820	3928
HN40NPI01BB76G	336	5178	28.87	1.87	GOAT_ENSBTAP00000001248 [mRNA] locus=scaffold1028:1240520:1357006:+	8e-40	97/102	95.1	209	310	3793	3894
isotig02486	896	393	43.86	100	GOAT_ENSBTAP00000001255 [mRNA] locus=scaffold509:5687464:5688340:+	0	393/393	100	441	833	1	393
HQDJLS201AMYRP	459	2742	69.5	11.63	GOAT_ENSBTAP00000001256 [mRNA] locus=scaffold276:4344180:4405528:-	0	319/319	100	1	319	2335	2653
HQDJLS201D1PAF	703	2157	78.24	27.86	GOAT_ENSBTAP00000001279 [mRNA] locus=scaffold1223:520239:555710:-	0	550/556	98.92	1	556	1323	2157
HQDJLS201CHSP3	763	2157	72.08	27.86	GOAT_ENSBTAP00000001279 [mRNA] locus=scaffold1223:520239:555710:-	0	550/556	98.92	1	556	1323	2157
HN40NPI01B5EJ9	442	1128	79.19	31.03	GOAT_ENSBTAP00000001288 [mRNA] locus=scaffold320:371612:372739:-	0	350/351	99.72	1	351	778	1128
HQDJLS201AI7WY	593	612	25.63	24.51	GOAT_ENSBTAP00000001291-D2 [mRNA] locus=scaffold2474:21340:22827:+	8e-26	152/166	91.57	194	589	186	349
HQDJLS201EWT85	621	1698	25.28	9.25	GOAT_ENSBTAP00000001294 [mRNA] locus=scaffold126:226635:253749:+	3e-84	157/157	100	1	157	1542	1698
HQDJLS201DSTIQ	502	1698	45.62	13.49	GOAT_ENSBTAP00000001294 [mRNA] locus=scaffold126:226635:253749:+	1e-127	229/229	100	1	229	1470	1698
HQDJLS201CXTKK	625	1698	25.12	9.25	GOAT_ENSBTAP00000001294 [mRNA] locus=scaffold126:226635:253749:+	3e-84	157/157	100	1	157	1542	1698
HQDJLS201ASEUH	150	1698	100	8.83	GOAT_ENSBTAP00000001294 [mRNA] locus=scaffold126:226635:253749:+	9e-81	150/150	100	1	150	1542	1691
isotig03491	1877	603	32.13	100	GOAT_ENSBTAP00000001303 [mRNA] locus=scaffold185:740125:799914:+	0	603/603	100	1013	1615	1	603
isotig05538	1256	717	57.09	100	GOAT_ENSBTAP00000001309 [mRNA] locus=scaffold494:4686868:4696586:-	0	717/717	100	535	1251	1	717
HQDJLS201B94NF	360	10284	98.89	3.46	GOAT_ENSBTAP00000001311 [mRNA] locus=scaffold717:7066373:7118645:-	0	356/360	98.89	1	360	9654	10013
HN40NPI01D89J2	405	10284	38.77	1.53	GOAT_ENSBTAP00000001311 [mRNA] locus=scaffold717:7066373:7118645:-	2e-84	157/157	100	249	405	9645	9801
isotig04536	1445	1257	79.1	90.93	GOAT_ENSBTAP00000001330 [mRNA] locus=scaffold716:4188470:4203141:+	0	1143/1146	99.74	136	1395	1	1257
isotig10230	800	1224	55.12	36.03	GOAT_ENSBTAP00000001331 [mRNA] locus=scaffold796:2231518:2239510:+	0	441/442	99.77	1	442	783	1224
HQDJLS201B8DBT	405	465	30.37	26.45	GOAT_ENSBTAP00000001337 [mRNA] locus=scaffold108:680582:686011:+	3e-64	123/123	100	3	125	295	417
isotig09807	826	2223	46.73	17.36	GOAT_ENSBTAP00000001343 [mRNA] locus=scaffold1591:240254:262149:-	0	386/387	99.74	440	826	1837	2223
HQDJLS201D1VLD	623	1935	99.68	32.09	GOAT_ENSBTAP00000001344 [mRNA] locus=scaffold691:918766:949847:-	0	621/623	99.68	1	623	1185	1806
HN40NPI01BB65K	375	1935	99.2	19.22	GOAT_ENSBTAP00000001344 [mRNA] locus=scaffold691:918766:949847:-	0	372/375	99.2	1	375	1055	1428
HN40NPI01AXVU7	424	1935	99.06	21.71	GOAT_ENSBTAP00000001344 [mRNA] locus=scaffold691:918766:949847:-	0	420/420	100	5	424	1378	1800
isotig01926	1216	2178	87.66	48.94	GOAT_ENSBTAP00000001348 [mRNA] locus=scaffold585:1768894:1862293:-	0	1066/1067	99.91	150	1216	1110	2178
HQDJLS201ESZJ8	401	2178	100	18.41	GOAT_ENSBTAP00000001348 [mRNA] locus=scaffold585:1768894:1862293:-	0	401/401	100	1	401	522	922
HQDJLS201EKL4Z	526	2178	91.06	21.99	GOAT_ENSBTAP00000001348 [mRNA] locus=scaffold585:1768894:1862293:-	0	479/481	99.58	46	526	1	481
HQDJLS201EDZ9W	555	1311	99.46	42.11	GOAT_ENSBTAP00000001351 [mRNA] locus=scaffold1102:2137833:2149569:-	0	552/555	99.46	1	555	604	1155
HQDJLS201EPENY	520	2568	60.19	12.19	GOAT_ENSBTAP00000001353 [mRNA] locus=scaffold76:1037592:1054486:-	1e-172	313/316	99.05	1	316	2253	2568
HQDJLS201EJULY	575	2172	81.39	21.55	GOAT_ENSBTAP00000001356 [mRNA] locus=scaffold1766:193343:198375:-	0	468/470	99.57	1	551	1689	2161
HQDJLS201BUSKE	530	2172	70.94	17.31	GOAT_ENSBTAP00000001356 [mRNA] locus=scaffold1766:193343:198375:-	0	376/376	100	1	376	1689	2064
HNTXQRY02HMP56	482	2172	73.65	16.34	GOAT_ENSBTAP00000001356 [mRNA] locus=scaffold1766:193343:198375:-	1e-119	355/356	99.72	45	481	1812	2172
HN40NPI01EHFHP	395	2172	63.29	11.51	GOAT_ENSBTAP00000001356 [mRNA] locus=scaffold1766:193343:198375:-	1e-75	250/250	100	65	395	1923	2172
HN40NPI01CFAEG	183	2172	59.02	4.97	GOAT_ENSBTAP00000001356 [mRNA] locus=scaffold1766:193343:198375:-	1e-55	108/108	100	47	154	2065	2172
isotig12091	668	5673	99.85	11.76	GOAT_ENSBTAP00000001360 [mRNA] locus=scaffold670:2081375:2124043:-	0	667/668	99.85	1	668	4147	4814
isotig03393	1962	5673	32.87	11.37	GOAT_ENSBTAP00000001360 [mRNA] locus=scaffold670:2081375:2124043:-	0	645/646	99.85	1	646	5028	5673
HQDJLS201B81H6	160	5673	94.38	2.66	GOAT_ENSBTAP00000001360 [mRNA] locus=scaffold670:2081375:2124043:-	8e-69	151/154	98.05	1	154	3955	4105
HQDJLS201DKS45	516	1002	12.79	6.59	GOAT_ENSBTAP00000001367 [mRNA] locus=scaffold820:643043:644513:-	4e-30	66/66	100	1	66	937	1002
isotig03159	2278	2538	87.23	78.29	GOAT_ENSBTAP00000001373 [mRNA] locus=scaffold1624:160785:174388:-	0	1987/1990	99.85	289	2278	550	2538
isotig04029	1605	927	52.46	90.83	GOAT_ENSBTAP00000001374 [mRNA] locus=scaffold820:1012838:1112736:-	0	842/847	99.41	758	1604	84	927
HQDJLS201DWZSV	495	2202	26.87	6.04	GOAT_ENSBTAP00000001378 [mRNA] locus=scaffold1624:206558:218532:-	2e-32	133/154	86.36	50	203	1577	1730
HN40NPI01CNKGZ	440	2202	26.59	5.31	GOAT_ENSBTAP00000001378 [mRNA] locus=scaffold1624:206558:218532:-	1e-33	117/132	88.64	231	362	1585	1716
HN40NPI01AXQE3	430	2202	24.19	4.72	GOAT_ENSBTAP00000001378 [mRNA] locus=scaffold1624:206558:218532:-	2e-28	104/114	91.23	314	427	1603	1716
isotig01018	807	2286	96.03	33.9	GOAT_ENSBTAP00000001383 [mRNA] locus=scaffold3312:330993:334639:-	0	775/807	96.03	1	807	1453	2259
HN40NPI01CV9XE	343	2286	99.42	14.92	GOAT_ENSBTAP00000001383 [mRNA] locus=scaffold3312:330993:334639:-	0	341/341	100	1	341	900	1241
HQDJLS201CSBRD	504	597	29.96	25.29	GOAT_ENSBTAP00000001384 [mRNA] locus=scaffold185:5873448:5893431:-	8e-81	151/151	100	1	151	447	597
HQDJLS201CJ3Y8	506	825	98.81	60.61	GOAT_ENSBTAP00000001385 [mRNA] locus=scaffold48:273168:553270:-	0	500/501	99.8	6	506	325	825
HQDJLS201ARH0F	488	825	98.77	58.42	GOAT_ENSBTAP00000001385 [mRNA] locus=scaffold48:273168:553270:-	0	482/483	99.79	6	488	343	825
isotig14600	446	2373	100	18.79	GOAT_ENSBTAP00000001386 [mRNA] locus=scaffold175:1503414:1528206:+	0	446/446	100	1	446	1688	2133
HQDJLS201AEDEE	609	2373	99.67	25.58	GOAT_ENSBTAP00000001386 [mRNA] locus=scaffold175:1503414:1528206:+	0	607/609	99.67	1	609	601	1208
isotig14402	483	480	78.26	78.75	GOAT_ENSBTAP00000001397 [mRNA] locus=scaffold894:2963448:2963927:+	0	378/378	100	1	378	1	378
HN40NPI01CU0TE	266	480	48.5	26.88	GOAT_ENSBTAP00000001397 [mRNA] locus=scaffold894:2963448:2963927:+	6e-68	129/129	100	1	129	352	480
HN40NPI01BJW3T	253	669	92.09	34.83	GOAT_ENSBTAP00000001414 [mRNA] locus=scaffold2909:349857:358215:-	1e-90	233/236	98.73	10	245	340	624
HQDJLS201BKF64	300	465	17	10.97	GOAT_ENSBTAP00000001416 [mRNA] locus=scaffold347:1238978:1265536:+	2e-21	51/51	100	242	292	415	465
HN40NPI01A8ZG6	248	465	58.87	31.4	GOAT_ENSBTAP00000001416 [mRNA] locus=scaffold347:1238978:1265536:+	2e-76	146/147	99.32	88	234	176	322
isotig09245	872	1944	34.98	15.69	GOAT_ENSBTAP00000001417 [mRNA] locus=scaffold2909:525513:540534:-	1e-170	305/306	99.67	315	620	1639	1944
HQDJLS201AZIUA	447	1149	90.16	35.07	GOAT_ENSBTAP00000001420 [mRNA] locus=scaffold244:893376:897194:-	0	403/403	100	45	447	746	1149
HN40NPI01CAWPW	275	1149	41.09	9.83	GOAT_ENSBTAP00000001420 [mRNA] locus=scaffold244:893376:897194:-	2e-58	113/113	100	3	115	1037	1149
HN40NPI01AI8XJ	361	1149	38.78	12.18	GOAT_ENSBTAP00000001420 [mRNA] locus=scaffold244:893376:897194:-	2e-74	140/140	100	1	140	1010	1149
isotig02320	861	1623	83.39	44.18	GOAT_ENSBTAP00000001421 [mRNA] locus=scaffold244:906923:918431:+	0	718/718	100	1	861	792	1508
HN40NPI01EH6K6	446	375	49.1	58.4	GOAT_ENSBTAP00000001425 [mRNA] locus=scaffold975:1490793:1491167:-	3e-86	219/225	97.33	222	446	1	223
HN40NPI01DBKVN	298	375	26.17	20.8	GOAT_ENSBTAP00000001425 [mRNA] locus=scaffold975:1490793:1491167:-	2e-37	78/78	100	221	298	1	78
HN40NPI01AWYII	304	375	27.63	22.4	GOAT_ENSBTAP00000001425 [mRNA] locus=scaffold975:1490793:1491167:-	5e-41	84/84	100	221	304	1	84
HQDJLS201CFH2I	523	1788	46.46	13.59	GOAT_ENSBTAP00000001428 [mRNA] locus=scaffold2947:51868:57386:-	1e-126	243/247	98.38	277	523	1543	1788
HN40NPI01EN1BM	510	1788	29.41	8.39	GOAT_ENSBTAP00000001428 [mRNA] locus=scaffold2947:51868:57386:-	7e-69	150/151	99.34	333	483	1635	1788
HN40NPI01DEQCJ	450	1788	26.22	6.6	GOAT_ENSBTAP00000001428 [mRNA] locus=scaffold2947:51868:57386:-	1e-48	118/118	100	333	450	1668	1788
HN40NPI01CNZZC	299	1788	100	16.72	GOAT_ENSBTAP00000001428 [mRNA] locus=scaffold2947:51868:57386:-	1e-169	299/299	100	1	299	1052	1350
HN40NPI01BX752	395	1788	15.95	3.52	GOAT_ENSBTAP00000001428 [mRNA] locus=scaffold2947:51868:57386:-	3e-24	63/64	98.44	332	395	1726	1788
HN40NPI01BRBTK	302	1788	100	16.89	GOAT_ENSBTAP00000001428 [mRNA] locus=scaffold2947:51868:57386:-	1e-171	302/302	100	1	302	1052	1353
HN40NPI01AVVOM	413	1788	98.79	22.82	GOAT_ENSBTAP00000001428 [mRNA] locus=scaffold2947:51868:57386:-	0	408/409	99.76	1	409	1052	1459
isotig08302	952	849	52.84	59.25	GOAT_ENSBTAP00000001440 [mRNA] locus=scaffold1523:1445039:1460240:+	0	503/504	99.8	1	504	346	849
HQDJLS201BJVSQ	492	1068	99.19	45.69	GOAT_ENSBTAP00000001449 [mRNA] locus=scaffold1095:3193199:3255438:+	0	488/492	99.19	1	492	466	954
HQDJLS201C4M7A	550	891	60.55	37.37	GOAT_ENSBTAP00000001451 [mRNA] locus=scaffold1245:103169:117756:-	0	333/335	99.4	169	503	558	891
HQDJLS201AKX28	392	891	83.16	36.59	GOAT_ENSBTAP00000001451 [mRNA] locus=scaffold1245:103169:117756:-	1e-155	326/335	97.31	58	392	564	891
HQDJLS201CYC88	366	414	46.17	40.82	GOAT_ENSBTAP00000001460 [mRNA] locus=scaffold225:1093423:1097101:-	2e-87	169/170	99.41	197	366	12	180
HN40NPI01AWP4A	414	414	43.24	43.24	GOAT_ENSBTAP00000001460 [mRNA] locus=scaffold225:1093423:1097101:-	1e-97	179/179	100	236	414	12	190
isotig03598	1811	960	44.78	84.48	GOAT_ENSBTAP00000001463 [mRNA] locus=scaffold185:5980037:6012637:-	0	811/812	99.88	1000	1811	149	960
isotig05889	1205	693	55.93	97.26	GOAT_ENSBTAP00000001464 [mRNA] locus=scaffold131:4643898:4649967:-	0	674/674	100	152	825	20	693
isotig02866	455	387	85.05	100	GOAT_ENSBTAP00000001465 [mRNA] locus=scaffold131:4613287:4635210:+	0	387/387	100	18	404	1	387
HQDJLS201ERDKY	651	1428	14.13	6.44	GOAT_ENSBTAP00000001466 [mRNA] locus=scaffold185:5920454:5973539:-	2e-45	92/92	100	347	438	1209	1300
isotig09605	844	1314	97.39	62.56	GOAT_ENSBTAP00000001470 [mRNA] locus=scaffold618:2504416:2518150:+	0	822/823	99.88	22	844	492	1314
HQDJLS201CUX6I	615	2673	17.56	4.04	GOAT_ENSBTAP00000001474 [mRNA] locus=scaffold618:2523225:2597879:-	5e-55	108/108	100	493	600	1777	1884
HN40NPI01B0MPH	428	2673	50.47	8.08	GOAT_ENSBTAP00000001474 [mRNA] locus=scaffold618:2523225:2597879:-	1e-119	216/216	100	213	428	2458	2673
isotig12989	607	1608	37.07	13.99	GOAT_ENSBTAP00000001479 [mRNA] locus=scaffold85:137:23321:-	1e-125	225/225	100	383	607	1384	1608
HN40NPI01ESVSM	381	1608	98.69	23.38	GOAT_ENSBTAP00000001479 [mRNA] locus=scaffold85:137:23321:-	0	376/381	98.69	1	381	768	1150
HN40NPI01C988X	437	1608	98.17	26.68	GOAT_ENSBTAP00000001479 [mRNA] locus=scaffold85:137:23321:-	0	429/437	98.17	1	437	768	1203
HN40NPI01BGKLU	206	1608	100	12.81	GOAT_ENSBTAP00000001479 [mRNA] locus=scaffold85:137:23321:-	2e-97	206/206	100	1	206	768	977
isotig10086	809	864	97.65	91.44	GOAT_ENSBTAP00000001494 [mRNA] locus=scaffold499:347105:357935:-	0	790/792	99.75	18	809	74	864
HQDJLS201CALL6	417	1863	99.04	22.17	GOAT_ENSBTAP00000001495 [mRNA] locus=scaffold2436:93690:137543:+	0	413/417	99.04	1	417	1284	1699
HQDJLS201AHVK6	505	1863	99.8	27.05	GOAT_ENSBTAP00000001495 [mRNA] locus=scaffold2436:93690:137543:+	0	504/505	99.8	1	505	1335	1839
HQDJLS201CCVDX	626	1434	16.29	7.11	GOAT_ENSBTAP00000001496 [mRNA] locus=scaffold372:309925:326805:+	2e-51	102/102	100	1	102	1253	1354
isotig14687	430	537	98.6	78.96	GOAT_ENSBTAP00000001518 [mRNA] locus=scaffold830:568324:580646:+	0	424/424	100	1	424	102	525
isotig07461	1023	537	43.21	84.54	GOAT_ENSBTAP00000001518 [mRNA] locus=scaffold830:568324:580646:+	1e-154	442/443	99.77	277	719	5	537
isotig08117	967	459	47.47	100	GOAT_ENSBTAP00000001522 [mRNA] locus=scaffold371:2551565:2556356:-	0	459/459	100	74	532	1	459
HNTXQRY02JEQZ9	452	7326	99.78	6.16	GOAT_ENSBTAP00000001526 [mRNA] locus=scaffold1923:90996:119779:-	0	451/452	99.78	1	452	6872	7324
HNTXQRY02IRL08	444	7326	99.55	6.03	GOAT_ENSBTAP00000001526 [mRNA] locus=scaffold1923:90996:119779:-	0	442/444	99.55	1	444	6872	7315
HQDJLS201DOP9O	565	390	34.51	50	GOAT_ENSBTAP00000001530 [mRNA] locus=scaffold1560:340509:340898:+	4e-89	195/200	97.5	366	565	1	196
HQDJLS201DKTKF	580	390	66.03	98.21	GOAT_ENSBTAP00000001530 [mRNA] locus=scaffold1560:340509:340898:+	0	383/393	97.46	147	539	1	388
HQDJLS201B0BOJ	428	1047	99.77	40.78	GOAT_ENSBTAP00000001536 [mRNA] locus=scaffold1574:95375:113029:+	0	427/428	99.77	1	428	577	1004
HQDJLS201ET8YM	616	1698	12.82	4.65	GOAT_ENSBTAP00000001552 [mRNA] locus=scaffold327:841757:870014:+	3e-25	79/86	91.86	5	90	1055	1140
HQDJLS201EM25S	513	1698	14.81	4.48	GOAT_ENSBTAP00000001552 [mRNA] locus=scaffold327:841757:870014:+	7e-32	76/77	98.7	412	488	816	891
HQDJLS201DE7E8	648	1698	12.19	4.65	GOAT_ENSBTAP00000001552 [mRNA] locus=scaffold327:841757:870014:+	3e-25	79/86	91.86	5	90	1055	1140
HQDJLS201DCG5W	593	1698	13.32	4.65	GOAT_ENSBTAP00000001552 [mRNA] locus=scaffold327:841757:870014:+	3e-25	79/86	91.86	5	90	1055	1140
HQDJLS201CX4DX	495	1698	44.65	13.02	GOAT_ENSBTAP00000001552 [mRNA] locus=scaffold327:841757:870014:+	2e-59	221/232	95.26	262	494	268	1030
HQDJLS201CTXVK	271	1698	23.99	3.83	GOAT_ENSBTAP00000001552 [mRNA] locus=scaffold327:841757:870014:+	9e-30	65/65	100	207	271	827	891
HQDJLS201BFLPY	494	1698	44.74	13.02	GOAT_ENSBTAP00000001552 [mRNA] locus=scaffold327:841757:870014:+	2e-59	221/232	95.26	261	493	268	1030
HQDJLS201B86YX	644	1698	12.27	4.65	GOAT_ENSBTAP00000001552 [mRNA] locus=scaffold327:841757:870014:+	3e-25	79/86	91.86	5	90	1055	1140
HQDJLS201B6JG2	555	1698	34.41	11.25	GOAT_ENSBTAP00000001552 [mRNA] locus=scaffold327:841757:870014:+	1e-104	191/191	100	147	337	363	553
HQDJLS201APS96	632	1698	12.5	4.65	GOAT_ENSBTAP00000001552 [mRNA] locus=scaffold327:841757:870014:+	3e-25	79/86	91.86	5	90	1055	1140
HQDJLS201A8Z24	642	1698	12.31	4.65	GOAT_ENSBTAP00000001552 [mRNA] locus=scaffold327:841757:870014:+	3e-25	79/86	91.86	5	90	1055	1140
HNTXQRY02I79CJ	426	1698	57.04	14.31	GOAT_ENSBTAP00000001552 [mRNA] locus=scaffold327:841757:870014:+	2e-59	243/256	94.92	170	426	244	1030
HN40NPI01BMF6D	413	1698	52.78	12.84	GOAT_ENSBTAP00000001552 [mRNA] locus=scaffold327:841757:870014:+	1e-121	218/218	100	1	218	1481	1698
HQDJLS201D2EJR	415	849	100	48.88	GOAT_ENSBTAP00000001574 [mRNA] locus=scaffold5602:109903:111201:+	0	415/415	100	1	415	369	783
HQDJLS201CD7GJ	603	2763	98.01	21.39	GOAT_ENSBTAP00000001576 [mRNA] locus=scaffold1354:2418:32024:-	0	591/593	99.66	1	593	2145	2737
HN40NPI01A6QEP	347	2763	99.71	12.52	GOAT_ENSBTAP00000001576 [mRNA] locus=scaffold1354:2418:32024:-	0	346/347	99.71	1	347	1639	1986
HQDJLS201E2HC7	540	1020	44.44	23.53	GOAT_ENSBTAP00000001585 [mRNA] locus=scaffold213:242694:251210:-	1e-128	240/242	99.17	288	529	780	1020
HQDJLS201BYL9W	450	1020	37.11	16.37	GOAT_ENSBTAP00000001585 [mRNA] locus=scaffold213:242694:251210:-	2e-90	167/167	100	283	449	854	1020
HNTXQRY02F5A3R	754	1020	27.85	20.59	GOAT_ENSBTAP00000001585 [mRNA] locus=scaffold213:242694:251210:-	3e-84	210/212	99.06	298	509	803	1020
isotig02212	907	1275	90.96	64.71	GOAT_ENSBTAP00000001589 [mRNA] locus=scaffold841:1207174:1244406:+	0	825/825	100	1	825	451	1275
HQDJLS201C91QP	344	942	50	18.26	GOAT_ENSBTAP00000001624 [mRNA] locus=scaffold2606:424408:427572:-	2e-46	172/172	100	55	344	179	463
HN40NPI01EPA7W	412	942	67.96	29.72	GOAT_ENSBTAP00000001624 [mRNA] locus=scaffold2606:424408:427572:-	1e-152	280/282	99.29	131	412	662	942
HN40NPI01EEK53	419	942	68.5	30.47	GOAT_ENSBTAP00000001624 [mRNA] locus=scaffold2606:424408:427572:-	1e-158	287/288	99.65	131	418	656	942
isotig03345	2014	648	14.2	44.14	GOAT_ENSBTAP00000001633 [mRNA] locus=scaffold548:1053192:1060994:-	1e-122	286/286	100	1729	2014	215	648
HQDJLS201AJJTT	576	996	40.1	23.19	GOAT_ENSBTAP00000001635 [mRNA] locus=scaffold1017:471034:490131:+	1e-122	231/233	99.14	344	576	765	996
HQDJLS201C90N7	569	1698	99.47	33.33	GOAT_ENSBTAP00000001642 [mRNA] locus=scaffold439:166674:177266:+	0	566/569	99.47	1	569	932	1498
isotig07929	983	888	21.77	24.1	GOAT_ENSBTAP00000001650-D2 [mRNA] locus=scaffold980:193974:212522:-	1e-118	214/214	100	1	214	675	888
isotig03327	2037	477	23.42	100	GOAT_ENSBTAP00000001660 [mRNA] locus=scaffold1082:422391:440591:-	0	477/478	99.79	129	606	1	477
isotig02744	571	3648	98.07	15.35	GOAT_ENSBTAP00000001662 [mRNA] locus=scaffold585:2001384:2151459:+	0	560/561	99.82	11	571	3086	3648
isotig04993	1348	1650	95.47	78	GOAT_ENSBTAP00000001667 [mRNA] locus=scaffold519:2632925:2640872:-	0	1287/1289	99.84	1	1289	362	1650
isotig10681	766	771	8.22	8.17	GOAT_ENSBTAP00000001671 [mRNA] locus=scaffold94:6077466:6093148:+	4e-28	63/63	100	704	766	709	771
HQDJLS201C9YYX	172	3096	100	5.56	GOAT_ENSBTAP00000001675 [mRNA] locus=scaffold639:387623:432392:+	8e-94	172/172	100	1	172	414	585
HNTXQRY02JL3QQ	501	3096	46.71	7.56	GOAT_ENSBTAP00000001675 [mRNA] locus=scaffold639:387623:432392:+	1e-126	234/235	99.57	1	235	2863	3096
HNTXQRY02IEBZO	568	3096	41.2	7.56	GOAT_ENSBTAP00000001675 [mRNA] locus=scaffold639:387623:432392:+	1e-126	234/235	99.57	1	235	2863	3096
HNTXQRY02H3VN8	492	3096	47.56	7.56	GOAT_ENSBTAP00000001675 [mRNA] locus=scaffold639:387623:432392:+	1e-126	234/235	99.57	1	235	2863	3096
HNTXQRY02GWDDM	570	3096	41.05	7.56	GOAT_ENSBTAP00000001675 [mRNA] locus=scaffold639:387623:432392:+	1e-126	234/235	99.57	1	235	2863	3096
HNTXQRY02GPTI9	569	3096	41.12	7.56	GOAT_ENSBTAP00000001675 [mRNA] locus=scaffold639:387623:432392:+	1e-126	234/235	99.57	1	235	2863	3096
HNTXQRY02GBB6G	547	3096	42.78	7.56	GOAT_ENSBTAP00000001675 [mRNA] locus=scaffold639:387623:432392:+	1e-126	234/235	99.57	1	235	2863	3096
HNTXQRY02FOWU1	522	3096	44.83	7.56	GOAT_ENSBTAP00000001675 [mRNA] locus=scaffold639:387623:432392:+	1e-126	234/235	99.57	1	235	2863	3096
HNTXQRY02IDEQA	366	2016	92.9	16.87	GOAT_ENSBTAP00000001687 [mRNA] locus=scaffold542:2190366:2329496:-	0	340/340	100	27	366	1677	2016
HN40NPI01A8JYE	403	2016	99.75	19.94	GOAT_ENSBTAP00000001687 [mRNA] locus=scaffold542:2190366:2329496:-	0	402/403	99.75	1	403	1389	1790
HN40NPI01CL4LX	389	2016	87.15	16.82	GOAT_ENSBTAP00000001687 [mRNA] locus=scaffold542:2190366:2329496:-	0	339/344	98.55	1	344	60	403
isotig02449	499	2004	53.71	13.37	GOAT_ENSBTAP00000001702 [mRNA] locus=scaffold1857:535315:537734:+	1e-150	268/268	100	1	268	1656	1923
HQDJLS201ELQYA	483	2004	99.17	23.9	GOAT_ENSBTAP00000001702 [mRNA] locus=scaffold1857:535315:537734:+	0	479/483	99.17	1	483	383	866
HQDJLS201BWGGZ	386	2004	98.7	19.01	GOAT_ENSBTAP00000001702 [mRNA] locus=scaffold1857:535315:537734:+	0	381/386	98.7	1	386	383	768
HQDJLS201BFBHI	112	2004	100	5.59	GOAT_ENSBTAP00000001702 [mRNA] locus=scaffold1857:535315:537734:+	5e-54	112/112	100	1	112	859	971
HNTXQRY02IP0LC	93	2004	98.92	4.59	GOAT_ENSBTAP00000001702 [mRNA] locus=scaffold1857:535315:537734:+	3e-42	92/93	98.92	1	93	867	958
HN40NPI01D7OXZ	268	2004	99.25	13.27	GOAT_ENSBTAP00000001702 [mRNA] locus=scaffold1857:535315:537734:+	1e-139	266/268	99.25	1	268	394	664
HN40NPI01CX5OE	202	2004	100	24.45	GOAT_ENSBTAP00000001702 [mRNA] locus=scaffold1857:535315:537734:+	1e-111	202/202	100	1	202	836	1346
HN40NPI01B4PKQ	302	2004	81.46	12.28	GOAT_ENSBTAP00000001702 [mRNA] locus=scaffold1857:535315:537734:+	1e-137	246/246	100	1	246	1	246
HN40NPI01AVHAP	302	2004	81.46	12.28	GOAT_ENSBTAP00000001702 [mRNA] locus=scaffold1857:535315:537734:+	1e-137	246/246	100	1	246	1	246
isotig06312	1153	432	37.03	98.84	GOAT_ENSBTAP00000001706 [mRNA] locus=scaffold130:1023674:1031518:-	0	427/428	99.77	591	1018	1	428
isotig08680	920	432	10.11	21.53	GOAT_ENSBTAP00000001706 [mRNA] locus=scaffold130:1023674:1031518:-	1e-40	93/95	97.89	724	818	1	93
HQDJLS201CV5V7	648	1329	45.52	22.2	GOAT_ENSBTAP00000001709 [mRNA] locus=scaffold1908:237486:260065:+	1e-154	295/298	98.99	307	604	30	324
HQDJLS201AFYZ8	428	1329	36.68	11.81	GOAT_ENSBTAP00000001709 [mRNA] locus=scaffold1908:237486:260065:+	1e-76	157/160	98.12	269	428	1171	1329
HQDJLS201A0DJR	426	1329	40.14	12.87	GOAT_ENSBTAP00000001709 [mRNA] locus=scaffold1908:237486:260065:+	8e-93	171/171	100	256	426	1159	1329
HNTXQRY02INY7G	357	1329	99.44	26.71	GOAT_ENSBTAP00000001709 [mRNA] locus=scaffold1908:237486:260065:+	0	355/357	99.44	1	357	332	687
HNTXQRY02HN945	686	1329	69.68	35.97	GOAT_ENSBTAP00000001709 [mRNA] locus=scaffold1908:237486:260065:+	0	478/480	99.58	1	480	852	1329
HNTXQRY02FSR0H	539	1329	88.68	35.97	GOAT_ENSBTAP00000001709 [mRNA] locus=scaffold1908:237486:260065:+	0	478/479	99.79	1	479	852	1329
isotig00884	2088	909	42.82	98.35	GOAT_ENSBTAP00000001728-D4 [mRNA] locus=scaffold1265:18957:19865:+	0	894/918	97.39	930	1847	1	909
HQDJLS201DWLPA	595	1587	98.99	37.11	GOAT_ENSBTAP00000001733 [mRNA] locus=scaffold1968:10590:25835:-	0	589/595	98.99	1	595	476	1070
HQDJLS201BQA8U	604	1587	42.88	16.32	GOAT_ENSBTAP00000001733 [mRNA] locus=scaffold1968:10590:25835:-	1e-36	259/316	81.96	3	318	703	1018
isotig07450	1024	1494	91.7	62.85	GOAT_ENSBTAP00000001734 [mRNA] locus=scaffold150:467000:477187:-	0	939/940	99.89	85	1024	1	940
HQDJLS201B112L	550	801	47.09	32.33	GOAT_ENSBTAP00000001745 [mRNA] locus=scaffold247:8691455:8698568:-	1e-137	259/261	99.23	290	550	543	801
HQDJLS201EEJML	644	1842	81.68	28.56	GOAT_ENSBTAP00000001747 [mRNA] locus=scaffold230:197229:243787:-	0	526/527	99.81	118	644	1316	1842
HQDJLS201AGBIL	629	1842	79.33	27.09	GOAT_ENSBTAP00000001747 [mRNA] locus=scaffold230:197229:243787:-	0	499/510	97.84	116	625	1336	1842
HQDJLS201A1UH3	536	1842	98.13	28.56	GOAT_ENSBTAP00000001747 [mRNA] locus=scaffold230:197229:243787:-	0	526/536	98.13	1	536	1102	1631
HN40NPI01DLUGF	215	1842	89.77	10.48	GOAT_ENSBTAP00000001747 [mRNA] locus=scaffold230:197229:243787:-	1e-106	193/193	100	4	196	1650	1842
HQDJLS201EBNHZ	106	1836	100	5.77	GOAT_ENSBTAP00000001758 [mRNA] locus=scaffold330:1127001:1211903:+	1e-54	106/106	100	1	106	1310	1415
HQDJLS201AVXD1	122	1836	100	6.64	GOAT_ENSBTAP00000001758 [mRNA] locus=scaffold330:1127001:1211903:+	4e-64	122/122	100	1	122	1312	1433
HQDJLS201CZL4B	239	867	76.57	21.11	GOAT_ENSBTAP00000001766 [mRNA] locus=scaffold1450:105046:116124:+	3e-91	183/186	98.39	1	186	500	686
isotig02146	961	492	38.71	75.61	GOAT_ENSBTAP00000001767 [mRNA] locus=scaffold68:342339:358586:-	0	372/372	100	1	372	121	492
HQDJLS201DJ3QY	169	492	56.21	19.31	GOAT_ENSBTAP00000001767 [mRNA] locus=scaffold68:342339:358586:-	7e-48	95/95	100	75	169	331	425
HN40NPI01E08H4	445	492	20	18.09	GOAT_ENSBTAP00000001767 [mRNA] locus=scaffold68:342339:358586:-	7e-44	89/89	100	191	279	331	419
HN40NPI01C61YW	492	492	17.89	17.89	GOAT_ENSBTAP00000001767 [mRNA] locus=scaffold68:342339:358586:-	5e-39	88/88	100	180	267	331	419
isotig12456	641	873	8.58	6.3	GOAT_ENSBTAP00000001770 [mRNA] locus=scaffold1336:1571465:1586910:+	2e-23	55/55	100	1	55	73	127
isotig07416	1027	1305	16.26	12.8	GOAT_ENSBTAP00000001782 [mRNA] locus=scaffold4182:77199:85594:-	5e-90	167/167	100	861	1027	1135	1301
HQDJLS201C7CJ4	622	1305	90.19	42.99	GOAT_ENSBTAP00000001782 [mRNA] locus=scaffold4182:77199:85594:-	0	561/565	99.29	58	622	1	561
HQDJLS201BTZLL	550	1782	24.18	7.46	GOAT_ENSBTAP00000001784 [mRNA] locus=scaffold4182:62595:71540:+	5e-70	133/133	100	91	223	1650	1782
HQDJLS201BVC2X	531	3126	35.4	6.01	GOAT_ENSBTAP00000001785 [mRNA] locus=scaffold375:829630:861899:+	1e-103	188/188	100	1	188	2939	3126
HQDJLS201A71AM	519	3126	99.42	16.51	GOAT_ENSBTAP00000001785 [mRNA] locus=scaffold375:829630:861899:+	0	516/519	99.42	1	519	2308	2827
isotig14237	501	384	76.65	100	GOAT_ENSBTAP00000001791-D2 [mRNA] locus=scaffold620:726051:728836:-	0	384/384	100	28	411	1	384
HN40NPI01C6D82	450	1002	95.11	42.71	GOAT_ENSBTAP00000001799 [mRNA] locus=scaffold335:2642965:2646150:-	0	428/439	97.49	1	439	564	1002
HN40NPI01B9166	444	1002	95.05	42.12	GOAT_ENSBTAP00000001799 [mRNA] locus=scaffold335:2642965:2646150:-	0	422/433	97.46	1	433	564	999
isotig03949	1631	1662	64.68	63.48	GOAT_ENSBTAP00000001802 [mRNA] locus=scaffold3175:303611:310117:-	0	1055/1056	99.91	1	1056	607	1662
HQDJLS201DH85R	391	786	96.42	47.96	GOAT_ENSBTAP00000001824 [mRNA] locus=scaffold754:1078379:1080629:+	1e-177	377/391	96.42	1	391	131	514
HNTXQRY02IO2GN	476	786	83.61	50.64	GOAT_ENSBTAP00000001824 [mRNA] locus=scaffold754:1078379:1080629:+	0	398/398	100	79	476	25	424
HNTXQRY02FW0A6	486	786	83.95	51.91	GOAT_ENSBTAP00000001824 [mRNA] locus=scaffold754:1078379:1080629:+	0	408/408	100	79	486	25	433
HN40NPI01E7BND	457	786	71.55	41.6	GOAT_ENSBTAP00000001824 [mRNA] locus=scaffold754:1078379:1080629:+	1e-138	327/336	97.32	122	457	457	786
HQDJLS201DF0FB	346	366	67.05	63.39	GOAT_ENSBTAP00000001825 [mRNA] locus=scaffold754:1064534:1067539:+	1e-125	232/233	99.57	114	346	135	366
isotig05103	1326	708	53.39	100	GOAT_ENSBTAP00000001830 [mRNA] locus=scaffold105:1212520:1215676:-	0	708/708	100	20	727	1	708
isotig01146	2054	3132	59.79	39.21	GOAT_ENSBTAP00000001838 [mRNA] locus=scaffold327:1909638:1961404:-	0	1228/1230	99.84	825	2054	1903	3132
HN40NPI01ERRAF	509	3132	98.43	16	GOAT_ENSBTAP00000001838 [mRNA] locus=scaffold327:1909638:1961404:-	0	501/505	99.21	1	505	1270	1781
HN40NPI01E0MQW	461	3132	100	14.72	GOAT_ENSBTAP00000001838 [mRNA] locus=scaffold327:1909638:1961404:-	0	461/461	100	1	461	695	1157
HN40NPI01DQKO7	434	3132	99.77	13.83	GOAT_ENSBTAP00000001838 [mRNA] locus=scaffold327:1909638:1961404:-	0	433/434	99.77	1	434	1302	1738
HN40NPI01DHNZN	408	3132	100	13.03	GOAT_ENSBTAP00000001838 [mRNA] locus=scaffold327:1909638:1961404:-	0	408/408	100	1	408	749	1157
HN40NPI01C8RSS	458	3132	99.13	14.5	GOAT_ENSBTAP00000001838 [mRNA] locus=scaffold327:1909638:1961404:-	0	454/458	99.13	1	458	695	1157
HN40NPI01BT8OB	411	3132	97.32	12.77	GOAT_ENSBTAP00000001838 [mRNA] locus=scaffold327:1909638:1961404:-	0	400/403	99.26	1	403	1270	1675
HQDJLS201ANZZQ	289	3132	70.93	6.55	GOAT_ENSBTAP00000001838 [mRNA] locus=scaffold327:1909638:1961404:-	1e-113	205/205	100	1	205	1	205
HNTXQRY02IRLQI	493	1419	99.8	34.67	GOAT_ENSBTAP00000001839 [mRNA] locus=scaffold2118:964016:982245:+	0	492/493	99.8	1	493	450	943
isotig09098	887	333	18.15	48.35	GOAT_ENSBTAP00000001847 [mRNA] locus=scaffold185:7443735:7464337:+	2e-82	161/161	100	1	161	172	333
isotig05601	1247	1734	83.24	59.86	GOAT_ENSBTAP00000001859 [mRNA] locus=scaffold1520:474087:532470:+	0	1038/1039	99.9	209	1247	696	1734
HQDJLS201EIE22	347	1734	27.95	5.59	GOAT_ENSBTAP00000001859 [mRNA] locus=scaffold1520:474087:532470:+	5e-32	97/98	98.98	118	215	1635	1734
HQDJLS201BUHH9	342	1734	28.95	5.71	GOAT_ENSBTAP00000001859 [mRNA] locus=scaffold1520:474087:532470:+	1e-41	99/100	99	118	217	1635	1734
HQDJLS201EGE1H	535	591	55.89	50.59	GOAT_ENSBTAP00000001886 [mRNA] locus=scaffold827:2661347:2662827:+	1e-165	299/300	99.67	236	535	293	591
HQDJLS201C14TD	546	738	66.67	49.32	GOAT_ENSBTAP00000001888 [mRNA] locus=scaffold1701:109148:133233:+	0	364/364	100	183	546	375	738
isotig08913	898	2205	29.18	11.88	GOAT_ENSBTAP00000001891 [mRNA] locus=scaffold1069:1958758:1999584:+	1e-143	262/264	99.24	635	898	1942	2205
HQDJLS201ERFMX	489	2205	93.87	20.82	GOAT_ENSBTAP00000001891 [mRNA] locus=scaffold1069:1958758:1999584:+	0	459/481	95.43	4	484	1270	1755
isotig14120	514	246	47.86	100	GOAT_ENSBTAP00000001895 [mRNA] locus=scaffold579:2442188:2451371:-	1e-137	246/246	100	74	319	1	246
HQDJLS201C1GEZ	556	795	78.24	54.72	GOAT_ENSBTAP00000001898 [mRNA] locus=scaffold1345:6997:11163:-	0	435/438	99.32	1	438	358	795
HN40NPI01CWLX8	346	1926	99.71	17.91	GOAT_ENSBTAP00000001925 [mRNA] locus=scaffold185:13773577:13853830:+	0	345/346	99.71	1	346	1573	1918
isotig14438	478	507	68.62	64.69	GOAT_ENSBTAP00000001935 [mRNA] locus=scaffold869:360362:373408:-	1e-130	328/329	99.7	113	478	178	507
HN40NPI01DDLZ9	426	3363	84.74	10.73	GOAT_ENSBTAP00000001940 [mRNA] locus=scaffold315:921557:938763:-	0	361/363	99.45	1	363	3001	3363
isotig09271	871	1008	81.97	70.83	GOAT_ENSBTAP00000001947 [mRNA] locus=scaffold1299:1368799:1431029:-	0	714/714	100	158	871	295	1008
HNTXQRY02J5TQP	447	2919	100	15.31	GOAT_ENSBTAP00000001949 [mRNA] locus=scaffold68:1661174:1756905:-	0	447/447	100	1	447	1173	1619
HNTXQRY02IUPWA	497	2919	99.4	16.92	GOAT_ENSBTAP00000001949 [mRNA] locus=scaffold68:1661174:1756905:-	0	494/497	99.4	1	497	1173	1667
HNTXQRY02H3WP7	461	2919	97.83	15.45	GOAT_ENSBTAP00000001949 [mRNA] locus=scaffold68:1661174:1756905:-	0	451/451	100	1	451	1173	1623
HNTXQRY02GHV8C	464	2919	98.92	15.72	GOAT_ENSBTAP00000001949 [mRNA] locus=scaffold68:1661174:1756905:-	0	459/459	100	1	459	1173	1631
HNTXQRY02G97QW	507	2919	97.24	16.89	GOAT_ENSBTAP00000001949 [mRNA] locus=scaffold68:1661174:1756905:-	0	493/499	98.8	1	499	1173	1667
HN40NPI01BBAK4	353	2919	95.75	11.58	GOAT_ENSBTAP00000001949 [mRNA] locus=scaffold68:1661174:1756905:-	1e-167	338/352	96.02	1	352	2171	2522
isotig01489	2031	2484	74.69	61.07	GOAT_ENSBTAP00000001953 [mRNA] locus=scaffold579:409471:506942:+	0	1517/1519	99.87	23	1541	828	2484
HQDJLS201AIAZR	101	2484	98.02	3.99	GOAT_ENSBTAP00000001953 [mRNA] locus=scaffold579:409471:506942:+	9e-49	99/100	99	1	100	716	815
isotig12143	664	1959	82.08	27.82	GOAT_ENSBTAP00000001955 [mRNA] locus=scaffold224:526681:538662:+	0	545/545	100	1	545	1415	1959
HN40NPI01DQMRK	333	1959	35.44	6.02	GOAT_ENSBTAP00000001955 [mRNA] locus=scaffold224:526681:538662:+	3e-61	118/118	100	87	204	1245	1362
isotig14188	506	1203	42.89	18.04	GOAT_ENSBTAP00000001963 [mRNA] locus=scaffold1857:210487:218345:+	1e-120	217/217	100	149	365	1	217
isotig05792	1219	1203	83.84	84.95	GOAT_ENSBTAP00000001963 [mRNA] locus=scaffold1857:210487:218345:+	0	1022/1027	99.51	1	1035	149	1203
HQDJLS201BXBMW	586	1209	82.25	39.87	GOAT_ENSBTAP00000001974 [mRNA] locus=scaffold562:692677:733421:+	0	482/482	100	1	482	1	482
HQDJLS201CF9HI	403	1557	24.32	6.29	GOAT_ENSBTAP00000001977 [mRNA] locus=scaffold562:741079:781604:-	3e-49	98/98	100	78	175	735	832
HNTXQRY02F6BNZ	475	1557	26.74	8.16	GOAT_ENSBTAP00000001977 [mRNA] locus=scaffold562:741079:781604:-	2e-66	127/127	100	36	162	893	1019
HQDJLS201ERFNX	572	2121	97.73	26.36	GOAT_ENSBTAP00000001978 [mRNA] locus=scaffold519:1734916:1746631:+	0	559/561	99.64	3	563	1098	1656
HQDJLS201BZC0M	234	2121	40.17	4.43	GOAT_ENSBTAP00000001978 [mRNA] locus=scaffold519:1734916:1746631:+	4e-47	94/94	100	1	94	2028	2121
HN40NPI01E5KSU	275	2121	98.18	12.73	GOAT_ENSBTAP00000001978 [mRNA] locus=scaffold519:1734916:1746631:+	1e-152	270/270	100	1	270	1412	1681
HN40NPI01B53TI	366	2121	86.07	14.85	GOAT_ENSBTAP00000001978 [mRNA] locus=scaffold519:1734916:1746631:+	1e-174	315/316	99.68	51	366	1807	2121
HNTXQRY02JIOIE	372	1044	72.31	25.77	GOAT_ENSBTAP00000001982 [mRNA] locus=scaffold130:320020:324932:-	1e-151	269/269	100	1	269	776	1044
isotig08463	930	1242	99.57	74.56	GOAT_ENSBTAP00000001988 [mRNA] locus=scaffold1802:963471:966899:-	0	926/930	99.57	1	930	258	1190
HQDJLS201BRGED	508	1047	91.54	44.41	GOAT_ENSBTAP00000001989 [mRNA] locus=scaffold841:2186447:2190008:-	0	465/465	100	44	508	583	1047
HNTXQRY02J5N79	385	1278	71.17	21.44	GOAT_ENSBTAP00000001990 [mRNA] locus=scaffold841:2191438:2197862:+	1e-150	274/275	99.64	1	275	1005	1278
HNTXQRY02IIOMD	378	1278	71.43	21.13	GOAT_ENSBTAP00000001990 [mRNA] locus=scaffold841:2191438:2197862:+	1e-152	270/270	100	4	273	1009	1278
HNTXQRY02I26KO	406	1278	66.5	21.13	GOAT_ENSBTAP00000001990 [mRNA] locus=scaffold841:2191438:2197862:+	1e-152	270/270	100	4	273	1009	1278
HNTXQRY02H7PXJ	405	1278	66.67	21.13	GOAT_ENSBTAP00000001990 [mRNA] locus=scaffold841:2191438:2197862:+	1e-152	270/270	100	4	273	1009	1278
HNTXQRY02GU5TP	409	1278	66.99	21.44	GOAT_ENSBTAP00000001990 [mRNA] locus=scaffold841:2191438:2197862:+	1e-154	274/274	100	1	274	1005	1278
HNTXQRY02GCKRR	406	1278	66.5	21.13	GOAT_ENSBTAP00000001990 [mRNA] locus=scaffold841:2191438:2197862:+	1e-152	270/270	100	4	273	1009	1278
HNTXQRY02G9TJX	408	1278	66.18	21.13	GOAT_ENSBTAP00000001990 [mRNA] locus=scaffold841:2191438:2197862:+	1e-152	270/270	100	4	273	1009	1278
isotig11842	685	654	85.69	89.76	GOAT_ENSBTAP00000001991 [mRNA] locus=scaffold841:2198484:2199773:-	0	587/587	100	99	685	1	590
isotig12915	612	336	54.58	99.4	GOAT_ENSBTAP00000001993 [mRNA] locus=scaffold1184:622344:627056:+	0	334/336	99.4	105	440	1	336
HNTXQRY02HZZZ5	465	336	36.34	50.3	GOAT_ENSBTAP00000001993 [mRNA] locus=scaffold1184:622344:627056:+	1e-91	169/169	100	5	173	91	259
HNTXQRY02GNZS6	411	336	41.12	50.3	GOAT_ENSBTAP00000001993 [mRNA] locus=scaffold1184:622344:627056:+	1e-91	169/169	100	5	173	91	259
HQDJLS201ED3WM	492	2655	65.65	12.17	GOAT_ENSBTAP00000002010 [mRNA] locus=scaffold969:630430:731870:-	1e-153	323/331	97.58	1	331	2333	2655
HQDJLS201A3K8U	592	2655	24.83	5.54	GOAT_ENSBTAP00000002010 [mRNA] locus=scaffold969:630430:731870:-	2e-78	147/147	100	1	147	2437	2583
HN40NPI01AQ0XR	410	1062	98.29	37.95	GOAT_ENSBTAP00000002017 [mRNA] locus=scaffold349:1404518:1429072:-	0	403/406	99.26	1	406	620	1024
HQDJLS201ED4QL	408	528	36.27	28.03	GOAT_ENSBTAP00000002020 [mRNA] locus=scaffold609:758752:767283:-	4e-79	148/148	100	23	170	360	507
HQDJLS201BY0GI	512	528	86.33	83.71	GOAT_ENSBTAP00000002020 [mRNA] locus=scaffold609:758752:767283:-	0	442/443	99.77	70	512	87	528
HQDJLS201ECV6O	587	2070	71.38	20.24	GOAT_ENSBTAP00000002023 [mRNA] locus=scaffold1498:201221:214709:+	0	419/421	99.52	1	421	1650	2070
HQDJLS201BZWN5	678	1638	23.01	9.52	GOAT_ENSBTAP00000002028 [mRNA] locus=scaffold841:1569372:1581408:-	1e-83	156/156	100	187	342	1483	1638
HN40NPI01BFYWL	343	1638	37.61	7.88	GOAT_ENSBTAP00000002028 [mRNA] locus=scaffold841:1569372:1581408:-	7e-68	129/129	100	215	343	1510	1638
HN40NPI01COJSG	410	1638	49.51	12.39	GOAT_ENSBTAP00000002028 [mRNA] locus=scaffold841:1569372:1581408:-	1e-112	203/203	100	1	203	530	732
isotig04148	1563	651	35.83	86.02	GOAT_ENSBTAP00000002045 [mRNA] locus=scaffold633:1319526:1326872:-	0	560/560	100	1	560	92	651
isotig03914	1647	405	23.44	95.31	GOAT_ENSBTAP00000002060 [mRNA] locus=scaffold646:212432:213880:+	1e-122	386/387	99.74	1	492	19	405
HN40NPI01BWL52	493	1134	94.32	41.01	GOAT_ENSBTAP00000002064 [mRNA] locus=scaffold500:2785363:2808859:+	0	465/467	99.57	24	490	632	1102
HQDJLS201AHVEV	170	1134	100	14.99	GOAT_ENSBTAP00000002064 [mRNA] locus=scaffold500:2785363:2808859:+	1e-92	170/170	100	1	170	251	420
isotig06082	1182	1254	12.52	11.8	GOAT_ENSBTAP00000002065 [mRNA] locus=scaffold501:1238544:1261533:+	1e-78	148/148	100	1	148	1107	1254
HNTXQRY02JFQVE	512	1254	42.58	17.38	GOAT_ENSBTAP00000002065 [mRNA] locus=scaffold501:1238544:1261533:+	1e-116	218/218	100	293	510	1	219
HNTXQRY02J0GF0	522	1254	43.87	18.26	GOAT_ENSBTAP00000002065 [mRNA] locus=scaffold501:1238544:1261533:+	1e-115	229/230	99.57	293	522	1	231
HNTXQRY02IGRHK	514	1254	42.22	17.3	GOAT_ENSBTAP00000002065 [mRNA] locus=scaffold501:1238544:1261533:+	1e-112	217/217	100	293	509	1	219
HNTXQRY02HZXPU	504	1254	42.06	16.91	GOAT_ENSBTAP00000002065 [mRNA] locus=scaffold501:1238544:1261533:+	1e-117	212/212	100	293	504	1	212
HNTXQRY02GPV9I	511	1254	42.66	17.38	GOAT_ENSBTAP00000002065 [mRNA] locus=scaffold501:1238544:1261533:+	1e-116	218/218	100	293	510	1	219
HN40NPI01A3FXS	451	1254	99.56	35.81	GOAT_ENSBTAP00000002065 [mRNA] locus=scaffold501:1238544:1261533:+	0	449/451	99.56	1	451	316	774
isotig06684	1108	1830	82.49	49.95	GOAT_ENSBTAP00000002071 [mRNA] locus=scaffold207:3278882:3311684:-	0	914/914	100	195	1108	917	1830
HQDJLS201ER5L2	161	1830	62.73	5.52	GOAT_ENSBTAP00000002071 [mRNA] locus=scaffold207:3278882:3311684:-	2e-51	101/101	100	5	105	204	304
isotig02608	628	897	50	35.12	GOAT_ENSBTAP00000002073 [mRNA] locus=scaffold1559:816679:832066:+	3e-62	314/319	98.43	48	369	252	748
HQDJLS201D6Y06	538	897	15.06	9.03	GOAT_ENSBTAP00000002073 [mRNA] locus=scaffold1559:816679:832066:+	5e-39	81/81	100	272	352	365	445
HQDJLS201DAXWQ	212	1515	100	13.99	GOAT_ENSBTAP00000002076 [mRNA] locus=scaffold1341:1654653:1681330:-	1e-117	212/212	100	1	212	169	380
HQDJLS201A80FV	516	2418	95.54	20.39	GOAT_ENSBTAP00000002098 [mRNA] locus=scaffold734:1301914:1324749:+	0	493/493	100	1	493	186	679
HQDJLS201EHKM3	622	4236	99.52	14.61	GOAT_ENSBTAP00000002103 [mRNA] locus=scaffold941:204914:218232:+	0	619/622	99.52	1	622	3561	4183
HQDJLS201DAQ0X	602	4236	90.2	12.82	GOAT_ENSBTAP00000002103 [mRNA] locus=scaffold941:204914:218232:+	0	543/544	99.82	59	602	3692	4236
HQDJLS201BVRNQ	567	4236	88.89	11.9	GOAT_ENSBTAP00000002103 [mRNA] locus=scaffold941:204914:218232:+	0	504/507	99.41	59	565	3732	4236
HQDJLS201BTNQ6	607	4236	99.67	14.28	GOAT_ENSBTAP00000002103 [mRNA] locus=scaffold941:204914:218232:+	0	605/607	99.67	1	607	3600	4206
HQDJLS201BFDLW	531	4236	98.87	12.39	GOAT_ENSBTAP00000002103 [mRNA] locus=scaffold941:204914:218232:+	0	525/531	98.87	1	531	3561	4090
isotig10232	786	990	95.04	75.45	GOAT_ENSBTAP00000002115 [mRNA] locus=scaffold537:4258336:4292241:-	0	747/748	99.87	39	786	1	750
isotig00991	1585	1338	64.98	76.98	GOAT_ENSBTAP00000002119 [mRNA] locus=scaffold1594:923467:932428:-	0	1030/1031	99.9	1	1350	13	1338
isotig08537	931	3783	35.98	8.86	GOAT_ENSBTAP00000002120 [mRNA] locus=scaffold754:937831:959560:-	0	335/335	100	597	931	3449	3783
HQDJLS201AX58O	305	3783	100	8.06	GOAT_ENSBTAP00000002120 [mRNA] locus=scaffold754:937831:959560:-	1e-173	305/305	100	1	305	2561	2865
HN40NPI01C8RPL	460	2037	83.48	18.85	GOAT_ENSBTAP00000002134 [mRNA] locus=scaffold158:243969:372767:-	0	384/384	100	27	410	1	385
HQDJLS201ET8XQ	266	2004	97.74	12.97	GOAT_ENSBTAP00000002136 [mRNA] locus=scaffold1790:302580:310254:+	1e-121	260/266	97.74	1	266	1408	1667
HQDJLS201D2P6Q	328	2004	99.39	16.27	GOAT_ENSBTAP00000002136 [mRNA] locus=scaffold1790:302580:310254:+	1e-176	326/328	99.39	1	328	1389	1716
HQDJLS201A1QIZ	671	2004	87.93	29.44	GOAT_ENSBTAP00000002136 [mRNA] locus=scaffold1790:302580:310254:+	0	590/590	100	1	590	1414	2004
isotig08654	922	1677	69.09	37.98	GOAT_ENSBTAP00000002140 [mRNA] locus=scaffold1790:312245:316368:+	0	637/638	99.84	1	638	1041	1677
HN40NPI01BUKZW	437	1677	80.55	20.99	GOAT_ENSBTAP00000002140 [mRNA] locus=scaffold1790:312245:316368:+	1e-168	352/352	100	1	437	206	616
isotig09920	822	444	51.34	95.05	GOAT_ENSBTAP00000002144 [mRNA] locus=scaffold228:1703358:1713341:+	0	422/422	100	1	422	23	444
HQDJLS201EEK06	521	189	36.28	100	GOAT_ENSBTAP00000002158 [mRNA] locus=scaffold85:824108:826701:+	1e-103	189/189	100	260	448	1	189
HQDJLS201D8R96	469	189	39.87	98.94	GOAT_ENSBTAP00000002158 [mRNA] locus=scaffold85:824108:826701:+	6e-94	187/187	100	263	449	1	189
HN40NPI01DWAGT	270	189	70	100	GOAT_ENSBTAP00000002158 [mRNA] locus=scaffold85:824108:826701:+	1e-104	189/189	100	9	197	1	189
HQDJLS201EX52Z	464	6129	68.75	5.2	GOAT_ENSBTAP00000002162 [mRNA] locus=scaffold259:7126174:7727835:+	1e-177	319/320	99.69	1	320	5805	6123
HQDJLS201CZ1EZ	450	6129	99.78	7.33	GOAT_ENSBTAP00000002162 [mRNA] locus=scaffold259:7126174:7727835:+	0	449/449	100	2	450	3729	4177
HNTXQRY02IS8BO	478	6129	99.37	7.75	GOAT_ENSBTAP00000002162 [mRNA] locus=scaffold259:7126174:7727835:+	0	475/477	99.58	2	478	1074	1553
isotig09362	864	705	81.48	99.86	GOAT_ENSBTAP00000002165 [mRNA] locus=scaffold130:1083855:1088796:+	0	704/705	99.86	110	814	1	705
isotig04023	1604	1056	47.82	72.63	GOAT_ENSBTAP00000002168 [mRNA] locus=scaffold1266:1467953:1497641:-	0	767/768	99.87	1	768	289	1056
HQDJLS201EPAV2	448	267	55.58	93.26	GOAT_ENSBTAP00000002176 [mRNA] locus=scaffold1266:1442941:1443901:+	1e-103	249/260	95.77	181	440	2	267
HQDJLS201C86V5	171	267	86.55	55.43	GOAT_ENSBTAP00000002176 [mRNA] locus=scaffold1266:1442941:1443901:+	2e-79	148/148	100	24	171	120	267
HN40NPI01DMVRE	399	267	37.09	55.43	GOAT_ENSBTAP00000002176 [mRNA] locus=scaffold1266:1442941:1443901:+	1e-66	148/150	98.67	181	330	119	267
HN40NPI01CKEQB	271	267	30.26	30.71	GOAT_ENSBTAP00000002176 [mRNA] locus=scaffold1266:1442941:1443901:+	1e-31	82/84	97.62	188	271	186	267
isotig08977	894	1782	82.77	41.53	GOAT_ENSBTAP00000002179 [mRNA] locus=scaffold1266:1435726:1442100:+	0	740/740	100	1	740	1043	1782
isotig13154	592	900	45.1	29.67	GOAT_ENSBTAP00000002194 [mRNA] locus=scaffold1690:366284:367997:-	1e-146	267/268	99.63	325	592	634	900
HQDJLS201ED3Q8	608	744	46.22	37.77	GOAT_ENSBTAP00000002200 [mRNA] locus=scaffold1026:257826:269310:+	1e-150	281/281	100	328	608	462	744
HQDJLS201CQU1E	625	744	47.2	39.65	GOAT_ENSBTAP00000002200 [mRNA] locus=scaffold1026:257826:269310:+	1e-150	295/296	99.66	330	625	447	744
HQDJLS201CDCA9	273	744	95.97	35.22	GOAT_ENSBTAP00000002200 [mRNA] locus=scaffold1026:257826:269310:+	1e-147	262/262	100	1	262	1	262
HQDJLS201BAWV7	625	744	47.68	40.05	GOAT_ENSBTAP00000002200 [mRNA] locus=scaffold1026:257826:269310:+	1e-168	298/298	100	328	625	447	744
HQDJLS201B12BE	388	744	99.74	52.02	GOAT_ENSBTAP00000002200 [mRNA] locus=scaffold1026:257826:269310:+	0	387/388	99.74	1	388	239	626
HN40NPI01CJZ6F	417	744	100	56.05	GOAT_ENSBTAP00000002200 [mRNA] locus=scaffold1026:257826:269310:+	0	417/417	100	1	417	142	562
isotig10827	751	801	14.11	13.23	GOAT_ENSBTAP00000002201 [mRNA] locus=scaffold33:436289:458053:+	2e-48	106/109	97.25	55	163	632	740
isotig06090	1181	801	41.15	84.39	GOAT_ENSBTAP00000002201 [mRNA] locus=scaffold33:436289:458053:+	1e-162	486/498	97.59	684	1181	39	801
HN40NPI01A0OKI	274	801	78.83	26.97	GOAT_ENSBTAP00000002201 [mRNA] locus=scaffold33:436289:458053:+	3e-88	216/230	93.91	5	234	160	389
HQDJLS201AHQIO	584	4191	52.57	7.33	GOAT_ENSBTAP00000002220 [mRNA] locus=scaffold1690:339559:354842:+	1e-169	307/308	99.68	277	584	3885	4191
HN40NPI01EPIJX	495	4191	44.24	5.23	GOAT_ENSBTAP00000002220 [mRNA] locus=scaffold1690:339559:354842:+	1e-117	219/219	100	277	495	3972	4191
isotig07827	993	1650	32.63	19.64	GOAT_ENSBTAP00000002226-D2 [mRNA] locus=scaffold1266:1583214:1584916:+	0	324/324	100	1	324	1327	1650
isotig02430	1006	357	35.29	99.44	GOAT_ENSBTAP00000002243 [mRNA] locus=scaffold109:117227:124582:+	0	355/355	100	100	454	3	357
HQDJLS201EHOX3	151	1035	100	14.59	GOAT_ENSBTAP00000002250 [mRNA] locus=scaffold244:1352289:1356105:-	2e-81	151/151	100	1	151	523	673
HQDJLS201DW0K2	499	1035	100	48.21	GOAT_ENSBTAP00000002250 [mRNA] locus=scaffold244:1352289:1356105:-	0	499/499	100	1	499	436	935
HQDJLS201BSR9E	408	1035	99.02	39.03	GOAT_ENSBTAP00000002250 [mRNA] locus=scaffold244:1352289:1356105:-	0	404/408	99.02	1	408	231	636
isotig11692	695	3399	99.86	20.42	GOAT_ENSBTAP00000002274 [mRNA] locus=scaffold909:445934:472391:+	0	694/695	99.86	1	695	322	1015
HNTXQRY02JDERI	479	3399	99.58	14.03	GOAT_ENSBTAP00000002274 [mRNA] locus=scaffold909:445934:472391:+	0	477/478	99.79	1	478	1078	1555
HNTXQRY02II1MH	480	3399	99.17	14	GOAT_ENSBTAP00000002274 [mRNA] locus=scaffold909:445934:472391:+	0	476/480	99.17	1	480	1078	1555
HNTXQRY02HBP8C	478	3399	100	14.06	GOAT_ENSBTAP00000002274 [mRNA] locus=scaffold909:445934:472391:+	0	478/478	100	1	478	1078	1555
HNTXQRY02F35Z1	469	3399	100	13.8	GOAT_ENSBTAP00000002274 [mRNA] locus=scaffold909:445934:472391:+	0	469/469	100	1	469	1086	1555
isotig05672	1238	4431	99.84	27.89	GOAT_ENSBTAP00000002277 [mRNA] locus=scaffold585:1497588:1540157:+	0	1236/1238	99.84	1	1238	1758	2996
isotig01676	1542	4431	61.87	21.53	GOAT_ENSBTAP00000002277 [mRNA] locus=scaffold585:1497588:1540157:+	0	954/954	100	589	1542	3476	4431
isotig03802	1687	1029	58.27	95.53	GOAT_ENSBTAP00000002279 [mRNA] locus=scaffold486:4960741:4964750:+	0	983/983	100	1	983	47	1029
HQDJLS201BA1RJ	448	972	63.39	29.22	GOAT_ENSBTAP00000002282 [mRNA] locus=scaffold754:2916477:2924929:+	1e-160	284/284	100	95	378	689	972
HQDJLS201CRSBD	615	1071	96.1	55.18	GOAT_ENSBTAP00000002294 [mRNA] locus=scaffold1923:794420:816624:+	0	591/591	100	25	615	21	612
HQDJLS201CEDHW	541	1329	19.78	8.05	GOAT_ENSBTAP00000002297 [mRNA] locus=scaffold1923:824896:845786:-	2e-54	107/107	100	1	107	1223	1329
HQDJLS201DQ7GN	503	375	54.47	73.07	GOAT_ENSBTAP00000002311-D2 [mRNA] locus=scaffold1488:1198433:1199501:+	1e-150	274/275	99.64	33	307	1	274
HN40NPI01ALOZM	494	375	40.69	53.6	GOAT_ENSBTAP00000002311-D2 [mRNA] locus=scaffold1488:1198433:1199501:+	1e-106	201/202	99.5	234	435	1	201
HN40NPI01A665V	423	375	46.1	52	GOAT_ENSBTAP00000002311-D2 [mRNA] locus=scaffold1488:1198433:1199501:+	1e-107	195/195	100	229	423	80	274
HN40NPI01A0YA0	437	375	57.44	66.93	GOAT_ENSBTAP00000002311-D2 [mRNA] locus=scaffold1488:1198433:1199501:+	1e-139	251/252	99.6	1	252	1	252
HN40NPI01CB3E3	369	984	20.87	7.83	GOAT_ENSBTAP00000002315 [mRNA] locus=scaffold105:1200145:1208291:-	1e-32	77/77	100	289	365	907	984
isotig15041	119	348	100	24.14	GOAT_ENSBTAP00000002326 [mRNA] locus=scaffold2606:439910:441789:+	4e-30	119/119	100	55	119	245	309
isotig14601	445	348	78.2	100	GOAT_ENSBTAP00000002326 [mRNA] locus=scaffold2606:439910:441789:+	0	348/348	100	65	412	1	348
HN40NPI01BHN1A	491	348	10.79	15.23	GOAT_ENSBTAP00000002326 [mRNA] locus=scaffold2606:439910:441789:+	2e-22	53/53	100	180	232	122	174
isotig06226	1162	1089	56.97	60.79	GOAT_ENSBTAP00000002327 [mRNA] locus=scaffold1967:559372:574502:-	0	662/662	100	376	1162	324	1089
isotig06334	1145	897	43.41	55.41	GOAT_ENSBTAP00000002330 [mRNA] locus=scaffold1967:588349:590929:+	0	497/501	99.2	645	1145	308	806
HQDJLS201EE1F4	470	897	63.83	33.44	GOAT_ENSBTAP00000002330 [mRNA] locus=scaffold1967:588349:590929:+	1e-157	300/303	99.01	168	470	3	302
HQDJLS201DODG1	222	897	96.85	23.97	GOAT_ENSBTAP00000002330 [mRNA] locus=scaffold1967:588349:590929:+	1e-119	215/215	100	8	222	1	215
HN40NPI01CM1P3	456	897	50.44	25.64	GOAT_ENSBTAP00000002330 [mRNA] locus=scaffold1967:588349:590929:+	1e-119	230/232	99.14	225	456	1	230
HQDJLS201DNA8Q	578	1566	90.83	33.52	GOAT_ENSBTAP00000002334 [mRNA] locus=scaffold1967:596545:605594:-	0	525/527	99.62	1	574	107	691
isotig11355	714	420	40.76	69.29	GOAT_ENSBTAP00000002335 [mRNA] locus=scaffold1967:606392:607431:+	1e-162	291/292	99.66	1	292	129	420
HQDJLS201DI05C	121	420	54.55	15.71	GOAT_ENSBTAP00000002335 [mRNA] locus=scaffold1967:606392:607431:+	9e-31	66/66	100	45	110	1	66
HQDJLS201CSJGD	181	420	67.4	29.05	GOAT_ENSBTAP00000002335 [mRNA] locus=scaffold1967:606392:607431:+	6e-64	122/122	100	60	181	1	122
HNTXQRY02HW0ZI	184	420	35.33	15.48	GOAT_ENSBTAP00000002335 [mRNA] locus=scaffold1967:606392:607431:+	6e-30	65/65	100	108	172	1	65
HQDJLS201EXY44	469	1131	98.51	40.85	GOAT_ENSBTAP00000002339 [mRNA] locus=scaffold1320:527712:546885:+	0	462/469	98.51	1	469	415	877
HN40NPI01EXVE4	470	1131	100	41.56	GOAT_ENSBTAP00000002339 [mRNA] locus=scaffold1320:527712:546885:+	0	470/470	100	1	470	230	699
HN40NPI01DQEBP	466	1131	100	41.2	GOAT_ENSBTAP00000002339 [mRNA] locus=scaffold1320:527712:546885:+	0	466/466	100	1	466	234	699
HN40NPI01CQ7D9	330	1131	98.48	28.74	GOAT_ENSBTAP00000002339 [mRNA] locus=scaffold1320:527712:546885:+	1e-180	325/325	100	1	325	374	699
HQDJLS201A8UXV	145	504	40	11.51	GOAT_ENSBTAP00000002341 [mRNA] locus=scaffold376:472549:504804:-	7e-26	58/58	100	1	58	444	501
HN40NPI01DP6DZ	321	504	94.08	59.92	GOAT_ENSBTAP00000002341 [mRNA] locus=scaffold376:472549:504804:-	1e-143	302/321	94.08	1	321	188	493
isotig13021	604	357	59.11	100	GOAT_ENSBTAP00000002345 [mRNA] locus=scaffold1079:755299:756754:+	0	357/357	100	188	544	1	357
HN40NPI01BF5O9	426	675	66.2	41.78	GOAT_ENSBTAP00000002361 [mRNA] locus=scaffold833:2955285:2970579:+	1e-159	282/282	100	1	282	394	675
isotig04634	1412	2052	20.61	14.18	GOAT_ENSBTAP00000002363 [mRNA] locus=scaffold224:277831:294434:+	1e-164	291/291	100	1	291	1762	2052
HQDJLS201DS3A1	544	2052	99.63	26.41	GOAT_ENSBTAP00000002363 [mRNA] locus=scaffold224:277831:294434:+	0	542/544	99.63	1	544	1107	1651
HN40NPI01CVJE1	413	2052	98.06	19.74	GOAT_ENSBTAP00000002363 [mRNA] locus=scaffold224:277831:294434:+	0	405/410	98.78	1	410	1243	1655
isotig14137	511	4680	36.2	3.95	GOAT_ENSBTAP00000002373 [mRNA] locus=scaffold1205:1574784:1596802:-	1e-101	185/185	100	1	185	4496	4680
HN40NPI01C7VG3	314	4680	90.13	6.05	GOAT_ENSBTAP00000002373 [mRNA] locus=scaffold1205:1574784:1596802:-	5e-81	283/283	100	1	314	686	1102
HN40NPI01C1K5S	336	1299	88.1	22.79	GOAT_ENSBTAP00000002376 [mRNA] locus=scaffold1488:1259508:1268928:+	4e-91	296/300	98.67	1	336	956	1255
HNTXQRY02JLOXX	476	1299	63.45	23.33	GOAT_ENSBTAP00000002376 [mRNA] locus=scaffold1488:1259508:1268928:+	1e-135	302/302	100	175	476	355	701
HQDJLS201ED141	414	582	98.07	69.76	GOAT_ENSBTAP00000002383 [mRNA] locus=scaffold295:6431245:6443996:+	0	406/406	100	1	406	158	563
isotig08773	909	690	46.97	61.88	GOAT_ENSBTAP00000002387 [mRNA] locus=scaffold1372:685711:688600:+	0	427/427	100	483	909	264	690
HNTXQRY02JYGYX	375	1308	36.8	10.55	GOAT_ENSBTAP00000002390 [mRNA] locus=scaffold896:1022368:1025431:-	3e-73	138/138	100	1	138	1147	1284
HNTXQRY02HPE4A	374	1308	36.9	10.55	GOAT_ENSBTAP00000002390 [mRNA] locus=scaffold896:1022368:1025431:-	3e-73	138/138	100	1	138	1147	1284
HQDJLS201COETO	237	1308	100	18.12	GOAT_ENSBTAP00000002390 [mRNA] locus=scaffold896:1022368:1025431:-	1e-132	237/237	100	1	237	717	953
isotig12412	648	789	29.48	24.21	GOAT_ENSBTAP00000002395 [mRNA] locus=scaffold896:1011811:1017084:-	1e-101	191/193	98.96	1	193	597	789
HN40NPI01ATUJW	431	1527	99.77	28.16	GOAT_ENSBTAP00000002397 [mRNA] locus=scaffold7383:72374:77314:+	0	430/431	99.77	1	431	199	629
HQDJLS201CI2FM	354	2268	89.27	13.98	GOAT_ENSBTAP00000002402 [mRNA] locus=scaffold225:460041:516322:-	1e-103	316/316	100	2	317	70	578
HNTXQRY02IX8Y4	560	2268	90.89	22.44	GOAT_ENSBTAP00000002402 [mRNA] locus=scaffold225:460041:516322:-	0	509/509	100	1	509	1702	2210
HNTXQRY02HR2XJ	411	2268	38.2	6.92	GOAT_ENSBTAP00000002402 [mRNA] locus=scaffold225:460041:516322:-	2e-84	157/157	100	203	359	1503	1659
HN40NPI01EX5RL	355	2268	44.23	6.92	GOAT_ENSBTAP00000002402 [mRNA] locus=scaffold225:460041:516322:-	1e-84	157/157	100	33	189	1503	1659
isotig06669	1109	1071	91.52	94.77	GOAT_ENSBTAP00000002404 [mRNA] locus=scaffold1523:585911:588531:+	0	1015/1022	99.32	88	1109	50	1071
isotig10284	795	681	69.94	81.64	GOAT_ENSBTAP00000002406 [mRNA] locus=scaffold460:57375:60387:-	0	556/556	100	143	698	126	681
isotig05242	1304	882	51.15	75.62	GOAT_ENSBTAP00000002419 [mRNA] locus=scaffold1589:711455:720985:+	0	667/668	99.85	637	1304	215	882
HN40NPI01BVY7V	432	987	43.98	19.25	GOAT_ENSBTAP00000002421 [mRNA] locus=scaffold1589:733640:739565:-	1e-91	190/190	100	147	336	419	611
isotig11975	674	1263	45.99	24.54	GOAT_ENSBTAP00000002427 [mRNA] locus=scaffold1269:1395381:1527631:-	1e-171	310/311	99.68	1	311	954	1263
HN40NPI01B0YBO	466	1263	99.57	36.74	GOAT_ENSBTAP00000002427 [mRNA] locus=scaffold1269:1395381:1527631:-	0	464/466	99.57	1	466	202	668
HNTXQRY02GSAOW	537	876	94.97	58.22	GOAT_ENSBTAP00000002431 [mRNA] locus=scaffold335:2239790:2261909:+	0	510/513	99.42	1	513	364	876
HN40NPI01C2QAE	247	876	72.06	20.32	GOAT_ENSBTAP00000002431 [mRNA] locus=scaffold335:2239790:2261909:+	3e-97	178/178	100	1	178	699	876
HN40NPI01BYVM9	260	876	75	22.26	GOAT_ENSBTAP00000002431 [mRNA] locus=scaffold335:2239790:2261909:+	1e-107	195/195	100	66	260	682	876
HQDJLS201BEH99	568	342	30.11	50	GOAT_ENSBTAP00000002432 [mRNA] locus=scaffold293:1460449:1470834:+	1e-92	171/171	100	317	487	172	342
HN40NPI01A25OJ	347	13071	98.85	2.62	GOAT_ENSBTAP00000002433 [mRNA] locus=scaffold335:2268075:2300546:-	0	343/347	98.85	1	347	10409	10755
HQDJLS201BKQY0	575	759	63.3	47.96	GOAT_ENSBTAP00000002438 [mRNA] locus=scaffold99:294634:303279:+	0	364/364	100	1	364	396	759
isotig08744	913	1113	53.45	43.85	GOAT_ENSBTAP00000002446 [mRNA] locus=scaffold1764:2128816:2151381:-	0	488/488	100	1	488	626	1113
HNTXQRY02FSD2Z	466	3600	32.62	4.22	GOAT_ENSBTAP00000002448 [mRNA] locus=scaffold1157:120409:149206:-	1e-79	152/153	99.35	40	192	3323	3475
HQDJLS201D6G1S	440	693	98.64	62.63	GOAT_ENSBTAP00000002462 [mRNA] locus=scaffold494:1527424:1531434:+	0	434/435	99.77	1	435	17	451
HQDJLS201C9H7C	628	693	99.04	89.75	GOAT_ENSBTAP00000002462 [mRNA] locus=scaffold494:1527424:1531434:+	0	622/622	100	1	622	55	676
HQDJLS201BAUA0	449	693	99.55	64.5	GOAT_ENSBTAP00000002462 [mRNA] locus=scaffold494:1527424:1531434:+	0	447/449	99.55	1	449	223	673
HN40NPI01EU821	256	1617	98.05	15.52	GOAT_ENSBTAP00000002476 [mRNA] locus=scaffold873:98913:108726:-	1e-120	251/256	98.05	1	256	1018	1268
HN40NPI01AK1FC	408	1617	100	25.23	GOAT_ENSBTAP00000002476 [mRNA] locus=scaffold873:98913:108726:-	0	408/408	100	1	408	1018	1425
HN40NPI01A5CTN	396	1617	100	24.49	GOAT_ENSBTAP00000002476 [mRNA] locus=scaffold873:98913:108726:-	0	396/396	100	1	396	1018	1413
isotig10973	744	4344	14.52	2.49	GOAT_ENSBTAP00000002478 [mRNA] locus=scaffold873:61611:98634:+	6e-55	108/108	100	316	423	3803	3910
HN40NPI01DL5OW	243	1596	87.24	13.28	GOAT_ENSBTAP00000002495 [mRNA] locus=scaffold896:2338268:2351078:-	3e-63	212/241	87.97	3	243	1282	1521
HN40NPI01C6PU3	384	1596	56.51	13.6	GOAT_ENSBTAP00000002495 [mRNA] locus=scaffold896:2338268:2351078:-	5e-66	217/246	88.21	3	248	1282	1526
HN40NPI01EXXPD	334	1275	100	26.2	GOAT_ENSBTAP00000002505 [mRNA] locus=scaffold433:1997057:2033215:-	0	334/334	100	1	334	591	924
isotig01422	2917	1185	21.19	52.15	GOAT_ENSBTAP00000002506 [mRNA] locus=scaffold1680:100750:124685:+	0	618/618	100	1	618	568	1185
HN40NPI01E1IVN	451	1185	38.58	14.68	GOAT_ENSBTAP00000002506 [mRNA] locus=scaffold1680:100750:124685:+	2e-90	174/175	99.43	185	359	898	1071
HN40NPI01D8FI7	335	1185	45.07	12.74	GOAT_ENSBTAP00000002506 [mRNA] locus=scaffold1680:100750:124685:+	5e-81	151/151	100	185	335	898	1048
isotig03153	2290	1323	56.9	98.49	GOAT_ENSBTAP00000002508 [mRNA] locus=scaffold50:2959472:2976551:-	0	1303/1305	99.85	941	2245	19	1323
isotig03842	1676	1893	67.78	60.12	GOAT_ENSBTAP00000002520 [mRNA] locus=scaffold691:3983305:3988555:+	0	1136/1137	99.91	1	1137	732	1893
HQDJLS201EGXSP	509	1893	100	26.89	GOAT_ENSBTAP00000002520 [mRNA] locus=scaffold691:3983305:3988555:+	0	509/509	100	1	509	221	729
HN40NPI01AMNRH	447	1893	78.08	18.44	GOAT_ENSBTAP00000002520 [mRNA] locus=scaffold691:3983305:3988555:+	0	349/351	99.43	97	447	1	349
isotig01671	1432	2502	99.86	57.23	GOAT_ENSBTAP00000002523 [mRNA] locus=scaffold56:116538:153058:-	0	1430/1430	100	1	1432	485	2066
HNTXQRY02J0SMR	95	2502	56.84	2.16	GOAT_ENSBTAP00000002523 [mRNA] locus=scaffold56:116538:153058:-	1e-23	54/54	100	1	54	2449	2502
HNTXQRY02GMP4P	99	2502	54.55	2.16	GOAT_ENSBTAP00000002523 [mRNA] locus=scaffold56:116538:153058:-	1e-23	54/54	100	1	54	2449	2502
HN40NPI01ELO4H	343	2502	100	13.79	GOAT_ENSBTAP00000002523 [mRNA] locus=scaffold56:116538:153058:-	1e-117	343/343	100	1	343	643	1277
HN40NPI01EIWK9	486	2502	99.59	19.42	GOAT_ENSBTAP00000002523 [mRNA] locus=scaffold56:116538:153058:-	1e-127	484/486	99.59	1	486	496	1277
HN40NPI01BA9EA	423	2502	99.05	16.83	GOAT_ENSBTAP00000002523 [mRNA] locus=scaffold56:116538:153058:-	1e-108	419/423	99.05	1	423	562	1277
HN40NPI01AQ6YD	410	2502	99.27	16.35	GOAT_ENSBTAP00000002523 [mRNA] locus=scaffold56:116538:153058:-	1e-116	407/410	99.27	1	410	577	1277
HN40NPI01AP95S	412	2502	99.76	16.51	GOAT_ENSBTAP00000002523 [mRNA] locus=scaffold56:116538:153058:-	1e-116	411/412	99.76	1	412	572	1277
isotig07397	1029	699	67.93	100	GOAT_ENSBTAP00000002532 [mRNA] locus=scaffold1764:112143:128916:-	0	699/699	100	207	905	1	699
HQDJLS201EJ9CX	633	960	99.53	65.62	GOAT_ENSBTAP00000002535-D2 [mRNA] locus=scaffold1764:132703:143123:-	0	630/631	99.84	1	631	103	736
HQDJLS201COPIF	506	960	57.71	30.42	GOAT_ENSBTAP00000002535-D2 [mRNA] locus=scaffold1764:132703:143123:-	1e-152	292/294	99.32	1	294	68	363
HN40NPI01BOJBG	301	960	69.1	21.67	GOAT_ENSBTAP00000002535-D2 [mRNA] locus=scaffold1764:132703:143123:-	1e-111	208/209	99.52	1	209	753	960
isotig04275	1521	549	26.63	73.77	GOAT_ENSBTAP00000002542 [mRNA] locus=scaffold359:564699:578025:+	0	405/407	99.51	1	407	143	549
HQDJLS201E2EIM	491	1383	99.39	35.29	GOAT_ENSBTAP00000002544 [mRNA] locus=scaffold359:587858:648523:+	0	488/491	99.39	1	491	483	972
HQDJLS201BFN3Y	239	1383	63.18	8.82	GOAT_ENSBTAP00000002544 [mRNA] locus=scaffold359:587858:648523:+	2e-49	151/151	100	85	182	1286	1383
HQDJLS201B4XST	510	1383	97.65	36.01	GOAT_ENSBTAP00000002544 [mRNA] locus=scaffold359:587858:648523:+	0	498/500	99.6	1	500	1	498
HNTXQRY02GSM8L	498	1383	45.38	16.34	GOAT_ENSBTAP00000002544 [mRNA] locus=scaffold359:587858:648523:+	1e-125	226/226	100	272	497	1158	1383
HN40NPI01EU8WI	400	1383	93.25	26.97	GOAT_ENSBTAP00000002544 [mRNA] locus=scaffold359:587858:648523:+	0	373/375	99.47	26	400	1007	1383
HN40NPI01CZI68	407	1383	92.14	27.11	GOAT_ENSBTAP00000002544 [mRNA] locus=scaffold359:587858:648523:+	1e-177	375/379	98.94	26	404	1000	1383
HQDJLS201EX0RH	457	1179	98.03	38	GOAT_ENSBTAP00000002549 [mRNA] locus=scaffold913:2627827:2717792:+	0	448/457	98.03	1	457	692	1141
isotig04109	1578	2331	94.87	64.22	GOAT_ENSBTAP00000002554 [mRNA] locus=scaffold377:233627:242613:+	0	1497/1498	99.93	1	1498	834	2331
HQDJLS201ESRD7	247	2331	24.29	2.57	GOAT_ENSBTAP00000002554 [mRNA] locus=scaffold377:233627:242613:+	1e-22	60/61	98.36	187	247	1411	1470
isotig09892	822	2826	100	29.09	GOAT_ENSBTAP00000002557 [mRNA] locus=scaffold377:246236:302598:-	0	822/822	100	1	822	589	1411
HQDJLS201C6FXK	259	2826	55.98	5.13	GOAT_ENSBTAP00000002557 [mRNA] locus=scaffold377:246236:302598:-	5e-65	145/148	97.97	112	259	1	145
HQDJLS201BE7RZ	440	2826	74.77	11.64	GOAT_ENSBTAP00000002557 [mRNA] locus=scaffold377:246236:302598:-	0	329/329	100	112	440	1	329
HNTXQRY02GXT2J	464	2826	13.15	2.16	GOAT_ENSBTAP00000002557 [mRNA] locus=scaffold377:246236:302598:-	6e-23	61/62	98.39	403	464	738	798
HN40NPI01E4LK9	548	2826	17.15	3.33	GOAT_ENSBTAP00000002557 [mRNA] locus=scaffold377:246236:302598:-	9e-47	94/94	100	1	94	1573	1666
HQDJLS201CI7O4	619	654	73.83	69.88	GOAT_ENSBTAP00000002566 [mRNA] locus=scaffold997:2272866:2282433:+	0	457/462	98.92	135	596	197	654
HQDJLS201CECTT	538	2199	99.63	24.37	GOAT_ENSBTAP00000002571 [mRNA] locus=scaffold460:450417:485735:+	0	536/538	99.63	1	538	899	1436
isotig03119	2377	1338	54.14	96.19	GOAT_ENSBTAP00000002582 [mRNA] locus=scaffold49:742436:755274:-	0	1287/1288	99.92	1	1288	52	1338
HN40NPI01D0X67	214	1338	41.59	6.65	GOAT_ENSBTAP00000002582 [mRNA] locus=scaffold49:742436:755274:-	6e-21	89/102	87.25	97	198	1174	1275
isotig02054	1243	2316	29.61	15.89	GOAT_ENSBTAP00000002583 [mRNA] locus=scaffold543:3065505:3074046:-	0	368/374	98.4	596	969	1946	2316
HN40NPI01DRJQ7	334	2316	82.93	11.96	GOAT_ENSBTAP00000002583 [mRNA] locus=scaffold543:3065505:3074046:-	1e-156	277/277	100	58	334	1053	1329
HN40NPI01EJBOW	459	2316	98.91	19.6	GOAT_ENSBTAP00000002583 [mRNA] locus=scaffold543:3065505:3074046:-	0	454/459	98.91	1	459	361	816
isotig00977	1437	579	7.17	17.79	GOAT_ENSBTAP00000002587 [mRNA] locus=scaffold1857:667721:677692:+	1e-51	103/103	100	914	1016	476	578
isotig05881	1205	816	67.55	99.75	GOAT_ENSBTAP00000002592 [mRNA] locus=scaffold277:300262:303868:-	0	814/815	99.88	273	1087	2	816
HQDJLS201CH316	514	3504	83.07	12.19	GOAT_ENSBTAP00000002600 [mRNA] locus=scaffold947:1245350:1257861:-	0	427/427	100	88	514	3078	3504
HQDJLS201CB8PA	540	3504	23.89	3.68	GOAT_ENSBTAP00000002600 [mRNA] locus=scaffold947:1245350:1257861:-	1e-67	129/129	100	1	129	3376	3504
HNTXQRY02FZ9SY	424	3504	96.7	11.7	GOAT_ENSBTAP00000002600 [mRNA] locus=scaffold947:1245350:1257861:-	0	410/411	99.76	1	411	3095	3504
HN40NPI01CQ3FO	341	3504	44.28	4.31	GOAT_ENSBTAP00000002600 [mRNA] locus=scaffold947:1245350:1257861:-	2e-71	151/151	100	191	341	3351	3504
isotig09584	847	483	57.02	100	GOAT_ENSBTAP00000002607 [mRNA] locus=scaffold251:525541:543232:+	0	483/483	100	61	543	1	483
isotig02929	4173	1911	4.24	9.26	GOAT_ENSBTAP00000002618 [mRNA] locus=scaffold782:1472479:1499411:-	2e-95	177/177	100	1	177	1735	1911
HQDJLS201DUK81	520	1911	99.81	27.16	GOAT_ENSBTAP00000002618 [mRNA] locus=scaffold782:1472479:1499411:-	0	519/520	99.81	1	520	708	1226
isotig11839	685	612	89.34	100	GOAT_ENSBTAP00000002631 [mRNA] locus=scaffold219:1861788:1881039:+	0	612/612	100	49	660	1	612
HQDJLS201CRJB7	186	612	57.53	17.48	GOAT_ENSBTAP00000002631 [mRNA] locus=scaffold219:1861788:1881039:+	5e-55	107/107	100	5	111	478	584
HN40NPI01EQZUH	174	612	44.25	12.58	GOAT_ENSBTAP00000002631 [mRNA] locus=scaffold219:1861788:1881039:+	4e-37	77/77	100	98	174	478	554
HQDJLS201EZQ22	672	777	70.83	61.26	GOAT_ENSBTAP00000002634 [mRNA] locus=scaffold204:887881:899914:-	0	476/479	99.37	194	672	1	483
HQDJLS201DZBXK	495	777	56.16	35.78	GOAT_ENSBTAP00000002634 [mRNA] locus=scaffold204:887881:899914:-	1e-156	278/278	100	210	487	1	278
HQDJLS201BMOGA	532	777	53.76	36.81	GOAT_ENSBTAP00000002634 [mRNA] locus=scaffold204:887881:899914:-	1e-155	286/288	99.31	110	397	1	287
HN40NPI01CIXFE	489	777	57.46	36.16	GOAT_ENSBTAP00000002634 [mRNA] locus=scaffold204:887881:899914:-	1e-146	281/281	100	209	489	1	284
isotig01516	2078	639	29.4	95.62	GOAT_ENSBTAP00000002642 [mRNA] locus=scaffold351:4694889:4697802:-	0	611/611	100	1370	1980	29	639
isotig14959	212	639	99.06	32.86	GOAT_ENSBTAP00000002642 [mRNA] locus=scaffold351:4694889:4697802:-	1e-111	210/212	99.06	1	212	3	212
HN40NPI01DIDA9	109	639	94.5	11.11	GOAT_ENSBTAP00000002642 [mRNA] locus=scaffold351:4694889:4697802:-	3e-24	103/103	100	49	103	442	496
HN40NPI01D0W2Z	374	639	14.97	8.76	GOAT_ENSBTAP00000002642 [mRNA] locus=scaffold351:4694889:4697802:-	3e-24	56/56	100	215	270	296	351
HQDJLS201CJGQU	291	1512	42.61	8.2	GOAT_ENSBTAP00000002646 [mRNA] locus=scaffold2947:115265:119644:-	6e-65	124/124	100	123	246	1389	1512
HQDJLS201CA792	509	1512	24.17	8.13	GOAT_ENSBTAP00000002646 [mRNA] locus=scaffold2947:115265:119644:-	3e-62	123/124	99.19	159	282	1389	1512
HQDJLS201C908W	567	1512	93.3	34.99	GOAT_ENSBTAP00000002646 [mRNA] locus=scaffold2947:115265:119644:-	0	529/531	99.62	1	531	2	533
HNTXQRY02F3SYE	107	1512	100	7.08	GOAT_ENSBTAP00000002646 [mRNA] locus=scaffold2947:115265:119644:-	3e-55	107/107	100	1	107	830	936
HN40NPI01CMTLQ	417	1512	60.19	16.6	GOAT_ENSBTAP00000002646 [mRNA] locus=scaffold2947:115265:119644:-	1e-113	251/261	96.17	157	417	1257	1512
HN40NPI01A75ZD	398	1512	99.75	26.26	GOAT_ENSBTAP00000002646 [mRNA] locus=scaffold2947:115265:119644:-	0	397/398	99.75	1	398	752	1149
HQDJLS201BT6PC	608	948	46.05	29.54	GOAT_ENSBTAP00000002648 [mRNA] locus=scaffold2947:88496:113492:+	1e-157	280/280	100	1	280	669	948
HQDJLS201AFQFY	538	948	50.74	28.8	GOAT_ENSBTAP00000002648 [mRNA] locus=scaffold2947:88496:113492:+	1e-153	273/273	100	266	538	676	948
HN40NPI01BIL2P	214	948	41.59	9.39	GOAT_ENSBTAP00000002648 [mRNA] locus=scaffold2947:88496:113492:+	3e-44	89/89	100	126	214	860	948
HN40NPI01B3HXZ	390	948	99.49	40.93	GOAT_ENSBTAP00000002648 [mRNA] locus=scaffold2947:88496:113492:+	0	388/390	99.49	1	390	190	579
HN40NPI01AI866	269	948	51.3	14.56	GOAT_ENSBTAP00000002648 [mRNA] locus=scaffold2947:88496:113492:+	2e-73	138/138	100	132	269	811	948
isotig04647	1421	1167	61.01	74.46	GOAT_ENSBTAP00000002650 [mRNA] locus=scaffold2947:74811:87420:-	0	867/867	100	27	893	265	1167
HQDJLS201D90CW	339	213	62.54	99.53	GOAT_ENSBTAP00000002651 [mRNA] locus=scaffold2947:72441:73875:+	1e-113	212/212	100	50	261	1	213
HN40NPI01ECRTX	305	213	69.84	100	GOAT_ENSBTAP00000002651 [mRNA] locus=scaffold2947:72441:73875:+	1e-114	213/214	99.53	32	245	1	213
HN40NPI01BQUVH	122	213	70.49	40.38	GOAT_ENSBTAP00000002651 [mRNA] locus=scaffold2947:72441:73875:+	2e-38	86/86	100	4	89	1	87
HQDJLS201D2EHM	461	696	35.79	23.71	GOAT_ENSBTAP00000002656 [mRNA] locus=scaffold595:5154325:5172049:-	3e-89	165/165	100	1	165	532	696
HN40NPI01E37DW	420	696	100	60.34	GOAT_ENSBTAP00000002656 [mRNA] locus=scaffold595:5154325:5172049:-	0	420/420	100	1	420	162	581
HQDJLS201B7KM3	630	1470	89.21	38.23	GOAT_ENSBTAP00000002661 [mRNA] locus=scaffold1886:454117:457875:-	0	562/562	100	1	562	908	1470
HQDJLS201BSGTJ	650	3420	92.62	17.6	GOAT_ENSBTAP00000002665 [mRNA] locus=scaffold1011:1084437:1168523:+	0	602/605	99.5	40	644	2815	3420
HQDJLS201BKRJB	638	3420	93.57	17.46	GOAT_ENSBTAP00000002665 [mRNA] locus=scaffold1011:1084437:1168523:+	0	597/599	99.67	40	638	2815	3420
HN40NPI01DG7NS	454	3420	99.56	13.22	GOAT_ENSBTAP00000002665 [mRNA] locus=scaffold1011:1084437:1168523:+	0	452/454	99.56	1	454	2848	3300
HN40NPI01AOLPN	439	3420	99.54	12.78	GOAT_ENSBTAP00000002665 [mRNA] locus=scaffold1011:1084437:1168523:+	0	437/439	99.54	1	439	2862	3300
HQDJLS201A0QGQ	177	3420	91.53	4.74	GOAT_ENSBTAP00000002665 [mRNA] locus=scaffold1011:1084437:1168523:+	1e-49	162/175	92.57	1	175	444	608
HQDJLS201DKN4T	559	2052	52.06	14.18	GOAT_ENSBTAP00000002682 [mRNA] locus=scaffold1591:55526:84908:-	1e-164	291/291	100	1	291	1762	2052
HQDJLS201D44MK	579	2052	50.26	14.18	GOAT_ENSBTAP00000002682 [mRNA] locus=scaffold1591:55526:84908:-	1e-164	291/291	100	1	291	1762	2052
HQDJLS201DYFM7	118	1440	99.15	8.12	GOAT_ENSBTAP00000002684 [mRNA] locus=scaffold1641:616698:744865:-	5e-57	117/118	99.15	1	118	1028	1144
HQDJLS201C1E86	561	1440	88.77	34.58	GOAT_ENSBTAP00000002684 [mRNA] locus=scaffold1641:616698:744865:-	0	498/500	99.6	56	555	252	749
HNTXQRY02JAV6J	476	1527	23.32	7.27	GOAT_ENSBTAP00000002690 [mRNA] locus=scaffold968:1544187:1593796:-	6e-57	111/111	100	1	111	1417	1527
HNTXQRY02J3UFA	367	1527	30.25	7.27	GOAT_ENSBTAP00000002690 [mRNA] locus=scaffold968:1544187:1593796:-	4e-57	111/111	100	1	111	1417	1527
HNTXQRY02ISYTX	456	1527	24.34	7.27	GOAT_ENSBTAP00000002690 [mRNA] locus=scaffold968:1544187:1593796:-	5e-57	111/111	100	1	111	1417	1527
HNTXQRY02IIZPR	457	1527	24.29	7.27	GOAT_ENSBTAP00000002690 [mRNA] locus=scaffold968:1544187:1593796:-	5e-57	111/111	100	1	111	1417	1527
isotig06301	1155	465	28.23	70.11	GOAT_ENSBTAP00000002694 [mRNA] locus=scaffold247:8864115:8867293:+	0	326/326	100	830	1155	140	465
HQDJLS201EIV7A	498	465	69.88	74.84	GOAT_ENSBTAP00000002696 [mRNA] locus=scaffold247:8875285:8881446:+	1e-178	348/349	99.71	150	498	112	465
HQDJLS201DUU67	502	465	68.13	73.55	GOAT_ENSBTAP00000002696 [mRNA] locus=scaffold247:8875285:8881446:+	0	342/346	98.84	150	495	120	465
isotig05615	1243	996	61.14	76.31	GOAT_ENSBTAP00000002710 [mRNA] locus=scaffold485:282576:307477:+	0	760/761	99.87	483	1243	236	996
isotig03847	1675	678	12.36	30.53	GOAT_ENSBTAP00000002725 [mRNA] locus=scaffold1067:357426:369642:-	1e-113	207/207	100	1	207	472	678
HQDJLS201AMZM3	483	678	68.74	48.97	GOAT_ENSBTAP00000002725 [mRNA] locus=scaffold1067:357426:369642:-	0	332/332	100	1	332	1	333
HN40NPI01ANRI1	349	2250	29.51	4.58	GOAT_ENSBTAP00000002726 [mRNA] locus=scaffold934:897393:909846:-	2e-52	103/103	100	247	349	1	103
HN40NPI01EK76Q	421	1068	100	39.42	GOAT_ENSBTAP00000002731 [mRNA] locus=scaffold691:1840378:1859742:-	0	421/421	100	1	421	149	569
HN40NPI01DF6VY	326	804	98.16	39.8	GOAT_ENSBTAP00000002733 [mRNA] locus=scaffold691:1869379:1870182:+	1e-164	320/326	98.16	1	326	7	329
isotig02133	855	384	35.32	78.65	GOAT_ENSBTAP00000002738 [mRNA] locus=scaffold2531:55480:56736:-	1e-170	302/302	100	131	432	83	384
HQDJLS201DWXN1	584	1605	97.95	35.64	GOAT_ENSBTAP00000002748 [mRNA] locus=scaffold310:5495794:5524855:+	0	572/577	99.13	1	577	785	1364
HN40NPI01A7OYO	306	1605	99.67	19.13	GOAT_ENSBTAP00000002748 [mRNA] locus=scaffold310:5495794:5524855:+	9e-98	305/306	99.67	1	306	294	643
HQDJLS201DW53G	511	1200	12.13	5.17	GOAT_ENSBTAP00000002749 [mRNA] locus=scaffold833:4138587:4144860:-	1e-27	62/62	100	1	62	1139	1200
HQDJLS201B6U6B	486	1200	12.76	5.17	GOAT_ENSBTAP00000002749 [mRNA] locus=scaffold833:4138587:4144860:-	1e-27	62/62	100	1	62	1139	1200
HQDJLS201AGN6N	433	1200	14.32	5.17	GOAT_ENSBTAP00000002749 [mRNA] locus=scaffold833:4138587:4144860:-	9e-28	62/62	100	1	62	1139	1200
HNTXQRY02H5WDT	493	1200	100	41.08	GOAT_ENSBTAP00000002749 [mRNA] locus=scaffold833:4138587:4144860:-	0	493/493	100	1	493	535	1028
HQDJLS201EYDO2	458	1113	32.1	13.21	GOAT_ENSBTAP00000002751 [mRNA] locus=scaffold431:376174:390869:+	2e-35	147/171	85.96	287	457	928	1098
HNTXQRY02IONWX	517	1113	99.81	46.36	GOAT_ENSBTAP00000002751 [mRNA] locus=scaffold431:376174:390869:+	0	516/517	99.81	1	517	225	741
HNTXQRY02HO51Z	419	1113	36.04	13.57	GOAT_ENSBTAP00000002751 [mRNA] locus=scaffold431:376174:390869:+	4e-36	151/176	85.8	244	419	928	1103
isotig13361	578	1257	88.41	40.65	GOAT_ENSBTAP00000002779 [mRNA] locus=scaffold1269:3889181:3890437:+	0	511/511	100	1	511	747	1257
isotig11085	739	1533	35.59	17.16	GOAT_ENSBTAP00000002790 [mRNA] locus=scaffold1021:82728:90446:+	1e-147	263/263	100	24	286	1255	1517
isotig05049	1335	1533	93.71	81.6	GOAT_ENSBTAP00000002790 [mRNA] locus=scaffold1021:82728:90446:+	0	1251/1252	99.92	1	1252	3	1254
HQDJLS201AXDK0	561	1047	42.25	22.64	GOAT_ENSBTAP00000002800 [mRNA] locus=scaffold703:3662137:3672561:-	1e-130	237/238	99.58	260	497	576	813
HQDJLS201CXOHX	440	1173	64.77	24.3	GOAT_ENSBTAP00000002806 [mRNA] locus=scaffold131:29446:48295:+	1e-161	285/285	100	156	440	889	1173
HN40NPI01BUDCK	366	6306	26.5	1.54	GOAT_ENSBTAP00000002824 [mRNA] locus=scaffold341:1473878:1547211:-	1e-48	97/97	100	1	97	1059	1155
HN40NPI01BDDZT	435	6306	22.3	1.54	GOAT_ENSBTAP00000002824 [mRNA] locus=scaffold341:1473878:1547211:-	1e-48	97/97	100	1	97	1059	1155
isotig13429	573	1005	79.06	45.07	GOAT_ENSBTAP00000002834 [mRNA] locus=scaffold909:595877:609690:-	0	453/453	100	1	453	553	1005
isotig13227	589	339	57.05	99.12	GOAT_ENSBTAP00000002843 [mRNA] locus=scaffold1641:927862:934462:-	0	336/336	100	154	489	4	339
isotig08064	972	3861	57.1	14.37	GOAT_ENSBTAP00000002844 [mRNA] locus=scaffold532:4700628:4729593:+	0	555/556	99.82	415	970	3300	3861
isotig05260	1301	1329	86.78	84.95	GOAT_ENSBTAP00000002852 [mRNA] locus=scaffold1777:191198:199867:-	0	1129/1130	99.91	172	1301	200	1329
HQDJLS201C8UZ3	706	1329	21.1	11.06	GOAT_ENSBTAP00000002852 [mRNA] locus=scaffold1777:191198:199867:-	2e-42	149/150	99.33	123	401	1148	1295
isotig05111	1324	2313	84.74	48.51	GOAT_ENSBTAP00000002861 [mRNA] locus=scaffold900:555489:574948:+	0	1122/1122	100	203	1324	1192	2313
HQDJLS201CPW99	532	2313	99.81	22.96	GOAT_ENSBTAP00000002861 [mRNA] locus=scaffold900:555489:574948:+	0	531/531	100	2	532	1	532
HN40NPI01AT6MO	267	2313	44.57	5.14	GOAT_ENSBTAP00000002861 [mRNA] locus=scaffold900:555489:574948:+	5e-62	119/119	100	1	119	592	710
isotig05261	1299	1422	12.32	11.25	GOAT_ENSBTAP00000002872 [mRNA] locus=scaffold366:1690197:1753512:-	9e-86	160/160	100	1	160	1263	1422
HN40NPI01EHF4Y	374	1422	28.07	7.38	GOAT_ENSBTAP00000002872 [mRNA] locus=scaffold366:1690197:1753512:-	2e-53	105/105	100	57	161	981	1085
HN40NPI01E720N	477	1422	22.01	7.38	GOAT_ENSBTAP00000002872 [mRNA] locus=scaffold366:1690197:1753512:-	2e-53	105/105	100	57	161	981	1085
HN40NPI01DUV4E	479	1422	21.92	7.38	GOAT_ENSBTAP00000002872 [mRNA] locus=scaffold366:1690197:1753512:-	2e-53	105/105	100	57	161	981	1085
HN40NPI01CVQC4	334	1422	31.44	7.38	GOAT_ENSBTAP00000002872 [mRNA] locus=scaffold366:1690197:1753512:-	2e-53	105/105	100	57	161	981	1085
HN40NPI01AI0DR	355	1422	29.58	7.38	GOAT_ENSBTAP00000002872 [mRNA] locus=scaffold366:1690197:1753512:-	2e-49	105/106	99.06	57	162	981	1085
HN40NPI01AE9GM	377	1422	27.85	7.38	GOAT_ENSBTAP00000002872 [mRNA] locus=scaffold366:1690197:1753512:-	2e-53	105/105	100	57	161	981	1085
HQDJLS201DPQCQ	445	1422	21.57	6.75	GOAT_ENSBTAP00000002872 [mRNA] locus=scaffold366:1690197:1753512:-	7e-44	96/97	98.97	104	200	889	984
HQDJLS201DJE46	553	1422	17.36	6.75	GOAT_ENSBTAP00000002872 [mRNA] locus=scaffold366:1690197:1753512:-	6e-48	96/96	100	432	527	889	984
HQDJLS201CGKKA	547	1422	17.55	6.75	GOAT_ENSBTAP00000002872 [mRNA] locus=scaffold366:1690197:1753512:-	6e-48	96/96	100	429	524	889	984
HQDJLS201BXYA3	488	654	21.31	15.9	GOAT_ENSBTAP00000002876 [mRNA] locus=scaffold1344:2240815:2247460:+	1e-51	104/105	99.05	384	488	550	654
HN40NPI01A389Z	409	654	77.75	48.62	GOAT_ENSBTAP00000002876 [mRNA] locus=scaffold1344:2240815:2247460:+	1e-180	318/318	100	1	318	337	654
HNTXQRY02H7PMG	390	1188	35.64	11.7	GOAT_ENSBTAP00000002878 [mRNA] locus=scaffold1023:953286:978089:+	9e-74	139/139	100	1	139	1050	1188
HNTXQRY02GYKUK	524	1188	26.53	11.7	GOAT_ENSBTAP00000002878 [mRNA] locus=scaffold1023:953286:978089:+	1e-73	139/139	100	1	139	1050	1188
HN40NPI01CGARX	102	1188	98.04	8.42	GOAT_ENSBTAP00000002878 [mRNA] locus=scaffold1023:953286:978089:+	1e-47	100/102	98.04	1	102	703	804
isotig12069	668	3123	85.63	18.32	GOAT_ENSBTAP00000002883 [mRNA] locus=scaffold392:3697428:3741433:-	0	572/572	100	1	572	2552	3123
isotig06569	1125	717	8	12.55	GOAT_ENSBTAP00000002886 [mRNA] locus=scaffold1191:1500865:1501637:-	5e-44	90/90	100	1	90	597	686
isotig09037	890	555	62.02	99.46	GOAT_ENSBTAP00000002890 [mRNA] locus=scaffold1624:409552:416531:+	0	552/552	100	1	552	4	555
isotig11557	704	648	91.76	99.69	GOAT_ENSBTAP00000002902 [mRNA] locus=scaffold4894:54798:81325:+	0	646/648	99.69	23	670	1	648
isotig13846	539	639	85.9	72.46	GOAT_ENSBTAP00000002904 [mRNA] locus=scaffold1624:434248:436367:+	0	463/465	99.57	1	465	136	600
isotig11389	715	1224	22.66	13.24	GOAT_ENSBTAP00000002916 [mRNA] locus=scaffold703:2022873:2044990:+	7e-82	162/165	98.18	1	165	1060	1224
HN40NPI01B6XHN	359	1224	99.72	29.25	GOAT_ENSBTAP00000002916 [mRNA] locus=scaffold703:2022873:2044990:+	0	358/359	99.72	1	359	594	953
isotig06387	1144	963	68.44	81.31	GOAT_ENSBTAP00000002925 [mRNA] locus=scaffold112:3079854:3116799:+	0	783/784	99.87	1	784	180	963
isotig04449	1465	522	10.85	30.46	GOAT_ENSBTAP00000002933 [mRNA] locus=scaffold2202:209:3737:-	4e-85	159/159	100	1	159	364	522
isotig11349	718	516	34.4	47.87	GOAT_ENSBTAP00000002933-D2 [mRNA] locus=scaffold1975:587467:593486:+	1e-136	247/248	99.6	1	248	269	516
HNTXQRY02HY4RC	424	516	17.69	14.53	GOAT_ENSBTAP00000002933-D2 [mRNA] locus=scaffold1975:587467:593486:+	2e-35	75/75	100	344	418	1	75
HNTXQRY02HE1BX	414	516	17.15	13.76	GOAT_ENSBTAP00000002933-D2 [mRNA] locus=scaffold1975:587467:593486:+	4e-33	71/71	100	344	414	1	71
HNTXQRY02H325U	419	516	17.9	14.53	GOAT_ENSBTAP00000002933-D2 [mRNA] locus=scaffold1975:587467:593486:+	2e-35	75/75	100	345	419	1	75
HNTXQRY02FUD43	415	516	17.11	13.76	GOAT_ENSBTAP00000002933-D2 [mRNA] locus=scaffold1975:587467:593486:+	4e-33	71/71	100	345	415	1	71
HQDJLS201ATI1C	495	1077	100	45.96	GOAT_ENSBTAP00000002952 [mRNA] locus=scaffold339:5459855:5485491:-	0	495/495	100	1	495	532	1027
isotig04597	1430	8703	100	16.43	GOAT_ENSBTAP00000002955 [mRNA] locus=scaffold43:2953976:3082092:-	0	1430/1430	100	1	1430	1157	2586
HQDJLS201DAAOW	392	8703	98.47	4.44	GOAT_ENSBTAP00000002955 [mRNA] locus=scaffold43:2953976:3082092:-	0	386/387	99.74	3	389	7860	8247
HQDJLS201B6WDK	376	8703	99.47	4.3	GOAT_ENSBTAP00000002955 [mRNA] locus=scaffold43:2953976:3082092:-	0	374/374	100	3	376	7873	8247
HQDJLS201B2E99	453	8703	99.78	5.19	GOAT_ENSBTAP00000002955 [mRNA] locus=scaffold43:2953976:3082092:-	0	452/453	99.78	1	453	7786	8238
HN40NPI01DU2TV	509	8703	78.39	4.58	GOAT_ENSBTAP00000002955 [mRNA] locus=scaffold43:2953976:3082092:-	0	399/400	99.75	109	508	8303	8703
HN40NPI01BYOBI	508	8703	77.56	4.53	GOAT_ENSBTAP00000002955 [mRNA] locus=scaffold43:2953976:3082092:-	0	394/395	99.75	108	502	8306	8703
HN40NPI01BUUMI	383	8703	100	4.4	GOAT_ENSBTAP00000002955 [mRNA] locus=scaffold43:2953976:3082092:-	0	383/383	100	1	383	7855	8237
HN40NPI01AWAJ6	418	495	65.07	54.95	GOAT_ENSBTAP00000002959 [mRNA] locus=scaffold430:5853305:5863985:+	1e-149	272/272	100	147	418	223	495
HN40NPI01ECPVJ	478	1137	46.44	19.53	GOAT_ENSBTAP00000002962 [mRNA] locus=scaffold339:5509553:5513574:-	1e-123	222/222	100	1	222	916	1137
HQDJLS201CTDMS	669	2232	99.4	29.79	GOAT_ENSBTAP00000002964 [mRNA] locus=scaffold247:8602357:8624060:-	0	665/669	99.4	1	669	967	1634
HQDJLS201CD7QR	559	2232	99.82	25	GOAT_ENSBTAP00000002964 [mRNA] locus=scaffold247:8602357:8624060:-	0	558/559	99.82	1	559	861	1419
HQDJLS201AR9JM	481	2232	99.17	21.37	GOAT_ENSBTAP00000002964 [mRNA] locus=scaffold247:8602357:8624060:-	0	477/480	99.38	1	480	908	1389
HN40NPI01EXK8S	472	2232	99.79	21.15	GOAT_ENSBTAP00000002964 [mRNA] locus=scaffold247:8602357:8624060:-	0	471/472	99.79	1	472	940	1481
isotig04280	1522	363	11.37	47.66	GOAT_ENSBTAP00000002967 [mRNA] locus=scaffold57:2294252:2307064:+	2e-93	173/173	100	1	173	191	363
HN40NPI01EBUKG	327	1251	29.36	7.67	GOAT_ENSBTAP00000002979 [mRNA] locus=scaffold1497:1992926:2003679:+	2e-46	96/97	98.97	231	327	1	97
HN40NPI01AQPW3	406	1251	33.5	10.87	GOAT_ENSBTAP00000002979 [mRNA] locus=scaffold1497:1992926:2003679:+	2e-50	136/143	95.1	231	373	1	138
isotig04473	1462	504	34.27	99.4	GOAT_ENSBTAP00000002983 [mRNA] locus=scaffold1375:377009:403434:-	0	501/507	98.82	694	1200	1	504
isotig06265	1155	1128	39.22	40.16	GOAT_ENSBTAP00000002986 [mRNA] locus=scaffold327:2393770:2401400:+	0	453/453	100	1	453	676	1128
HN40NPI01DMJFZ	390	1128	100	34.57	GOAT_ENSBTAP00000002986 [mRNA] locus=scaffold327:2393770:2401400:+	0	390/390	100	1	390	157	547
HNTXQRY02JW3VC	413	702	61.99	36.47	GOAT_ENSBTAP00000002989 [mRNA] locus=scaffold341:215320:236760:-	1e-143	256/256	100	1	256	447	702
isotig03554	1839	516	27.3	97.29	GOAT_ENSBTAP00000002997 [mRNA] locus=scaffold1971:15325:52475:+	0	502/516	97.29	1290	1805	1	516
isotig05026	1341	3186	13.27	5.59	GOAT_ENSBTAP00000002998 [mRNA] locus=scaffold2168:27164:74829:+	3e-92	178/178	100	112	289	3008	3186
HQDJLS201DRUY2	148	3186	99.32	4.61	GOAT_ENSBTAP00000002998 [mRNA] locus=scaffold2168:27164:74829:+	8e-75	147/148	99.32	1	148	375	521
HQDJLS201CPHNE	316	2532	32.28	4.03	GOAT_ENSBTAP00000003008 [mRNA] locus=scaffold185:14180937:14220385:-	9e-52	102/102	100	1	102	2431	2532
isotig10214	799	1071	25.53	19.05	GOAT_ENSBTAP00000003028 [mRNA] locus=scaffold6:823672:826184:-	1e-112	204/204	100	596	799	817	1020
HQDJLS201C8I6Q	475	1071	91.37	40.52	GOAT_ENSBTAP00000003028 [mRNA] locus=scaffold6:823672:826184:-	0	434/436	99.54	40	475	1	434
HQDJLS201AZWKC	507	1071	90.34	42.76	GOAT_ENSBTAP00000003028 [mRNA] locus=scaffold6:823672:826184:-	0	458/466	98.28	36	501	1	459
HN40NPI01C4G6J	105	1071	95.24	9.34	GOAT_ENSBTAP00000003028 [mRNA] locus=scaffold6:823672:826184:-	3e-30	100/105	95.24	1	105	221	320
HN40NPI01B0A9U	385	1071	99.22	35.67	GOAT_ENSBTAP00000003028 [mRNA] locus=scaffold6:823672:826184:-	0	382/385	99.22	1	385	221	602
HQDJLS201A03GY	604	939	20.2	12.99	GOAT_ENSBTAP00000003031 [mRNA] locus=scaffold143:1497413:1505515:+	3e-56	122/125	97.6	480	604	817	939
HN40NPI01BDR6H	306	939	80.39	26.2	GOAT_ENSBTAP00000003031 [mRNA] locus=scaffold143:1497413:1505515:+	1e-137	246/246	100	1	246	694	939
HNTXQRY02JLRBY	459	1752	49.24	12.9	GOAT_ENSBTAP00000003035 [mRNA] locus=scaffold239:2417024:2438239:+	1e-125	226/226	100	1	226	1527	1752
HNTXQRY02IV9II	400	1752	56.5	12.9	GOAT_ENSBTAP00000003035 [mRNA] locus=scaffold239:2417024:2438239:+	1e-125	226/226	100	1	226	1527	1752
HNTXQRY02IN19G	465	1752	48.6	12.9	GOAT_ENSBTAP00000003035 [mRNA] locus=scaffold239:2417024:2438239:+	1e-125	226/226	100	1	226	1527	1752
HNTXQRY02GNWEG	458	1752	49.34	12.9	GOAT_ENSBTAP00000003035 [mRNA] locus=scaffold239:2417024:2438239:+	1e-125	226/226	100	1	226	1527	1752
HQDJLS201CQIHP	569	1956	44.64	12.99	GOAT_ENSBTAP00000003052 [mRNA] locus=scaffold1986:1040668:1087678:+	1e-52	254/304	83.55	70	373	1633	1936
isotig05734	1225	1425	77.88	66.95	GOAT_ENSBTAP00000003058 [mRNA] locus=scaffold666:1405493:1418139:+	0	954/954	100	1	954	472	1425
HNTXQRY02I0ZCR	483	1425	37.27	12.63	GOAT_ENSBTAP00000003058 [mRNA] locus=scaffold666:1405493:1418139:+	6e-94	180/181	99.45	303	483	1170	1349
HNTXQRY02FO8Q3	482	1425	37.34	12.63	GOAT_ENSBTAP00000003058 [mRNA] locus=scaffold666:1405493:1418139:+	4e-98	180/180	100	303	482	1170	1349
HN40NPI01CW76W	258	1425	24.42	4.42	GOAT_ENSBTAP00000003058 [mRNA] locus=scaffold666:1405493:1418139:+	1e-28	63/63	100	1	63	1170	1232
HN40NPI01CRSVA	403	1464	91.32	25.14	GOAT_ENSBTAP00000003061 [mRNA] locus=scaffold1857:539541:546621:-	1e-147	368/369	99.73	1	403	294	676
isotig06108	1179	447	22.22	58.61	GOAT_ENSBTAP00000003071 [mRNA] locus=scaffold714:635915:654856:+	1e-146	262/262	100	1	262	186	447
isotig08450	940	606	64.36	99.83	GOAT_ENSBTAP00000003072 [mRNA] locus=scaffold543:3542014:3575882:+	0	605/606	99.83	256	861	1	606
HNTXQRY02IOTGF	457	606	17.51	13.2	GOAT_ENSBTAP00000003072 [mRNA] locus=scaffold543:3542014:3575882:+	2e-38	80/80	100	1	80	497	576
HNTXQRY02I4SNJ	456	606	17.54	13.2	GOAT_ENSBTAP00000003072 [mRNA] locus=scaffold543:3542014:3575882:+	2e-38	80/80	100	1	80	497	576
isotig03326	2045	1353	50.32	76.05	GOAT_ENSBTAP00000003073 [mRNA] locus=scaffold1857:548174:562526:+	0	1029/1029	100	1017	2045	280	1353
isotig05895	1205	1350	55.27	49.33	GOAT_ENSBTAP00000003094 [mRNA] locus=scaffold6:430175:434772:-	0	666/667	99.85	427	1205	581	1350
HQDJLS201DTQ7Q	399	1350	94.99	28.07	GOAT_ENSBTAP00000003094 [mRNA] locus=scaffold6:430175:434772:-	0	379/388	97.68	11	398	1	381
HQDJLS201DYZ19	134	261	100	51.34	GOAT_ENSBTAP00000003099 [mRNA] locus=scaffold429:215590:215850:-	3e-71	134/134	100	1	134	54	187
HQDJLS201CKLUJ	508	261	29.53	57.47	GOAT_ENSBTAP00000003099 [mRNA] locus=scaffold429:215590:215850:-	3e-80	150/150	100	1	150	1	150
isotig02658	628	1137	95.86	52.95	GOAT_ENSBTAP00000003115 [mRNA] locus=scaffold698:702120:715979:+	0	602/603	99.83	1	603	251	854
isotig10192	802	465	46.38	80	GOAT_ENSBTAP00000003129 [mRNA] locus=scaffold1266:1348572:1369434:-	0	372/372	100	431	802	94	465
isotig03932	1635	699	42.75	100	GOAT_ENSBTAP00000003131 [mRNA] locus=scaffold1230:1647230:1659058:+	0	699/700	99.86	811	1510	1	699
isotig03721	1737	1404	80.31	99.36	GOAT_ENSBTAP00000003145 [mRNA] locus=scaffold2131:1224448:1244370:+	0	1395/1395	100	343	1737	10	1404
HN40NPI01D9BOJ	462	1404	17.1	5.63	GOAT_ENSBTAP00000003145 [mRNA] locus=scaffold2131:1224448:1244370:+	7e-38	79/79	100	325	403	1117	1195
HN40NPI01CKDZ3	416	1404	18.99	5.63	GOAT_ENSBTAP00000003145 [mRNA] locus=scaffold2131:1224448:1244370:+	6e-38	79/79	100	179	257	1117	1195
HN40NPI01DJLMZ	178	1014	98.88	17.36	GOAT_ENSBTAP00000003149 [mRNA] locus=scaffold347:454223:455236:-	5e-92	176/176	100	1	176	731	907
HN40NPI01AFJJX	317	1014	96.85	30.28	GOAT_ENSBTAP00000003149 [mRNA] locus=scaffold347:454223:455236:-	1e-137	307/317	96.85	1	317	596	907
HN40NPI01A6GXA	254	1014	100	25.05	GOAT_ENSBTAP00000003149 [mRNA] locus=scaffold347:454223:455236:-	1e-134	254/254	100	1	254	652	907
isotig10749	754	2823	93.24	24.9	GOAT_ENSBTAP00000003151 [mRNA] locus=scaffold106:495100:554095:+	0	703/703	100	1	703	2121	2823
HN40NPI01EXHEV	470	1257	86.81	32.46	GOAT_ENSBTAP00000003156 [mRNA] locus=scaffold1620:1065334:1070260:+	0	408/408	100	46	453	850	1257
HN40NPI01B5KZO	374	1257	55.61	16.55	GOAT_ENSBTAP00000003156 [mRNA] locus=scaffold1620:1065334:1070260:+	1e-111	208/208	100	167	374	1049	1257
HQDJLS201EIODG	511	1257	74.76	30.39	GOAT_ENSBTAP00000003156 [mRNA] locus=scaffold1620:1065334:1070260:+	1e-159	382/383	99.74	37	511	25	487
HQDJLS201DIZTA	306	1257	79.08	19.25	GOAT_ENSBTAP00000003156 [mRNA] locus=scaffold1620:1065334:1070260:+	1e-121	242/246	98.37	1	246	246	487
HQDJLS201EP46O	155	9375	92.26	1.53	GOAT_ENSBTAP00000003173 [mRNA] locus=scaffold885:517021:544778:-	3e-68	143/145	98.62	1	145	7193	7335
HQDJLS201CMC3Z	94	9375	95.74	1.73	GOAT_ENSBTAP00000003173 [mRNA] locus=scaffold885:517021:544778:-	3e-45	90/90	100	1	90	7055	8191
HQDJLS201C4KNE	468	9375	100	4.99	GOAT_ENSBTAP00000003173 [mRNA] locus=scaffold885:517021:544778:-	0	468/468	100	1	468	8485	8958
HQDJLS201B568N	485	9375	87.22	4.51	GOAT_ENSBTAP00000003173 [mRNA] locus=scaffold885:517021:544778:-	0	423/426	99.3	1	426	8941	9375
HN40NPI01DRP2V	322	9375	99.38	3.41	GOAT_ENSBTAP00000003173 [mRNA] locus=scaffold885:517021:544778:-	1e-178	320/322	99.38	1	322	8120	8441
HN40NPI01CJM4K	338	9375	97.04	5.16	GOAT_ENSBTAP00000003173 [mRNA] locus=scaffold885:517021:544778:-	1e-178	328/328	100	1	328	7311	7833
isotig08319	947	2292	44.67	18.46	GOAT_ENSBTAP00000003186 [mRNA] locus=scaffold1354:311139:342512:-	0	423/424	99.76	289	935	1597	2292
HQDJLS201CUJOJ	642	2292	97.66	27.36	GOAT_ENSBTAP00000003186 [mRNA] locus=scaffold1354:311139:342512:-	0	627/629	99.68	1	642	898	1564
HQDJLS201CLP3L	647	2292	97.06	27.4	GOAT_ENSBTAP00000003186 [mRNA] locus=scaffold1354:311139:342512:-	0	628/632	99.37	1	645	897	1564
HQDJLS201DGTGM	604	1236	76.49	37.38	GOAT_ENSBTAP00000003187 [mRNA] locus=scaffold830:4306065:4309713:-	0	462/464	99.57	1	464	769	1232
HQDJLS201CR3EB	662	1236	99.85	53.48	GOAT_ENSBTAP00000003187 [mRNA] locus=scaffold830:4306065:4309713:-	0	661/662	99.85	1	662	478	1139
isotig08188	962	297	28.9	93.6	GOAT_ENSBTAP00000003190 [mRNA] locus=scaffold830:4310347:4318083:+	1e-120	278/289	96.19	614	902	3	297
isotig09689	836	1266	99.88	65.96	GOAT_ENSBTAP00000003194 [mRNA] locus=scaffold689:859496:877563:-	0	835/836	99.88	1	836	380	1217
isotig12220	660	759	98.48	85.64	GOAT_ENSBTAP00000003195 [mRNA] locus=scaffold689:838865:858681:+	0	650/650	100	1	650	110	759
isotig10569	774	528	66.02	96.78	GOAT_ENSBTAP00000003200 [mRNA] locus=scaffold5002:60782:61696:+	0	511/511	100	1	511	7	525
HN40NPI01CRKUJ	458	528	49.78	42.8	GOAT_ENSBTAP00000003200 [mRNA] locus=scaffold5002:60782:61696:+	4e-76	228/228	100	142	458	32	257
HN40NPI01CJOOT	442	528	47.96	39.77	GOAT_ENSBTAP00000003200 [mRNA] locus=scaffold5002:60782:61696:+	4e-76	212/212	100	142	442	46	257
isotig02439	633	210	33.18	100	GOAT_ENSBTAP00000003201 [mRNA] locus=scaffold1013:598672:599475:-	1e-116	210/210	100	351	560	1	210
HQDJLS201E1B96	577	210	13.69	37.62	GOAT_ENSBTAP00000003201 [mRNA] locus=scaffold1013:598672:599475:-	9e-38	79/79	100	10	88	132	210
isotig08648	923	735	18.74	23.54	GOAT_ENSBTAP00000003214 [mRNA] locus=scaffold3102:55607:61539:-	1e-93	173/173	100	1	173	563	735
HQDJLS201EKGHK	462	444	51.95	53.6	GOAT_ENSBTAP00000003218 [mRNA] locus=scaffold3102:65004:68866:+	3e-89	240/241	99.59	164	459	207	444
isotig13427	573	2217	76.96	19.89	GOAT_ENSBTAP00000003219 [mRNA] locus=scaffold1599:619474:631052:+	0	441/441	100	133	573	1777	2217
HQDJLS201EPHXE	636	852	96.38	71.95	GOAT_ENSBTAP00000003220 [mRNA] locus=scaffold5002:66848:69120:+	0	613/618	99.19	1	618	138	754
HN40NPI01CSHKL	337	852	32.94	13.03	GOAT_ENSBTAP00000003220 [mRNA] locus=scaffold5002:66848:69120:+	1e-44	111/112	99.11	226	337	1	113
HN40NPI01C0BWT	360	852	99.17	41.9	GOAT_ENSBTAP00000003220 [mRNA] locus=scaffold5002:66848:69120:+	0	357/360	99.17	1	360	437	798
HN40NPI01BP9E3	366	852	99.45	42.72	GOAT_ENSBTAP00000003220 [mRNA] locus=scaffold5002:66848:69120:+	0	364/366	99.45	1	366	476	841
HQDJLS201CAMSG	495	1365	37.78	13.7	GOAT_ENSBTAP00000003225 [mRNA] locus=scaffold5002:70039:74784:-	1e-102	187/187	100	309	495	1179	1365
HQDJLS201B9LOV	605	711	16.86	14.35	GOAT_ENSBTAP00000003238 [mRNA] locus=scaffold310:1311469:1317460:-	2e-51	102/102	100	196	297	352	453
HNTXQRY02IKSQW	453	711	22.52	14.35	GOAT_ENSBTAP00000003238 [mRNA] locus=scaffold310:1311469:1317460:-	1e-51	102/102	100	202	303	352	453
HN40NPI01A86KW	480	711	17.92	12.1	GOAT_ENSBTAP00000003238 [mRNA] locus=scaffold310:1311469:1317460:-	1e-33	86/87	98.85	386	472	454	540
isotig03213	2186	1602	73.19	99.88	GOAT_ENSBTAP00000003259 [mRNA] locus=scaffold526:2935271:2942102:-	0	1600/1602	99.88	480	2081	1	1602
HQDJLS201CMJGF	437	807	72.54	39.28	GOAT_ENSBTAP00000003262 [mRNA] locus=scaffold526:2948902:2959529:+	1e-176	317/318	99.69	1	318	491	807
HN40NPI01BF0HV	420	807	99.05	51.55	GOAT_ENSBTAP00000003262 [mRNA] locus=scaffold526:2948902:2959529:+	0	416/420	99.05	1	420	159	574
isotig11746	679	1206	67.01	37.73	GOAT_ENSBTAP00000003272 [mRNA] locus=scaffold1794:204443:209669:+	0	455/455	100	37	491	752	1206
HQDJLS201DKHVV	446	1206	87.22	32.26	GOAT_ENSBTAP00000003272 [mRNA] locus=scaffold1794:204443:209669:+	1e-134	389/399	97.49	1	446	265	755
HNTXQRY02JM67M	489	780	48.06	30.13	GOAT_ENSBTAP00000003273 [mRNA] locus=scaffold437:332733:339426:-	1e-114	235/237	99.16	253	489	1	237
HN40NPI01D24JL	423	780	99.76	54.1	GOAT_ENSBTAP00000003273 [mRNA] locus=scaffold437:332733:339426:-	0	422/423	99.76	1	423	339	765
HN40NPI01CVD7L	314	780	81.53	32.82	GOAT_ENSBTAP00000003273 [mRNA] locus=scaffold437:332733:339426:-	1e-133	256/259	98.84	56	314	524	780
HN40NPI01C5JJ4	340	780	83.24	36.28	GOAT_ENSBTAP00000003273 [mRNA] locus=scaffold437:332733:339426:-	1e-154	283/285	99.3	56	340	497	780
isotig08088	969	2211	99.59	43.65	GOAT_ENSBTAP00000003283 [mRNA] locus=scaffold858:1622766:1903165:+	0	965/968	99.69	2	969	45	1012
isotig07851	991	2211	91.32	40.93	GOAT_ENSBTAP00000003283 [mRNA] locus=scaffold858:1622766:1903165:+	0	905/907	99.78	1	907	1304	2211
isotig11768	689	234	33.96	100	GOAT_ENSBTAP00000003290 [mRNA] locus=scaffold351:3282868:3286264:-	1e-130	234/234	100	413	646	1	234
HQDJLS201B1B85	520	936	15	8.33	GOAT_ENSBTAP00000003291 [mRNA] locus=scaffold858:1912942:2004184:-	2e-35	78/79	98.73	439	517	858	936
HQDJLS201A1YLF	523	936	16.63	9.29	GOAT_ENSBTAP00000003291 [mRNA] locus=scaffold858:1912942:2004184:-	8e-41	87/88	98.86	436	523	849	936
HNTXQRY02GA75V	370	792	99.19	46.34	GOAT_ENSBTAP00000003292-D2 [mRNA] locus=scaffold92:4389192:4390232:+	0	367/370	99.19	1	370	240	607
HN40NPI01DRT5K	106	792	93.4	12.5	GOAT_ENSBTAP00000003292-D2 [mRNA] locus=scaffold92:4389192:4390232:+	2e-50	99/99	100	8	106	425	523
isotig04788	1383	1749	51.12	40.42	GOAT_ENSBTAP00000003297 [mRNA] locus=scaffold2006:408372:425337:+	0	707/707	100	572	1383	944	1749
HN40NPI01CZDY8	559	1749	94.1	30.47	GOAT_ENSBTAP00000003297 [mRNA] locus=scaffold2006:408372:425337:+	1e-148	526/530	99.25	23	552	168	747
HN40NPI01CKM7U	358	1749	99.72	20.41	GOAT_ENSBTAP00000003297 [mRNA] locus=scaffold2006:408372:425337:+	0	357/358	99.72	1	358	128	484
HN40NPI01CAXEI	381	1749	93.96	20.87	GOAT_ENSBTAP00000003297 [mRNA] locus=scaffold2006:408372:425337:+	1e-134	358/359	99.72	23	381	336	747
HN40NPI01BK2OH	360	1749	93.89	19.73	GOAT_ENSBTAP00000003297 [mRNA] locus=scaffold2006:408372:425337:+	1e-134	338/338	100	23	360	352	747
HQDJLS201EBIZX	575	1275	71.48	32.24	GOAT_ENSBTAP00000003307 [mRNA] locus=scaffold1322:433578:439893:+	0	411/412	99.76	164	575	865	1275
HQDJLS201DZ7AF	613	1275	99.51	47.84	GOAT_ENSBTAP00000003307 [mRNA] locus=scaffold1322:433578:439893:+	0	610/613	99.51	1	613	14	627
HQDJLS201A5L5I	363	1275	77.96	22.2	GOAT_ENSBTAP00000003307 [mRNA] locus=scaffold1322:433578:439893:+	1e-159	283/283	100	1	283	426	708
isotig06328	1152	879	76.22	99.89	GOAT_ENSBTAP00000003312 [mRNA] locus=scaffold247:6108723:6119153:-	0	878/879	99.89	1	879	1	879
isotig02087	965	732	63.52	83.74	GOAT_ENSBTAP00000003315 [mRNA] locus=scaffold2225:141232:143303:+	0	613/613	100	149	946	1	732
isotig02000	1086	537	45.21	91.43	GOAT_ENSBTAP00000003318 [mRNA] locus=scaffold2389:559926:561926:-	1e-138	491/491	100	1	548	8	537
HQDJLS201C82OM	567	1437	74.25	29.3	GOAT_ENSBTAP00000003325 [mRNA] locus=scaffold2389:587418:594419:-	0	421/424	99.29	144	567	1017	1437
HNTXQRY02H49YY	501	1437	100	34.86	GOAT_ENSBTAP00000003325 [mRNA] locus=scaffold2389:587418:594419:-	0	501/501	100	1	501	646	1146
isotig09308	867	522	58.48	97.13	GOAT_ENSBTAP00000003331 [mRNA] locus=scaffold1599:1345208:1359660:+	0	507/507	100	210	716	1	522
HQDJLS201EB9UZ	175	2256	100	7.76	GOAT_ENSBTAP00000003332 [mRNA] locus=scaffold52:3289759:3342286:+	1e-95	175/175	100	1	175	24	198
HQDJLS201D48IM	460	2256	61.09	12.46	GOAT_ENSBTAP00000003332 [mRNA] locus=scaffold52:3289759:3342286:+	1e-156	281/282	99.65	179	460	1975	2256
HQDJLS201CPWT1	287	2256	50.52	6.43	GOAT_ENSBTAP00000003332 [mRNA] locus=scaffold52:3289759:3342286:+	2e-77	145/145	100	1	145	638	782
HQDJLS201B4H15	393	2256	74.81	13.03	GOAT_ENSBTAP00000003332 [mRNA] locus=scaffold52:3289759:3342286:+	1e-166	294/294	100	1	294	2	295
HQDJLS201B1CYG	664	2256	79.67	23.45	GOAT_ENSBTAP00000003332 [mRNA] locus=scaffold52:3289759:3342286:+	0	529/530	99.81	1	530	1727	2256
HQDJLS201ALO8J	519	2256	13.29	3.06	GOAT_ENSBTAP00000003332 [mRNA] locus=scaffold52:3289759:3342286:+	7e-32	69/69	100	446	514	2188	2256
HN40NPI01B6QVY	317	2256	92.11	12.94	GOAT_ENSBTAP00000003332 [mRNA] locus=scaffold52:3289759:3342286:+	1e-159	292/294	99.32	24	317	1964	2256
HQDJLS201C00PJ	222	1785	97.3	12.1	GOAT_ENSBTAP00000003333 [mRNA] locus=scaffold411:751906:778180:-	1e-102	216/222	97.3	1	222	1531	1749
HN40NPI01E8X7X	398	1785	99.75	22.24	GOAT_ENSBTAP00000003333 [mRNA] locus=scaffold411:751906:778180:-	0	397/398	99.75	1	398	1187	1583
isotig10283	795	1809	100	43.95	GOAT_ENSBTAP00000003338 [mRNA] locus=scaffold881:1439324:1496499:-	0	795/795	100	1	795	883	1677
isotig07207	1046	786	75.14	100	GOAT_ENSBTAP00000003340 [mRNA] locus=scaffold2118:1224310:1231130:+	0	786/786	100	233	1018	1	786
HN40NPI01EFTUU	242	1506	80.17	12.88	GOAT_ENSBTAP00000003353 [mRNA] locus=scaffold1450:279878:319449:-	5e-99	194/197	98.48	46	242	994	1189
HN40NPI01ECMNV	499	1506	58.92	19.52	GOAT_ENSBTAP00000003353 [mRNA] locus=scaffold1450:279878:319449:-	1e-122	294/294	100	2	431	1	450
HN40NPI01DVG88	241	1506	80.5	12.88	GOAT_ENSBTAP00000003353 [mRNA] locus=scaffold1450:279878:319449:-	1e-103	194/196	98.98	46	241	994	1189
HN40NPI01AN8NA	276	1506	71.74	13.15	GOAT_ENSBTAP00000003353 [mRNA] locus=scaffold1450:279878:319449:-	1e-101	198/200	99	46	245	989	1189
isotig09123	883	2685	100	32.89	GOAT_ENSBTAP00000003354 [mRNA] locus=scaffold1030:2801046:2823060:-	0	883/883	100	1	883	1667	2549
HQDJLS201C39NF	380	2685	100	14.15	GOAT_ENSBTAP00000003354 [mRNA] locus=scaffold1030:2801046:2823060:-	0	380/380	100	1	380	1214	1615
HQDJLS201B7F64	411	2685	99.51	15.23	GOAT_ENSBTAP00000003354 [mRNA] locus=scaffold1030:2801046:2823060:-	0	409/411	99.51	1	411	1186	1615
HQDJLS201B5NVR	620	2685	100	23.09	GOAT_ENSBTAP00000003354 [mRNA] locus=scaffold1030:2801046:2823060:-	0	620/620	100	1	620	316	935
HQDJLS201B69C9	559	1899	34.88	10.27	GOAT_ENSBTAP00000003365 [mRNA] locus=scaffold687:1389029:1445673:+	1e-107	195/195	100	1	195	1705	1899
isotig11203	728	786	99.18	91.86	GOAT_ENSBTAP00000003375 [mRNA] locus=scaffold1229:2545759:2559374:+	0	722/724	99.72	1	724	1	722
HQDJLS201B9YV9	119	786	50.42	7.63	GOAT_ENSBTAP00000003375 [mRNA] locus=scaffold1229:2545759:2559374:+	3e-27	60/60	100	1	60	660	719
isotig14753	411	1464	41.36	11.61	GOAT_ENSBTAP00000003384 [mRNA] locus=scaffold108:247761:278334:+	5e-88	170/171	99.42	241	411	1254	1423
isotig11567	703	1464	64.58	31.01	GOAT_ENSBTAP00000003384 [mRNA] locus=scaffold108:247761:278334:+	0	454/454	100	250	703	1011	1464
HN40NPI01CZABN	508	1464	43.31	15.03	GOAT_ENSBTAP00000003384 [mRNA] locus=scaffold108:247761:278334:+	2e-63	220/220	100	2	295	617	836
HQDJLS201BHCMC	630	2154	99.21	29.02	GOAT_ENSBTAP00000003400 [mRNA] locus=scaffold194:1448341:1534176:+	0	625/630	99.21	1	630	586	1213
HNTXQRY02HN0GR	405	2127	19.01	3.62	GOAT_ENSBTAP00000003407 [mRNA] locus=scaffold698:1881024:1897498:-	9e-37	77/77	100	1	77	1694	1770
HN40NPI01B141S	238	2127	55.46	6.21	GOAT_ENSBTAP00000003407 [mRNA] locus=scaffold698:1881024:1897498:-	5e-68	132/133	99.25	104	236	1900	2032
HN40NPI01DVWN3	433	2127	79.68	16.22	GOAT_ENSBTAP00000003407 [mRNA] locus=scaffold698:1881024:1897498:-	8e-96	345/347	99.42	1	426	150	498
HN40NPI01CHVC9	387	672	89.92	51.79	GOAT_ENSBTAP00000003409 [mRNA] locus=scaffold980:322886:328169:-	0	348/348	100	1	348	242	589
isotig06683	1107	1056	49.68	52.08	GOAT_ENSBTAP00000003411 [mRNA] locus=scaffold1513:74667:78388:-	0	550/551	99.82	1	551	507	1056
isotig12855	616	309	49.35	98.38	GOAT_ENSBTAP00000003414 [mRNA] locus=scaffold550:719166:720165:-	1e-172	304/304	100	310	613	6	309
isotig06002	1189	1638	90.24	65.51	GOAT_ENSBTAP00000003415 [mRNA] locus=scaffold470:8716:111994:+	0	1073/1087	98.71	1	1087	563	1638
HQDJLS201CWTNS	675	1416	12.15	5.79	GOAT_ENSBTAP00000003424 [mRNA] locus=scaffold1146:767403:785723:-	2e-39	82/82	100	1	82	1335	1416
HN40NPI01DTVFR	462	1416	11.9	3.88	GOAT_ENSBTAP00000003424 [mRNA] locus=scaffold1146:767403:785723:-	1e-23	55/55	100	408	462	1362	1416
isotig08427	936	2184	47.86	20.51	GOAT_ENSBTAP00000003427 [mRNA] locus=scaffold1790:151782:166838:-	0	448/448	100	1	448	1734	2184
HQDJLS201AGYXQ	390	2184	99.74	17.81	GOAT_ENSBTAP00000003427 [mRNA] locus=scaffold1790:151782:166838:-	0	389/390	99.74	1	390	261	649
HQDJLS201EO8KA	621	816	39.45	30.02	GOAT_ENSBTAP00000003439 [mRNA] locus=scaffold973:1819973:1822326:+	1e-133	245/247	99.19	375	621	570	816
HN40NPI01DJPR0	357	816	50.14	21.94	GOAT_ENSBTAP00000003439 [mRNA] locus=scaffold973:1819973:1822326:+	4e-94	179/181	98.9	1	181	636	816
HN40NPI01BBSHW	493	816	36.31	21.94	GOAT_ENSBTAP00000003439 [mRNA] locus=scaffold973:1819973:1822326:+	6e-94	179/181	98.9	1	181	636	816
HNTXQRY02I1VFW	610	1566	65.41	25.48	GOAT_ENSBTAP00000003441 [mRNA] locus=scaffold7:1505789:1542336:-	0	399/400	99.75	117	516	1168	1566
HNTXQRY02GYNBB	481	1566	75.26	23.12	GOAT_ENSBTAP00000003441 [mRNA] locus=scaffold7:1505789:1542336:-	0	362/365	99.18	117	481	1203	1566
isotig09879	825	945	80.24	70.05	GOAT_ENSBTAP00000003467 [mRNA] locus=scaffold550:1377417:1425163:+	0	662/663	99.85	1	663	2	663
HQDJLS201DSP5Y	93	945	100	9.84	GOAT_ENSBTAP00000003467 [mRNA] locus=scaffold550:1377417:1425163:+	5e-47	93/93	100	1	93	666	758
HN40NPI01DDIRV	438	627	81.51	56.94	GOAT_ENSBTAP00000003468 [mRNA] locus=scaffold670:744047:747661:-	0	357/357	100	82	438	271	627
isotig14678	432	2688	14.12	2.27	GOAT_ENSBTAP00000003470 [mRNA] locus=scaffold1046:1102563:1114882:+	8e-22	61/64	95.31	1	64	316	379
HQDJLS201EQBCV	359	2688	41.5	5.54	GOAT_ENSBTAP00000003470 [mRNA] locus=scaffold1046:1102563:1114882:+	1e-48	149/165	90.3	10	174	258	421
HQDJLS201EQ8W5	457	2688	28.67	4.87	GOAT_ENSBTAP00000003470 [mRNA] locus=scaffold1046:1102563:1114882:+	2e-47	131/143	91.61	299	441	280	422
HQDJLS201ELYQJ	380	2688	36.32	5.13	GOAT_ENSBTAP00000003470 [mRNA] locus=scaffold1046:1102563:1114882:+	5e-32	138/161	85.71	8	168	253	413
HQDJLS201EI8VM	519	2688	18.11	3.5	GOAT_ENSBTAP00000003470 [mRNA] locus=scaffold1046:1102563:1114882:+	1e-30	94/103	91.26	142	244	322	424
HQDJLS201EI3J0	531	2688	27.31	5.39	GOAT_ENSBTAP00000003470 [mRNA] locus=scaffold1046:1102563:1114882:+	9e-47	145/162	89.51	115	276	253	414
HQDJLS201ECB9C	466	2688	24.03	4.17	GOAT_ENSBTAP00000003470 [mRNA] locus=scaffold1046:1102563:1114882:+	3e-34	112/125	89.6	71	195	282	406
HQDJLS201EAPUF	541	2688	25.32	5.1	GOAT_ENSBTAP00000003470 [mRNA] locus=scaffold1046:1102563:1114882:+	2e-47	137/151	90.73	30	180	253	403
HQDJLS201DYQ67	544	2688	26.65	5.39	GOAT_ENSBTAP00000003470 [mRNA] locus=scaffold1046:1102563:1114882:+	9e-47	145/162	89.51	115	276	253	414
HQDJLS201DPKMH	656	2688	17.68	4.32	GOAT_ENSBTAP00000003470 [mRNA] locus=scaffold1046:1102563:1114882:+	4e-40	116/127	91.34	411	537	282	408
HQDJLS201DI570	535	2688	25.61	5.1	GOAT_ENSBTAP00000003470 [mRNA] locus=scaffold1046:1102563:1114882:+	2e-47	137/151	90.73	30	180	253	403
HQDJLS201DH2N6	491	2688	22.81	4.17	GOAT_ENSBTAP00000003470 [mRNA] locus=scaffold1046:1102563:1114882:+	3e-34	112/125	89.6	74	198	282	406
HQDJLS201D64MO	586	2688	13.48	2.94	GOAT_ENSBTAP00000003470 [mRNA] locus=scaffold1046:1102563:1114882:+	7e-23	79/86	91.86	394	479	335	419
HQDJLS201D40Z1	544	2688	26.65	5.39	GOAT_ENSBTAP00000003470 [mRNA] locus=scaffold1046:1102563:1114882:+	9e-47	145/162	89.51	115	276	253	414
HQDJLS201CM5BD	538	2688	25.46	5.1	GOAT_ENSBTAP00000003470 [mRNA] locus=scaffold1046:1102563:1114882:+	2e-47	137/151	90.73	30	180	253	403
HQDJLS201CHILN	679	2688	21.5	5.43	GOAT_ENSBTAP00000003470 [mRNA] locus=scaffold1046:1102563:1114882:+	3e-38	146/168	86.9	120	287	253	420
HQDJLS201CHIHQ	492	2688	19.31	3.53	GOAT_ENSBTAP00000003470 [mRNA] locus=scaffold1046:1102563:1114882:+	1e-24	95/104	91.35	363	466	319	422
HQDJLS201C5TBA	579	2688	25.73	5.54	GOAT_ENSBTAP00000003470 [mRNA] locus=scaffold1046:1102563:1114882:+	1e-52	149/164	90.85	10	173	258	421
HQDJLS201BW9WN	480	2688	20	3.57	GOAT_ENSBTAP00000003470 [mRNA] locus=scaffold1046:1102563:1114882:+	2e-22	96/106	90.57	368	473	264	370
HQDJLS201BJ04G	428	2688	31.31	4.99	GOAT_ENSBTAP00000003470 [mRNA] locus=scaffold1046:1102563:1114882:+	2e-38	134/152	88.16	94	245	261	412
HQDJLS201BG0V5	420	2688	34.52	5.39	GOAT_ENSBTAP00000003470 [mRNA] locus=scaffold1046:1102563:1114882:+	6e-41	145/164	88.41	1	164	252	414
HQDJLS201BFNJ0	564	2688	24.29	5.1	GOAT_ENSBTAP00000003470 [mRNA] locus=scaffold1046:1102563:1114882:+	2e-47	137/151	90.73	30	180	253	403
HQDJLS201BBY6R	489	2688	22.9	4.17	GOAT_ENSBTAP00000003470 [mRNA] locus=scaffold1046:1102563:1114882:+	3e-34	112/125	89.6	71	195	282	406
HQDJLS201B47Y3	479	2688	20.04	3.57	GOAT_ENSBTAP00000003470 [mRNA] locus=scaffold1046:1102563:1114882:+	7e-32	96/105	91.43	160	264	250	354
HQDJLS201B0QDD	616	2688	20.45	4.69	GOAT_ENSBTAP00000003470 [mRNA] locus=scaffold1046:1102563:1114882:+	4e-37	126/142	88.73	127	268	258	399
HQDJLS201AZLDM	467	2688	20.77	3.61	GOAT_ENSBTAP00000003470 [mRNA] locus=scaffold1046:1102563:1114882:+	3e-34	97/105	92.38	316	420	310	414
HQDJLS201AS044	266	2688	52.26	5.17	GOAT_ENSBTAP00000003470 [mRNA] locus=scaffold1046:1102563:1114882:+	1e-38	139/155	89.68	34	188	262	419
HQDJLS201ALFZC	481	2688	29.94	5.36	GOAT_ENSBTAP00000003470 [mRNA] locus=scaffold1046:1102563:1114882:+	8e-44	144/158	91.14	215	372	253	414
HQDJLS201AKVR3	538	2688	26.95	5.39	GOAT_ENSBTAP00000003470 [mRNA] locus=scaffold1046:1102563:1114882:+	9e-47	145/162	89.51	117	278	253	414
HQDJLS201AHXDR	589	2688	14.6	3.2	GOAT_ENSBTAP00000003470 [mRNA] locus=scaffold1046:1102563:1114882:+	8e-26	86/95	90.53	88	182	330	424
HQDJLS201AEU8B	507	2688	18.93	3.57	GOAT_ENSBTAP00000003470 [mRNA] locus=scaffold1046:1102563:1114882:+	7e-32	96/105	91.43	283	387	250	354
HQDJLS201A2XW1	601	2688	18.64	4.17	GOAT_ENSBTAP00000003470 [mRNA] locus=scaffold1046:1102563:1114882:+	3e-34	112/125	89.6	71	195	282	406
HQDJLS201A1W1Y	508	2688	23.23	4.39	GOAT_ENSBTAP00000003470 [mRNA] locus=scaffold1046:1102563:1114882:+	2e-38	118/128	92.19	29	156	299	424
HNTXQRY02IYN3A	489	2688	22.9	4.17	GOAT_ENSBTAP00000003470 [mRNA] locus=scaffold1046:1102563:1114882:+	2e-41	112/121	92.56	1	121	258	378
HNTXQRY02H91U5	559	2688	24.33	5.06	GOAT_ENSBTAP00000003470 [mRNA] locus=scaffold1046:1102563:1114882:+	2e-41	136/153	88.89	40	192	262	414
HNTXQRY02FZDCB	623	2688	20.87	4.84	GOAT_ENSBTAP00000003470 [mRNA] locus=scaffold1046:1102563:1114882:+	6e-36	130/142	91.55	414	555	272	414
HN40NPI01ETPOQ	325	2688	41.23	4.99	GOAT_ENSBTAP00000003470 [mRNA] locus=scaffold1046:1102563:1114882:+	1e-38	134/152	88.16	58	209	261	412
HN40NPI01EMMJB	498	2688	28.71	5.32	GOAT_ENSBTAP00000003470 [mRNA] locus=scaffold1046:1102563:1114882:+	9e-50	143/154	92.86	288	441	271	424
HN40NPI01DY3Z5	246	2688	52.44	4.8	GOAT_ENSBTAP00000003470 [mRNA] locus=scaffold1046:1102563:1114882:+	2e-24	129/148	87.16	50	197	262	405
HN40NPI01DLW1U	230	2688	64.35	5.51	GOAT_ENSBTAP00000003470 [mRNA] locus=scaffold1046:1102563:1114882:+	4e-44	148/164	90.24	32	195	256	419
HN40NPI01DE468	382	2688	19.11	2.72	GOAT_ENSBTAP00000003470 [mRNA] locus=scaffold1046:1102563:1114882:+	2e-25	73/78	93.59	1	78	348	425
HN40NPI01D0BTG	501	2688	30.74	5.73	GOAT_ENSBTAP00000003470 [mRNA] locus=scaffold1046:1102563:1114882:+	2e-57	154/168	91.67	286	453	257	424
HN40NPI01CXUT1	292	2688	54.11	5.88	GOAT_ENSBTAP00000003470 [mRNA] locus=scaffold1046:1102563:1114882:+	8e-49	158/172	91.86	17	188	253	425
HN40NPI01CUS9G	494	2688	28.14	5.17	GOAT_ENSBTAP00000003470 [mRNA] locus=scaffold1046:1102563:1114882:+	1e-45	139/151	92.05	286	436	274	424
HN40NPI01CI9YU	304	2688	29.93	3.39	GOAT_ENSBTAP00000003470 [mRNA] locus=scaffold1046:1102563:1114882:+	9e-24	91/103	88.35	184	286	319	421
HN40NPI01C5VGC	494	2688	31.98	5.88	GOAT_ENSBTAP00000003470 [mRNA] locus=scaffold1046:1102563:1114882:+	6e-60	158/172	91.86	286	457	253	424
HN40NPI01BX1X0	508	2688	29.92	5.65	GOAT_ENSBTAP00000003470 [mRNA] locus=scaffold1046:1102563:1114882:+	2e-56	152/166	91.57	286	451	259	424
HN40NPI01BTF55	304	2688	47.7	5.39	GOAT_ENSBTAP00000003470 [mRNA] locus=scaffold1046:1102563:1114882:+	2e-37	145/157	92.36	25	181	253	422
HN40NPI01BTEAR	296	2688	30.74	3.39	GOAT_ENSBTAP00000003470 [mRNA] locus=scaffold1046:1102563:1114882:+	9e-24	91/103	88.35	184	286	319	421
HN40NPI01BQLZ6	357	2688	29.41	3.91	GOAT_ENSBTAP00000003470 [mRNA] locus=scaffold1046:1102563:1114882:+	2e-37	105/114	92.11	213	326	312	425
HN40NPI01ANR7V	481	2688	32.85	5.88	GOAT_ENSBTAP00000003470 [mRNA] locus=scaffold1046:1102563:1114882:+	6e-60	158/172	91.86	177	348	253	424
isotig05414	1272	2262	86.08	48.41	GOAT_ENSBTAP00000003472 [mRNA] locus=scaffold959:1403904:1442755:-	0	1095/1096	99.91	177	1272	1167	2262
HN40NPI01CD6Q6	401	2262	99.75	17.68	GOAT_ENSBTAP00000003472 [mRNA] locus=scaffold959:1403904:1442755:-	0	400/401	99.75	1	401	618	1019
HQDJLS201D2S5F	568	3207	58.98	10.45	GOAT_ENSBTAP00000003493 [mRNA] locus=scaffold2054:708788:748681:-	0	335/335	100	195	529	1118	1453
HQDJLS201CRY4K	579	3207	98.96	17.87	GOAT_ENSBTAP00000003493 [mRNA] locus=scaffold2054:708788:748681:-	0	573/579	98.96	1	579	2255	2832
HN40NPI01DSCSP	426	3207	98.83	13.13	GOAT_ENSBTAP00000003493 [mRNA] locus=scaffold2054:708788:748681:-	0	421/425	99.06	1	425	2392	2817
HN40NPI01BQ3PB	387	3207	56.85	6.86	GOAT_ENSBTAP00000003493 [mRNA] locus=scaffold2054:708788:748681:-	1e-114	220/220	100	168	387	2986	3207
HNTXQRY02GD036	418	1857	87.32	19.66	GOAT_ENSBTAP00000003501 [mRNA] locus=scaffold456:5327069:5357496:-	0	365/366	99.73	1	366	66	431
isotig01988	1118	645	57.07	98.91	GOAT_ENSBTAP00000003503 [mRNA] locus=scaffold271:691849:699419:+	0	638/638	100	91	728	8	645
isotig12624	632	387	61.08	99.74	GOAT_ENSBTAP00000003506 [mRNA] locus=scaffold486:2700848:2714905:-	0	386/386	100	38	423	1	386
HQDJLS201CP5VB	412	387	30.83	32.82	GOAT_ENSBTAP00000003506 [mRNA] locus=scaffold486:2700848:2714905:-	1e-35	127/142	89.44	84	225	1	143
isotig09203	869	1818	94.25	45.05	GOAT_ENSBTAP00000003509 [mRNA] locus=scaffold3030:40791:45402:+	0	819/819	100	1	819	1000	1818
HQDJLS201CCZQK	603	1818	80.1	26.57	GOAT_ENSBTAP00000003509 [mRNA] locus=scaffold3030:40791:45402:+	0	483/484	99.79	120	603	1	485
isotig13039	603	234	38.14	98.29	GOAT_ENSBTAP00000003514 [mRNA] locus=scaffold3030:22497:23463:+	1e-128	230/230	100	104	333	5	234
HN40NPI01B1S2N	380	1350	37.63	10.59	GOAT_ENSBTAP00000003522 [mRNA] locus=scaffold3030:417:2663:+	4e-76	143/143	100	238	380	1075	1217
HQDJLS201ESA8C	525	2613	12.76	2.56	GOAT_ENSBTAP00000003523 [mRNA] locus=scaffold595:4819397:4849731:-	1e-30	67/67	100	292	358	2310	2376
isotig08322	951	939	66.35	67.2	GOAT_ENSBTAP00000003524 [mRNA] locus=scaffold595:4855615:4874311:+	0	631/631	100	1	631	309	939
isotig07157	1048	1725	29.87	18.14	GOAT_ENSBTAP00000003532 [mRNA] locus=scaffold1008:2966329:3188115:+	1e-177	313/313	100	1	313	1413	1725
HNTXQRY02JZSOS	467	1632	98.72	28.25	GOAT_ENSBTAP00000003541 [mRNA] locus=scaffold16:236790:352990:+	0	461/463	99.57	5	467	447	908
HNTXQRY02I2ZGL	465	1632	98.28	28	GOAT_ENSBTAP00000003541 [mRNA] locus=scaffold16:236790:352990:+	0	457/459	99.56	1	459	444	901
HNTXQRY02HKRHF	650	1632	81.69	32.54	GOAT_ENSBTAP00000003541 [mRNA] locus=scaffold16:236790:352990:+	0	531/533	99.62	1	533	444	975
HNTXQRY02FU1YB	677	1632	77.84	32.29	GOAT_ENSBTAP00000003541 [mRNA] locus=scaffold16:236790:352990:+	0	527/530	99.43	5	534	447	975
HN40NPI01B2R5H	433	1632	99.77	26.47	GOAT_ENSBTAP00000003541 [mRNA] locus=scaffold16:236790:352990:+	0	432/433	99.77	1	433	907	1344
HQDJLS201DM6F3	451	636	67.18	47.64	GOAT_ENSBTAP00000003544 [mRNA] locus=scaffold2188:14953:16564:+	1e-171	303/303	100	149	451	334	636
HNTXQRY02GD6UM	520	636	68.27	55.35	GOAT_ENSBTAP00000003544 [mRNA] locus=scaffold2188:14953:16564:+	1e-116	355/357	99.44	7	520	1	353
HN40NPI01DQGU0	366	636	100	57.55	GOAT_ENSBTAP00000003544 [mRNA] locus=scaffold2188:14953:16564:+	0	366/366	100	1	366	252	617
isotig07020	1068	951	88.76	99.68	GOAT_ENSBTAP00000003545 [mRNA] locus=scaffold780:426643:430799:+	0	948/948	100	90	1037	1	948
HN40NPI01CMDDJ	327	1110	31.8	9.37	GOAT_ENSBTAP00000003547 [mRNA] locus=scaffold2188:17149:19625:-	1e-47	104/107	97.2	1	107	792	898
HQDJLS201BAD0Z	524	4785	64.5	7.06	GOAT_ENSBTAP00000003549 [mRNA] locus=scaffold780:378932:414346:+	0	338/338	100	187	524	4447	4785
isotig05226	1303	957	73.29	99.79	GOAT_ENSBTAP00000003559 [mRNA] locus=scaffold876:367331:369156:-	0	955/957	99.79	265	1221	1	957
HQDJLS201C0W90	592	3027	83.95	16.42	GOAT_ENSBTAP00000003573 [mRNA] locus=scaffold719:353090:393071:+	0	497/497	100	90	586	2530	3027
HQDJLS201B158T	593	3027	83.98	16.45	GOAT_ENSBTAP00000003573 [mRNA] locus=scaffold719:353090:393071:+	0	498/504	98.81	90	593	2530	3027
isotig10134	804	6777	80.35	9.53	GOAT_ENSBTAP00000003584 [mRNA] locus=scaffold389:1640003:1658685:-	0	646/646	100	1	646	6132	6777
HN40NPI01DNGXV	304	6777	85.2	3.82	GOAT_ENSBTAP00000003584 [mRNA] locus=scaffold389:1640003:1658685:-	1e-141	259/260	99.62	45	304	4704	4962
HQDJLS201ENZUU	364	1071	90.66	30.81	GOAT_ENSBTAP00000003585 [mRNA] locus=scaffold389:1636959:1639152:+	0	330/330	100	1	330	547	876
HQDJLS201DFQGY	594	1071	65.32	36.23	GOAT_ENSBTAP00000003585 [mRNA] locus=scaffold389:1636959:1639152:+	0	388/389	99.74	129	517	335	724
HN40NPI01ER5OH	483	1071	99.79	45	GOAT_ENSBTAP00000003585 [mRNA] locus=scaffold389:1636959:1639152:+	0	482/483	99.79	1	483	334	816
HN40NPI01D55WS	443	1071	98.19	40.62	GOAT_ENSBTAP00000003585 [mRNA] locus=scaffold389:1636959:1639152:+	0	435/436	99.77	1	436	374	809
HN40NPI01E6YFD	538	1164	18.03	8.33	GOAT_ENSBTAP00000003591 [mRNA] locus=scaffold2389:427079:432899:-	1e-48	97/97	100	1	97	1068	1164
isotig14336	489	1185	60.74	25.06	GOAT_ENSBTAP00000003600 [mRNA] locus=scaffold1497:2161819:2164714:-	1e-168	297/297	100	139	435	675	971
HQDJLS201DVFH7	544	1185	80.88	37.13	GOAT_ENSBTAP00000003600 [mRNA] locus=scaffold1497:2161819:2164714:-	0	440/444	99.1	101	544	62	507
HN40NPI01BDZ9Y	428	1323	99.53	32.2	GOAT_ENSBTAP00000003604 [mRNA] locus=scaffold782:3555386:3575072:-	0	426/428	99.53	1	428	174	601
isotig06526	1125	1014	90.13	100	GOAT_ENSBTAP00000003609-D2 [mRNA] locus=scaffold1518:602800:618612:+	0	1014/1014	100	105	1118	1	1014
isotig04535	1449	1041	58.66	81.65	GOAT_ENSBTAP00000003618 [mRNA] locus=scaffold1079:1736440:1738818:+	0	850/851	99.88	599	1449	191	1041
HQDJLS201ATARQ	535	915	12.15	7.1	GOAT_ENSBTAP00000003630 [mRNA] locus=scaffold247:7005586:7019433:-	2e-29	65/65	100	1	65	558	622
isotig08701	917	747	81.46	100	GOAT_ENSBTAP00000003636 [mRNA] locus=scaffold185:17073471:17095395:+	0	747/747	100	70	816	1	747
HQDJLS201AQU0X	550	837	30.18	19.83	GOAT_ENSBTAP00000003637 [mRNA] locus=scaffold2564:115213:119703:+	2e-54	166/166	100	1	330	634	837
HQDJLS201DD1Q4	446	1989	67.04	14.88	GOAT_ENSBTAP00000003645 [mRNA] locus=scaffold452:612331:633740:+	1e-106	299/299	100	70	440	1431	1726
HQDJLS201D7XHJ	450	1989	66.44	14.88	GOAT_ENSBTAP00000003645 [mRNA] locus=scaffold452:612331:633740:+	1e-106	299/299	100	70	440	1431	1726
HQDJLS201BDO2V	466	1989	40.77	9.55	GOAT_ENSBTAP00000003645 [mRNA] locus=scaffold452:612331:633740:+	1e-104	190/190	100	277	466	1533	1722
HQDJLS201COG1R	536	1752	88.25	27.05	GOAT_ENSBTAP00000003652 [mRNA] locus=scaffold1209:634744:684676:+	1e-137	473/483	97.93	1	483	969	1606
HQDJLS201BR2D0	567	1752	100	32.36	GOAT_ENSBTAP00000003652 [mRNA] locus=scaffold1209:634744:684676:+	0	567/567	100	1	567	1127	1693
isotig03054	2560	558	4.14	19	GOAT_ENSBTAP00000003666 [mRNA] locus=scaffold100:205935:210257:+	3e-53	106/106	100	1	106	453	558
HQDJLS201D5QB8	316	558	96.84	46.77	GOAT_ENSBTAP00000003666 [mRNA] locus=scaffold100:205935:210257:+	1e-118	306/306	100	102	314	115	327
HN40NPI01DM8M3	331	558	98.79	58.6	GOAT_ENSBTAP00000003666 [mRNA] locus=scaffold100:205935:210257:+	1e-179	327/328	99.7	1	328	109	438
HQDJLS201AJ18C	574	1401	97.04	39.76	GOAT_ENSBTAP00000003668 [mRNA] locus=scaffold1681:687854:733194:+	0	557/558	99.82	1	558	776	1333
HN40NPI01EVAGB	172	1401	98.84	12.13	GOAT_ENSBTAP00000003668 [mRNA] locus=scaffold1681:687854:733194:+	3e-84	170/172	98.84	1	172	959	1128
HNTXQRY02HB3N4	529	2613	98.87	20.02	GOAT_ENSBTAP00000003674 [mRNA] locus=scaffold1014:88141:201283:-	0	523/527	99.24	1	527	1702	2227
isotig11468	710	2868	8.31	2.06	GOAT_ENSBTAP00000003681 [mRNA] locus=scaffold133:1350413:1387285:-	9e-26	59/59	100	36	94	2666	2724
isotig11665	697	1659	93.97	39.48	GOAT_ENSBTAP00000003691 [mRNA] locus=scaffold2329:231112:250169:+	0	655/656	99.85	42	697	1004	1659
isotig08166	962	1404	52.29	35.83	GOAT_ENSBTAP00000003694 [mRNA] locus=scaffold2329:256689:267720:-	0	503/503	100	1	503	902	1404
HQDJLS201EK0X9	569	3381	94.55	15.91	GOAT_ENSBTAP00000003696 [mRNA] locus=scaffold1857:699082:714793:+	0	538/540	99.63	30	569	2842	3381
HQDJLS201C4EPY	537	3381	74.12	11.77	GOAT_ENSBTAP00000003696 [mRNA] locus=scaffold1857:699082:714793:+	0	398/398	100	1	398	2984	3381
isotig09016	891	2448	24.69	8.99	GOAT_ENSBTAP00000003701 [mRNA] locus=scaffold18:2600916:2631097:-	1e-105	220/222	99.1	1	222	2224	2448
HQDJLS201EMY3I	528	2448	32.58	6.94	GOAT_ENSBTAP00000003701 [mRNA] locus=scaffold18:2600916:2631097:-	1e-42	172/173	99.42	1	313	1434	1604
HQDJLS201EC1DC	508	2448	13.39	2.78	GOAT_ENSBTAP00000003701 [mRNA] locus=scaffold18:2600916:2631097:-	3e-31	68/68	100	383	450	1602	1669
HQDJLS201DNCC3	606	2448	14.36	3.55	GOAT_ENSBTAP00000003701 [mRNA] locus=scaffold18:2600916:2631097:-	2e-42	87/87	100	378	464	1518	1604
HN40NPI01DWH3A	317	2448	100	12.95	GOAT_ENSBTAP00000003701 [mRNA] locus=scaffold18:2600916:2631097:-	1e-180	317/317	100	1	317	1795	2111
isotig07024	1066	909	85.18	99.89	GOAT_ENSBTAP00000003725 [mRNA] locus=scaffold2909:303173:305614:+	0	908/909	99.89	75	983	1	909
isotig08233	952	1362	99.37	69.46	GOAT_ENSBTAP00000003751 [mRNA] locus=scaffold466:3515955:3585447:-	0	946/950	99.58	1	950	413	1362
isotig08013	979	2799	44.33	15.51	GOAT_ENSBTAP00000003766 [mRNA] locus=scaffold1762:419419:448545:-	0	434/435	99.77	545	979	2365	2799
HN40NPI01DMM9B	399	1020	41.85	16.37	GOAT_ENSBTAP00000003788 [mRNA] locus=scaffold947:203037:233741:-	2e-90	167/167	100	233	399	1	167
HQDJLS201AU0ET	419	513	74.7	61.01	GOAT_ENSBTAP00000003817 [mRNA] locus=scaffold653:1528754:1531373:-	1e-177	313/313	100	107	419	10	322
HQDJLS201APV11	390	513	72.82	55.36	GOAT_ENSBTAP00000003817 [mRNA] locus=scaffold653:1528754:1531373:-	1e-160	284/284	100	107	390	10	293
HQDJLS201DFPVC	523	1920	74.57	20.31	GOAT_ENSBTAP00000003821 [mRNA] locus=scaffold1647:366789:426597:-	0	390/396	98.48	128	523	1496	1885
isotig14715	422	426	58.77	58.22	GOAT_ENSBTAP00000003832 [mRNA] locus=scaffold1341:2221669:2224299:-	7e-50	248/293	84.64	59	351	66	360
isotig11999	674	426	62.91	99.53	GOAT_ENSBTAP00000003832 [mRNA] locus=scaffold1341:2221669:2224299:-	0	424/426	99.53	113	538	1	426
HNTXQRY02JXW85	510	1671	46.86	14.3	GOAT_ENSBTAP00000003842 [mRNA] locus=scaffold1126:1476687:1488814:+	1e-129	239/240	99.58	39	278	1433	1671
HNTXQRY02IINQG	504	1671	47.42	14.3	GOAT_ENSBTAP00000003842 [mRNA] locus=scaffold1126:1476687:1488814:+	1e-129	239/240	99.58	39	278	1433	1671
isotig07826	993	393	39.58	100	GOAT_ENSBTAP00000003858 [mRNA] locus=scaffold825:1367183:1373263:+	0	393/393	100	142	534	1	393
HQDJLS201CF7EW	618	1155	99.19	53.07	GOAT_ENSBTAP00000003860 [mRNA] locus=scaffold1513:1398989:1401967:+	0	613/614	99.84	1	614	462	1075
HQDJLS201AYL1A	637	1155	94.35	52.03	GOAT_ENSBTAP00000003860 [mRNA] locus=scaffold1513:1398989:1401967:+	0	601/604	99.5	19	622	552	1155
HN40NPI01BFAEE	436	1155	21.79	8.23	GOAT_ENSBTAP00000003860 [mRNA] locus=scaffold1513:1398989:1401967:+	2e-47	95/95	100	1	95	1061	1155
HN40NPI01BA8YD	498	1155	23.69	10.22	GOAT_ENSBTAP00000003860 [mRNA] locus=scaffold1513:1398989:1401967:+	4e-61	118/118	100	1	118	1038	1155
HQDJLS201C4N5K	249	756	42.17	13.89	GOAT_ENSBTAP00000003871 [mRNA] locus=scaffold122:576618:603758:+	1e-53	105/105	100	1	105	652	756
HQDJLS201ALQJF	652	756	78.07	67.33	GOAT_ENSBTAP00000003871 [mRNA] locus=scaffold122:576618:603758:+	0	509/510	99.8	1	510	246	756
HNTXQRY02JO6GU	701	756	67.76	62.83	GOAT_ENSBTAP00000003871 [mRNA] locus=scaffold122:576618:603758:+	0	475/481	98.75	1	481	279	756
HNTXQRY02IJTQ6	406	573	27.59	19.55	GOAT_ENSBTAP00000003889 [mRNA] locus=scaffold3533:378682:381433:+	2e-53	112/112	100	295	406	457	569
HNTXQRY02HA2K7	448	573	34.38	26.88	GOAT_ENSBTAP00000003889 [mRNA] locus=scaffold3533:378682:381433:+	2e-78	154/155	99.35	294	448	416	569
isotig04262	1524	1974	85.3	65.86	GOAT_ENSBTAP00000003890 [mRNA] locus=scaffold130:898816:952873:-	0	1300/1300	100	1	1300	674	1974
HQDJLS201AYHRK	316	1974	97.47	15.6	GOAT_ENSBTAP00000003890 [mRNA] locus=scaffold130:898816:952873:-	1e-162	308/311	99.04	1	311	276	583
isotig07607	1009	420	41.33	99.29	GOAT_ENSBTAP00000003895 [mRNA] locus=scaffold5:4038015:4046289:-	0	417/419	99.52	103	521	2	420
isotig09082	887	366	41.26	100	GOAT_ENSBTAP00000003902 [mRNA] locus=scaffold542:2050919:2052221:-	0	366/366	100	289	654	1	366
HQDJLS201DHNQ7	611	807	49.1	37.17	GOAT_ENSBTAP00000003905 [mRNA] locus=scaffold542:2047566:2049946:+	1e-168	300/301	99.67	1	301	507	807
isotig10568	772	438	27.98	49.32	GOAT_ENSBTAP00000003907 [mRNA] locus=scaffold542:2038761:2040535:-	8e-79	216/216	100	485	772	157	438
HQDJLS201D3PBG	551	2262	99.64	24.27	GOAT_ENSBTAP00000003922 [mRNA] locus=scaffold303:2859920:2875404:-	0	549/551	99.64	1	551	1579	2127
HN40NPI01DAGS7	137	2262	94.16	5.7	GOAT_ENSBTAP00000003922 [mRNA] locus=scaffold303:2859920:2875404:-	3e-68	129/129	100	1	129	1345	1473
HN40NPI01CVFXV	137	2262	94.16	5.7	GOAT_ENSBTAP00000003922 [mRNA] locus=scaffold303:2859920:2875404:-	3e-68	129/129	100	1	129	1345	1473
HN40NPI01BO431	284	2262	100	12.56	GOAT_ENSBTAP00000003922 [mRNA] locus=scaffold303:2859920:2875404:-	1e-160	284/284	100	1	284	1676	1959
HN40NPI01BLV4Y	135	2262	94.81	5.66	GOAT_ENSBTAP00000003922 [mRNA] locus=scaffold303:2859920:2875404:-	2e-59	128/130	98.46	1	130	1848	1975
isotig04964	1356	825	5.31	8.73	GOAT_ENSBTAP00000003926 [mRNA] locus=scaffold1032:404152:411834:+	3e-33	72/72	100	1285	1356	754	825
HN40NPI01EPV49	497	825	93.56	56.36	GOAT_ENSBTAP00000003926 [mRNA] locus=scaffold1032:404152:411834:+	0	465/476	97.69	1	476	169	638
HN40NPI01CIZES	489	825	95.3	56.48	GOAT_ENSBTAP00000003926 [mRNA] locus=scaffold1032:404152:411834:+	0	466/474	98.31	1	474	169	638
HN40NPI01BCWL9	397	825	99.5	47.88	GOAT_ENSBTAP00000003926 [mRNA] locus=scaffold1032:404152:411834:+	0	395/395	100	1	395	169	563
HQDJLS201EDEAU	629	567	46.26	51.32	GOAT_ENSBTAP00000003935 [mRNA] locus=scaffold1497:1479984:1483621:+	1e-146	291/296	98.31	36	331	237	531
HQDJLS201D2KD8	642	567	45.95	52.03	GOAT_ENSBTAP00000003935 [mRNA] locus=scaffold1497:1479984:1483621:+	1e-166	295/295	100	36	330	237	531
HQDJLS201CK2FI	555	567	25.41	24.87	GOAT_ENSBTAP00000003935 [mRNA] locus=scaffold1497:1479984:1483621:+	1e-70	141/142	99.3	404	545	427	567
HN40NPI01CB7HS	647	567	71.25	81.31	GOAT_ENSBTAP00000003935 [mRNA] locus=scaffold1497:1479984:1483621:+	0	461/482	95.64	166	647	100	567
isotig11149	731	324	44.32	100	GOAT_ENSBTAP00000003943 [mRNA] locus=scaffold1455:707889:708308:-	0	324/324	100	340	663	1	324
isotig06859	1087	684	62.83	99.85	GOAT_ENSBTAP00000003955 [mRNA] locus=scaffold493:1274635:1276856:-	0	683/684	99.85	229	912	1	684
isotig02963	3260	216	6.63	100	GOAT_ENSBTAP00000003959 [mRNA] locus=scaffold302:542816:561218:-	1e-119	216/216	100	3016	3231	1	216
isotig07897	983	708	72.02	100	GOAT_ENSBTAP00000003960 [mRNA] locus=scaffold1180:688474:689946:+	0	708/709	99.86	224	932	1	708
HQDJLS201ETDDH	222	2220	65.77	6.58	GOAT_ENSBTAP00000003967 [mRNA] locus=scaffold780:791310:796806:-	1e-40	146/167	87.43	1	167	926	1092
HNTXQRY02I2EA0	597	2220	12.73	3.42	GOAT_ENSBTAP00000003967 [mRNA] locus=scaffold780:791310:796806:-	1e-21	76/84	90.48	427	510	229	312
HN40NPI01DTP5F	508	2220	23.23	5.32	GOAT_ENSBTAP00000003967 [mRNA] locus=scaffold780:791310:796806:-	5e-45	118/127	92.91	183	309	1	127
HN40NPI01B45LY	180	2220	81.11	6.58	GOAT_ENSBTAP00000003967 [mRNA] locus=scaffold780:791310:796806:-	1e-40	146/167	87.43	1	167	926	1092
isotig06106	1179	873	73.96	99.89	GOAT_ENSBTAP00000003977 [mRNA] locus=scaffold979:445020:457125:+	0	872/873	99.89	143	1015	1	873
isotig07260	1044	780	74.71	100	GOAT_ENSBTAP00000003989 [mRNA] locus=scaffold913:133217:138146:-	0	780/780	100	162	941	1	780
isotig04338	1499	882	47.83	81.29	GOAT_ENSBTAP00000003991 [mRNA] locus=scaffold779:1578297:1590234:-	0	717/717	100	1	717	166	882
HQDJLS201BAN2X	528	510	41.48	42.94	GOAT_ENSBTAP00000004009 [mRNA] locus=scaffold604:2773452:2778040:-	1e-121	219/219	100	1	219	292	510
HQDJLS201B6CES	383	510	48.3	36.27	GOAT_ENSBTAP00000004009 [mRNA] locus=scaffold604:2773452:2778040:-	1e-101	185/185	100	1	185	326	510
HN40NPI01C3DRF	453	510	55.85	49.61	GOAT_ENSBTAP00000004009 [mRNA] locus=scaffold604:2773452:2778040:-	1e-133	253/254	99.61	198	451	257	510
isotig01308	884	681	76.92	99.85	GOAT_ENSBTAP00000004012 [mRNA] locus=scaffold841:832269:834329:+	0	680/681	99.85	44	724	1	681
isotig07135	1057	714	58.85	87.54	GOAT_ENSBTAP00000004020 [mRNA] locus=scaffold1175:369129:395793:+	0	622/622	100	256	877	1	714
isotig06900	1081	2037	66.42	53.61	GOAT_ENSBTAP00000004040 [mRNA] locus=scaffold73:199777:202107:-	0	718/722	99.45	1	1016	1	1316
isotig03426	1923	2037	46.8	64.26	GOAT_ENSBTAP00000004040 [mRNA] locus=scaffold73:199777:202107:-	0	900/904	99.56	1	904	641	2037
HN40NPI01AN11T	195	2037	100	23.32	GOAT_ENSBTAP00000004040 [mRNA] locus=scaffold73:199777:202107:-	1e-107	195/195	100	1	195	556	1390
isotig09539	850	1506	25.29	14.28	GOAT_ENSBTAP00000004047 [mRNA] locus=scaffold351:798688:817078:+	1e-119	215/215	100	1	215	1292	1506
isotig07296	1039	1506	95.96	66.2	GOAT_ENSBTAP00000004047 [mRNA] locus=scaffold351:798688:817078:+	0	997/997	100	1	997	1	998
isotig03569	1833	1677	30.99	33.87	GOAT_ENSBTAP00000004059 [mRNA] locus=scaffold447:887490:923015:-	0	568/568	100	1187	1833	1046	1677
HNTXQRY02IJYOC	451	675	22.17	14.81	GOAT_ENSBTAP00000004062 [mRNA] locus=scaffold832:156226:160829:-	2e-50	100/100	100	278	377	182	281
HNTXQRY02HT7I4	460	675	21.74	14.81	GOAT_ENSBTAP00000004062 [mRNA] locus=scaffold832:156226:160829:-	2e-50	100/100	100	277	376	182	281
HNTXQRY02HT540	451	675	22.17	14.81	GOAT_ENSBTAP00000004062 [mRNA] locus=scaffold832:156226:160829:-	2e-50	100/100	100	278	377	182	281
HNTXQRY02H2NNQ	452	675	22.12	14.81	GOAT_ENSBTAP00000004062 [mRNA] locus=scaffold832:156226:160829:-	2e-50	100/100	100	277	376	182	281
HNTXQRY02GXCU0	456	675	21.93	14.81	GOAT_ENSBTAP00000004062 [mRNA] locus=scaffold832:156226:160829:-	3e-46	100/101	99.01	275	375	182	281
HNTXQRY02GAYBK	459	675	21.79	14.81	GOAT_ENSBTAP00000004062 [mRNA] locus=scaffold832:156226:160829:-	3e-46	100/101	99.01	278	378	182	281
HNTXQRY02FYG4N	455	675	21.98	14.81	GOAT_ENSBTAP00000004062 [mRNA] locus=scaffold832:156226:160829:-	2e-50	100/100	100	275	374	182	281
HNTXQRY02FY4RT	453	675	22.08	14.81	GOAT_ENSBTAP00000004062 [mRNA] locus=scaffold832:156226:160829:-	4e-42	100/102	98.04	272	373	182	281
HNTXQRY02FTFCD	455	675	21.98	14.81	GOAT_ENSBTAP00000004062 [mRNA] locus=scaffold832:156226:160829:-	5e-42	100/102	98.04	273	374	182	281
isotig12479	642	954	84.42	56.81	GOAT_ENSBTAP00000004065 [mRNA] locus=scaffold516:38902:45529:-	0	542/543	99.82	100	642	213	755
HN40NPI01CIZY6	308	1008	43.51	13.29	GOAT_ENSBTAP00000004091-D6 [mRNA] locus=scaffold780:914785:915796:-	2e-25	134/157	85.35	23	179	1	154
HQDJLS201EO714	537	447	62.2	74.72	GOAT_ENSBTAP00000004093 [mRNA] locus=scaffold2655:50456:54031:+	0	334/338	98.82	200	537	43	380
HQDJLS201CNLGF	618	447	64.89	89.71	GOAT_ENSBTAP00000004093 [mRNA] locus=scaffold2655:50456:54031:+	0	401/405	99.01	125	529	43	447
HN40NPI01DD02U	433	447	88.22	85.46	GOAT_ENSBTAP00000004093 [mRNA] locus=scaffold2655:50456:54031:+	0	382/387	98.71	47	433	43	431
HN40NPI01CZ851	348	447	96.55	75.17	GOAT_ENSBTAP00000004093 [mRNA] locus=scaffold2655:50456:54031:+	1e-171	336/343	97.96	1	343	47	386
HN40NPI01BR4FV	380	447	86.32	73.38	GOAT_ENSBTAP00000004093 [mRNA] locus=scaffold2655:50456:54031:+	1e-164	328/334	98.2	47	380	43	378
isotig02308	824	5940	48.91	6.78	GOAT_ENSBTAP00000004097 [mRNA] locus=scaffold2210:11263:54206:-	0	403/404	99.75	1	404	5423	5826
isotig06116	1182	987	35.45	42.45	GOAT_ENSBTAP00000004109 [mRNA] locus=scaffold144:5114254:5136811:-	1e-142	419/419	100	764	1182	467	987
HN40NPI01DVF7S	365	987	100	36.98	GOAT_ENSBTAP00000004109 [mRNA] locus=scaffold144:5114254:5136811:-	0	365/365	100	1	365	144	509
HQDJLS201CD99I	532	5853	25.75	2.34	GOAT_ENSBTAP00000004113 [mRNA] locus=scaffold816:196468:355535:-	2e-72	137/137	100	1	137	4565	4701
isotig04508	1446	2280	26.14	16.58	GOAT_ENSBTAP00000004114 [mRNA] locus=scaffold2118:121998:149536:-	0	378/379	99.74	1	379	1902	2280
HN40NPI01ER6F7	442	2280	55.2	10.7	GOAT_ENSBTAP00000004114 [mRNA] locus=scaffold2118:121998:149536:-	1e-136	244/244	100	1	244	1	244
HN40NPI01EM2L2	441	2280	55.33	10.7	GOAT_ENSBTAP00000004114 [mRNA] locus=scaffold2118:121998:149536:-	1e-136	244/244	100	1	244	1	244
HN40NPI01EFVZF	412	2280	59.22	10.7	GOAT_ENSBTAP00000004114 [mRNA] locus=scaffold2118:121998:149536:-	1e-136	244/244	100	1	244	1	244
HN40NPI01EAI0Y	442	2280	55.2	10.7	GOAT_ENSBTAP00000004114 [mRNA] locus=scaffold2118:121998:149536:-	1e-136	244/244	100	1	244	1	244
HN40NPI01DKUCV	442	2280	55.2	10.7	GOAT_ENSBTAP00000004114 [mRNA] locus=scaffold2118:121998:149536:-	1e-136	244/244	100	1	244	1	244
HN40NPI01D4DS7	442	2280	55.2	10.7	GOAT_ENSBTAP00000004114 [mRNA] locus=scaffold2118:121998:149536:-	1e-136	244/244	100	1	244	1	244
HN40NPI01BKM5A	440	2280	55.45	10.7	GOAT_ENSBTAP00000004114 [mRNA] locus=scaffold2118:121998:149536:-	1e-136	244/244	100	1	244	1	244
HN40NPI01AOMAT	429	2280	56.88	10.7	GOAT_ENSBTAP00000004114 [mRNA] locus=scaffold2118:121998:149536:-	1e-136	244/244	100	1	244	1	244
HN40NPI01AGPD4	510	2280	99.22	22.19	GOAT_ENSBTAP00000004114 [mRNA] locus=scaffold2118:121998:149536:-	0	506/506	100	1	506	1252	1759
isotig12347	649	528	81.2	99.81	GOAT_ENSBTAP00000004122 [mRNA] locus=scaffold1159:1898158:1906473:+	0	527/528	99.81	19	546	1	528
HQDJLS201CWUMS	622	1524	98.87	40.35	GOAT_ENSBTAP00000004132 [mRNA] locus=scaffold1027:595414:751654:+	0	615/619	99.35	1	619	644	1260
HQDJLS201EAUYH	356	906	95.22	37.42	GOAT_ENSBTAP00000004138 [mRNA] locus=scaffold1570:519772:541835:+	1e-170	339/356	95.22	1	356	262	600
HQDJLS201DE8WB	619	906	73.67	50.33	GOAT_ENSBTAP00000004138 [mRNA] locus=scaffold1570:519772:541835:+	0	456/459	99.35	158	616	449	906
HN40NPI01EN582	391	906	99.74	43.05	GOAT_ENSBTAP00000004138 [mRNA] locus=scaffold1570:519772:541835:+	0	390/391	99.74	1	391	438	828
HN40NPI01B0UXS	385	906	99.48	42.27	GOAT_ENSBTAP00000004138 [mRNA] locus=scaffold1570:519772:541835:+	0	383/385	99.48	1	385	438	820
HQDJLS201BS7JF	414	3351	22.22	2.75	GOAT_ENSBTAP00000004141 [mRNA] locus=scaffold527:230240:536181:-	5e-26	92/103	89.32	21	123	68	170
HQDJLS201BOAB3	488	3351	18.85	2.75	GOAT_ENSBTAP00000004141 [mRNA] locus=scaffold527:230240:536181:-	6e-26	92/103	89.32	21	123	68	170
HNTXQRY02J4PU2	444	3351	19.14	2.54	GOAT_ENSBTAP00000004141 [mRNA] locus=scaffold527:230240:536181:-	9e-22	85/96	88.54	66	161	59	154
HN40NPI01C9YND	164	3351	43.9	2.15	GOAT_ENSBTAP00000004141 [mRNA] locus=scaffold527:230240:536181:-	1e-21	72/79	91.14	86	164	72	150
HN40NPI01A67DP	409	3351	99.02	12.09	GOAT_ENSBTAP00000004141 [mRNA] locus=scaffold527:230240:536181:-	0	405/409	99.02	1	409	2603	3012
isotig13022	601	663	93.34	84.62	GOAT_ENSBTAP00000004145 [mRNA] locus=scaffold2848:487659:488941:-	0	561/568	98.77	34	601	88	663
HQDJLS201BMBCC	302	1095	96.69	26.67	GOAT_ENSBTAP00000004155 [mRNA] locus=scaffold338:53136:58308:-	1e-141	292/296	98.65	1	296	1	296
isotig10587	773	372	47.87	99.46	GOAT_ENSBTAP00000004161 [mRNA] locus=scaffold4:1974567:1978303:-	0	370/370	100	38	407	3	372
isotig03899	1656	264	13.22	82.95	GOAT_ENSBTAP00000004167 [mRNA] locus=scaffold1188:1851959:1852222:+	1e-112	219/221	99.1	14	234	46	264
HN40NPI01DI0C1	459	246	23.75	44.31	GOAT_ENSBTAP00000004170 [mRNA] locus=scaffold1188:1848520:1849879:-	2e-47	109/111	98.2	349	459	136	244
HN40NPI01D1B4O	327	246	72.17	95.93	GOAT_ENSBTAP00000004170 [mRNA] locus=scaffold1188:1848520:1849879:-	1e-131	236/236	100	1	236	4	239
HN40NPI01C9P2W	408	246	15.44	25.61	GOAT_ENSBTAP00000004170 [mRNA] locus=scaffold1188:1848520:1849879:-	3e-24	63/64	98.44	345	408	184	246
HN40NPI01B1CUO	314	2259	99.36	13.81	GOAT_ENSBTAP00000004174 [mRNA] locus=scaffold691:811170:825999:-	1e-171	312/314	99.36	1	314	1450	1762
HQDJLS201E2KLT	548	993	99.45	54.88	GOAT_ENSBTAP00000004179 [mRNA] locus=scaffold315:143262:144678:+	0	545/548	99.45	1	548	29	576
HN40NPI01CPX9I	354	993	88.7	31.62	GOAT_ENSBTAP00000004179 [mRNA] locus=scaffold315:143262:144678:+	1e-164	314/317	99.05	38	354	678	993
isotig08084	971	591	18.54	30.46	GOAT_ENSBTAP00000004180 [mRNA] locus=scaffold1139:593973:687453:-	8e-98	180/180	100	1	180	412	591
HQDJLS201EH5TA	296	591	96.62	48.39	GOAT_ENSBTAP00000004180 [mRNA] locus=scaffold1139:593973:687453:-	1e-161	286/286	100	11	296	1	286
HQDJLS201DKI8A	276	591	99.64	46.53	GOAT_ENSBTAP00000004180 [mRNA] locus=scaffold1139:593973:687453:-	1e-151	275/276	99.64	1	276	67	341
HN40NPI01A07KG	359	591	79.39	48.22	GOAT_ENSBTAP00000004180 [mRNA] locus=scaffold1139:593973:687453:-	1e-151	285/288	98.96	72	359	1	286
isotig10664	762	1167	99.74	65.12	GOAT_ENSBTAP00000004193 [mRNA] locus=scaffold490:125632:222567:-	0	760/762	99.74	1	762	287	1049
isotig14398	493	2133	26.17	6.05	GOAT_ENSBTAP00000004195 [mRNA] locus=scaffold2334:59323:65823:-	1e-27	129/149	86.58	138	286	1363	1512
isotig14374	488	2133	17.42	3.98	GOAT_ENSBTAP00000004195 [mRNA] locus=scaffold2334:59323:65823:-	1e-24	85/93	91.4	332	424	1359	1450
isotig13261	584	2133	21.4	5.86	GOAT_ENSBTAP00000004195 [mRNA] locus=scaffold2334:59323:65823:-	5e-33	125/143	87.41	242	384	1373	1515
isotig12931	614	2133	21.17	6.09	GOAT_ENSBTAP00000004195 [mRNA] locus=scaffold2334:59323:65823:-	6e-45	130/142	91.55	444	585	1367	1506
isotig12386	648	2133	16.36	4.97	GOAT_ENSBTAP00000004195 [mRNA] locus=scaffold2334:59323:65823:-	3e-25	106/122	86.89	182	303	1371	1492
isotig11854	685	2133	13.72	4.41	GOAT_ENSBTAP00000004195 [mRNA] locus=scaffold2334:59323:65823:-	1e-21	94/108	87.04	528	635	1372	1479
isotig11551	703	2133	17.64	5.81	GOAT_ENSBTAP00000004195 [mRNA] locus=scaffold2334:59323:65823:-	1e-28	124/144	86.11	256	399	1363	1506
isotig11354	716	2133	12.99	4.36	GOAT_ENSBTAP00000004195 [mRNA] locus=scaffold2334:59323:65823:-	4e-28	93/103	90.29	4	106	1377	1479
isotig10321	795	2133	17.61	6.56	GOAT_ENSBTAP00000004195 [mRNA] locus=scaffold2334:59323:65823:-	6e-49	140/151	92.72	538	688	1319	1471
isotig10160	803	2133	13.7	5.16	GOAT_ENSBTAP00000004195 [mRNA] locus=scaffold2334:59323:65823:-	4e-31	110/121	90.91	648	768	1321	1443
isotig09956	819	2133	15.38	5.91	GOAT_ENSBTAP00000004195 [mRNA] locus=scaffold2334:59323:65823:-	7e-30	126/146	86.3	486	631	1358	1503
isotig09705	837	2133	10.39	4.08	GOAT_ENSBTAP00000004195 [mRNA] locus=scaffold2334:59323:65823:-	1e-22	87/98	88.78	279	376	1363	1460
isotig09442	846	2133	15.96	6.33	GOAT_ENSBTAP00000004195 [mRNA] locus=scaffold2334:59323:65823:-	2e-42	135/151	89.4	336	486	1362	1512
isotig09056	884	2133	14.25	5.91	GOAT_ENSBTAP00000004195 [mRNA] locus=scaffold2334:59323:65823:-	2e-42	126/139	90.65	172	310	1365	1503
isotig08830	906	2133	14.57	6.19	GOAT_ENSBTAP00000004195 [mRNA] locus=scaffold2334:59323:65823:-	1e-34	132/149	88.59	511	659	1365	1514
isotig08823	907	2133	18.85	8.02	GOAT_ENSBTAP00000004195 [mRNA] locus=scaffold2334:59323:65823:-	4e-44	171/195	87.69	640	834	1319	1515
isotig07026	1067	2133	16.12	8.06	GOAT_ENSBTAP00000004195 [mRNA] locus=scaffold2334:59323:65823:-	3e-42	172/196	87.76	89	284	1319	1515
isotig06628	1117	2133	9.04	4.74	GOAT_ENSBTAP00000004195 [mRNA] locus=scaffold2334:59323:65823:-	9e-24	101/116	87.07	717	832	1377	1492
isotig06239	1162	2133	11.96	6.52	GOAT_ENSBTAP00000004195 [mRNA] locus=scaffold2334:59323:65823:-	1e-44	139/155	89.68	244	398	1358	1512
isotig05848	1212	2133	13.2	7.5	GOAT_ENSBTAP00000004195 [mRNA] locus=scaffold2334:59323:65823:-	1e-29	160/187	85.56	180	366	1327	1514
isotig05835	1212	2133	14.44	8.2	GOAT_ENSBTAP00000004195 [mRNA] locus=scaffold2334:59323:65823:-	2e-55	175/194	90.21	541	734	1319	1514
isotig05753	1219	2133	13.21	7.55	GOAT_ENSBTAP00000004195 [mRNA] locus=scaffold2334:59323:65823:-	8e-40	161/184	87.5	673	856	1319	1504
isotig04825	1384	2133	9.32	6.05	GOAT_ENSBTAP00000004195 [mRNA] locus=scaffold2334:59323:65823:-	5e-38	129/143	90.21	927	1069	1358	1501
isotig03657	1777	2133	6.08	5.06	GOAT_ENSBTAP00000004195 [mRNA] locus=scaffold2334:59323:65823:-	1e-27	108/123	87.8	722	844	1381	1503
isotig03548	1840	2133	4.73	4.08	GOAT_ENSBTAP00000004195 [mRNA] locus=scaffold2334:59323:65823:-	9e-22	87/96	90.62	531	626	1334	1430
isotig03504	1867	2133	5.84	5.11	GOAT_ENSBTAP00000004195 [mRNA] locus=scaffold2334:59323:65823:-	4e-30	109/123	88.62	1144	1266	1359	1481
isotig03353	2000	2133	7.1	6.66	GOAT_ENSBTAP00000004195 [mRNA] locus=scaffold2334:59323:65823:-	5e-39	142/159	89.31	1066	1224	1319	1479
isotig02800	528	2133	25.95	6.42	GOAT_ENSBTAP00000004195 [mRNA] locus=scaffold2334:59323:65823:-	2e-29	137/161	85.09	73	233	1356	1516
isotig02661	503	2133	33.8	7.97	GOAT_ENSBTAP00000004195 [mRNA] locus=scaffold2334:59323:65823:-	6e-60	170/185	91.89	145	329	1319	1505
isotig02494	755	2133	18.28	6.47	GOAT_ENSBTAP00000004195 [mRNA] locus=scaffold2334:59323:65823:-	7e-39	138/157	87.9	287	443	1358	1514
isotig00686	968	2133	16.84	7.64	GOAT_ENSBTAP00000004195 [mRNA] locus=scaffold2334:59323:65823:-	5e-31	163/188	86.7	422	609	1319	1511
isotig00574	2109	2133	8.44	8.35	GOAT_ENSBTAP00000004195 [mRNA] locus=scaffold2334:59323:65823:-	3e-62	178/194	91.75	514	707	1319	1514
HQDJLS201EYD8U	600	2133	22.83	6.42	GOAT_ENSBTAP00000004195 [mRNA] locus=scaffold2334:59323:65823:-	1e-30	137/159	86.16	265	423	1356	1513
HQDJLS201EWMED	520	2133	30.96	7.55	GOAT_ENSBTAP00000004195 [mRNA] locus=scaffold2334:59323:65823:-	1e-27	161/191	84.29	59	249	1319	1511
HQDJLS201EWK12	571	2133	24.34	6.52	GOAT_ENSBTAP00000004195 [mRNA] locus=scaffold2334:59323:65823:-	1e-39	139/158	87.97	368	525	1358	1515
HQDJLS201EW4PF	468	2133	28.21	6.19	GOAT_ENSBTAP00000004195 [mRNA] locus=scaffold2334:59323:65823:-	6e-32	132/153	86.27	75	227	1360	1512
HQDJLS201EW40F	504	2133	25.79	6.09	GOAT_ENSBTAP00000004195 [mRNA] locus=scaffold2334:59323:65823:-	1e-30	130/151	86.09	46	196	1365	1515
HQDJLS201EV49H	504	2133	23.81	5.63	GOAT_ENSBTAP00000004195 [mRNA] locus=scaffold2334:59323:65823:-	1e-33	120/136	88.24	281	416	1356	1491
HQDJLS201EUCBJ	271	2133	52.03	6.61	GOAT_ENSBTAP00000004195 [mRNA] locus=scaffold2334:59323:65823:-	9e-27	141/165	85.45	36	200	1334	1500
HQDJLS201ESWDV	481	2133	28.07	6.33	GOAT_ENSBTAP00000004195 [mRNA] locus=scaffold2334:59323:65823:-	4e-30	135/155	87.1	153	307	1337	1493
HQDJLS201ESVMQ	565	2133	30.09	7.97	GOAT_ENSBTAP00000004195 [mRNA] locus=scaffold2334:59323:65823:-	9e-44	170/194	87.63	239	432	1319	1514
HQDJLS201EQ6KL	420	2133	16.19	3.19	GOAT_ENSBTAP00000004195 [mRNA] locus=scaffold2334:59323:65823:-	2e-22	68/73	93.15	306	378	1359	1431
HQDJLS201EQ1AW	190	2133	43.68	3.89	GOAT_ENSBTAP00000004195 [mRNA] locus=scaffold2334:59323:65823:-	9e-23	83/93	89.25	85	177	1423	1515
HQDJLS201EOU0W	519	2133	15.61	3.8	GOAT_ENSBTAP00000004195 [mRNA] locus=scaffold2334:59323:65823:-	1e-27	81/85	95.29	64	148	1358	1443
HQDJLS201EOOPB	218	2133	37.16	3.8	GOAT_ENSBTAP00000004195 [mRNA] locus=scaffold2334:59323:65823:-	4e-28	81/85	95.29	61	145	1358	1443
HQDJLS201EOGJR	466	2133	18.24	3.98	GOAT_ENSBTAP00000004195 [mRNA] locus=scaffold2334:59323:65823:-	4e-27	85/93	91.4	128	220	1358	1450
HQDJLS201ENZAM	400	2133	24.75	4.64	GOAT_ENSBTAP00000004195 [mRNA] locus=scaffold2334:59323:65823:-	1e-26	99/112	88.39	26	137	1358	1469
HQDJLS201EN3GF	678	2133	12.98	4.13	GOAT_ENSBTAP00000004195 [mRNA] locus=scaffold2334:59323:65823:-	1e-21	88/100	88	506	605	1414	1513
HQDJLS201ELY3N	561	2133	15.69	4.13	GOAT_ENSBTAP00000004195 [mRNA] locus=scaffold2334:59323:65823:-	3e-25	88/98	89.8	381	478	1365	1462
HQDJLS201EKABE	531	2133	31.83	7.92	GOAT_ENSBTAP00000004195 [mRNA] locus=scaffold2334:59323:65823:-	7e-32	169/198	85.35	38	235	1316	1514
HQDJLS201EJMVA	641	2133	17.47	5.25	GOAT_ENSBTAP00000004195 [mRNA] locus=scaffold2334:59323:65823:-	4e-34	112/122	91.8	124	245	1319	1442
HQDJLS201EJ22R	490	2133	24.49	5.63	GOAT_ENSBTAP00000004195 [mRNA] locus=scaffold2334:59323:65823:-	3e-37	120/134	89.55	52	185	1383	1516
HQDJLS201EHAMP	518	2133	18.92	4.59	GOAT_ENSBTAP00000004195 [mRNA] locus=scaffold2334:59323:65823:-	1e-27	98/110	89.09	356	465	1360	1469
HQDJLS201EGR5A	580	2133	19.31	5.25	GOAT_ENSBTAP00000004195 [mRNA] locus=scaffold2334:59323:65823:-	8e-29	112/128	87.5	264	391	1377	1504
HQDJLS201EG69N	484	2133	33.26	7.55	GOAT_ENSBTAP00000004195 [mRNA] locus=scaffold2334:59323:65823:-	8e-44	161/182	88.46	129	310	1319	1502
HQDJLS201EEJ2P	571	2133	28.72	7.69	GOAT_ENSBTAP00000004195 [mRNA] locus=scaffold2334:59323:65823:-	2e-47	164/184	89.13	86	269	1319	1504
HQDJLS201EEEC9	194	2133	58.25	5.3	GOAT_ENSBTAP00000004195 [mRNA] locus=scaffold2334:59323:65823:-	1e-31	113/128	88.28	13	140	1377	1504
HQDJLS201EDXO6	492	2133	26.22	6.05	GOAT_ENSBTAP00000004195 [mRNA] locus=scaffold2334:59323:65823:-	5e-39	129/145	88.97	213	357	1369	1513
HQDJLS201EDNCU	462	2133	36.15	7.83	GOAT_ENSBTAP00000004195 [mRNA] locus=scaffold2334:59323:65823:-	3e-31	167/197	84.77	67	263	1319	1517
HQDJLS201ECDQ0	484	2133	24.38	5.53	GOAT_ENSBTAP00000004195 [mRNA] locus=scaffold2334:59323:65823:-	9e-22	118/140	84.29	184	323	1365	1504
HQDJLS201EB188	690	2133	24.06	7.78	GOAT_ENSBTAP00000004195 [mRNA] locus=scaffold2334:59323:65823:-	2e-42	166/191	86.91	16	206	1319	1508
HQDJLS201E3NMW	420	2133	27.86	5.49	GOAT_ENSBTAP00000004195 [mRNA] locus=scaffold2334:59323:65823:-	6e-41	117/128	91.41	10	137	1366	1493
HQDJLS201E0A2G	510	2133	13.33	3.19	GOAT_ENSBTAP00000004195 [mRNA] locus=scaffold2334:59323:65823:-	3e-22	68/73	93.15	265	337	1359	1431
HQDJLS201DXRTT	561	2133	23.53	6.19	GOAT_ENSBTAP00000004195 [mRNA] locus=scaffold2334:59323:65823:-	1e-27	132/154	85.71	75	228	1360	1512
HQDJLS201DXEWS	515	2133	21.55	5.2	GOAT_ENSBTAP00000004195 [mRNA] locus=scaffold2334:59323:65823:-	6e-23	111/127	87.4	222	348	1327	1455
HQDJLS201DX5IJ	583	2133	19.21	5.25	GOAT_ENSBTAP00000004195 [mRNA] locus=scaffold2334:59323:65823:-	2e-23	112/131	85.5	228	358	1375	1505
HQDJLS201DWK9O	590	2133	19.83	5.49	GOAT_ENSBTAP00000004195 [mRNA] locus=scaffold2334:59323:65823:-	9e-41	117/128	91.41	128	255	1366	1493
HQDJLS201DVDSF	468	2133	34.83	7.64	GOAT_ENSBTAP00000004195 [mRNA] locus=scaffold2334:59323:65823:-	1e-39	163/189	86.24	232	420	1327	1513
HQDJLS201DV6RH	327	2133	42.2	6.47	GOAT_ENSBTAP00000004195 [mRNA] locus=scaffold2334:59323:65823:-	3e-36	138/156	88.46	30	185	1359	1512
HQDJLS201DV4S8	575	2133	23.13	6.24	GOAT_ENSBTAP00000004195 [mRNA] locus=scaffold2334:59323:65823:-	1e-39	133/150	88.67	385	534	1363	1512
HQDJLS201DUNC0	437	2133	29.75	6.09	GOAT_ENSBTAP00000004195 [mRNA] locus=scaffold2334:59323:65823:-	9e-31	130/151	86.09	36	186	1365	1515
HQDJLS201DUB31	523	2133	31.74	7.78	GOAT_ENSBTAP00000004195 [mRNA] locus=scaffold2334:59323:65823:-	2e-38	166/187	88.77	51	237	1327	1517
HQDJLS201DU23D	593	2133	18.04	5.02	GOAT_ENSBTAP00000004195 [mRNA] locus=scaffold2334:59323:65823:-	1e-36	107/117	91.45	112	228	1362	1478
HQDJLS201DTLX5	585	2133	20.17	5.53	GOAT_ENSBTAP00000004195 [mRNA] locus=scaffold2334:59323:65823:-	1e-21	118/140	84.29	8	147	1365	1504
HQDJLS201DS7CH	604	2133	22.52	6.38	GOAT_ENSBTAP00000004195 [mRNA] locus=scaffold2334:59323:65823:-	3e-34	136/157	86.62	133	289	1358	1514
HQDJLS201DRVKF	516	2133	24.22	5.86	GOAT_ENSBTAP00000004195 [mRNA] locus=scaffold2334:59323:65823:-	1e-30	125/142	88.03	361	502	1364	1506
HQDJLS201DPB6X	493	2133	29.82	6.89	GOAT_ENSBTAP00000004195 [mRNA] locus=scaffold2334:59323:65823:-	4e-24	147/172	85.47	284	455	1332	1506
HQDJLS201DP5VP	529	2133	24.95	6.19	GOAT_ENSBTAP00000004195 [mRNA] locus=scaffold2334:59323:65823:-	3e-31	132/151	87.42	3	153	1319	1470
HQDJLS201DO34D	499	2133	19.64	4.59	GOAT_ENSBTAP00000004195 [mRNA] locus=scaffold2334:59323:65823:-	2e-22	98/113	86.73	10	122	1377	1489
HQDJLS201DLSDN	568	2133	28.35	7.55	GOAT_ENSBTAP00000004195 [mRNA] locus=scaffold2334:59323:65823:-	5e-36	161/184	87.5	335	518	1320	1506
HQDJLS201DLQGK	512	2133	24.61	5.91	GOAT_ENSBTAP00000004195 [mRNA] locus=scaffold2334:59323:65823:-	4e-21	126/151	83.44	129	279	1365	1515
HQDJLS201DL7O2	573	2133	20.59	5.53	GOAT_ENSBTAP00000004195 [mRNA] locus=scaffold2334:59323:65823:-	8e-29	118/136	86.76	419	554	1374	1509
HQDJLS201DL4KN	599	2133	24.37	6.84	GOAT_ENSBTAP00000004195 [mRNA] locus=scaffold2334:59323:65823:-	9e-35	146/170	85.88	149	318	1323	1492
HQDJLS201DKAR2	464	2133	29.09	6.33	GOAT_ENSBTAP00000004195 [mRNA] locus=scaffold2334:59323:65823:-	4e-27	135/155	87.1	302	456	1358	1514
HQDJLS201DIHHB	606	2133	20.96	5.95	GOAT_ENSBTAP00000004195 [mRNA] locus=scaffold2334:59323:65823:-	1e-27	127/146	86.99	385	530	1363	1506
HQDJLS201DHNV7	439	2133	20.5	4.22	GOAT_ENSBTAP00000004195 [mRNA] locus=scaffold2334:59323:65823:-	3e-21	90/103	87.38	162	264	1365	1467
HQDJLS201DH6J8	613	2133	16.48	4.74	GOAT_ENSBTAP00000004195 [mRNA] locus=scaffold2334:59323:65823:-	1e-27	101/114	88.6	296	409	1366	1479
HQDJLS201DG8KT	470	2133	20.43	4.5	GOAT_ENSBTAP00000004195 [mRNA] locus=scaffold2334:59323:65823:-	7e-32	96/105	91.43	96	200	1358	1462
HQDJLS201DF93E	532	2133	23.68	5.91	GOAT_ENSBTAP00000004195 [mRNA] locus=scaffold2334:59323:65823:-	7e-32	126/145	86.9	136	280	1367	1511
HQDJLS201DE9Z6	476	2133	21.01	4.69	GOAT_ENSBTAP00000004195 [mRNA] locus=scaffold2334:59323:65823:-	9e-22	100/116	86.21	342	457	1399	1514
HQDJLS201DE0V5	420	2133	25.24	4.97	GOAT_ENSBTAP00000004195 [mRNA] locus=scaffold2334:59323:65823:-	1e-32	106/118	89.83	267	384	1358	1475
HQDJLS201DD7IX	266	2133	39.1	4.88	GOAT_ENSBTAP00000004195 [mRNA] locus=scaffold2334:59323:65823:-	1e-22	104/121	85.95	65	185	1386	1506
HQDJLS201DCKTD	532	2133	14.29	3.56	GOAT_ENSBTAP00000004195 [mRNA] locus=scaffold2334:59323:65823:-	3e-25	76/82	92.68	374	455	1361	1442
HQDJLS201DC2XR	599	2133	21.87	6.14	GOAT_ENSBTAP00000004195 [mRNA] locus=scaffold2334:59323:65823:-	1e-27	131/154	85.06	26	179	1365	1518
HQDJLS201DBN40	644	2133	15.37	4.64	GOAT_ENSBTAP00000004195 [mRNA] locus=scaffold2334:59323:65823:-	2e-26	99/112	88.39	85	196	1358	1469
HQDJLS201DBIJU	278	2133	32.73	4.27	GOAT_ENSBTAP00000004195 [mRNA] locus=scaffold2334:59323:65823:-	9e-27	91/99	91.92	115	213	1362	1461
HQDJLS201DAY1Y	605	2133	21.32	6.05	GOAT_ENSBTAP00000004195 [mRNA] locus=scaffold2334:59323:65823:-	1e-33	129/148	87.16	334	481	1359	1506
HQDJLS201D8RXG	460	2133	28.48	6.14	GOAT_ENSBTAP00000004195 [mRNA] locus=scaffold2334:59323:65823:-	1e-30	131/150	87.33	137	286	1367	1517
HQDJLS201D7A5J	503	2133	26.24	6.19	GOAT_ENSBTAP00000004195 [mRNA] locus=scaffold2334:59323:65823:-	7e-35	132/150	88	129	278	1358	1506
HQDJLS201D6QX2	489	2133	24.54	5.63	GOAT_ENSBTAP00000004195 [mRNA] locus=scaffold2334:59323:65823:-	3e-37	120/134	89.55	52	185	1383	1516
HQDJLS201D3MBK	463	2133	21.17	4.59	GOAT_ENSBTAP00000004195 [mRNA] locus=scaffold2334:59323:65823:-	9e-22	98/112	87.5	323	434	1369	1479
HQDJLS201D2N9S	600	2133	14.83	4.17	GOAT_ENSBTAP00000004195 [mRNA] locus=scaffold2334:59323:65823:-	8e-26	89/99	89.9	217	315	1360	1458
HQDJLS201D2FGP	377	2133	26.53	4.69	GOAT_ENSBTAP00000004195 [mRNA] locus=scaffold2334:59323:65823:-	8e-31	100/111	90.09	144	254	1359	1469
HQDJLS201D1ZFC	364	2133	26.1	4.45	GOAT_ENSBTAP00000004195 [mRNA] locus=scaffold2334:59323:65823:-	2e-25	95/106	89.62	154	259	1358	1462
HQDJLS201CZZ86	522	2133	25.67	6.28	GOAT_ENSBTAP00000004195 [mRNA] locus=scaffold2334:59323:65823:-	3e-40	134/151	88.74	199	349	1365	1515
HQDJLS201CZ5U5	610	2133	20.49	5.86	GOAT_ENSBTAP00000004195 [mRNA] locus=scaffold2334:59323:65823:-	5e-24	125/148	84.46	287	434	1365	1512
HQDJLS201CYRWN	605	2133	20.5	5.81	GOAT_ENSBTAP00000004195 [mRNA] locus=scaffold2334:59323:65823:-	1e-21	124/148	83.78	429	576	1357	1504
HQDJLS201CXV8E	272	2133	51.84	6.61	GOAT_ENSBTAP00000004195 [mRNA] locus=scaffold2334:59323:65823:-	9e-27	141/165	85.45	36	200	1334	1500
HQDJLS201CWAI2	488	2133	43.03	6.47	GOAT_ENSBTAP00000004195 [mRNA] locus=scaffold2334:59323:65823:-	2e-32	210/237	88.61	118	465	1370	1515
HQDJLS201CV1UU	561	2133	18.54	4.88	GOAT_ENSBTAP00000004195 [mRNA] locus=scaffold2334:59323:65823:-	3e-22	104/121	85.95	369	489	1371	1491
HQDJLS201CRQ7P	563	2133	24.87	6.56	GOAT_ENSBTAP00000004195 [mRNA] locus=scaffold2334:59323:65823:-	1e-39	140/158	88.61	296	453	1359	1515
HQDJLS201CQZHZ	460	2133	23.91	5.16	GOAT_ENSBTAP00000004195 [mRNA] locus=scaffold2334:59323:65823:-	6e-23	110/125	88	214	338	1319	1443
HQDJLS201CQONN	591	2133	19.63	5.44	GOAT_ENSBTAP00000004195 [mRNA] locus=scaffold2334:59323:65823:-	1e-21	116/135	85.93	158	292	1327	1462
HQDJLS201CQ7Y4	449	2133	28.51	6	GOAT_ENSBTAP00000004195 [mRNA] locus=scaffold2334:59323:65823:-	1e-36	128/145	88.28	200	344	1361	1505
HQDJLS201CPXKP	591	2133	14.55	4.03	GOAT_ENSBTAP00000004195 [mRNA] locus=scaffold2334:59323:65823:-	2e-29	86/93	92.47	423	515	1377	1469
HQDJLS201CP0H6	467	2133	34.26	7.5	GOAT_ENSBTAP00000004195 [mRNA] locus=scaffold2334:59323:65823:-	1e-39	160/183	87.43	161	343	1319	1503
HQDJLS201CN92K	467	2133	34.69	7.59	GOAT_ENSBTAP00000004195 [mRNA] locus=scaffold2334:59323:65823:-	1e-30	162/187	86.63	98	284	1320	1511
HQDJLS201CMLXG	512	2133	27.54	6.61	GOAT_ENSBTAP00000004195 [mRNA] locus=scaffold2334:59323:65823:-	5e-39	141/158	89.24	226	383	1319	1478
HQDJLS201CMF28	557	2133	29.62	7.74	GOAT_ENSBTAP00000004195 [mRNA] locus=scaffold2334:59323:65823:-	1e-30	165/195	84.62	45	239	1319	1511
HQDJLS201CMBFG	332	2133	32.83	5.11	GOAT_ENSBTAP00000004195 [mRNA] locus=scaffold2334:59323:65823:-	2e-28	109/123	88.62	139	261	1358	1479
HQDJLS201CLSUZ	586	2133	23.72	6.52	GOAT_ENSBTAP00000004195 [mRNA] locus=scaffold2334:59323:65823:-	1e-39	139/158	87.97	372	529	1358	1515
HQDJLS201CL8N7	635	2133	14.8	4.41	GOAT_ENSBTAP00000004195 [mRNA] locus=scaffold2334:59323:65823:-	1e-30	94/103	91.26	358	460	1358	1460
HQDJLS201CJ499	554	2133	24.19	6.28	GOAT_ENSBTAP00000004195 [mRNA] locus=scaffold2334:59323:65823:-	2e-35	134/150	89.33	289	438	1365	1514
HQDJLS201CI3UR	490	2133	27.76	6.38	GOAT_ENSBTAP00000004195 [mRNA] locus=scaffold2334:59323:65823:-	3e-34	136/157	86.62	299	455	1358	1514
HQDJLS201CHAG3	349	2133	40.4	6.61	GOAT_ENSBTAP00000004195 [mRNA] locus=scaffold2334:59323:65823:-	7e-31	141/163	86.5	40	202	1319	1479
HQDJLS201CGMKK	563	2133	24.69	6.52	GOAT_ENSBTAP00000004195 [mRNA] locus=scaffold2334:59323:65823:-	1e-39	139/158	87.97	155	312	1358	1515
HQDJLS201CGLOR	545	2133	29.91	7.64	GOAT_ENSBTAP00000004195 [mRNA] locus=scaffold2334:59323:65823:-	3e-43	163/185	88.11	170	354	1320	1506
HQDJLS201CG807	558	2133	25.27	6.61	GOAT_ENSBTAP00000004195 [mRNA] locus=scaffold2334:59323:65823:-	5e-39	141/158	89.24	226	383	1319	1478
HQDJLS201CC7GZ	677	2133	25.11	7.97	GOAT_ENSBTAP00000004195 [mRNA] locus=scaffold2334:59323:65823:-	1e-43	170/194	87.63	238	431	1319	1514
HQDJLS201CBBEJ	629	2133	21.62	6.38	GOAT_ENSBTAP00000004195 [mRNA] locus=scaffold2334:59323:65823:-	6e-36	136/156	87.18	212	367	1358	1513
HQDJLS201CAP3X	574	2133	18.99	5.11	GOAT_ENSBTAP00000004195 [mRNA] locus=scaffold2334:59323:65823:-	8e-29	109/124	87.9	62	185	1380	1503
HQDJLS201CAMNR	444	2133	30.86	6.42	GOAT_ENSBTAP00000004195 [mRNA] locus=scaffold2334:59323:65823:-	3e-40	137/155	88.39	189	343	1358	1512
HQDJLS201C6JXH	607	2133	25.04	7.13	GOAT_ENSBTAP00000004195 [mRNA] locus=scaffold2334:59323:65823:-	2e-45	152/169	89.94	284	452	1319	1489
HQDJLS201C6HX2	596	2133	22.32	6.24	GOAT_ENSBTAP00000004195 [mRNA] locus=scaffold2334:59323:65823:-	4e-43	133/148	89.86	398	545	1358	1505
HQDJLS201C60HN	620	2133	25.97	7.55	GOAT_ENSBTAP00000004195 [mRNA] locus=scaffold2334:59323:65823:-	1e-43	161/182	88.46	187	368	1319	1502
HQDJLS201C4WCO	428	2133	27.8	5.58	GOAT_ENSBTAP00000004195 [mRNA] locus=scaffold2334:59323:65823:-	4e-27	119/137	86.86	72	208	1358	1493
HQDJLS201C4TU2	632	2133	19.46	5.77	GOAT_ENSBTAP00000004195 [mRNA] locus=scaffold2334:59323:65823:-	3e-22	123/145	84.83	1	145	1370	1513
HQDJLS201C3XVF	486	2133	30.86	7.03	GOAT_ENSBTAP00000004195 [mRNA] locus=scaffold2334:59323:65823:-	1e-36	150/169	88.76	74	242	1322	1493
HQDJLS201C15EU	595	2133	20.84	5.81	GOAT_ENSBTAP00000004195 [mRNA] locus=scaffold2334:59323:65823:-	5e-27	124/145	85.52	123	267	1368	1512
HQDJLS201C0BYK	605	2133	16.86	4.78	GOAT_ENSBTAP00000004195 [mRNA] locus=scaffold2334:59323:65823:-	1e-24	102/114	89.47	492	605	1322	1437
HQDJLS201C097V	580	2133	20.52	5.58	GOAT_ENSBTAP00000004195 [mRNA] locus=scaffold2334:59323:65823:-	5e-27	119/134	88.81	351	484	1328	1462
HQDJLS201BZQPW	465	2133	27.74	6.05	GOAT_ENSBTAP00000004195 [mRNA] locus=scaffold2334:59323:65823:-	4e-39	129/145	88.97	134	278	1369	1513
HQDJLS201BYL9P	212	2133	48.58	4.83	GOAT_ENSBTAP00000004195 [mRNA] locus=scaffold2334:59323:65823:-	2e-27	103/117	88.03	93	209	1399	1515
HQDJLS201BXH1D	514	2133	29.57	7.13	GOAT_ENSBTAP00000004195 [mRNA] locus=scaffold2334:59323:65823:-	3e-31	152/175	86.86	201	375	1320	1493
HQDJLS201BV8N2	544	2133	12.5	3.19	GOAT_ENSBTAP00000004195 [mRNA] locus=scaffold2334:59323:65823:-	3e-22	68/73	93.15	267	339	1359	1431
HQDJLS201BUXPT	612	2133	22.22	6.38	GOAT_ENSBTAP00000004195 [mRNA] locus=scaffold2334:59323:65823:-	3e-25	136/158	86.08	447	604	1358	1512
HQDJLS201BSH7L	395	2133	28.1	5.2	GOAT_ENSBTAP00000004195 [mRNA] locus=scaffold2334:59323:65823:-	3e-21	111/131	84.73	12	142	1382	1512
HQDJLS201BQTH1	642	2133	20.56	6.19	GOAT_ENSBTAP00000004195 [mRNA] locus=scaffold2334:59323:65823:-	4e-34	132/148	89.19	398	545	1358	1505
HQDJLS201BQOOR	640	2133	21.25	6.38	GOAT_ENSBTAP00000004195 [mRNA] locus=scaffold2334:59323:65823:-	2e-29	136/157	86.62	448	604	1358	1512
HQDJLS201BPKM5	499	2133	29.46	6.89	GOAT_ENSBTAP00000004195 [mRNA] locus=scaffold2334:59323:65823:-	4e-24	147/172	85.47	284	455	1332	1506
HQDJLS201BOF94	610	2133	14.43	4.13	GOAT_ENSBTAP00000004195 [mRNA] locus=scaffold2334:59323:65823:-	3e-25	88/98	89.8	405	502	1358	1455
HQDJLS201BN3ES	538	2133	29.18	7.36	GOAT_ENSBTAP00000004195 [mRNA] locus=scaffold2334:59323:65823:-	2e-44	157/177	88.7	302	478	1322	1499
HQDJLS201BL7HF	515	2133	31.65	7.64	GOAT_ENSBTAP00000004195 [mRNA] locus=scaffold2334:59323:65823:-	3e-37	163/187	87.17	326	512	1319	1506
HQDJLS201BJVPV	533	2133	15.57	3.89	GOAT_ENSBTAP00000004195 [mRNA] locus=scaffold2334:59323:65823:-	3e-22	83/93	89.25	220	312	1369	1461
HQDJLS201BI2XN	504	2133	23.81	5.63	GOAT_ENSBTAP00000004195 [mRNA] locus=scaffold2334:59323:65823:-	1e-33	120/136	88.24	281	416	1356	1491
HQDJLS201BH0EF	446	2133	17.71	3.7	GOAT_ENSBTAP00000004195 [mRNA] locus=scaffold2334:59323:65823:-	2e-25	79/86	91.86	71	156	1356	1441
HQDJLS201BFMYM	532	2133	17.48	4.36	GOAT_ENSBTAP00000004195 [mRNA] locus=scaffold2334:59323:65823:-	2e-26	93/104	89.42	212	315	1358	1461
HQDJLS201BF9JU	500	2133	32	7.5	GOAT_ENSBTAP00000004195 [mRNA] locus=scaffold2334:59323:65823:-	7e-38	160/184	86.96	42	225	1319	1504
HQDJLS201BEB1U	575	2133	22.43	6.05	GOAT_ENSBTAP00000004195 [mRNA] locus=scaffold2334:59323:65823:-	1e-33	129/148	87.16	334	481	1359	1506
HQDJLS201BDF5C	583	2133	13.89	3.8	GOAT_ENSBTAP00000004195 [mRNA] locus=scaffold2334:59323:65823:-	4e-21	81/91	89.01	287	377	1423	1513
HQDJLS201BBBAA	611	2133	27.99	8.02	GOAT_ENSBTAP00000004195 [mRNA] locus=scaffold2334:59323:65823:-	9e-32	171/198	86.36	332	529	1319	1515
HQDJLS201BAW63	423	2133	31.91	6.33	GOAT_ENSBTAP00000004195 [mRNA] locus=scaffold2334:59323:65823:-	4e-36	135/151	89.4	265	415	1358	1511
HQDJLS201BAUIC	472	2133	33.47	7.41	GOAT_ENSBTAP00000004195 [mRNA] locus=scaffold2334:59323:65823:-	3e-34	158/184	85.87	19	202	1319	1503
HQDJLS201B7OS1	647	2133	15.61	4.74	GOAT_ENSBTAP00000004195 [mRNA] locus=scaffold2334:59323:65823:-	1e-27	101/114	88.6	296	409	1366	1479
HQDJLS201B5IN1	423	2133	31.91	6.33	GOAT_ENSBTAP00000004195 [mRNA] locus=scaffold2334:59323:65823:-	4e-36	135/151	89.4	265	415	1358	1511
HQDJLS201B5ESQ	543	2133	27.62	7.03	GOAT_ENSBTAP00000004195 [mRNA] locus=scaffold2334:59323:65823:-	7e-26	150/172	87.21	179	350	1319	1500
HQDJLS201B4GJV	567	2133	24.87	6.61	GOAT_ENSBTAP00000004195 [mRNA] locus=scaffold2334:59323:65823:-	5e-39	141/158	89.24	228	385	1319	1478
HQDJLS201B3SJV	635	2133	20.47	6.09	GOAT_ENSBTAP00000004195 [mRNA] locus=scaffold2334:59323:65823:-	8e-23	130/153	84.97	422	574	1358	1511
HQDJLS201B302H	556	2133	27.7	7.22	GOAT_ENSBTAP00000004195 [mRNA] locus=scaffold2334:59323:65823:-	9e-47	154/171	90.06	285	455	1319	1491
HQDJLS201B2W3A	504	2133	18.65	4.41	GOAT_ENSBTAP00000004195 [mRNA] locus=scaffold2334:59323:65823:-	4e-27	94/105	89.52	282	386	1357	1461
HQDJLS201B0SB2	645	2133	25.27	7.64	GOAT_ENSBTAP00000004195 [mRNA] locus=scaffold2334:59323:65823:-	2e-29	163/189	86.24	299	487	1322	1515
HQDJLS201B0LKH	598	2133	20.74	5.81	GOAT_ENSBTAP00000004195 [mRNA] locus=scaffold2334:59323:65823:-	8e-29	124/144	86.11	362	505	1373	1516
HQDJLS201AZETT	655	2133	20.76	6.38	GOAT_ENSBTAP00000004195 [mRNA] locus=scaffold2334:59323:65823:-	6e-36	136/156	87.18	333	488	1358	1513
HQDJLS201AY5KR	390	2133	25.64	4.69	GOAT_ENSBTAP00000004195 [mRNA] locus=scaffold2334:59323:65823:-	2e-28	100/111	90.09	148	258	1339	1448
HQDJLS201AWHNN	586	2133	23.89	6.56	GOAT_ENSBTAP00000004195 [mRNA] locus=scaffold2334:59323:65823:-	1e-36	140/161	86.96	390	550	1319	1479
HQDJLS201AW1LB	453	2133	30.91	6.56	GOAT_ENSBTAP00000004195 [mRNA] locus=scaffold2334:59323:65823:-	4e-36	140/159	88.05	1	159	1356	1515
HQDJLS201AVML4	589	2133	16.13	4.45	GOAT_ENSBTAP00000004195 [mRNA] locus=scaffold2334:59323:65823:-	3e-31	95/104	91.35	435	538	1339	1442
HQDJLS201AVBNY	558	2133	24.55	6.42	GOAT_ENSBTAP00000004195 [mRNA] locus=scaffold2334:59323:65823:-	8e-38	137/155	88.39	153	307	1360	1513
HQDJLS201AV95H	525	2133	26.1	6.42	GOAT_ENSBTAP00000004195 [mRNA] locus=scaffold2334:59323:65823:-	7e-32	137/156	87.82	347	502	1359	1514
HQDJLS201AUQP1	658	2133	16.57	5.11	GOAT_ENSBTAP00000004195 [mRNA] locus=scaffold2334:59323:65823:-	9e-29	109/124	87.9	225	348	1356	1479
HQDJLS201AUH7Q	607	2133	28.5	8.11	GOAT_ENSBTAP00000004195 [mRNA] locus=scaffold2334:59323:65823:-	4e-49	173/195	88.72	283	477	1319	1515
HQDJLS201AU19E	602	2133	16.78	4.74	GOAT_ENSBTAP00000004195 [mRNA] locus=scaffold2334:59323:65823:-	1e-27	101/114	88.6	296	409	1366	1479
HQDJLS201ATDUQ	562	2133	18.51	4.88	GOAT_ENSBTAP00000004195 [mRNA] locus=scaffold2334:59323:65823:-	1e-27	104/115	90.43	276	390	1319	1435
HQDJLS201ASQED	540	2133	26.67	6.75	GOAT_ENSBTAP00000004195 [mRNA] locus=scaffold2334:59323:65823:-	5e-30	144/170	84.71	257	426	1346	1515
HQDJLS201AR87Y	675	2133	14.52	4.59	GOAT_ENSBTAP00000004195 [mRNA] locus=scaffold2334:59323:65823:-	1e-21	98/112	87.5	268	379	1363	1473
HQDJLS201ANYDA	577	2133	27.04	7.31	GOAT_ENSBTAP00000004195 [mRNA] locus=scaffold2334:59323:65823:-	2e-32	156/178	87.64	370	547	1327	1506
HQDJLS201ANDCP	537	2133	30.91	7.78	GOAT_ENSBTAP00000004195 [mRNA] locus=scaffold2334:59323:65823:-	2e-38	166/187	88.77	76	262	1327	1517
HQDJLS201ANB2Y	495	2133	29.7	6.89	GOAT_ENSBTAP00000004195 [mRNA] locus=scaffold2334:59323:65823:-	4e-24	147/172	85.47	284	455	1332	1506
HQDJLS201AIHHB	528	2133	21.59	5.34	GOAT_ENSBTAP00000004195 [mRNA] locus=scaffold2334:59323:65823:-	5e-30	114/130	87.69	123	252	1361	1490
HQDJLS201AG3IV	678	2133	17.55	5.58	GOAT_ENSBTAP00000004195 [mRNA] locus=scaffold2334:59323:65823:-	9e-26	119/139	85.61	144	282	1365	1503
HQDJLS201A834D	499	2133	27.66	6.47	GOAT_ENSBTAP00000004195 [mRNA] locus=scaffold2334:59323:65823:-	2e-44	138/154	89.61	30	183	1359	1512
HQDJLS201A7KI2	603	2133	21.39	6.05	GOAT_ENSBTAP00000004195 [mRNA] locus=scaffold2334:59323:65823:-	1e-33	129/148	87.16	334	481	1359	1506
HQDJLS201A7JWB	609	2133	28.41	8.11	GOAT_ENSBTAP00000004195 [mRNA] locus=scaffold2334:59323:65823:-	4e-49	173/195	88.72	284	478	1319	1515
HQDJLS201A7EUI	541	2133	19.41	4.92	GOAT_ENSBTAP00000004195 [mRNA] locus=scaffold2334:59323:65823:-	3e-28	105/119	88.24	244	362	1356	1474
HQDJLS201A59S4	342	2133	33.33	5.34	GOAT_ENSBTAP00000004195 [mRNA] locus=scaffold2334:59323:65823:-	7e-22	114/132	86.36	144	275	1320	1449
HQDJLS201A58A7	538	2133	23.98	6.05	GOAT_ENSBTAP00000004195 [mRNA] locus=scaffold2334:59323:65823:-	3e-28	129/151	85.43	152	302	1365	1515
HQDJLS201A4J1D	591	2133	28.43	7.88	GOAT_ENSBTAP00000004195 [mRNA] locus=scaffold2334:59323:65823:-	6e-39	168/194	86.6	53	246	1322	1517
HQDJLS201A303H	582	2133	23.02	6.28	GOAT_ENSBTAP00000004195 [mRNA] locus=scaffold2334:59323:65823:-	1e-27	134/157	85.35	48	204	1365	1513
HQDJLS201A1SC9	420	2133	36.19	7.13	GOAT_ENSBTAP00000004195 [mRNA] locus=scaffold2334:59323:65823:-	4e-36	152/172	88.37	176	347	1327	1501
HQDJLS201A158V	490	2133	34.49	7.92	GOAT_ENSBTAP00000004195 [mRNA] locus=scaffold2334:59323:65823:-	4e-33	169/196	86.22	265	460	1319	1514
HNTXQRY02JYF7S	313	2133	34.5	5.06	GOAT_ENSBTAP00000004195 [mRNA] locus=scaffold2334:59323:65823:-	2e-28	108/123	87.8	93	215	1367	1489
HNTXQRY02JXWHB	565	2133	28.32	7.5	GOAT_ENSBTAP00000004195 [mRNA] locus=scaffold2334:59323:65823:-	5e-30	160/187	85.56	158	344	1319	1506
HNTXQRY02JVIW3	496	2133	24.6	5.72	GOAT_ENSBTAP00000004195 [mRNA] locus=scaffold2334:59323:65823:-	4e-21	122/142	85.92	72	213	1365	1506
HNTXQRY02JV6YQ	462	2133	34.63	7.5	GOAT_ENSBTAP00000004195 [mRNA] locus=scaffold2334:59323:65823:-	1e-39	160/183	87.43	241	423	1319	1503
HNTXQRY02JUPSE	439	2133	32.12	6.61	GOAT_ENSBTAP00000004195 [mRNA] locus=scaffold2334:59323:65823:-	1e-42	141/156	90.38	116	271	1319	1476
HNTXQRY02JU0VL	542	2133	23.06	5.86	GOAT_ENSBTAP00000004195 [mRNA] locus=scaffold2334:59323:65823:-	3e-31	125/141	88.65	38	178	1359	1501
HNTXQRY02JTO1V	481	2133	26.61	6	GOAT_ENSBTAP00000004195 [mRNA] locus=scaffold2334:59323:65823:-	7e-32	128/144	88.89	114	257	1361	1507
HNTXQRY02JPV9H	455	2133	38.02	8.11	GOAT_ENSBTAP00000004195 [mRNA] locus=scaffold2334:59323:65823:-	2e-56	173/191	90.58	232	422	1321	1513
HNTXQRY02JOR31	471	2133	29.72	6.56	GOAT_ENSBTAP00000004195 [mRNA] locus=scaffold2334:59323:65823:-	1e-33	140/156	89.74	123	278	1319	1476
HNTXQRY02JOCN5	504	2133	32.94	7.78	GOAT_ENSBTAP00000004195 [mRNA] locus=scaffold2334:59323:65823:-	4e-33	166/190	87.37	42	231	1319	1512
HNTXQRY02JM8IN	433	2133	39.95	8.11	GOAT_ENSBTAP00000004195 [mRNA] locus=scaffold2334:59323:65823:-	2e-56	173/191	90.58	232	422	1321	1513
HNTXQRY02JIHSI	500	2133	26	6.09	GOAT_ENSBTAP00000004195 [mRNA] locus=scaffold2334:59323:65823:-	3e-34	130/149	87.25	186	334	1366	1514
HNTXQRY02JFNWO	468	2133	36.97	8.11	GOAT_ENSBTAP00000004195 [mRNA] locus=scaffold2334:59323:65823:-	2e-56	173/191	90.58	234	424	1321	1513
HNTXQRY02JASSI	529	2133	30.25	7.5	GOAT_ENSBTAP00000004195 [mRNA] locus=scaffold2334:59323:65823:-	3e-43	160/181	88.4	109	289	1330	1512
HNTXQRY02J5W41	454	2133	27.53	5.86	GOAT_ENSBTAP00000004195 [mRNA] locus=scaffold2334:59323:65823:-	4e-33	125/143	87.41	197	339	1373	1515
HNTXQRY02J4ZTD	491	2133	24.85	5.72	GOAT_ENSBTAP00000004195 [mRNA] locus=scaffold2334:59323:65823:-	4e-21	122/142	85.92	72	213	1365	1506
HNTXQRY02J3LYS	460	2133	27.83	6	GOAT_ENSBTAP00000004195 [mRNA] locus=scaffold2334:59323:65823:-	6e-32	128/144	88.89	114	257	1361	1507
HNTXQRY02J3H0M	462	2133	36.8	7.97	GOAT_ENSBTAP00000004195 [mRNA] locus=scaffold2334:59323:65823:-	2e-38	170/197	86.29	129	325	1319	1517
HNTXQRY02J2JDG	462	2133	34.63	7.5	GOAT_ENSBTAP00000004195 [mRNA] locus=scaffold2334:59323:65823:-	4e-30	160/187	85.56	158	344	1319	1506
HNTXQRY02J26UA	504	2133	17.86	4.22	GOAT_ENSBTAP00000004195 [mRNA] locus=scaffold2334:59323:65823:-	7e-32	90/97	92.78	187	283	1358	1454
HNTXQRY02IW2G9	524	2133	23.85	5.86	GOAT_ENSBTAP00000004195 [mRNA] locus=scaffold2334:59323:65823:-	2e-29	125/145	86.21	44	188	1369	1513
HNTXQRY02IT1Y5	499	2133	18.44	4.31	GOAT_ENSBTAP00000004195 [mRNA] locus=scaffold2334:59323:65823:-	6e-26	92/103	89.32	206	308	1360	1462
HNTXQRY02IRR1V	465	2133	26.45	5.77	GOAT_ENSBTAP00000004195 [mRNA] locus=scaffold2334:59323:65823:-	2e-38	123/136	90.44	233	368	1359	1493
HNTXQRY02I2WPI	441	2133	39.23	8.11	GOAT_ENSBTAP00000004195 [mRNA] locus=scaffold2334:59323:65823:-	2e-56	173/191	90.58	224	414	1321	1513
HNTXQRY02HZUUM	436	2133	33.03	6.75	GOAT_ENSBTAP00000004195 [mRNA] locus=scaffold2334:59323:65823:-	3e-40	144/159	90.57	198	356	1345	1506
HNTXQRY02HYDM8	485	2133	25.15	5.72	GOAT_ENSBTAP00000004195 [mRNA] locus=scaffold2334:59323:65823:-	4e-21	122/142	85.92	72	213	1365	1506
HNTXQRY02HXYBH	483	2133	26.5	6	GOAT_ENSBTAP00000004195 [mRNA] locus=scaffold2334:59323:65823:-	7e-32	128/144	88.89	114	257	1361	1507
HNTXQRY02HWXDB	554	2133	22.92	5.95	GOAT_ENSBTAP00000004195 [mRNA] locus=scaffold2334:59323:65823:-	7e-29	127/148	85.81	125	272	1359	1506
HNTXQRY02HUTTI	303	2133	31.02	4.41	GOAT_ENSBTAP00000004195 [mRNA] locus=scaffold2334:59323:65823:-	6e-31	94/103	91.26	179	281	1358	1460
HNTXQRY02HTO5C	403	2133	23.08	4.36	GOAT_ENSBTAP00000004195 [mRNA] locus=scaffold2334:59323:65823:-	2e-22	93/105	88.57	250	354	1365	1468
HNTXQRY02HOMXG	398	2133	35.68	6.66	GOAT_ENSBTAP00000004195 [mRNA] locus=scaffold2334:59323:65823:-	2e-50	142/156	91.03	235	390	1358	1513
HNTXQRY02HOC9X	496	2133	24.19	5.63	GOAT_ENSBTAP00000004195 [mRNA] locus=scaffold2334:59323:65823:-	1e-36	120/133	90.23	234	366	1359	1490
HNTXQRY02HKKAU	503	2133	31.81	7.5	GOAT_ENSBTAP00000004195 [mRNA] locus=scaffold2334:59323:65823:-	3e-34	160/186	86.02	217	402	1319	1506
HNTXQRY02HJHFY	481	2133	14.55	3.28	GOAT_ENSBTAP00000004195 [mRNA] locus=scaffold2334:59323:65823:-	2e-23	70/75	93.33	339	413	1368	1442
HNTXQRY02HJE4Z	427	2133	31.38	6.28	GOAT_ENSBTAP00000004195 [mRNA] locus=scaffold2334:59323:65823:-	9e-25	134/156	85.9	43	198	1361	1516
HNTXQRY02HHTUK	502	2133	22.31	5.25	GOAT_ENSBTAP00000004195 [mRNA] locus=scaffold2334:59323:65823:-	4e-30	112/122	91.8	128	249	1327	1451
HNTXQRY02HF8ZL	500	2133	24.4	5.72	GOAT_ENSBTAP00000004195 [mRNA] locus=scaffold2334:59323:65823:-	4e-21	122/142	85.92	72	213	1365	1506
HNTXQRY02HAGHW	480	2133	27.92	6.28	GOAT_ENSBTAP00000004195 [mRNA] locus=scaffold2334:59323:65823:-	6e-29	134/155	86.45	276	430	1361	1516
HNTXQRY02H7NMA	430	2133	32.79	6.61	GOAT_ENSBTAP00000004195 [mRNA] locus=scaffold2334:59323:65823:-	1e-42	141/156	90.38	116	271	1319	1476
HNTXQRY02H7C4W	388	2133	32.99	6	GOAT_ENSBTAP00000004195 [mRNA] locus=scaffold2334:59323:65823:-	5e-32	128/144	88.89	112	255	1361	1507
HNTXQRY02H6Z55	524	2133	31.68	7.78	GOAT_ENSBTAP00000004195 [mRNA] locus=scaffold2334:59323:65823:-	2e-32	166/193	86.01	38	230	1319	1513
HNTXQRY02H5AMQ	497	2133	24.55	5.72	GOAT_ENSBTAP00000004195 [mRNA] locus=scaffold2334:59323:65823:-	4e-21	122/142	85.92	72	213	1365	1506
HNTXQRY02GXAIR	476	2133	14.71	3.28	GOAT_ENSBTAP00000004195 [mRNA] locus=scaffold2334:59323:65823:-	1e-23	70/75	93.33	339	413	1368	1442
HNTXQRY02GWTIG	487	2133	36.14	8.25	GOAT_ENSBTAP00000004195 [mRNA] locus=scaffold2334:59323:65823:-	1e-54	176/193	91.19	53	245	1319	1515
HNTXQRY02GS67N	487	2133	15.2	3.47	GOAT_ENSBTAP00000004195 [mRNA] locus=scaffold2334:59323:65823:-	2e-22	74/81	91.36	274	354	1358	1438
HNTXQRY02GMU64	451	2133	38.36	8.11	GOAT_ENSBTAP00000004195 [mRNA] locus=scaffold2334:59323:65823:-	2e-56	173/191	90.58	228	418	1321	1513
HNTXQRY02GM3DM	519	2133	24.08	5.86	GOAT_ENSBTAP00000004195 [mRNA] locus=scaffold2334:59323:65823:-	2e-29	125/145	86.21	44	188	1369	1513
HNTXQRY02GJRH8	529	2133	25.71	6.38	GOAT_ENSBTAP00000004195 [mRNA] locus=scaffold2334:59323:65823:-	9e-47	136/150	90.67	257	406	1363	1512
HNTXQRY02GIMTG	631	2133	21.55	6.38	GOAT_ENSBTAP00000004195 [mRNA] locus=scaffold2334:59323:65823:-	1e-46	136/150	90.67	256	405	1363	1512
HNTXQRY02G0NMR	366	2133	36.07	6.19	GOAT_ENSBTAP00000004195 [mRNA] locus=scaffold2334:59323:65823:-	5e-35	132/150	88	179	328	1358	1506
HNTXQRY02FX0B1	494	2133	23.68	5.49	GOAT_ENSBTAP00000004195 [mRNA] locus=scaffold2334:59323:65823:-	8e-41	117/128	91.41	142	269	1366	1493
HNTXQRY02FWEVV	513	2133	23	5.53	GOAT_ENSBTAP00000004195 [mRNA] locus=scaffold2334:59323:65823:-	3e-34	118/130	90.77	110	239	1319	1450
HNTXQRY02FRLY1	390	2133	32.82	6	GOAT_ENSBTAP00000004195 [mRNA] locus=scaffold2334:59323:65823:-	5e-32	128/144	88.89	114	257	1361	1507
HNTXQRY02FQIHL	491	2133	35.85	8.25	GOAT_ENSBTAP00000004195 [mRNA] locus=scaffold2334:59323:65823:-	1e-54	176/193	91.19	53	245	1319	1515
HNTXQRY02FOI0Z	465	2133	37.2	8.11	GOAT_ENSBTAP00000004195 [mRNA] locus=scaffold2334:59323:65823:-	2e-56	173/191	90.58	231	421	1321	1513
HNTXQRY02FMBCG	458	2133	24.24	5.2	GOAT_ENSBTAP00000004195 [mRNA] locus=scaffold2334:59323:65823:-	3e-21	111/131	84.73	236	366	1382	1512
HNTXQRY02FKVXB	492	2133	28.05	6.47	GOAT_ENSBTAP00000004195 [mRNA] locus=scaffold2334:59323:65823:-	4e-21	138/163	84.66	324	486	1356	1515
HNTXQRY02F8W20	446	2133	38.79	8.11	GOAT_ENSBTAP00000004195 [mRNA] locus=scaffold2334:59323:65823:-	2e-56	173/191	90.58	236	426	1321	1513
HNTXQRY02F34OW	458	2133	26.86	5.77	GOAT_ENSBTAP00000004195 [mRNA] locus=scaffold2334:59323:65823:-	4e-30	123/142	86.62	126	267	1358	1499
HNTXQRY02F1BMF	491	2133	24.44	5.63	GOAT_ENSBTAP00000004195 [mRNA] locus=scaffold2334:59323:65823:-	1e-36	120/133	90.23	232	364	1359	1490
HN40NPI01EXS9Y	357	2133	26.05	4.36	GOAT_ENSBTAP00000004195 [mRNA] locus=scaffold2334:59323:65823:-	7e-25	93/105	88.57	82	186	1356	1460
HN40NPI01EU8AZ	423	2133	21.51	4.27	GOAT_ENSBTAP00000004195 [mRNA] locus=scaffold2334:59323:65823:-	2e-25	91/102	89.22	198	299	1360	1461
HN40NPI01ETIFQ	322	2133	33.23	5.02	GOAT_ENSBTAP00000004195 [mRNA] locus=scaffold2334:59323:65823:-	6e-22	107/125	85.6	66	190	1358	1478
HN40NPI01ESDW5	387	2133	36.69	6.66	GOAT_ENSBTAP00000004195 [mRNA] locus=scaffold2334:59323:65823:-	4e-45	142/156	91.03	161	316	1319	1476
HN40NPI01ES1A5	443	2133	36.34	7.55	GOAT_ENSBTAP00000004195 [mRNA] locus=scaffold2334:59323:65823:-	7e-44	161/182	88.46	180	361	1319	1502
HN40NPI01EQHL4	383	2133	44.65	8.02	GOAT_ENSBTAP00000004195 [mRNA] locus=scaffold2334:59323:65823:-	3e-46	171/194	88.14	115	308	1319	1514
HN40NPI01EK1KA	426	2133	31.69	6.33	GOAT_ENSBTAP00000004195 [mRNA] locus=scaffold2334:59323:65823:-	5e-26	135/159	84.91	139	297	1360	1517
HN40NPI01EJ08Y	337	2133	45.1	7.13	GOAT_ENSBTAP00000004195 [mRNA] locus=scaffold2334:59323:65823:-	1e-29	152/178	85.39	160	337	1336	1515
HN40NPI01EI1GD	528	2133	32.2	7.97	GOAT_ENSBTAP00000004195 [mRNA] locus=scaffold2334:59323:65823:-	2e-38	170/196	86.73	78	273	1319	1515
HN40NPI01EH45F	489	2133	25.77	5.91	GOAT_ENSBTAP00000004195 [mRNA] locus=scaffold2334:59323:65823:-	4e-24	126/147	85.71	5	151	1358	1505
HN40NPI01EH35L	270	2133	61.48	7.78	GOAT_ENSBTAP00000004195 [mRNA] locus=scaffold2334:59323:65823:-	9e-33	166/195	85.13	66	260	1319	1515
HN40NPI01EH2T8	415	2133	34.22	6.66	GOAT_ENSBTAP00000004195 [mRNA] locus=scaffold2334:59323:65823:-	4e-45	142/156	91.03	161	316	1319	1476
HN40NPI01EFL2J	428	2133	34.81	6.99	GOAT_ENSBTAP00000004195 [mRNA] locus=scaffold2334:59323:65823:-	4e-33	149/169	88.17	84	252	1321	1493
HN40NPI01ECIWT	480	2133	26.25	5.91	GOAT_ENSBTAP00000004195 [mRNA] locus=scaffold2334:59323:65823:-	4e-33	126/143	88.11	293	435	1373	1514
HN40NPI01EADAG	501	2133	20.96	4.92	GOAT_ENSBTAP00000004195 [mRNA] locus=scaffold2334:59323:65823:-	1e-24	105/120	87.5	323	442	1358	1475
HN40NPI01E7GJ1	358	2133	43.85	7.36	GOAT_ENSBTAP00000004195 [mRNA] locus=scaffold2334:59323:65823:-	1e-44	157/177	88.7	27	203	1322	1499
HN40NPI01E4E7J	555	2133	18.2	4.74	GOAT_ENSBTAP00000004195 [mRNA] locus=scaffold2334:59323:65823:-	7e-26	101/115	87.83	257	371	1358	1472
HN40NPI01E1CP0	417	2133	33.33	6.52	GOAT_ENSBTAP00000004195 [mRNA] locus=scaffold2334:59323:65823:-	1e-39	139/158	87.97	151	308	1358	1515
HN40NPI01E191X	329	2133	22.19	3.42	GOAT_ENSBTAP00000004195 [mRNA] locus=scaffold2334:59323:65823:-	1e-23	73/79	92.41	201	279	1356	1434
HN40NPI01DZN23	474	2133	26.16	5.81	GOAT_ENSBTAP00000004195 [mRNA] locus=scaffold2334:59323:65823:-	4e-30	124/141	87.94	210	350	1365	1506
HN40NPI01DXUGX	372	2133	43.55	7.59	GOAT_ENSBTAP00000004195 [mRNA] locus=scaffold2334:59323:65823:-	6e-41	162/185	87.57	112	296	1319	1505
HN40NPI01DXSFQ	440	2133	32.27	6.66	GOAT_ENSBTAP00000004195 [mRNA] locus=scaffold2334:59323:65823:-	5e-45	142/156	91.03	50	205	1358	1515
HN40NPI01DXKPD	492	2133	25.61	5.91	GOAT_ENSBTAP00000004195 [mRNA] locus=scaffold2334:59323:65823:-	1e-33	126/144	87.5	64	207	1319	1462
HN40NPI01DVOAH	367	2133	36.78	6.33	GOAT_ENSBTAP00000004195 [mRNA] locus=scaffold2334:59323:65823:-	6e-41	135/149	90.6	127	275	1319	1469
HN40NPI01DTB92	418	2133	22.73	4.45	GOAT_ENSBTAP00000004195 [mRNA] locus=scaffold2334:59323:65823:-	9e-31	95/102	93.14	50	151	1358	1460
HN40NPI01DNIM6	441	2133	33.79	6.99	GOAT_ENSBTAP00000004195 [mRNA] locus=scaffold2334:59323:65823:-	1e-29	149/171	87.13	260	430	1322	1493
HN40NPI01DJRZH	358	2133	34.92	5.86	GOAT_ENSBTAP00000004195 [mRNA] locus=scaffold2334:59323:65823:-	3e-33	125/143	87.41	44	186	1374	1516
HN40NPI01DJ5RK	410	2133	20.24	3.89	GOAT_ENSBTAP00000004195 [mRNA] locus=scaffold2334:59323:65823:-	2e-22	83/93	89.25	104	196	1423	1515
HN40NPI01DIA2K	520	2133	29.23	7.13	GOAT_ENSBTAP00000004195 [mRNA] locus=scaffold2334:59323:65823:-	7e-29	152/176	86.36	324	499	1327	1505
HN40NPI01DHMY0	465	2133	23.66	5.16	GOAT_ENSBTAP00000004195 [mRNA] locus=scaffold2334:59323:65823:-	4e-24	110/128	85.94	165	292	1388	1515
HN40NPI01DH1C0	514	2133	21.21	5.11	GOAT_ENSBTAP00000004195 [mRNA] locus=scaffold2334:59323:65823:-	4e-27	109/122	89.34	122	243	1319	1442
HN40NPI01DEP30	433	2133	31.41	6.38	GOAT_ENSBTAP00000004195 [mRNA] locus=scaffold2334:59323:65823:-	7e-41	136/152	89.47	127	278	1365	1515
HN40NPI01DCJGP	479	2133	26.1	5.86	GOAT_ENSBTAP00000004195 [mRNA] locus=scaffold2334:59323:65823:-	3e-28	125/142	88.03	293	434	1373	1514
HN40NPI01DBLVK	448	2133	24.55	5.16	GOAT_ENSBTAP00000004195 [mRNA] locus=scaffold2334:59323:65823:-	3e-40	110/119	92.44	321	439	1358	1476
HN40NPI01DANAS	433	2133	36.26	7.36	GOAT_ENSBTAP00000004195 [mRNA] locus=scaffold2334:59323:65823:-	2e-44	157/177	88.7	27	203	1322	1499
HN40NPI01D9FAB	426	2133	30.05	6	GOAT_ENSBTAP00000004195 [mRNA] locus=scaffold2334:59323:65823:-	2e-34	128/145	88.28	116	260	1358	1501
HN40NPI01D8XTL	453	2133	24.5	5.2	GOAT_ENSBTAP00000004195 [mRNA] locus=scaffold2334:59323:65823:-	3e-21	111/131	84.73	240	370	1382	1512
HN40NPI01D348E	484	2133	33.26	7.55	GOAT_ENSBTAP00000004195 [mRNA] locus=scaffold2334:59323:65823:-	8e-44	161/182	88.46	180	361	1319	1502
HN40NPI01D2JZL	461	2133	24.3	5.25	GOAT_ENSBTAP00000004195 [mRNA] locus=scaffold2334:59323:65823:-	4e-27	112/129	86.82	169	297	1365	1493
HN40NPI01D22H6	428	2133	25	5.02	GOAT_ENSBTAP00000004195 [mRNA] locus=scaffold2334:59323:65823:-	2e-22	107/122	87.7	74	195	1320	1443
HN40NPI01D101E	432	2133	35.65	7.22	GOAT_ENSBTAP00000004195 [mRNA] locus=scaffold2334:59323:65823:-	1e-33	154/179	86.03	4	182	1319	1498
HN40NPI01CUZTD	537	2133	23.46	5.91	GOAT_ENSBTAP00000004195 [mRNA] locus=scaffold2334:59323:65823:-	5e-33	126/143	88.11	293	435	1373	1514
HN40NPI01CUPJ1	465	2133	19.57	4.27	GOAT_ENSBTAP00000004195 [mRNA] locus=scaffold2334:59323:65823:-	1e-23	91/103	88.35	270	372	1359	1461
HN40NPI01CU3EA	475	2133	26.53	5.91	GOAT_ENSBTAP00000004195 [mRNA] locus=scaffold2334:59323:65823:-	3e-28	126/147	85.71	207	353	1365	1511
HN40NPI01CR6IO	402	2133	28.86	5.44	GOAT_ENSBTAP00000004195 [mRNA] locus=scaffold2334:59323:65823:-	1e-29	116/133	87.22	208	340	1360	1492
HN40NPI01CR0SK	417	2133	38.13	7.45	GOAT_ENSBTAP00000004195 [mRNA] locus=scaffold2334:59323:65823:-	2e-37	159/183	86.89	119	301	1327	1511
HN40NPI01CQPVR	429	2133	21.68	4.36	GOAT_ENSBTAP00000004195 [mRNA] locus=scaffold2334:59323:65823:-	9e-25	93/105	88.57	232	336	1365	1469
HN40NPI01CPKTJ	501	2133	16.17	3.8	GOAT_ENSBTAP00000004195 [mRNA] locus=scaffold2334:59323:65823:-	4e-21	81/91	89.01	197	287	1370	1460
HN40NPI01CP5RI	504	2133	31.55	7.45	GOAT_ENSBTAP00000004195 [mRNA] locus=scaffold2334:59323:65823:-	1e-36	159/181	87.85	232	412	1320	1503
HN40NPI01COZEX	360	2133	37.22	6.28	GOAT_ENSBTAP00000004195 [mRNA] locus=scaffold2334:59323:65823:-	8e-37	134/153	87.58	61	213	1363	1515
HN40NPI01CKLRB	495	2133	21.62	5.02	GOAT_ENSBTAP00000004195 [mRNA] locus=scaffold2334:59323:65823:-	1e-30	107/119	89.92	295	413	1358	1475
HN40NPI01CIII8	322	2133	31.06	4.69	GOAT_ENSBTAP00000004195 [mRNA] locus=scaffold2334:59323:65823:-	3e-27	100/113	88.5	1	113	1358	1470
HN40NPI01CHWMD	349	2133	31.81	5.2	GOAT_ENSBTAP00000004195 [mRNA] locus=scaffold2334:59323:65823:-	3e-21	111/131	84.73	10	140	1382	1512
HN40NPI01CHM0N	487	2133	25.46	5.81	GOAT_ENSBTAP00000004195 [mRNA] locus=scaffold2334:59323:65823:-	4e-30	124/141	87.94	210	350	1365	1506
HN40NPI01CFKW2	260	2133	49.62	6.05	GOAT_ENSBTAP00000004195 [mRNA] locus=scaffold2334:59323:65823:-	4e-35	129/145	88.97	9	153	1358	1503
HN40NPI01CF98H	517	2133	16.05	3.89	GOAT_ENSBTAP00000004195 [mRNA] locus=scaffold2334:59323:65823:-	3e-22	83/93	89.25	104	196	1423	1515
HN40NPI01CBHOH	378	2133	33.33	5.91	GOAT_ENSBTAP00000004195 [mRNA] locus=scaffold2334:59323:65823:-	3e-24	126/147	85.71	5	151	1358	1505
HN40NPI01C9CJ9	422	2133	28.91	5.72	GOAT_ENSBTAP00000004195 [mRNA] locus=scaffold2334:59323:65823:-	9e-28	122/142	85.92	87	228	1371	1512
HN40NPI01C99H6	288	2133	37.15	5.02	GOAT_ENSBTAP00000004195 [mRNA] locus=scaffold2334:59323:65823:-	5e-22	107/125	85.6	66	190	1358	1478
HN40NPI01C87T3	504	2133	27.18	6.42	GOAT_ENSBTAP00000004195 [mRNA] locus=scaffold2334:59323:65823:-	2e-32	137/157	87.26	127	283	1358	1515
HN40NPI01C6M4E	340	2133	30.88	4.92	GOAT_ENSBTAP00000004195 [mRNA] locus=scaffold2334:59323:65823:-	4e-23	105/119	88.24	82	200	1322	1442
HN40NPI01C4B0V	447	2133	27.52	5.77	GOAT_ENSBTAP00000004195 [mRNA] locus=scaffold2334:59323:65823:-	6e-26	123/142	86.62	298	439	1365	1503
HN40NPI01C3IOV	450	2133	27.78	5.86	GOAT_ENSBTAP00000004195 [mRNA] locus=scaffold2334:59323:65823:-	4e-33	125/143	87.41	43	185	1374	1516
HN40NPI01C3DZ3	267	2133	62.17	7.78	GOAT_ENSBTAP00000004195 [mRNA] locus=scaffold2334:59323:65823:-	9e-33	166/195	85.13	66	260	1319	1515
HN40NPI01C14M1	412	2133	31.07	6	GOAT_ENSBTAP00000004195 [mRNA] locus=scaffold2334:59323:65823:-	6e-35	128/143	89.51	72	214	1330	1474
HN40NPI01C0XOI	303	2133	32.01	4.55	GOAT_ENSBTAP00000004195 [mRNA] locus=scaffold2334:59323:65823:-	6e-31	97/107	90.65	55	161	1358	1464
HN40NPI01BTN9M	457	2133	29.76	6.38	GOAT_ENSBTAP00000004195 [mRNA] locus=scaffold2334:59323:65823:-	2e-32	136/158	86.08	176	333	1358	1515
HN40NPI01BS1E3	492	2133	33.33	7.69	GOAT_ENSBTAP00000004195 [mRNA] locus=scaffold2334:59323:65823:-	1e-27	164/195	84.1	180	374	1319	1515
HN40NPI01BRC1R	345	2133	35.65	5.77	GOAT_ENSBTAP00000004195 [mRNA] locus=scaffold2334:59323:65823:-	7e-25	123/145	84.83	188	332	1368	1512
HN40NPI01BOPGK	394	2133	25.89	4.78	GOAT_ENSBTAP00000004195 [mRNA] locus=scaffold2334:59323:65823:-	5e-29	102/110	92.73	278	387	1370	1481
HN40NPI01BNI0B	314	2133	41.4	6.09	GOAT_ENSBTAP00000004195 [mRNA] locus=scaffold2334:59323:65823:-	1e-32	130/147	88.44	74	220	1319	1467
HN40NPI01BM3EP	146	2133	66.44	4.55	GOAT_ENSBTAP00000004195 [mRNA] locus=scaffold2334:59323:65823:-	4e-24	97/111	87.39	2	112	1402	1512
HN40NPI01BJ15T	410	2133	33.66	6.47	GOAT_ENSBTAP00000004195 [mRNA] locus=scaffold2334:59323:65823:-	1e-35	138/159	86.79	18	176	1359	1517
HN40NPI01BIISP	461	2133	27.33	5.91	GOAT_ENSBTAP00000004195 [mRNA] locus=scaffold2334:59323:65823:-	4e-33	126/143	88.11	293	435	1373	1514
HN40NPI01BGV1L	218	2133	39.45	4.03	GOAT_ENSBTAP00000004195 [mRNA] locus=scaffold2334:59323:65823:-	7e-30	86/93	92.47	75	167	1358	1450
HN40NPI01BGK0S	396	2133	41.92	7.78	GOAT_ENSBTAP00000004195 [mRNA] locus=scaffold2334:59323:65823:-	1e-32	166/195	85.13	66	260	1319	1515
HN40NPI01BE60H	465	2133	21.72	4.74	GOAT_ENSBTAP00000004195 [mRNA] locus=scaffold2334:59323:65823:-	6e-26	101/115	87.83	257	371	1358	1472
HN40NPI01BE0G7	455	2133	27.25	5.81	GOAT_ENSBTAP00000004195 [mRNA] locus=scaffold2334:59323:65823:-	6e-29	124/144	86.11	125	268	1373	1516
HN40NPI01BA1NM	385	2133	24.94	4.5	GOAT_ENSBTAP00000004195 [mRNA] locus=scaffold2334:59323:65823:-	5e-26	96/106	90.57	141	246	1356	1462
HN40NPI01B996C	435	2133	22.3	4.55	GOAT_ENSBTAP00000004195 [mRNA] locus=scaffold2334:59323:65823:-	9e-31	97/107	90.65	55	161	1358	1464
HN40NPI01B4ZQZ	328	2133	26.22	4.03	GOAT_ENSBTAP00000004195 [mRNA] locus=scaffold2334:59323:65823:-	1e-29	86/93	92.47	74	166	1358	1450
HN40NPI01B4D6W	331	2133	25.68	3.98	GOAT_ENSBTAP00000004195 [mRNA] locus=scaffold2334:59323:65823:-	2e-28	85/90	94.44	167	256	1360	1450
HN40NPI01B311E	381	2133	18.64	3.33	GOAT_ENSBTAP00000004195 [mRNA] locus=scaffold2334:59323:65823:-	2e-22	71/77	92.21	1	77	1366	1442
HN40NPI01AU1RM	452	2133	29.2	6.19	GOAT_ENSBTAP00000004195 [mRNA] locus=scaffold2334:59323:65823:-	6e-26	132/156	84.62	119	274	1365	1516
HN40NPI01ATN99	449	2133	33.18	6.99	GOAT_ENSBTAP00000004195 [mRNA] locus=scaffold2334:59323:65823:-	4e-33	149/169	88.17	84	252	1321	1493
HN40NPI01ATMW8	412	2133	29.37	5.67	GOAT_ENSBTAP00000004195 [mRNA] locus=scaffold2334:59323:65823:-	1e-32	121/138	87.68	45	182	1378	1515
HN40NPI01ASHOZ	233	2133	66.09	7.22	GOAT_ENSBTAP00000004195 [mRNA] locus=scaffold2334:59323:65823:-	9e-42	154/174	88.51	1	174	1329	1504
HN40NPI01AQMPX	456	2133	24.56	5.25	GOAT_ENSBTAP00000004195 [mRNA] locus=scaffold2334:59323:65823:-	4e-27	112/129	86.82	169	297	1365	1493
HN40NPI01AQIPH	489	2133	33.95	7.78	GOAT_ENSBTAP00000004195 [mRNA] locus=scaffold2334:59323:65823:-	3e-34	166/189	87.83	134	322	1322	1511
HN40NPI01APBQM	428	2133	39.02	7.83	GOAT_ENSBTAP00000004195 [mRNA] locus=scaffold2334:59323:65823:-	4e-36	167/192	86.98	14	205	1319	1513
HN40NPI01AJDHE	383	2133	28.46	5.11	GOAT_ENSBTAP00000004195 [mRNA] locus=scaffold2334:59323:65823:-	3e-27	109/122	89.34	122	243	1319	1442
HN40NPI01AI310	427	2133	34.89	6.99	GOAT_ENSBTAP00000004195 [mRNA] locus=scaffold2334:59323:65823:-	4e-33	149/169	88.17	84	252	1321	1493
HN40NPI01AGEXB	385	2133	43.12	7.78	GOAT_ENSBTAP00000004195 [mRNA] locus=scaffold2334:59323:65823:-	1e-32	166/195	85.13	66	260	1319	1515
HN40NPI01A8WOV	412	2133	30.58	5.91	GOAT_ENSBTAP00000004195 [mRNA] locus=scaffold2334:59323:65823:-	3e-24	126/147	85.71	5	151	1358	1505
HN40NPI01A7Y0S	320	2133	33.44	5.02	GOAT_ENSBTAP00000004195 [mRNA] locus=scaffold2334:59323:65823:-	2e-22	107/122	87.7	74	195	1320	1443
HN40NPI01A6WB6	372	2133	36.29	6.33	GOAT_ENSBTAP00000004195 [mRNA] locus=scaffold2334:59323:65823:-	6e-41	135/149	90.6	127	275	1319	1469
HN40NPI01A5NWA	500	2133	25.2	5.91	GOAT_ENSBTAP00000004195 [mRNA] locus=scaffold2334:59323:65823:-	3e-28	126/147	85.71	207	353	1365	1511
HN40NPI01A3KGO	419	2133	27.21	5.34	GOAT_ENSBTAP00000004195 [mRNA] locus=scaffold2334:59323:65823:-	4e-30	114/130	87.69	149	278	1361	1490
isotig06359	1149	8379	93.21	12.78	GOAT_ENSBTAP00000004204 [mRNA] locus=scaffold310:955469:1042427:+	0	1071/1071	100	79	1149	7309	8379
HQDJLS201DKAE0	419	804	18.14	9.45	GOAT_ENSBTAP00000004220 [mRNA] locus=scaffold423:786471:802137:+	4e-36	76/76	100	1	76	423	498
HN40NPI01EUIC7	494	804	99.19	60.95	GOAT_ENSBTAP00000004220 [mRNA] locus=scaffold423:786471:802137:+	0	490/494	99.19	1	494	293	786
isotig12534	638	1455	65.52	28.73	GOAT_ENSBTAP00000004221 [mRNA] locus=scaffold423:685478:771701:-	0	418/418	100	1	418	1038	1455
isotig14819	393	324	69.97	84.88	GOAT_ENSBTAP00000004227 [mRNA] locus=scaffold703:703868:717611:-	1e-155	275/275	100	10	284	50	324
HNTXQRY02IMDTH	462	324	43.29	61.73	GOAT_ENSBTAP00000004227 [mRNA] locus=scaffold703:703868:717611:-	1e-110	200/200	100	3	202	49	248
HNTXQRY02IAGQS	461	324	43.38	61.73	GOAT_ENSBTAP00000004227 [mRNA] locus=scaffold703:703868:717611:-	1e-110	200/200	100	3	202	49	248
isotig01944	1242	1464	77.29	65.57	GOAT_ENSBTAP00000004229 [mRNA] locus=scaffold283:43086:48900:+	0	960/981	97.86	1	981	497	1464
HQDJLS201AIUH0	574	1995	44.95	12.93	GOAT_ENSBTAP00000004230-D29 [mRNA] locus=scaffold1804:219517:237814:-	1e-122	258/262	98.47	313	574	1327	1587
HQDJLS201ANSQI	639	1992	37.72	12.1	GOAT_ENSBTAP00000004230-D6 [mRNA] locus=scaffold1804:556251:584728:-	1e-134	241/241	100	1	241	121	361
isotig02159	857	2121	70.36	28.67	GOAT_ENSBTAP00000004231 [mRNA] locus=scaffold1519:283251:309894:-	1e-176	603/604	99.83	1	604	1422	2121
isotig08699	919	1161	91.73	72.61	GOAT_ENSBTAP00000004233 [mRNA] locus=scaffold262:4082982:4084448:-	0	843/845	99.76	1	845	318	1161
isotig06285	1156	1689	6.31	4.32	GOAT_ENSBTAP00000004240 [mRNA] locus=scaffold1287:639162:800452:-	7e-34	73/73	100	1084	1156	1617	1689
HQDJLS201DUQ4C	579	1689	96.55	33.1	GOAT_ENSBTAP00000004240 [mRNA] locus=scaffold1287:639162:800452:-	0	559/563	99.29	1	563	328	889
HQDJLS201CQDC2	462	1689	99.35	27.18	GOAT_ENSBTAP00000004240 [mRNA] locus=scaffold1287:639162:800452:-	0	459/462	99.35	1	462	328	788
HNTXQRY02J6KTA	436	1689	99.31	25.64	GOAT_ENSBTAP00000004240 [mRNA] locus=scaffold1287:639162:800452:-	0	433/436	99.31	1	436	676	1111
HN40NPI01DN5NP	382	1689	98.95	22.38	GOAT_ENSBTAP00000004240 [mRNA] locus=scaffold1287:639162:800452:-	0	378/381	99.21	1	381	678	1058
HN40NPI01C8PTE	384	1689	98.44	22.38	GOAT_ENSBTAP00000004240 [mRNA] locus=scaffold1287:639162:800452:-	0	378/380	99.47	1	380	678	1058
isotig04325	1508	483	20.76	64.8	GOAT_ENSBTAP00000004244 [mRNA] locus=scaffold439:646857:649380:+	1e-112	313/313	100	1132	1508	91	483
HQDJLS201EQEQO	508	300	58.86	99.67	GOAT_ENSBTAP00000004247 [mRNA] locus=scaffold859:974239:974538:+	1e-167	299/300	99.67	124	423	1	300
HQDJLS201BYTP1	503	300	59.44	99.67	GOAT_ENSBTAP00000004247 [mRNA] locus=scaffold859:974239:974538:+	1e-167	299/300	99.67	124	423	1	300
isotig05523	1255	1329	82.71	78.1	GOAT_ENSBTAP00000004259 [mRNA] locus=scaffold1406:341561:356219:+	0	1038/1038	100	218	1255	290	1329
HN40NPI01E7A63	537	1329	10.61	4.29	GOAT_ENSBTAP00000004259 [mRNA] locus=scaffold1406:341561:356219:+	1e-24	57/57	100	12	68	1273	1329
HN40NPI01DQQRY	294	1329	92.86	20.54	GOAT_ENSBTAP00000004259 [mRNA] locus=scaffold1406:341561:356219:+	1e-141	273/276	98.91	19	294	1	273
HN40NPI01BKNCM	458	2055	58.52	13.04	GOAT_ENSBTAP00000004267 [mRNA] locus=scaffold532:1562411:1566300:-	1e-150	268/268	100	1	268	1	268
isotig08629	924	1296	21	14.97	GOAT_ENSBTAP00000004268 [mRNA] locus=scaffold532:1548685:1552562:-	1e-106	194/194	100	129	322	1103	1296
HQDJLS201DLT5A	582	1296	74.74	33.56	GOAT_ENSBTAP00000004268 [mRNA] locus=scaffold532:1548685:1552562:-	0	435/442	98.42	37	478	582	1017
HQDJLS201BC1XY	570	1296	76.32	33.56	GOAT_ENSBTAP00000004268 [mRNA] locus=scaffold532:1548685:1552562:-	0	435/442	98.42	37	478	582	1017
isotig05926	1200	1224	46.67	45.75	GOAT_ENSBTAP00000004272 [mRNA] locus=scaffold754:2892267:2904550:+	0	560/560	100	641	1200	665	1224
isotig10155	804	435	54.1	100	GOAT_ENSBTAP00000004276 [mRNA] locus=scaffold1101:1854610:1858292:-	0	435/435	100	193	627	1	435
HN40NPI01E1YX7	459	795	52.07	30.06	GOAT_ENSBTAP00000004277 [mRNA] locus=scaffold486:46389:47655:+	1e-133	239/239	100	221	459	557	795
HN40NPI01DIEXF	457	795	50.98	29.31	GOAT_ENSBTAP00000004277 [mRNA] locus=scaffold486:46389:47655:+	1e-113	233/237	98.31	221	457	563	795
isotig13165	593	948	60.37	37.76	GOAT_ENSBTAP00000004279 [mRNA] locus=scaffold143:700388:710551:-	0	358/358	100	1	358	591	948
isotig09443	857	2664	99.77	32.09	GOAT_ENSBTAP00000004304 [mRNA] locus=scaffold55:633456:742541:+	0	855/857	99.77	1	857	18	874
HQDJLS201D9EWU	314	966	94.59	30.75	GOAT_ENSBTAP00000004325 [mRNA] locus=scaffold1995:992927:1000004:+	1e-108	297/314	94.59	1	314	282	579
HQDJLS201BR4LB	734	966	89.1	67.7	GOAT_ENSBTAP00000004325 [mRNA] locus=scaffold1995:992927:1000004:+	0	654/656	99.7	1	656	5	663
HQDJLS201BRSV1	579	555	45.94	48.29	GOAT_ENSBTAP00000004332 [mRNA] locus=scaffold588:90133:130082:-	1e-108	266/266	100	1	266	175	555
HN40NPI01BPQFG	559	555	30.23	30.45	GOAT_ENSBTAP00000004332 [mRNA] locus=scaffold588:90133:130082:-	6e-79	169/171	98.83	388	558	386	555
isotig01716	1697	3147	97.76	52.72	GOAT_ENSBTAP00000004335 [mRNA] locus=scaffold1337:782081:827579:+	0	1659/1659	100	1	1659	1447	3147
HQDJLS201CWB8U	141	3147	100	4.48	GOAT_ENSBTAP00000004335 [mRNA] locus=scaffold1337:782081:827579:+	2e-75	141/141	100	1	141	865	1005
HQDJLS201DHE5V	556	1251	100	44.44	GOAT_ENSBTAP00000004337 [mRNA] locus=scaffold1499:1062550:1066579:+	0	556/556	100	1	556	674	1229
isotig03005	2789	2346	83.79	99.62	GOAT_ENSBTAP00000004364 [mRNA] locus=scaffold310:3417930:3434086:+	0	2337/2337	100	151	2487	10	2346
HQDJLS201D2K6W	545	2346	25.69	5.97	GOAT_ENSBTAP00000004364 [mRNA] locus=scaffold310:3417930:3434086:+	3e-74	140/140	100	120	259	1052	1191
HQDJLS201CHLF1	546	2346	25.64	5.97	GOAT_ENSBTAP00000004364 [mRNA] locus=scaffold310:3417930:3434086:+	3e-74	140/140	100	120	259	1052	1191
HQDJLS201AYTOS	546	2346	25.64	5.97	GOAT_ENSBTAP00000004364 [mRNA] locus=scaffold310:3417930:3434086:+	3e-74	140/140	100	120	259	1052	1191
HQDJLS201CZQL9	119	2346	100	5.41	GOAT_ENSBTAP00000004364 [mRNA] locus=scaffold310:3417930:3434086:+	2e-31	119/119	100	1	119	857	1009
HQDJLS201BD098	645	1293	97.05	48.41	GOAT_ENSBTAP00000004368 [mRNA] locus=scaffold2806:206455:226504:-	0	626/630	99.37	1	630	436	1065
isotig07520	1019	933	22.37	24.44	GOAT_ENSBTAP00000004373 [mRNA] locus=scaffold185:18278366:18293960:+	1e-126	228/228	100	792	1019	706	933
isotig07364	1034	363	16.44	46.83	GOAT_ENSBTAP00000004389 [mRNA] locus=scaffold859:660575:665005:-	8e-92	170/170	100	1	170	194	363
isotig05004	1346	2367	69.91	39.75	GOAT_ENSBTAP00000004398 [mRNA] locus=scaffold1354:745328:763567:-	0	941/945	99.58	402	1346	1426	2367
HQDJLS201DWU7Y	105	2367	99.05	4.39	GOAT_ENSBTAP00000004398 [mRNA] locus=scaffold1354:745328:763567:-	2e-53	104/104	100	1	104	993	1096
HQDJLS201DIOFL	274	2367	21.17	2.45	GOAT_ENSBTAP00000004398 [mRNA] locus=scaffold1354:745328:763567:-	8e-24	58/59	98.31	216	274	1731	1789
HQDJLS201CQVWP	433	2367	100	18.29	GOAT_ENSBTAP00000004398 [mRNA] locus=scaffold1354:745328:763567:-	0	433/433	100	1	433	638	1071
isotig14833	386	2127	100	18.15	GOAT_ENSBTAP00000004401 [mRNA] locus=scaffold774:391457:431002:+	0	386/386	100	1	386	764	1151
isotig03230	2150	2127	43.58	44.05	GOAT_ENSBTAP00000004401 [mRNA] locus=scaffold774:391457:431002:+	0	937/937	100	1	937	1191	2127
HN40NPI01EF9GX	353	324	61.19	66.67	GOAT_ENSBTAP00000004402 [mRNA] locus=scaffold1278:1329986:1330309:+	1e-120	216/216	100	36	251	109	324
HN40NPI01AO1NF	314	324	68.79	66.67	GOAT_ENSBTAP00000004402 [mRNA] locus=scaffold1278:1329986:1330309:+	1e-120	216/216	100	36	251	109	324
isotig02997	2872	2985	59.02	56.78	GOAT_ENSBTAP00000004408 [mRNA] locus=scaffold375:1156648:1186798:+	0	1695/1699	99.76	1174	2872	1287	2985
HQDJLS201DFLGF	532	2985	67.29	11.99	GOAT_ENSBTAP00000004408 [mRNA] locus=scaffold375:1156648:1186798:+	0	358/358	100	1	358	2	359
HQDJLS201CVQLL	363	291	75.21	93.13	GOAT_ENSBTAP00000004419 [mRNA] locus=scaffold204:837400:843500:-	1e-75	273/273	100	47	363	21	291
isotig06813	1093	855	77.86	99.53	GOAT_ENSBTAP00000004431 [mRNA] locus=scaffold246:2329592:2343814:+	0	851/852	99.88	148	999	1	855
HQDJLS201DSM3W	470	1221	98.72	38	GOAT_ENSBTAP00000004433 [mRNA] locus=scaffold6:1026775:1035472:-	1e-143	464/470	98.72	1	470	378	996
HQDJLS201DIRFO	147	1221	100	12.04	GOAT_ENSBTAP00000004433 [mRNA] locus=scaffold6:1026775:1035472:-	5e-79	147/147	100	1	147	746	892
HNTXQRY02I4W2P	421	1221	97.62	33.66	GOAT_ENSBTAP00000004433 [mRNA] locus=scaffold6:1026775:1035472:-	1e-119	411/414	99.28	1	421	84	557
HNTXQRY02HATVK	459	1221	99.56	37.43	GOAT_ENSBTAP00000004433 [mRNA] locus=scaffold6:1026775:1035472:-	1e-143	457/459	99.56	1	459	84	595
HNTXQRY02F42QY	361	1221	97.51	28.83	GOAT_ENSBTAP00000004433 [mRNA] locus=scaffold6:1026775:1035472:-	2e-99	352/354	99.44	1	361	84	499
isotig06814	1093	789	71.82	99.49	GOAT_ENSBTAP00000004437 [mRNA] locus=scaffold51:1087186:1099381:-	0	785/786	99.87	133	918	4	789
HQDJLS201D1SVR	510	1029	98.04	48.59	GOAT_ENSBTAP00000004442 [mRNA] locus=scaffold1433:163593:170999:-	0	500/502	99.6	9	510	268	769
HQDJLS201CLG3K	650	1029	16.77	10.59	GOAT_ENSBTAP00000004442 [mRNA] locus=scaffold1433:163593:170999:-	1e-55	109/109	100	542	650	921	1029
HQDJLS201B4VZG	411	1113	100	36.93	GOAT_ENSBTAP00000004472 [mRNA] locus=scaffold94:3516198:3559251:-	0	411/411	100	1	411	232	642
isotig02174	1112	642	39.3	68.07	GOAT_ENSBTAP00000004477 [mRNA] locus=scaffold1032:667471:668450:-	0	437/437	100	1	437	63	499
isotig03918	1645	273	16.11	97.07	GOAT_ENSBTAP00000004485 [mRNA] locus=scaffold7383:14326:16116:-	1e-119	265/284	93.31	1059	1342	1	265
isotig13739	551	2025	96.73	26.32	GOAT_ENSBTAP00000004510 [mRNA] locus=scaffold239:1005932:1053343:-	0	533/537	99.26	1	537	1365	1899
isotig01214	583	477	57.98	71.28	GOAT_ENSBTAP00000004526 [mRNA] locus=scaffold595:5795437:5800478:-	1e-143	338/338	100	88	425	1	477
isotig02529	641	441	68.8	100	GOAT_ENSBTAP00000004528 [mRNA] locus=scaffold595:5803273:5811478:-	0	441/441	100	74	514	1	441
HQDJLS201DA5L6	408	1383	75	22.13	GOAT_ENSBTAP00000004547 [mRNA] locus=scaffold761:2618944:2624978:-	1e-170	306/308	99.35	94	401	1019	1326
HN40NPI01BGGMM	363	1752	86.23	17.87	GOAT_ENSBTAP00000004549 [mRNA] locus=scaffold2419:351359:388284:+	1e-177	313/313	100	51	363	915	1227
HN40NPI01CWUFR	322	1035	62.11	19.32	GOAT_ENSBTAP00000004550 [mRNA] locus=scaffold364:1957854:1984459:+	1e-104	200/201	99.5	122	322	834	1035
HN40NPI01CJ52H	385	1035	61.56	22.9	GOAT_ENSBTAP00000004550 [mRNA] locus=scaffold364:1957854:1984459:+	1e-122	237/238	99.58	122	359	796	1035
HQDJLS201DO8O1	499	1473	92.18	31.23	GOAT_ENSBTAP00000004557 [mRNA] locus=scaffold295:1621508:1630484:-	0	460/461	99.78	1	461	1013	1473
HQDJLS201A59TV	480	1473	90	29.33	GOAT_ENSBTAP00000004557 [mRNA] locus=scaffold295:1621508:1630484:-	0	432/435	99.31	46	480	1041	1473
isotig02818	553	1473	99.64	37.41	GOAT_ENSBTAP00000004557 [mRNA] locus=scaffold295:1621508:1630484:-	0	551/551	100	3	553	309	859
HNTXQRY02IM93F	481	969	92.52	45.92	GOAT_ENSBTAP00000004564 [mRNA] locus=scaffold126:1021909:1032639:+	0	445/445	100	37	481	525	969
HNTXQRY02H7OHP	481	969	92.52	45.92	GOAT_ENSBTAP00000004564 [mRNA] locus=scaffold126:1021909:1032639:+	0	445/445	100	37	481	525	969
HNTXQRY02G2RZB	557	969	95.87	55.11	GOAT_ENSBTAP00000004564 [mRNA] locus=scaffold126:1021909:1032639:+	0	534/540	98.89	1	540	185	722
HN40NPI01BO3OS	302	969	99.67	31.06	GOAT_ENSBTAP00000004564 [mRNA] locus=scaffold126:1021909:1032639:+	1e-166	301/302	99.67	1	302	338	638
HN40NPI01E759C	431	1476	100	29.2	GOAT_ENSBTAP00000004568 [mRNA] locus=scaffold225:645065:649616:-	0	431/431	100	1	431	914	1344
HN40NPI01CIQAH	376	1476	99.47	25.34	GOAT_ENSBTAP00000004568 [mRNA] locus=scaffold225:645065:649616:-	0	374/376	99.47	1	376	969	1344
HN40NPI01B8P4I	288	1476	100	19.51	GOAT_ENSBTAP00000004568 [mRNA] locus=scaffold225:645065:649616:-	1e-163	288/288	100	1	288	702	989
HN40NPI01B02H2	315	1476	100	21.34	GOAT_ENSBTAP00000004568 [mRNA] locus=scaffold225:645065:649616:-	1e-179	315/315	100	1	315	1030	1344
HQDJLS201DRCLI	345	2091	100	16.59	GOAT_ENSBTAP00000004583 [mRNA] locus=scaffold609:2643002:2682397:-	1e-156	345/345	100	1	345	687	1261
HNTXQRY02GPOWF	418	2091	77.99	15.73	GOAT_ENSBTAP00000004583 [mRNA] locus=scaffold609:2643002:2682397:-	1e-124	326/326	100	1	326	275	772
HQDJLS201DYI29	528	1068	99.81	49.34	GOAT_ENSBTAP00000004601 [mRNA] locus=scaffold1667:1330155:1339024:+	0	527/528	99.81	1	528	464	990
HQDJLS201DKCL5	529	1068	99.05	49.06	GOAT_ENSBTAP00000004601 [mRNA] locus=scaffold1667:1330155:1339024:+	0	524/529	99.05	1	529	464	990
HQDJLS201C5Z9F	491	1068	100	45.97	GOAT_ENSBTAP00000004601 [mRNA] locus=scaffold1667:1330155:1339024:+	0	491/491	100	1	491	473	965
HQDJLS201B9E2J	409	1068	23.47	8.99	GOAT_ENSBTAP00000004601 [mRNA] locus=scaffold1667:1330155:1339024:+	4e-48	96/96	100	1	96	136	231
HQDJLS201A3N5I	527	1068	100	49.34	GOAT_ENSBTAP00000004601 [mRNA] locus=scaffold1667:1330155:1339024:+	0	527/527	100	1	527	464	990
HN40NPI01B9DDQ	316	1068	99.37	29.4	GOAT_ENSBTAP00000004601 [mRNA] locus=scaffold1667:1330155:1339024:+	1e-178	314/314	100	3	316	448	761
isotig01374	1551	1908	54.16	44.92	GOAT_ENSBTAP00000004604 [mRNA] locus=scaffold780:111849:118719:+	0	840/841	99.88	1	841	927	1908
HQDJLS201CTVMI	291	1908	98.97	15.09	GOAT_ENSBTAP00000004604 [mRNA] locus=scaffold780:111849:118719:+	1e-150	288/291	98.97	1	291	523	810
HQDJLS201BYI5L	506	1908	98.62	26.15	GOAT_ENSBTAP00000004604 [mRNA] locus=scaffold780:111849:118719:+	0	499/499	100	1	499	115	613
isotig00594	1924	834	43.24	99.76	GOAT_ENSBTAP00000004611 [mRNA] locus=scaffold2034:585458:590298:+	0	832/834	99.76	1051	1884	1	834
isotig05289	1289	954	23.74	32.08	GOAT_ENSBTAP00000004617 [mRNA] locus=scaffold2034:556930:576011:-	1e-163	306/309	99.03	981	1289	648	954
HQDJLS201DQAUV	97	954	84.54	8.6	GOAT_ENSBTAP00000004617 [mRNA] locus=scaffold2034:556930:576011:-	1e-23	82/86	95.35	1	86	385	466
HN40NPI01DNE7M	191	954	69.11	13.84	GOAT_ENSBTAP00000004617 [mRNA] locus=scaffold2034:556930:576011:-	1e-61	132/134	98.51	58	191	1	132
isotig05398	1280	1380	96.17	89.2	GOAT_ENSBTAP00000004635 [mRNA] locus=scaffold953:754142:763359:-	0	1231/1232	99.92	1	1232	149	1380
HQDJLS201DPA00	422	1380	51.18	15.65	GOAT_ENSBTAP00000004635 [mRNA] locus=scaffold953:754142:763359:-	1e-118	216/217	99.54	132	348	491	707
HQDJLS201AYY6R	415	1380	52.05	15.65	GOAT_ENSBTAP00000004635 [mRNA] locus=scaffold953:754142:763359:-	1e-118	216/217	99.54	131	347	491	707
HQDJLS201DC2LZ	278	1992	47.12	6.58	GOAT_ENSBTAP00000004636 [mRNA] locus=scaffold953:770632:787102:-	4e-69	131/131	100	1	131	1862	1992
HQDJLS201B90HZ	410	1992	99.51	20.48	GOAT_ENSBTAP00000004636 [mRNA] locus=scaffold953:770632:787102:-	0	408/410	99.51	1	410	1507	1916
HQDJLS201B08UL	606	1992	99.83	30.37	GOAT_ENSBTAP00000004636 [mRNA] locus=scaffold953:770632:787102:-	0	605/606	99.83	1	606	1311	1916
HN40NPI01ENHIT	380	1992	50.79	9.69	GOAT_ENSBTAP00000004636 [mRNA] locus=scaffold953:770632:787102:-	1e-100	193/195	98.97	186	380	992	1185
HN40NPI01DPBT6	263	1992	44.87	5.92	GOAT_ENSBTAP00000004636 [mRNA] locus=scaffold953:770632:787102:-	2e-61	118/118	100	1	118	1875	1992
HQDJLS201C0QC5	491	1203	96.74	39.48	GOAT_ENSBTAP00000004644 [mRNA] locus=scaffold1217:1149453:1171198:-	0	475/478	99.37	1	478	440	918
isotig05169	1315	1185	21.67	24.05	GOAT_ENSBTAP00000004645 [mRNA] locus=scaffold1217:1122743:1138591:-	1e-160	285/285	100	1	285	900	1184
HQDJLS201AZJM7	220	1185	39.09	7.26	GOAT_ENSBTAP00000004645 [mRNA] locus=scaffold1217:1122743:1138591:-	1e-40	86/87	98.85	130	216	157	243
isotig03331	2032	1581	76.92	98.86	GOAT_ENSBTAP00000004656 [mRNA] locus=scaffold1074:914825:930977:-	0	1563/1563	100	352	1914	4	1581
HNTXQRY02IL25T	492	3057	54.07	8.7	GOAT_ENSBTAP00000004659 [mRNA] locus=scaffold532:331209:344671:+	1e-131	266/272	97.79	221	492	2789	3057
HNTXQRY02GJISK	506	3057	53.75	8.9	GOAT_ENSBTAP00000004659 [mRNA] locus=scaffold532:331209:344671:+	1e-134	272/276	98.55	221	496	2780	3057
HN40NPI01D5072	432	3057	98.84	13.97	GOAT_ENSBTAP00000004659 [mRNA] locus=scaffold532:331209:344671:+	0	427/428	99.77	1	428	2085	2514
HN40NPI01C4ZF6	331	3057	99.09	10.73	GOAT_ENSBTAP00000004659 [mRNA] locus=scaffold532:331209:344671:+	1e-176	328/331	99.09	1	331	2375	2703
HQDJLS201EFRMR	463	1341	36.5	12.6	GOAT_ENSBTAP00000004669 [mRNA] locus=scaffold99:20792:29437:+	2e-81	169/169	100	1	169	1167	1341
HQDJLS201EWSSR	556	1137	92.63	45.29	GOAT_ENSBTAP00000004671 [mRNA] locus=scaffold1384:196494:208008:+	0	515/516	99.81	1	516	620	1136
isotig11597	701	1143	96.43	59.14	GOAT_ENSBTAP00000004687 [mRNA] locus=scaffold1849:377589:382195:-	0	676/686	98.54	1	686	255	936
HQDJLS201C8CZH	323	2130	98.76	14.98	GOAT_ENSBTAP00000004690 [mRNA] locus=scaffold761:4279976:4291896:-	1e-177	319/320	99.69	4	323	1717	2035
isotig08739	914	660	72.21	100	GOAT_ENSBTAP00000004701 [mRNA] locus=scaffold19:781200:785157:+	0	660/660	100	137	796	1	660
HQDJLS201EZ0XI	165	660	60.61	15.15	GOAT_ENSBTAP00000004701 [mRNA] locus=scaffold19:781200:785157:+	7e-51	100/100	100	1	100	502	601
HQDJLS201DTFXL	118	660	87.29	15.61	GOAT_ENSBTAP00000004701 [mRNA] locus=scaffold19:781200:785157:+	2e-44	103/103	100	1	103	497	601
HQDJLS201DFWMG	116	660	88.79	15.61	GOAT_ENSBTAP00000004701 [mRNA] locus=scaffold19:781200:785157:+	2e-44	103/103	100	1	103	497	601
HQDJLS201CQELF	166	660	63.25	15.91	GOAT_ENSBTAP00000004701 [mRNA] locus=scaffold19:781200:785157:+	1e-49	105/106	99.06	1	106	497	601
HQDJLS201BFWX2	116	660	88.79	15.61	GOAT_ENSBTAP00000004701 [mRNA] locus=scaffold19:781200:785157:+	2e-44	103/103	100	1	103	497	601
HQDJLS201AOQDO	136	660	75.74	15.61	GOAT_ENSBTAP00000004701 [mRNA] locus=scaffold19:781200:785157:+	2e-44	103/103	100	1	103	497	601
isotig09351	865	543	48.67	77.53	GOAT_ENSBTAP00000004707-D2 [mRNA] locus=scaffold1577:171064:171606:-	0	421/423	99.53	125	547	121	543
isotig09243	873	510	58.42	100	GOAT_ENSBTAP00000004707-D5 [mRNA] locus=scaffold1577:119582:120091:+	0	510/510	100	18	527	1	510
isotig10429	783	468	58.24	97.44	GOAT_ENSBTAP00000004707-D8 [mRNA] locus=scaffold1577:115905:116372:-	0	456/456	100	1	456	13	468
isotig07068	1066	942	42.5	48.09	GOAT_ENSBTAP00000004734 [mRNA] locus=scaffold1377:2210649:2226850:-	0	453/453	100	1	453	490	942
isotig02870	451	1410	88.03	28.23	GOAT_ENSBTAP00000004736 [mRNA] locus=scaffold761:2137692:2220165:+	1e-132	397/398	99.75	1	398	825	1410
isotig08942	897	609	67.89	100	GOAT_ENSBTAP00000004751 [mRNA] locus=scaffold545:337962:346504:+	0	609/609	100	249	857	1	609
isotig01184	883	1071	8.72	7.19	GOAT_ENSBTAP00000004752 [mRNA] locus=scaffold1794:140376:154841:+	1e-34	77/78	98.72	520	597	994	1071
HNTXQRY02JZMNW	472	9873	37.71	1.8	GOAT_ENSBTAP00000004768 [mRNA] locus=scaffold440:151746:435447:+	6e-97	178/178	100	1	178	9687	9864
HNTXQRY02JZ8YE	419	9873	44.63	1.89	GOAT_ENSBTAP00000004768 [mRNA] locus=scaffold440:151746:435447:+	3e-98	187/188	99.47	1	188	9687	9873
HN40NPI01CKEQZ	404	1563	50	12.92	GOAT_ENSBTAP00000004805 [mRNA] locus=scaffold2131:1760935:1785050:-	1e-111	202/202	100	203	404	1362	1563
HN40NPI01EIK9W	332	1563	100	21.24	GOAT_ENSBTAP00000004805 [mRNA] locus=scaffold2131:1760935:1785050:-	0	332/332	100	1	332	629	960
HQDJLS201BZHI9	573	2226	99.83	25.7	GOAT_ENSBTAP00000004806 [mRNA] locus=scaffold67:3193729:3246149:-	0	572/573	99.83	1	573	916	1492
HNTXQRY02HU687	499	2226	90.78	20.35	GOAT_ENSBTAP00000004806 [mRNA] locus=scaffold67:3193729:3246149:-	0	453/455	99.56	44	498	1773	2226
HNTXQRY02F41JX	539	2226	84.23	20.4	GOAT_ENSBTAP00000004806 [mRNA] locus=scaffold67:3193729:3246149:-	0	454/457	99.34	44	500	1765	2226
isotig06574	1124	852	61.39	80.99	GOAT_ENSBTAP00000004810 [mRNA] locus=scaffold1048:649684:652493:-	0	690/705	97.87	50	754	163	852
HQDJLS201AV0RO	604	969	17.22	10.73	GOAT_ENSBTAP00000004811 [mRNA] locus=scaffold2131:1728026:1746304:+	1e-52	104/104	100	276	379	75	178
HQDJLS201DSPR1	437	1524	100	28.67	GOAT_ENSBTAP00000004817 [mRNA] locus=scaffold1377:72593:74116:+	0	437/437	100	1	437	77	513
HQDJLS201EY5YM	558	3456	99.64	16.09	GOAT_ENSBTAP00000004832 [mRNA] locus=scaffold335:1143058:1213456:-	0	556/556	100	1	556	2555	3126
HN40NPI01EKPQY	422	3456	66.82	8.16	GOAT_ENSBTAP00000004832 [mRNA] locus=scaffold335:1143058:1213456:-	1e-155	282/283	99.65	1	283	1209	1490
HN40NPI01CIU85	433	3456	100	12.53	GOAT_ENSBTAP00000004832 [mRNA] locus=scaffold335:1143058:1213456:-	0	433/433	100	1	433	2494	2928
HN40NPI01CHMXQ	383	3456	99.48	11.02	GOAT_ENSBTAP00000004832 [mRNA] locus=scaffold335:1143058:1213456:-	0	381/383	99.48	1	383	2822	3218
HN40NPI01CBSF0	349	3456	100	10.1	GOAT_ENSBTAP00000004832 [mRNA] locus=scaffold335:1143058:1213456:-	1e-161	349/349	100	1	349	2741	3108
HN40NPI01AM7FQ	246	3456	61.38	4.37	GOAT_ENSBTAP00000004832 [mRNA] locus=scaffold335:1143058:1213456:-	2e-64	151/155	97.42	92	246	1340	1490
HN40NPI01BBEZT	420	3456	88.33	10.73	GOAT_ENSBTAP00000004832 [mRNA] locus=scaffold335:1143058:1213456:-	0	371/373	99.46	1	373	193	565
isotig12999	606	282	46.2	99.29	GOAT_ENSBTAP00000004834 [mRNA] locus=scaffold1624:947315:947596:+	1e-157	280/280	100	256	535	3	282
HQDJLS201EU0EI	269	2556	86.99	9.12	GOAT_ENSBTAP00000004836 [mRNA] locus=scaffold52:1314484:1354368:+	2e-95	234/234	100	1	269	1712	1944
HQDJLS201CXO4N	492	2556	95.53	18.39	GOAT_ENSBTAP00000004836 [mRNA] locus=scaffold52:1314484:1354368:+	0	470/471	99.79	1	471	2083	2552
HQDJLS201CI0ZG	498	2556	37.95	7.39	GOAT_ENSBTAP00000004836 [mRNA] locus=scaffold52:1314484:1354368:+	1e-103	189/189	100	1	189	2368	2556
HQDJLS201BSP0F	620	2556	83.87	20.34	GOAT_ENSBTAP00000004836 [mRNA] locus=scaffold52:1314484:1354368:+	0	520/521	99.81	1	521	2031	2550
HNTXQRY02HGK89	387	2556	90.96	13.73	GOAT_ENSBTAP00000004836 [mRNA] locus=scaffold52:1314484:1354368:+	1e-168	352/352	100	1	387	1590	1940
HN40NPI01D740N	456	2556	79.17	14.12	GOAT_ENSBTAP00000004836 [mRNA] locus=scaffold52:1314484:1354368:+	0	361/364	99.18	93	456	2195	2556
HN40NPI01D04A7	313	2556	96.49	11.82	GOAT_ENSBTAP00000004836 [mRNA] locus=scaffold52:1314484:1354368:+	1e-167	302/304	99.34	1	304	1990	2293
isotig01659	1105	1659	98.01	65.28	GOAT_ENSBTAP00000004843 [mRNA] locus=scaffold46:3226268:3268486:+	0	1083/1086	99.72	1	1086	574	1659
HQDJLS201EV5OJ	409	1659	33.74	8.32	GOAT_ENSBTAP00000004843 [mRNA] locus=scaffold46:3226268:3268486:+	2e-71	138/139	99.28	164	302	588	726
HQDJLS201CZM69	477	1659	28.93	8.32	GOAT_ENSBTAP00000004843 [mRNA] locus=scaffold46:3226268:3268486:+	3e-71	138/139	99.28	183	321	588	726
HN40NPI01DB2DU	297	1659	55.89	10.01	GOAT_ENSBTAP00000004843 [mRNA] locus=scaffold46:3226268:3268486:+	5e-90	166/166	100	132	297	1	166
isotig06083	1183	3300	78.53	28.15	GOAT_ENSBTAP00000004845 [mRNA] locus=scaffold830:2711640:2784422:+	0	929/930	99.89	254	1183	2372	3300
HN40NPI01EV6YK	520	2877	13.85	2.5	GOAT_ENSBTAP00000004850 [mRNA] locus=scaffold321:1507647:1549187:+	1e-33	72/72	100	449	520	611	682
isotig02649	530	567	87.55	81.83	GOAT_ENSBTAP00000004861 [mRNA] locus=scaffold244:157672:163723:-	0	464/464	100	38	501	1	567
isotig05017	1337	1623	20.42	16.82	GOAT_ENSBTAP00000004880 [mRNA] locus=scaffold394:54268:133659:-	1e-153	273/273	100	1065	1337	1351	1623
HQDJLS201DUZLM	294	4464	98.3	6.52	GOAT_ENSBTAP00000004887 [mRNA] locus=scaffold397:1700108:1717055:-	2e-98	289/294	98.3	1	294	3404	3840
HQDJLS201CMY8U	469	4464	98.72	10.42	GOAT_ENSBTAP00000004887 [mRNA] locus=scaffold397:1700108:1717055:-	1e-125	463/469	98.72	1	469	3233	3840
isotig03277	2091	1176	50.26	89.37	GOAT_ENSBTAP00000004890 [mRNA] locus=scaffold99:654114:664333:-	0	1051/1052	99.9	1039	2090	125	1176
isotig08230	963	366	34.37	90.44	GOAT_ENSBTAP00000004897 [mRNA] locus=scaffold1191:1827684:1832404:-	0	331/331	100	633	963	36	366
HN40NPI01BLW05	323	177	16.72	30.51	GOAT_ENSBTAP00000004899 [mRNA] locus=scaffold2388:143045:143221:+	4e-23	54/54	100	1	54	124	177
HN40NPI01EMDFP	363	363	57.58	58.13	GOAT_ENSBTAP00000004903 [mRNA] locus=scaffold277:99953:104757:-	6e-47	209/221	94.57	143	363	10	299
HN40NPI01CE6DX	380	5229	72.11	5.24	GOAT_ENSBTAP00000004905 [mRNA] locus=scaffold259:5283131:5384113:-	1e-154	274/274	100	1	274	4956	5229
isotig07303	1040	1803	37.98	21.91	GOAT_ENSBTAP00000004913 [mRNA] locus=scaffold129:2360029:2432221:+	0	395/395	100	646	1040	1409	1803
HN40NPI01CHNSF	430	1803	99.77	23.79	GOAT_ENSBTAP00000004913 [mRNA] locus=scaffold129:2360029:2432221:+	0	429/429	100	2	430	741	1169
HN40NPI01ARZTE	445	1803	98.2	24.24	GOAT_ENSBTAP00000004913 [mRNA] locus=scaffold129:2360029:2432221:+	0	437/439	99.54	2	440	741	1178
isotig02996	2877	1536	53.35	99.93	GOAT_ENSBTAP00000004925 [mRNA] locus=scaffold440:543068:560739:+	0	1535/1535	100	1136	2670	2	1536
HQDJLS201D3L1Q	679	1536	23.12	10.22	GOAT_ENSBTAP00000004925 [mRNA] locus=scaffold440:543068:560739:+	2e-82	157/158	99.37	4	161	1305	1462
isotig11460	709	5406	21.86	2.87	GOAT_ENSBTAP00000004929 [mRNA] locus=scaffold877:431749:478799:-	5e-83	155/155	100	198	352	4197	4351
isotig05267	1300	5406	94.54	22.79	GOAT_ENSBTAP00000004929 [mRNA] locus=scaffold877:431749:478799:-	0	1229/1229	100	1	1229	4025	5406
HQDJLS201CS8HZ	650	5406	99.85	12.01	GOAT_ENSBTAP00000004929 [mRNA] locus=scaffold877:431749:478799:-	0	649/650	99.85	1	650	659	1309
HQDJLS201CN3SH	547	5406	89.03	9.01	GOAT_ENSBTAP00000004929 [mRNA] locus=scaffold877:431749:478799:-	0	487/487	100	1	487	2874	3360
HQDJLS201CE02T	342	5406	98.83	6.25	GOAT_ENSBTAP00000004929 [mRNA] locus=scaffold877:431749:478799:-	1e-176	338/342	98.83	1	342	972	1309
HQDJLS201BUCNB	537	5406	74.3	7.38	GOAT_ENSBTAP00000004929 [mRNA] locus=scaffold877:431749:478799:-	0	399/400	99.75	135	534	2961	3360
isotig01255	676	2157	76.18	23.88	GOAT_ENSBTAP00000004948 [mRNA] locus=scaffold180:559499:570935:+	0	515/515	100	1	515	1643	2157
HQDJLS201ARBGQ	510	1929	69.41	18.35	GOAT_ENSBTAP00000004954 [mRNA] locus=scaffold1861:160477:176018:-	0	354/355	99.72	1	355	1	355
HQDJLS201A0YRE	516	1929	67.05	17.94	GOAT_ENSBTAP00000004954 [mRNA] locus=scaffold1861:160477:176018:-	1e-175	346/353	98.02	164	516	1	348
HN40NPI01CLTLU	417	1929	44.6	9.64	GOAT_ENSBTAP00000004954 [mRNA] locus=scaffold1861:160477:176018:-	1e-97	186/186	100	1	186	1671	1857
HQDJLS201BU16G	637	876	15.86	11.53	GOAT_ENSBTAP00000004955 [mRNA] locus=scaffold1410:259277:274462:+	7e-51	101/101	100	454	554	516	616
HQDJLS201AMAE4	628	876	15.61	11.19	GOAT_ENSBTAP00000004955 [mRNA] locus=scaffold1410:259277:274462:+	4e-49	98/98	100	453	550	516	613
HN40NPI01EPCE7	601	876	30.12	20.66	GOAT_ENSBTAP00000004955 [mRNA] locus=scaffold1410:259277:274462:+	9e-78	181/186	97.31	372	557	1	181
HN40NPI01CRQ7R	358	876	32.12	13.13	GOAT_ENSBTAP00000004955 [mRNA] locus=scaffold1410:259277:274462:+	2e-59	115/115	100	1	115	1	115
HQDJLS201AN8E0	101	573	99.01	17.45	GOAT_ENSBTAP00000004963 [mRNA] locus=scaffold49:1156769:1166854:-	6e-47	100/101	99.01	1	101	53	152
isotig09259	872	1260	100	69.21	GOAT_ENSBTAP00000004967 [mRNA] locus=scaffold1410:335014:337401:+	0	872/872	100	1	872	159	1030
HQDJLS201BY5MO	656	1737	99.39	37.54	GOAT_ENSBTAP00000004969 [mRNA] locus=scaffold1449:464726:493229:-	0	652/655	99.54	2	656	801	1456
HQDJLS201B4Q4K	664	1737	97.89	37.42	GOAT_ENSBTAP00000004969 [mRNA] locus=scaffold1449:464726:493229:-	0	650/657	98.93	2	658	801	1456
HNTXQRY02JWFVZ	564	1737	95.92	31.15	GOAT_ENSBTAP00000004969 [mRNA] locus=scaffold1449:464726:493229:-	0	541/545	99.27	1	545	1040	1583
HN40NPI01E5GDD	507	1737	99.8	29.13	GOAT_ENSBTAP00000004969 [mRNA] locus=scaffold1449:464726:493229:-	0	506/507	99.8	1	507	1077	1583
HN40NPI01E153A	93	1737	100	5.35	GOAT_ENSBTAP00000004969 [mRNA] locus=scaffold1449:464726:493229:-	5e-47	93/93	100	1	93	784	876
HQDJLS201ELD5X	606	1377	98.02	43.14	GOAT_ENSBTAP00000004972 [mRNA] locus=scaffold1410:337990:345945:-	0	594/596	99.66	1	596	91	686
HQDJLS201A5DCD	605	1377	100	43.94	GOAT_ENSBTAP00000004972 [mRNA] locus=scaffold1410:337990:345945:-	0	605/605	100	1	605	366	970
isotig11232	726	618	84.85	99.68	GOAT_ENSBTAP00000004984 [mRNA] locus=scaffold896:256052:264328:-	0	616/616	100	16	631	3	618
isotig08980	892	2268	26.91	10.58	GOAT_ENSBTAP00000004985 [mRNA] locus=scaffold440:1418914:1465715:+	1e-133	240/240	100	1	240	2029	2268
HQDJLS201BXIKL	484	1236	99.79	39.08	GOAT_ENSBTAP00000004988 [mRNA] locus=scaffold230:3293526:3294761:+	0	483/484	99.79	1	484	717	1200
HN40NPI01D1J07	516	1236	98.64	41.18	GOAT_ENSBTAP00000004988 [mRNA] locus=scaffold230:3293526:3294761:+	0	509/516	98.64	1	516	617	1132
HN40NPI01BSX76	408	1236	74.51	24.6	GOAT_ENSBTAP00000004988 [mRNA] locus=scaffold230:3293526:3294761:+	1e-172	304/304	100	105	408	933	1236
HN40NPI01BDAN6	363	1236	99.72	29.29	GOAT_ENSBTAP00000004988 [mRNA] locus=scaffold230:3293526:3294761:+	0	362/363	99.72	1	363	770	1132
HQDJLS201BV3EA	447	1230	100	36.34	GOAT_ENSBTAP00000004992 [mRNA] locus=scaffold185:13088483:13090674:-	0	447/447	100	1	447	401	848
HN40NPI01ESFEK	465	1230	99.78	37.72	GOAT_ENSBTAP00000004992 [mRNA] locus=scaffold185:13088483:13090674:-	0	464/465	99.78	1	465	622	1089
HN40NPI01DRYSB	409	1230	99.76	33.17	GOAT_ENSBTAP00000004992 [mRNA] locus=scaffold185:13088483:13090674:-	0	408/409	99.76	1	409	622	1032
HN40NPI01DNP1Z	347	1230	100	28.21	GOAT_ENSBTAP00000004992 [mRNA] locus=scaffold185:13088483:13090674:-	0	347/347	100	1	347	705	1052
HN40NPI01BWG13	336	1230	99.7	27.24	GOAT_ENSBTAP00000004992 [mRNA] locus=scaffold185:13088483:13090674:-	0	335/336	99.7	1	336	725	1059
HQDJLS201DR0Q8	535	1290	17.94	7.44	GOAT_ENSBTAP00000005008 [mRNA] locus=scaffold1183:1381289:1447311:+	6e-48	96/96	100	1	96	1195	1290
isotig02852	547	1290	91.04	38.6	GOAT_ENSBTAP00000005008 [mRNA] locus=scaffold1183:1381289:1447311:+	0	498/499	99.8	1	499	456	953
HNTXQRY02HM9UD	691	2799	31.26	7.72	GOAT_ENSBTAP00000005013 [mRNA] locus=scaffold138:1806541:1857135:-	1e-119	216/216	100	140	355	2584	2799
HN40NPI01E2F5C	459	2799	98.04	16.08	GOAT_ENSBTAP00000005013 [mRNA] locus=scaffold138:1806541:1857135:-	0	450/453	99.34	1	453	2182	2637
HN40NPI01B4OR6	407	2799	100	14.54	GOAT_ENSBTAP00000005013 [mRNA] locus=scaffold138:1806541:1857135:-	0	407/407	100	1	407	2061	2467
isotig13939	532	276	51.88	100	GOAT_ENSBTAP00000005015 [mRNA] locus=scaffold138:1792542:1794612:-	1e-155	276/276	100	234	509	1	276
isotig05417	1272	2202	98.19	56.72	GOAT_ENSBTAP00000005018 [mRNA] locus=scaffold543:1734035:1758218:+	0	1249/1249	100	1	1249	948	2202
HNTXQRY02FZ0L0	428	2202	20.79	4.04	GOAT_ENSBTAP00000005018 [mRNA] locus=scaffold543:1734035:1758218:+	1e-26	89/95	93.68	334	428	1868	1959
isotig07123	1057	1482	64.43	45.95	GOAT_ENSBTAP00000005025 [mRNA] locus=scaffold263:47040:59055:+	0	681/684	99.56	374	1057	801	1482
HQDJLS201CXTIL	605	1482	20.33	8.3	GOAT_ENSBTAP00000005025 [mRNA] locus=scaffold263:47040:59055:+	5e-64	123/123	100	1	123	575	697
HN40NPI01DKHBN	464	1482	21.77	6.82	GOAT_ENSBTAP00000005025 [mRNA] locus=scaffold263:47040:59055:+	5e-51	101/101	100	25	125	575	675
HQDJLS201EECF2	528	795	100	66.42	GOAT_ENSBTAP00000005037 [mRNA] locus=scaffold618:2396614:2404591:+	0	528/528	100	1	528	81	609
HNTXQRY02HN3NX	321	795	96.57	38.99	GOAT_ENSBTAP00000005037 [mRNA] locus=scaffold618:2396614:2404591:+	1e-144	310/321	96.57	1	321	344	659
HN40NPI01D6TIT	339	795	100	42.64	GOAT_ENSBTAP00000005037 [mRNA] locus=scaffold618:2396614:2404591:+	0	339/339	100	1	339	393	732
HN40NPI01AR9MI	431	795	99.07	53.71	GOAT_ENSBTAP00000005037 [mRNA] locus=scaffold618:2396614:2404591:+	0	427/431	99.07	1	431	288	714
HQDJLS201CER82	372	1347	98.39	27.17	GOAT_ENSBTAP00000005039 [mRNA] locus=scaffold150:4706868:4711204:+	0	366/372	98.39	1	372	640	1006
HN40NPI01C67QN	402	1347	99.75	29.77	GOAT_ENSBTAP00000005039 [mRNA] locus=scaffold150:4706868:4711204:+	0	401/402	99.75	1	402	752	1152
HN40NPI01B3JPC	444	1347	99.55	32.81	GOAT_ENSBTAP00000005039 [mRNA] locus=scaffold150:4706868:4711204:+	0	442/444	99.55	1	444	651	1093
HN40NPI01CB9SY	276	1347	100	20.49	GOAT_ENSBTAP00000005039 [mRNA] locus=scaffold150:4706868:4711204:+	1e-155	276/276	100	1	276	672	947
HQDJLS201C0FAO	690	924	98.99	73.92	GOAT_ENSBTAP00000005072 [mRNA] locus=scaffold359:1868897:1901616:-	0	683/690	98.99	1	690	206	909
isotig09856	813	2976	32.72	8.94	GOAT_ENSBTAP00000005074 [mRNA] locus=scaffold290:1377127:1405781:-	1e-149	266/266	100	1	266	2711	2976
HQDJLS201C1HYK	603	2976	99.34	20.13	GOAT_ENSBTAP00000005074 [mRNA] locus=scaffold290:1377127:1405781:-	0	599/603	99.34	1	603	857	1459
HQDJLS201BDD32	422	1731	83.41	20.45	GOAT_ENSBTAP00000005079 [mRNA] locus=scaffold1146:1405116:1451752:+	1e-114	352/352	100	71	422	6	452
HQDJLS201D3YRX	574	1245	24.04	11.08	GOAT_ENSBTAP00000005101 [mRNA] locus=scaffold185:2116871:2126318:-	5e-73	138/138	100	437	574	1	138
isotig12059	669	2382	100	28.09	GOAT_ENSBTAP00000005119 [mRNA] locus=scaffold8218:8945:23320:-	0	669/669	100	1	669	929	1597
HQDJLS201CHGP2	103	2382	92.23	3.99	GOAT_ENSBTAP00000005119 [mRNA] locus=scaffold8218:8945:23320:-	4e-48	95/95	100	1	95	1859	1953
HN40NPI01EUHI8	453	2382	100	19.02	GOAT_ENSBTAP00000005119 [mRNA] locus=scaffold8218:8945:23320:-	0	453/453	100	1	453	1708	2177
HN40NPI01BLKKZ	447	2382	99.78	18.72	GOAT_ENSBTAP00000005119 [mRNA] locus=scaffold8218:8945:23320:-	0	446/447	99.78	1	447	1715	2177
isotig13543	564	1275	63.12	27.92	GOAT_ENSBTAP00000005132 [mRNA] locus=scaffold1410:6045:72511:+	0	356/356	100	10	365	1	356
HQDJLS201DXME0	493	927	86.82	46.17	GOAT_ENSBTAP00000005137 [mRNA] locus=scaffold1410:10918:18188:-	0	428/433	98.85	1	433	5	438
HQDJLS201D92Q9	512	927	85.55	47.25	GOAT_ENSBTAP00000005137 [mRNA] locus=scaffold1410:10918:18188:-	0	438/438	100	1	438	1	438
HQDJLS201B3J0A	588	927	97.45	61.81	GOAT_ENSBTAP00000005137 [mRNA] locus=scaffold1410:10918:18188:-	0	573/573	100	1	573	353	927
HQDJLS201B17MG	355	948	71.83	26.9	GOAT_ENSBTAP00000005147 [mRNA] locus=scaffold1410:81635:87318:+	1e-128	255/257	99.22	97	353	691	948
isotig14868	354	1209	16.38	4.8	GOAT_ENSBTAP00000005160 [mRNA] locus=scaffold109:854230:918116:+	2e-25	58/58	100	244	301	61	118
HQDJLS201EITAG	526	951	98.48	54.47	GOAT_ENSBTAP00000005164 [mRNA] locus=scaffold512:3385882:3389766:-	0	518/520	99.62	1	520	372	893
HQDJLS201AIKQP	456	951	100	47.95	GOAT_ENSBTAP00000005164 [mRNA] locus=scaffold512:3385882:3389766:-	0	456/456	100	1	456	372	829
HNTXQRY02GTWRO	520	1980	99.04	26.01	GOAT_ENSBTAP00000005165 [mRNA] locus=scaffold352:277684:347019:-	0	515/520	99.04	1	520	943	1460
HNTXQRY02GOVVW	434	1980	40.32	8.84	GOAT_ENSBTAP00000005165 [mRNA] locus=scaffold352:277684:347019:-	8e-87	175/176	99.43	259	434	1805	1980
isotig12158	662	1122	100	59	GOAT_ENSBTAP00000005171 [mRNA] locus=scaffold1098:340249:341370:+	0	662/662	100	1	662	256	917
isotig05172	1313	816	62.07	99.88	GOAT_ENSBTAP00000005174 [mRNA] locus=scaffold1463:543733:550932:-	0	815/816	99.88	487	1302	1	816
HQDJLS201DP1J3	408	750	85.78	46.67	GOAT_ENSBTAP00000005179 [mRNA] locus=scaffold1098:345298:362560:-	0	350/350	100	1	350	401	750
[truncated: 33,552 more rows]
