# Supplementary material for: Characterization of Liaoning Cashmere Goat Transcriptome: Sequencing, De Novo Assembly, Functional Annotation and Comparative Analysis
Source: PLoS One. 2013 Oct 9;8(10):e77062. doi: 10.1371/journal.pone.0077062 (PMC3793953; doi:10.1371/journal.pone.0077062)
Supplement: Table S6 — The result of non-matched unigenes compared with cattle and human reference genes. (XLSX) [file pone.0077062.s006.xlsx]

## Sheet: cattle
The result of non-matched unigenes compared with cattle reference genes
Unigenes	Query Length	Sbjct Length	Query Alignment	Sbjct Alignment	Annotation	E Value	Identity	Identity_Rate	QueryStart	QueryEnd	SubjectStart	SubjectEnd
HNTXQRY02HSFWK	231	2471	93.07	8.7	gi|116004120|ref|NM_001076949.1| Bos taurus septin 3 (SEPT3), mRNA	1e-85	215/231	93.07	1	231	1216	1440
HQDJLS201ANYAD	576	2471	94.97	22.14	gi|116004120|ref|NM_001076949.1| Bos taurus septin 3 (SEPT3), mRNA	0	547/576	94.97	1	576	1474	2052
HQDJLS201DEHKH	542	2111	13.84	3.55	gi|115496777|ref|NM_001076371.1| Bos taurus septin 5 (SEPT5), mRNA	2e-31	75/77	97.4	1	77	715	791
isotig06331	1152	2111	83.77	45.71	gi|115496777|ref|NM_001076371.1| Bos taurus septin 5 (SEPT5), mRNA	0	965/1033	93.42	120	1152	780	1816
HNTXQRY02G270D	448	2573	88.17	15.55	gi|47564097|ref|NM_001001168.1| Bos taurus septin 7 (SEPT7), mRNA	1e-141	395/396	99.75	53	448	1568	2250
HNTXQRY02HM8GZ	448	2573	88.17	15.55	gi|47564097|ref|NM_001001168.1| Bos taurus septin 7 (SEPT7), mRNA	1e-136	395/396	99.75	53	448	1568	2250
isotig06939	1077	2749	5.94	2.33	gi|358417600|ref|XM_001790113.3| PREDICTED: Bos taurus septin 9, transcript variant 1 (SEPT9), mRNA	1e-24	64/66	96.97	1012	1077	2684	2749
isotig10710	762	2443	26.25	8.19	gi|114051390|ref|NM_001046176.1| Bos taurus septin 10 (SEPT10), mRNA	5e-88	200/207	96.62	555	761	2194	2399
HQDJLS201BS3IS	571	2298	59.19	14.71	gi|359079975|ref|XM_003587865.1| PREDICTED: Bos taurus APOBEC1 complementation factor (A1CF), mRNA	1e-158	338/351	96.3	7	357	1947	2297
HN40NPI01B65T4	317	3124	25.87	2.62	gi|255652974|ref|NM_001163929.1| Bos taurus acetoacetyl-CoA synthetase (AACS), mRNA	3e-32	82/86	95.35	228	313	3039	3124
isotig09798	830	3124	91.93	24.42	gi|255652974|ref|NM_001163929.1| Bos taurus acetoacetyl-CoA synthetase (AACS), mRNA	0	763/811	94.08	20	830	2204	3036
HN40NPI01A3XLU	172	1604	50	5.36	gi|149643036|ref|NM_001098896.1| Bos taurus alpha- and gamma-adaptin binding protein (AAGAB), mRNA	7e-22	86/92	93.48	67	158	1487	1574
HN40NPI01AGA32	339	1604	95.58	20.2	gi|149643036|ref|NM_001098896.1| Bos taurus alpha- and gamma-adaptin binding protein (AAGAB), mRNA	1e-157	324/339	95.58	1	339	930	1268
HN40NPI01B6B39	339	1604	95.58	20.2	gi|149643036|ref|NM_001098896.1| Bos taurus alpha- and gamma-adaptin binding protein (AAGAB), mRNA	1e-157	324/339	95.58	1	339	930	1268
HQDJLS201DCZRR	486	1604	36.83	11.16	gi|149643036|ref|NM_001098896.1| Bos taurus alpha- and gamma-adaptin binding protein (AAGAB), mRNA	2e-77	179/189	94.71	1	189	1402	1588
HN40NPI01DZCVW	405	4367	92.35	8.56	gi|330417902|ref|NM_001206477.1| Bos taurus aminoadipate-semialdehyde dehydrogenase-phosphopantetheinyl transferase (AASDHPPT), mRNA	1e-147	374/401	93.27	2	402	3530	3935
HNTXQRY02JPFRV	422	4367	92.42	8.93	gi|330417902|ref|NM_001206477.1| Bos taurus aminoadipate-semialdehyde dehydrogenase-phosphopantetheinyl transferase (AASDHPPT), mRNA	1e-153	390/422	92.42	1	422	1251	1666
HQDJLS201B7L0D	184	4367	40.22	1.69	gi|330417902|ref|NM_001206477.1| Bos taurus aminoadipate-semialdehyde dehydrogenase-phosphopantetheinyl transferase (AASDHPPT), mRNA	5e-26	74/79	93.67	1	79	3809	3887
isotig14858	365	5517	93.7	6.2	gi|358417583|ref|XM_588863.5| PREDICTED: Bos taurus apoptosis-associated tyrosine kinase (AATK), mRNA	1e-163	342/357	95.8	1	357	4786	5143
isotig08621	925	5595	92.86	15.35	gi|332309185|ref|NM_001206860.1| Bos taurus c-abl oncogene 1, non-receptor tyrosine kinase (ABL1), mRNA	0	859/925	92.86	1	925	4665	5589
HN40NPI01DPLTL	253	7311	94.47	3.27	gi|358419191|ref|XM_866358.5| PREDICTED: Bos taurus actin binding LIM protein 1, transcript variant 2 (ABLIM1), mRNA	4e-95	239/251	95.22	2	252	4806	5062
HN40NPI01ET8MR	258	7311	94.19	3.32	gi|358419191|ref|XM_866358.5| PREDICTED: Bos taurus actin binding LIM protein 1, transcript variant 2 (ABLIM1), mRNA	2e-91	243/257	94.55	2	258	4801	5062
isotig03224	2163	7311	95.7	28.31	gi|358419191|ref|XM_866358.5| PREDICTED: Bos taurus actin binding LIM protein 1, transcript variant 2 (ABLIM1), mRNA	0	2070/2163	95.7	1	2163	5081	7254
HNTXQRY02IHQQX	405	5404	92.84	6.96	gi|261490685|ref|NM_001046204.2| Bos taurus active BCR-related gene (ABR), mRNA	1e-128	376/401	93.77	5	405	3505	3921
HNTXQRY02IJYIC	157	5404	61.78	1.79	gi|261490685|ref|NM_001046204.2| Bos taurus active BCR-related gene (ABR), mRNA	2e-34	97/105	92.38	50	154	3518	3617
HNTXQRY02JVPT5	158	5404	61.39	1.79	gi|261490685|ref|NM_001046204.2| Bos taurus active BCR-related gene (ABR), mRNA	3e-30	97/106	91.51	50	155	3518	3617
HQDJLS201A69YR	378	5404	78.57	5.5	gi|261490685|ref|NM_001046204.2| Bos taurus active BCR-related gene (ABR), mRNA	1e-118	297/310	95.81	1	310	2899	3215
HQDJLS201CEJMV	109	5404	92.66	1.87	gi|261490685|ref|NM_001046204.2| Bos taurus active BCR-related gene (ABR), mRNA	8e-30	101/109	92.66	1	109	2966	3071
HQDJLS201CLO5T	189	5404	88.89	3.11	gi|261490685|ref|NM_001046204.2| Bos taurus active BCR-related gene (ABR), mRNA	3e-80	168/174	96.55	1	174	2898	3071
HQDJLS201E2NML	340	5404	89.71	5.64	gi|261490685|ref|NM_001046204.2| Bos taurus active BCR-related gene (ABR), mRNA	1e-142	305/318	95.91	1	318	2898	3215
isotig05560	1253	5404	89.39	20.69	gi|261490685|ref|NM_001046204.2| Bos taurus active BCR-related gene (ABR), mRNA	0	1120/1196	93.65	14	1232	4197	5378
HNTXQRY02FJWBW	200	2150	77.5	7.21	gi|115495582|ref|NM_001076152.1| Bos taurus activator of basal transcription 1 (ABT1), mRNA	4e-64	155/161	96.27	1	161	1972	2134
HNTXQRY02FROTK	403	2150	38.46	7.21	gi|115495582|ref|NM_001076152.1| Bos taurus activator of basal transcription 1 (ABT1), mRNA	8e-64	155/161	96.27	1	161	1972	2134
HNTXQRY02GVR0A	415	2150	37.35	7.21	gi|115495582|ref|NM_001076152.1| Bos taurus activator of basal transcription 1 (ABT1), mRNA	8e-64	155/161	96.27	1	161	1972	2134
HNTXQRY02H4S2D	415	2150	37.35	7.21	gi|115495582|ref|NM_001076152.1| Bos taurus activator of basal transcription 1 (ABT1), mRNA	8e-64	155/161	96.27	1	161	1972	2134
HNTXQRY02HZ9UP	545	2150	94.68	24	gi|115495582|ref|NM_001076152.1| Bos taurus activator of basal transcription 1 (ABT1), mRNA	0	516/538	95.91	1	538	844	1380
HN40NPI01E79B3	434	8930	91.01	4.42	gi|329112496|ref|NM_001205333.1| Bos taurus acetyl-CoA carboxylase beta (ACACB), mRNA	1e-147	395/434	91.01	1	434	8478	8914
isotig07270	1043	3514	85.23	25.3	gi|115497349|ref|NM_001075893.1| Bos taurus acyl-CoA dehydrogenase family, member 11 (ACAD11), mRNA	0	889/934	95.18	1	934	2450	3380
HN40NPI01CZM2G	371	1732	32.61	6.99	gi|115495620|ref|NM_001075551.1| Bos taurus acyl-CoA dehydrogenase family, member 8 (ACAD8), nuclear gene encoding mitochondrial protein, mRNA	9e-45	121/128	94.53	244	371	1568	1697
HN40NPI01E0H8A	495	1732	33.54	9.58	gi|115495620|ref|NM_001075551.1| Bos taurus acyl-CoA dehydrogenase family, member 8 (ACAD8), nuclear gene encoding mitochondrial protein, mRNA	9e-24	166/189	87.83	29	217	1347	1547
HN40NPI01ESV3E	386	1732	35.23	7.85	gi|115495620|ref|NM_001075551.1| Bos taurus acyl-CoA dehydrogenase family, member 8 (ACAD8), nuclear gene encoding mitochondrial protein, mRNA	2e-49	136/143	95.1	244	386	1552	1697
HQDJLS201A6FVD	544	1732	51.65	16.22	gi|115495620|ref|NM_001075551.1| Bos taurus acyl-CoA dehydrogenase family, member 8 (ACAD8), nuclear gene encoding mitochondrial protein, mRNA	5e-78	281/315	89.21	218	532	1346	1663
HQDJLS201B3KQU	577	1732	47.66	15.88	gi|115495620|ref|NM_001075551.1| Bos taurus acyl-CoA dehydrogenase family, member 8 (ACAD8), nuclear gene encoding mitochondrial protein, mRNA	2e-74	275/310	88.71	268	577	1346	1656
HQDJLS201BXQ9U	511	1732	51.86	15.3	gi|115495620|ref|NM_001075551.1| Bos taurus acyl-CoA dehydrogenase family, member 8 (ACAD8), nuclear gene encoding mitochondrial protein, mRNA	4e-26	265/318	83.33	10	327	1347	1660
HQDJLS201CDVKN	473	1732	35.1	9.58	gi|115495620|ref|NM_001075551.1| Bos taurus acyl-CoA dehydrogenase family, member 8 (ACAD8), nuclear gene encoding mitochondrial protein, mRNA	9e-24	166/189	87.83	258	446	1347	1547
HQDJLS201DD43R	604	1732	45.2	15.76	gi|115495620|ref|NM_001075551.1| Bos taurus acyl-CoA dehydrogenase family, member 8 (ACAD8), nuclear gene encoding mitochondrial protein, mRNA	7e-56	273/313	87.22	287	599	1347	1662
HQDJLS201DDVIQ	504	1732	52.58	15.3	gi|115495620|ref|NM_001075551.1| Bos taurus acyl-CoA dehydrogenase family, member 8 (ACAD8), nuclear gene encoding mitochondrial protein, mRNA	4e-26	265/318	83.33	10	327	1347	1660
HQDJLS201DM9LC	630	1732	27.46	9.99	gi|115495620|ref|NM_001075551.1| Bos taurus acyl-CoA dehydrogenase family, member 8 (ACAD8), nuclear gene encoding mitochondrial protein, mRNA	8e-31	173/201	86.07	40	240	1345	1544
isotig14669	431	4005	94.43	10.16	gi|139949089|ref|NM_001083687.1| Bos taurus ArfGAP with coiled-coil, ankyrin repeat and PH domains 3 (ACAP3), mRNA	0	407/418	97.37	14	431	3291	3705
HQDJLS201EQAAK	546	3898	92.31	12.93	gi|300794331|ref|NM_001191183.1| Bos taurus acyl-CoA binding domain containing 3 (ACBD3), mRNA	0	504/546	92.31	1	546	2088	2611
isotig11081	736	3898	94.43	17.83	gi|300794331|ref|NM_001191183.1| Bos taurus acyl-CoA binding domain containing 3 (ACBD3), mRNA	0	695/736	94.43	1	736	2653	3384
HN40NPI01EDGYO	148	1736	87.16	7.43	gi|114051094|ref|NM_001046214.1| Bos taurus acyl-CoA binding domain containing 4 (ACBD4), mRNA	1e-35	129/142	90.85	1	142	1325	1461
HN40NPI01A0N4R	332	2438	40.96	5.58	gi|157074025|ref|NM_001103254.1| Bos taurus alkaline ceramidase 1 (ACER1), mRNA	2e-24	136/158	86.08	93	250	1116	1277
HN40NPI01DUDXP	332	2438	40.96	5.58	gi|157074025|ref|NM_001103254.1| Bos taurus alkaline ceramidase 1 (ACER1), mRNA	2e-24	136/158	86.08	93	250	1116	1277
HNTXQRY02IS6T1	136	2438	78.68	4.39	gi|157074025|ref|NM_001103254.1| Bos taurus alkaline ceramidase 1 (ACER1), mRNA	4e-35	107/118	90.68	19	136	1067	1184
HNTXQRY02IHKOU	517	2159	12.38	2.96	gi|156121214|ref|NM_001102285.1| Bos taurus alkaline ceramidase 3 (ACER3), mRNA	2e-28	64/64	100	258	321	448	511
isotig09974	818	2159	96.33	36.5	gi|156121214|ref|NM_001102285.1| Bos taurus alkaline ceramidase 3 (ACER3), mRNA	0	788/818	96.33	1	818	1291	2111
HN40NPI01E6YBW	462	2458	25.76	4.84	gi|358413988|ref|XM_003582667.1| PREDICTED: Bos taurus apoptotic chromatin condensation inducer 1, transcript variant 4 (ACIN1), mRNA	2e-61	119/119	100	15	133	1	119
HNTXQRY02GNUHR	130	2628	89.23	4.41	gi|157074067|ref|NM_001103275.1| Bos taurus acyl-CoA thioesterase 11 (ACOT11), mRNA	3e-23	116/126	92.06	4	129	1954	2089
HNTXQRY02I1RPP	173	2628	86.71	5.71	gi|157074067|ref|NM_001103275.1| Bos taurus acyl-CoA thioesterase 11 (ACOT11), mRNA	3e-27	150/169	88.76	4	172	1911	2089
HNTXQRY02ID13L	135	2628	85.93	4.41	gi|157074067|ref|NM_001103275.1| Bos taurus acyl-CoA thioesterase 11 (ACOT11), mRNA	4e-23	116/126	92.06	4	129	1954	2089
HNTXQRY02IZA77	189	2628	86.77	6.24	gi|157074067|ref|NM_001103275.1| Bos taurus acyl-CoA thioesterase 11 (ACOT11), mRNA	6e-35	164/182	90.11	4	185	1899	2089
HNTXQRY02JAYF3	135	2628	85.93	4.41	gi|157074067|ref|NM_001103275.1| Bos taurus acyl-CoA thioesterase 11 (ACOT11), mRNA	4e-23	116/126	92.06	4	129	1954	2089
HNTXQRY02JKOXB	544	2628	19.12	3.96	gi|157074067|ref|NM_001103275.1| Bos taurus acyl-CoA thioesterase 11 (ACOT11), mRNA	2e-25	104/115	90.43	429	543	2457	2568
HNTXQRY02JR4HK	139	2628	83.45	4.41	gi|157074067|ref|NM_001103275.1| Bos taurus acyl-CoA thioesterase 11 (ACOT11), mRNA	4e-23	116/126	92.06	4	129	1954	2089
HQDJLS201BXIM5	453	2628	38.63	6.66	gi|157074067|ref|NM_001103275.1| Bos taurus acyl-CoA thioesterase 11 (ACOT11), mRNA	6e-31	175/206	84.95	1	206	1878	2084
HQDJLS201C43N8	523	2628	50.1	9.97	gi|157074067|ref|NM_001103275.1| Bos taurus acyl-CoA thioesterase 11 (ACOT11), mRNA	2e-31	262/321	81.62	190	510	2156	2479
HQDJLS201CKBT9	428	2628	18.69	3.04	gi|157074067|ref|NM_001103275.1| Bos taurus acyl-CoA thioesterase 11 (ACOT11), mRNA	5e-22	80/89	89.89	340	428	2501	2589
HQDJLS201CQSMP	272	2628	68.01	7.04	gi|157074067|ref|NM_001103275.1| Bos taurus acyl-CoA thioesterase 11 (ACOT11), mRNA	5e-30	185/215	86.05	56	270	1868	2079
HQDJLS201D4BK0	453	2628	38.63	6.66	gi|157074067|ref|NM_001103275.1| Bos taurus acyl-CoA thioesterase 11 (ACOT11), mRNA	6e-31	175/206	84.95	1	206	1878	2084
HQDJLS201DIX0G	251	2628	49	4.68	gi|157074067|ref|NM_001103275.1| Bos taurus acyl-CoA thioesterase 11 (ACOT11), mRNA	3e-31	123/139	88.49	113	251	2449	2588
HQDJLS201EGBCX	446	2628	39.24	6.66	gi|157074067|ref|NM_001103275.1| Bos taurus acyl-CoA thioesterase 11 (ACOT11), mRNA	6e-31	175/206	84.95	1	206	1878	2084
HQDJLS201A3KQ4	101	1950	75.25	3.9	gi|156120338|ref|NM_001101845.1| Bos taurus acyl-CoA thioesterase 13 (ACOT13), mRNA	4e-25	76/82	92.68	17	98	1487	1564
isotig00892	1412	1950	90.23	64.15	gi|156120338|ref|NM_001101845.1| Bos taurus acyl-CoA thioesterase 13 (ACOT13), mRNA	0	1274/1381	92.25	4	1412	352	1712
HN40NPI01AHSH8	359	2826	94.15	11.96	gi|157073993|ref|NM_001103236.1| Bos taurus acyl-CoA oxidase 3, pristanoyl (ACOX3), mRNA	1e-135	338/358	94.41	2	359	2366	2738
HQDJLS201AI22M	467	1361	91.65	31.45	gi|359081876|ref|XM_002700039.2| PREDICTED: Bos taurus acidic repeat containing (ACRC), mRNA	1e-174	428/462	92.64	6	467	848	1301
HN40NPI01CQ65F	337	2758	86.65	10.59	gi|66792881|ref|NM_001024548.1| Bos taurus acyl-CoA synthetase bubblegum family member 1 (ACSBG1), mRNA	2e-82	292/336	86.9	2	337	2179	2498
isotig06887	1080	3690	95.83	28.05	gi|115497269|ref|NM_001076085.1| Bos taurus acyl-CoA synthetase long-chain family member 1 (ACSL1), mRNA	0	1035/1078	96.01	1	1078	2372	3455
isotig03086	2454	2751	8.52	7.6	gi|358419887|ref|XM_865924.4| PREDICTED: Bos taurus acyl-CoA synthetase long-chain family member 4, transcript variant 3 (ACSL4), mRNA	1e-103	209/215	97.21	1	215	2533	2747
isotig03519	1857	3262	49.76	28.33	gi|156120920|ref|NM_001102137.1| Bos taurus acyl-CoA synthetase short-chain family member 3 (ACSS3), mRNA	0	924/977	94.58	1	977	2264	3258
HNTXQRY02HRAXO	312	1948	20.19	3.23	gi|75832053|ref|NM_173979.3| Bos taurus actin, beta (ACTB), mRNA	4e-22	63/64	98.44	1	64	1699	1763
HNTXQRY02IOTVY	460	1948	95.22	22.48	gi|75832053|ref|NM_173979.3| Bos taurus actin, beta (ACTB), mRNA	1e-173	438/460	95.22	1	460	1242	1707
HNTXQRY02F72A5	135	2032	90.37	6	gi|75812931|ref|NM_001033618.1| Bos taurus actin, gamma 1 (ACTG1), mRNA	7e-40	122/132	92.42	1	132	1302	1432
HNTXQRY02G8OCZ	136	2032	90.44	6.05	gi|75812931|ref|NM_001033618.1| Bos taurus actin, gamma 1 (ACTG1), mRNA	1e-44	123/133	92.48	1	133	1302	1432
HNTXQRY02H9PI5	136	2032	90.44	6.05	gi|75812931|ref|NM_001033618.1| Bos taurus actin, gamma 1 (ACTG1), mRNA	1e-44	123/133	92.48	1	133	1302	1432
HNTXQRY02HO3E1	134	2032	89.55	5.91	gi|75812931|ref|NM_001033618.1| Bos taurus actin, gamma 1 (ACTG1), mRNA	1e-35	120/131	91.6	1	131	1302	1432
HNTXQRY02HQHO0	132	2032	92.42	6	gi|75812931|ref|NM_001033618.1| Bos taurus actin, gamma 1 (ACTG1), mRNA	7e-40	122/132	92.42	1	132	1302	1432
HNTXQRY02II8FD	135	2032	90.37	6	gi|75812931|ref|NM_001033618.1| Bos taurus actin, gamma 1 (ACTG1), mRNA	7e-40	122/132	92.42	1	132	1302	1432
HNTXQRY02IU5SQ	133	2032	87.97	5.76	gi|75812931|ref|NM_001033618.1| Bos taurus actin, gamma 1 (ACTG1), mRNA	6e-34	117/128	91.41	3	130	1305	1432
HNTXQRY02JU5KX	132	2032	92.42	6	gi|75812931|ref|NM_001033618.1| Bos taurus actin, gamma 1 (ACTG1), mRNA	7e-40	122/132	92.42	1	132	1302	1432
HQDJLS201A8CQ2	189	1810	96.83	10.11	gi|157279978|ref|NM_001105035.1| Bos taurus actin-like 6A (ACTL6A), mRNA	5e-94	183/184	99.46	6	189	1558	1742
HQDJLS201AJ4P6	356	1810	98.6	19.39	gi|157279978|ref|NM_001105035.1| Bos taurus actin-like 6A (ACTL6A), mRNA	0	351/356	98.6	1	356	1426	1780
HQDJLS201C6BMS	355	1810	98.87	19.39	gi|157279978|ref|NM_001105035.1| Bos taurus actin-like 6A (ACTL6A), mRNA	0	351/355	98.87	1	355	1426	1780
HQDJLS201CXSVF	245	1810	97.96	13.26	gi|157279978|ref|NM_001105035.1| Bos taurus actin-like 6A (ACTL6A), mRNA	1e-125	240/245	97.96	1	245	1357	1601
HQDJLS201BC7LR	269	3110	53.53	4.63	gi|148238039|ref|NM_001098052.1| Bos taurus actinin, alpha 4 (ACTN4), mRNA	7e-51	144/154	93.51	116	269	2943	3097
isotig12147	665	2808	98.95	23.43	gi|125991743|ref|NM_176663.3| Bos taurus activin A receptor, type I (ACVR1), mRNA	0	658/663	99.25	3	665	2119	2781
HQDJLS201CULVA	424	2780	41.98	6.4	gi|358412156|ref|XM_586402.6| PREDICTED: Bos taurus activin A receptor, type IB (ACVR1B), mRNA	1e-68	178/192	92.71	1	192	2591	2777
HNTXQRY02GZOPF	514	4428	98.64	11.45	gi|147899459|ref|NM_174227.3| Bos taurus activin A receptor, type IIA (ACVR2A), mRNA	0	507/514	98.64	1	514	2125	2639
HQDJLS201AEYR6	575	4428	97.91	12.71	gi|147899459|ref|NM_174227.3| Bos taurus activin A receptor, type IIA (ACVR2A), mRNA	0	563/575	97.91	1	575	2034	2611
isotig04346	1497	4428	19.1	6.46	gi|147899459|ref|NM_174227.3| Bos taurus activin A receptor, type IIA (ACVR2A), mRNA	1e-144	286/290	98.62	1208	1497	4109	4403
isotig11335	718	889	90.11	72.78	gi|164414723|ref|NM_001113230.1| Bos taurus acylphosphatase 2, muscle type (ACYP2), mRNA	0	647/662	97.73	1	662	1	665
HQDJLS201BA6N0	116	1402	68.1	5.63	gi|31343335|ref|NM_173887.2| Bos taurus adenosine deaminase (ADA), mRNA	5e-25	79/85	92.94	1	85	1308	1391
HNTXQRY02J04WQ	408	1593	76.23	19.52	gi|115497611|ref|NM_001075577.1| Bos taurus adenosine deaminase-like (ADAL), mRNA	1e-133	311/331	93.96	43	373	1242	1569
HN40NPI01BVRS8	292	4212	24.32	1.69	gi|358414547|ref|XM_595713.5| PREDICTED: Bos taurus ADAM metallopeptidase domain 17, transcript variant 1 (ADAM17), mRNA	5e-24	71/76	93.42	1	76	3301	3376
isotig07492	1019	4212	95.68	23.15	gi|358414547|ref|XM_595713.5| PREDICTED: Bos taurus ADAM metallopeptidase domain 17, transcript variant 1 (ADAM17), mRNA	0	975/1015	96.06	1	1019	2920	4019
isotig09162	877	6262	96.35	13.49	gi|162287249|ref|NM_001075475.2| Bos taurus ADAM metallopeptidase domain 19 (ADAM19), mRNA	0	845/874	96.68	2	875	5120	6015
HN40NPI01AULKN	192	4331	75	3.32	gi|134085966|ref|NM_001083458.1| Bos taurus ADAM metallopeptidase domain 23 (ADAM23), mRNA	1e-70	144/145	99.31	5	149	2983	3128
HN40NPI01B5SRV	380	4331	98.42	8.64	gi|134085966|ref|NM_001083458.1| Bos taurus ADAM metallopeptidase domain 23 (ADAM23), mRNA	0	374/380	98.42	1	380	2860	3242
HN40NPI01BREO3	394	6050	93.65	6.1	gi|358415042|ref|XM_601929.6| PREDICTED: Bos taurus ADAM metallopeptidase domain 33 (ADAM33), mRNA	1e-167	369/391	94.37	4	394	5243	5634
HN40NPI01DKH9X	477	6050	43.61	3.44	gi|358415042|ref|XM_601929.6| PREDICTED: Bos taurus ADAM metallopeptidase domain 33 (ADAM33), mRNA	2e-31	208/250	83.2	1	250	3558	3811
HN40NPI01DRGDT	394	6050	33.5	2.18	gi|358415042|ref|XM_601929.6| PREDICTED: Bos taurus ADAM metallopeptidase domain 33 (ADAM33), mRNA	3e-26	132/155	85.16	6	160	3761	3913
HN40NPI01E7GLY	454	6050	67.4	5.06	gi|358415042|ref|XM_601929.6| PREDICTED: Bos taurus ADAM metallopeptidase domain 33 (ADAM33), mRNA	2e-70	306/357	85.71	98	454	3557	3914
HQDJLS201BEPVV	633	6050	21.48	2.25	gi|358415042|ref|XM_601929.6| PREDICTED: Bos taurus ADAM metallopeptidase domain 33 (ADAM33), mRNA	1e-35	136/156	87.18	206	361	3711	3866
HQDJLS201C1047	596	6050	93.79	9.24	gi|358415042|ref|XM_601929.6| PREDICTED: Bos taurus ADAM metallopeptidase domain 33 (ADAM33), mRNA	0	559/593	94.27	4	596	4839	5433
HQDJLS201CKNTR	572	3717	83.39	12.83	gi|358419285|ref|XM_597877.5| PREDICTED: Bos taurus ADAM metallopeptidase domain 8 (ADAM8), mRNA	0	477/504	94.64	19	522	3147	3659
HQDJLS201BGQLC	339	4044	17.7	1.48	gi|328751691|ref|NM_001192818.2| Bos taurus ADAM metallopeptidase domain 9 (ADAM9), mRNA	3e-26	60/60	100	263	322	3985	4044
isotig09104	884	4044	96.72	21.14	gi|328751691|ref|NM_001192818.2| Bos taurus ADAM metallopeptidase domain 9 (ADAM9), mRNA	0	855/884	96.72	1	884	3009	3895
HQDJLS201AUIKZ	628	4824	22.29	2.9	gi|300797549|ref|NM_001192609.1| Bos taurus ADAM metallopeptidase with thrombospondin type 1 motif, 12 (ADAMTS12), mRNA	5e-63	140/146	95.89	373	518	4341	4486
HQDJLS201BN12H	634	4824	21.92	2.88	gi|300797549|ref|NM_001192609.1| Bos taurus ADAM metallopeptidase with thrombospondin type 1 motif, 12 (ADAMTS12), mRNA	7e-50	139/148	93.92	113	260	4341	4485
HQDJLS201CK0CA	432	3720	92.13	10.7	gi|31982398|ref|NM_181667.1| Bos taurus ADAM metallopeptidase with thrombospondin type 1 motif, 4 (ADAMTS4), mRNA	1e-129	398/428	92.99	1	428	2826	3236
HQDJLS201D608V	441	3720	92.06	10.91	gi|31982398|ref|NM_181667.1| Bos taurus ADAM metallopeptidase with thrombospondin type 1 motif, 4 (ADAMTS4), mRNA	0	406/418	97.13	1	418	2977	3396
isotig09698	838	6713	24.58	3.07	gi|330864762|ref|NM_001206573.1| Bos taurus ADAM metallopeptidase with thrombospondin type 1 motif, 9 (ADAMTS9), mRNA	1e-91	206/214	96.26	613	826	6503	6713
HN40NPI01EEJKV	344	3343	78.49	8.08	gi|329664109|ref|NM_001205934.1| Bos taurus ADAMTS-like 2 (ADAMTSL2), mRNA	1e-111	270/290	93.1	7	296	2744	3031
HN40NPI01ET4LH	407	1649	70.76	17.47	gi|300796176|ref|NM_001192798.1| Bos taurus ArfGAP with dual PH domains 2 (ADAP2), mRNA	1e-117	288/310	92.9	1	310	1340	1649
HN40NPI01CRP8X	408	5978	90.69	6.19	gi|358411286|ref|XM_581374.6| PREDICTED: Bos taurus adenosine deaminase, RNA-specific (ADAR), mRNA	1e-145	370/400	92.5	1	400	4707	5109
HN40NPI01CT5ZG	444	5978	91.67	6.81	gi|358411286|ref|XM_581374.6| PREDICTED: Bos taurus adenosine deaminase, RNA-specific (ADAR), mRNA	1e-146	407/444	91.67	1	444	4661	5109
HN40NPI01DTXON	230	5978	86.96	3.35	gi|358411286|ref|XM_581374.6| PREDICTED: Bos taurus adenosine deaminase, RNA-specific (ADAR), mRNA	4e-55	200/217	92.17	14	230	4832	5046
HQDJLS201B3BY2	124	5978	48.39	1	gi|358411286|ref|XM_581374.6| PREDICTED: Bos taurus adenosine deaminase, RNA-specific (ADAR), mRNA	3e-23	60/62	96.77	1	62	5802	5863
HQDJLS201B3CVN	574	5978	94.25	9.05	gi|358411286|ref|XM_581374.6| PREDICTED: Bos taurus adenosine deaminase, RNA-specific (ADAR), mRNA	0	541/574	94.25	1	574	4446	5025
HQDJLS201BJI65	459	5978	93.46	7.18	gi|358411286|ref|XM_581374.6| PREDICTED: Bos taurus adenosine deaminase, RNA-specific (ADAR), mRNA	1e-176	429/459	93.46	1	459	4561	5023
isotig13653	553	5978	88.61	8.2	gi|358411286|ref|XM_581374.6| PREDICTED: Bos taurus adenosine deaminase, RNA-specific (ADAR), mRNA	1e-145	490/553	88.61	1	553	5132	5659
HQDJLS201A24CH	606	3563	23.6	4.01	gi|149642890|ref|NM_001099208.1| Bos taurus adenylate cyclase 4 (ADCY4), mRNA	1e-60	143/149	95.97	453	601	3363	3512
HQDJLS201CC31C	617	3563	24.47	4.24	gi|149642890|ref|NM_001099208.1| Bos taurus adenylate cyclase 4 (ADCY4), mRNA	8e-68	151/158	95.57	453	610	3355	3512
HN40NPI01B6OXI	354	4499	94.35	7.42	gi|300796958|ref|NM_001192069.1| Bos taurus adenylate cyclase 5 (ADCY5), mRNA	1e-167	334/343	97.38	1	343	4047	4389
HQDJLS201EUP8Y	277	5850	94.95	4.5	gi|219805075|ref|NM_001143877.1| Bos taurus adenylate cyclase 6 (ADCY6), mRNA	1e-123	263/274	95.99	4	277	5007	5278
HN40NPI01D4L9Y	476	6193	88.03	6.77	gi|31342538|ref|NM_174230.2| Bos taurus adenylate cyclase 7 (ADCY7), mRNA	1e-135	419/462	90.69	6	467	5326	5793
HNTXQRY02JC6UQ	560	6193	76.79	6.94	gi|31342538|ref|NM_174230.2| Bos taurus adenylate cyclase 7 (ADCY7), mRNA	1e-158	430/471	91.3	4	474	5397	5860
HQDJLS201ANKA1	521	6193	87.14	7.33	gi|31342538|ref|NM_174230.2| Bos taurus adenylate cyclase 7 (ADCY7), mRNA	1e-150	454/504	90.08	8	511	5269	5775
HQDJLS201EG40O	288	6193	75.69	3.52	gi|31342538|ref|NM_174230.2| Bos taurus adenylate cyclase 7 (ADCY7), mRNA	3e-65	218/247	88.26	3	249	5380	5622
HN40NPI01DCCV3	191	1759	74.87	8.13	gi|94966806|ref|NM_001040499.1| Bos taurus adiponectin receptor 2 (ADIPOR2), mRNA	1e-42	143/163	87.73	29	191	1378	1531
HQDJLS201BG13Z	464	1759	75.22	19.84	gi|94966806|ref|NM_001040499.1| Bos taurus adiponectin receptor 2 (ADIPOR2), mRNA	1e-113	349/391	89.26	74	464	1304	1676
isotig13916	533	5658	87.8	8.27	gi|329664887|ref|NM_001206031.1| Bos taurus activity-dependent neuroprotector homeobox (ADNP), mRNA	1e-150	468/509	91.94	18	526	4826	5349
HNTXQRY02H2FJH	438	4297	85.16	8.68	gi|156120328|ref|NM_001101840.1| Bos taurus ADNP homeobox 2 (ADNP2), mRNA	0	373/386	96.63	1	386	3639	4024
HQDJLS201C9K8C	415	4297	95.66	9.24	gi|156120328|ref|NM_001101840.1| Bos taurus ADNP homeobox 2 (ADNP2), mRNA	0	397/411	96.59	1	411	3623	4030
isotig08778	911	4297	18.99	4.03	gi|156120328|ref|NM_001101840.1| Bos taurus ADNP homeobox 2 (ADNP2), mRNA	8e-72	173/175	98.86	737	911	4088	4272
HNTXQRY02JGV4O	201	2617	98.01	7.53	gi|126722891|ref|NM_001082438.1| Bos taurus ADP-dependent glucokinase (ADPGK), mRNA	1e-103	197/200	98.5	1	200	8	207
HNTXQRY02JNT8N	180	2617	98.33	6.76	gi|126722891|ref|NM_001082438.1| Bos taurus ADP-dependent glucokinase (ADPGK), mRNA	5e-91	177/180	98.33	1	180	8	187
HQDJLS201BWKKD	280	1699	83.57	13.77	gi|78369411|ref|NM_001035340.1| Bos taurus ADP-ribosylhydrolase like 2 (ADPRHL2), nuclear gene encoding mitochondrial protein, mRNA	1e-102	234/246	95.12	22	267	22	263
HNTXQRY02GTGLX	368	2032	98.1	17.77	gi|41386781|ref|NM_174231.1| Bos taurus adrenergic, beta-2-, receptor, surface (ADRB2), mRNA	0	361/367	98.37	2	368	1576	1941
HQDJLS201C1C3M	475	2032	98.11	22.93	gi|41386781|ref|NM_174231.1| Bos taurus adrenergic, beta-2-, receptor, surface (ADRB2), mRNA	0	466/475	98.11	1	475	1554	2028
HN40NPI01CEZ0T	319	2791	50.16	5.73	gi|31341827|ref|NM_174500.2| Bos taurus adrenergic, beta, receptor kinase 2 (ADRBK2), mRNA	2e-57	160/171	93.57	149	319	2602	2771
HNTXQRY02G7IKG	455	2791	93.41	15.23	gi|31341827|ref|NM_174500.2| Bos taurus adrenergic, beta, receptor kinase 2 (ADRBK2), mRNA	0	425/455	93.41	1	455	2109	2562
HN40NPI01B4FX6	466	3112	96.14	14.4	gi|261490702|ref|NM_001083485.2| Bos taurus AE binding protein 2 (AEBP2), mRNA	0	448/466	96.14	1	466	2145	2597
HN40NPI01BN863	494	3112	93.72	14.88	gi|261490702|ref|NM_001083485.2| Bos taurus AE binding protein 2 (AEBP2), mRNA	0	463/474	97.68	1	474	2609	3083
HN40NPI01C395F	315	3112	92.7	9.38	gi|261490702|ref|NM_001083485.2| Bos taurus AE binding protein 2 (AEBP2), mRNA	1e-131	292/312	93.59	1	312	2232	2525
HN40NPI01DWXM8	495	3112	89.49	14.24	gi|261490702|ref|NM_001083485.2| Bos taurus AE binding protein 2 (AEBP2), mRNA	0	443/453	97.79	1	453	2609	3061
HNTXQRY02HO7A1	453	3112	97.57	14.2	gi|261490702|ref|NM_001083485.2| Bos taurus AE binding protein 2 (AEBP2), mRNA	0	442/443	99.77	11	453	1917	2360
HQDJLS201C9COT	565	3112	66.02	11.99	gi|261490702|ref|NM_001083485.2| Bos taurus AE binding protein 2 (AEBP2), mRNA	1e-162	373/382	97.64	184	565	1489	1883
HQDJLS201CLC2F	537	3112	59.59	10.28	gi|261490702|ref|NM_001083485.2| Bos taurus AE binding protein 2 (AEBP2), mRNA	1e-134	320/335	95.52	203	537	2753	3083
HQDJLS201D2WJF	518	3112	96.14	16	gi|261490702|ref|NM_001083485.2| Bos taurus AE binding protein 2 (AEBP2), mRNA	0	498/515	96.7	1	515	1990	2488
HN40NPI01ALH73	94	1405	59.57	3.99	gi|190360728|ref|NM_001128497.1| Bos taurus amino-terminal enhancer of split (AES), mRNA	2e-24	56/56	100	1	56	1184	1239
HN40NPI01EJ9LC	94	1405	59.57	3.99	gi|190360728|ref|NM_001128497.1| Bos taurus amino-terminal enhancer of split (AES), mRNA	2e-24	56/56	100	1	56	1184	1239
HN40NPI01BXUPM	430	7467	38.84	2.24	gi|329744530|ref|NM_001206044.1| Bos taurus actin filament associated protein 1 (AFAP1), mRNA	6e-37	167/192	86.98	105	296	5203	5396
HN40NPI01CGSYU	369	7467	37.94	1.87	gi|329744530|ref|NM_001206044.1| Bos taurus actin filament associated protein 1 (AFAP1), mRNA	3e-35	140/157	89.17	146	302	5222	5380
HN40NPI01CPD5Z	385	7467	41.04	2.12	gi|329744530|ref|NM_001206044.1| Bos taurus actin filament associated protein 1 (AFAP1), mRNA	9e-39	158/174	90.8	212	385	5203	5383
HN40NPI01DSFC5	461	7467	34.92	2.16	gi|329744530|ref|NM_001206044.1| Bos taurus actin filament associated protein 1 (AFAP1), mRNA	3e-42	161/182	88.46	277	458	5213	5394
HN40NPI01EHNEZ	331	7467	50.45	2.24	gi|329744530|ref|NM_001206044.1| Bos taurus actin filament associated protein 1 (AFAP1), mRNA	7e-33	167/193	86.53	105	297	5203	5396
HNTXQRY02GD305	620	7467	29.03	2.41	gi|329744530|ref|NM_001206044.1| Bos taurus actin filament associated protein 1 (AFAP1), mRNA	6e-47	180/200	90	363	562	5195	5396
HNTXQRY02GGVXB	430	7467	18.37	1.06	gi|329744530|ref|NM_001206044.1| Bos taurus actin filament associated protein 1 (AFAP1), mRNA	5e-25	79/86	91.86	1	86	5310	5395
HNTXQRY02JVVMY	409	7467	42.54	2.33	gi|329744530|ref|NM_001206044.1| Bos taurus actin filament associated protein 1 (AFAP1), mRNA	7e-55	174/191	91.1	105	295	5202	5397
HQDJLS201CDXNL	474	7467	23.63	1.5	gi|329744530|ref|NM_001206044.1| Bos taurus actin filament associated protein 1 (AFAP1), mRNA	2e-33	112/123	91.06	349	471	3745	3868
HQDJLS201DP9AI	585	7467	28.55	2.24	gi|329744530|ref|NM_001206044.1| Bos taurus actin filament associated protein 1 (AFAP1), mRNA	7e-22	167/201	83.08	185	385	3721	3918
HQDJLS201EEDA4	427	7467	16.39	0.94	gi|329744530|ref|NM_001206044.1| Bos taurus actin filament associated protein 1 (AFAP1), mRNA	3e-23	70/75	93.33	1	75	5196	5270
HQDJLS201B1145	179	4965	85.47	3.08	gi|300796308|ref|NM_001191525.1| Bos taurus AF4/FMR2 family, member 1 (AFF1), mRNA	6e-41	153/163	93.87	12	174	4382	4561
HQDJLS201CVE9Q	157	4965	63.06	1.99	gi|300796308|ref|NM_001191525.1| Bos taurus AF4/FMR2 family, member 1 (AFF1), mRNA	1e-35	99/107	92.52	10	116	4455	4561
isotig13804	542	4965	49.08	5.36	gi|300796308|ref|NM_001191525.1| Bos taurus AF4/FMR2 family, member 1 (AFF1), mRNA	1e-127	266/278	95.68	265	542	4688	4965
HN40NPI01BS8I5	293	8307	89.08	3.14	gi|329663702|ref|NM_001191543.1| Bos taurus AF4/FMR2 family, member 2 (AFF2), mRNA	1e-106	261/282	92.55	12	293	7290	7559
HN40NPI01CY36C	441	8307	87.76	4.66	gi|329663702|ref|NM_001191543.1| Bos taurus AF4/FMR2 family, member 2 (AFF2), mRNA	0	387/402	96.27	1	402	7380	7780
HN40NPI01DOOFZ	377	8307	84.35	3.83	gi|329663702|ref|NM_001191543.1| Bos taurus AF4/FMR2 family, member 2 (AFF2), mRNA	1e-131	318/330	96.36	48	377	7054	7391
HNTXQRY02FUE74	385	8307	95.06	4.41	gi|329663702|ref|NM_001191543.1| Bos taurus AF4/FMR2 family, member 2 (AFF2), mRNA	1e-172	366/385	95.06	1	385	6169	6547
HNTXQRY02FZPLX	448	8307	95.54	5.15	gi|329663702|ref|NM_001191543.1| Bos taurus AF4/FMR2 family, member 2 (AFF2), mRNA	0	428/448	95.54	1	448	6169	6611
HQDJLS201AF6J1	171	8307	91.23	1.88	gi|329663702|ref|NM_001191543.1| Bos taurus AF4/FMR2 family, member 2 (AFF2), mRNA	3e-73	156/162	96.3	2	163	7476	7637
HN40NPI01E14H9	397	7209	94.71	5.22	gi|358414322|ref|XM_002700703.2| PREDICTED: Bos taurus AF4/FMR2 family, member 3 (AFF3), mRNA	1e-177	376/390	96.41	1	390	4210	4601
HNTXQRY02INWVL	99	7209	85.86	1.18	gi|358414322|ref|XM_002700703.2| PREDICTED: Bos taurus AF4/FMR2 family, member 3 (AFF3), mRNA	3e-29	85/92	92.39	5	96	5948	6039
HNTXQRY02ISF44	99	7209	85.86	1.18	gi|358414322|ref|XM_002700703.2| PREDICTED: Bos taurus AF4/FMR2 family, member 3 (AFF3), mRNA	3e-29	85/92	92.39	5	96	5948	6039
HQDJLS201AJD3J	281	7209	93.95	3.66	gi|358414322|ref|XM_002700703.2| PREDICTED: Bos taurus AF4/FMR2 family, member 3 (AFF3), mRNA	1e-105	264/277	95.31	1	277	4328	4603
HQDJLS201DHI3U	259	7209	62.16	2.23	gi|358414322|ref|XM_002700703.2| PREDICTED: Bos taurus AF4/FMR2 family, member 3 (AFF3), mRNA	3e-50	161/173	93.06	5	177	4443	4616
isotig06421	1141	7209	87.12	13.79	gi|358414322|ref|XM_002700703.2| PREDICTED: Bos taurus AF4/FMR2 family, member 3 (AFF3), mRNA	0	994/1025	96.98	7	1031	6178	7203
isotig06701	1109	7209	94.59	14.55	gi|358414322|ref|XM_002700703.2| PREDICTED: Bos taurus AF4/FMR2 family, member 3 (AFF3), mRNA	0	1049/1109	94.59	1	1109	4762	5868
HN40NPI01DZGO2	383	3845	18.8	1.87	gi|300798450|ref|NM_001191129.1| Bos taurus AF4/FMR2 family, member 4 (AFF4), mRNA	8e-30	72/74	97.3	280	353	1	74
HN40NPI01CMQRB	626	3292	89.14	16.95	gi|194666598|ref|XM_868297.3| PREDICTED: Bos taurus ArfGAP with GTPase domain, ankyrin repeat and PH domain 3 (AGAP3), mRNA	1e-177	558/619	90.15	1	619	2651	3247
HQDJLS201BNNB9	622	3292	93.57	17.68	gi|194666598|ref|XM_868297.3| PREDICTED: Bos taurus ArfGAP with GTPase domain, ankyrin repeat and PH domain 3 (AGAP3), mRNA	0	582/621	93.72	1	621	2415	3028
HQDJLS201C87PE	420	3292	87.14	11.12	gi|194666598|ref|XM_868297.3| PREDICTED: Bos taurus ArfGAP with GTPase domain, ankyrin repeat and PH domain 3 (AGAP3), mRNA	1e-161	366/391	93.61	30	420	2613	3002
HQDJLS201EXLS7	572	3292	93.18	16.19	gi|194666598|ref|XM_868297.3| PREDICTED: Bos taurus ArfGAP with GTPase domain, ankyrin repeat and PH domain 3 (AGAP3), mRNA	0	533/572	93.18	1	572	2501	3062
HN40NPI01DSY1S	338	1426	23.67	5.61	gi|31343115|ref|NM_173982.2| Bos taurus advanced glycosylation end product-specific receptor (AGER), mRNA	4e-25	80/86	93.02	20	105	1263	1347
isotig07903	978	2168	63.91	28.83	gi|332078539|ref|NM_001206722.1| Bos taurus ArfGAP with FG repeats 2 (AGFG2), mRNA	0	625/654	95.57	325	978	1518	2168
HN40NPI01AT33H	389	3780	20.05	2.06	gi|274321630|ref|NM_001075532.2| Bos taurus angiogenic factor with G patch and FHA domains 1 (AGGF1), mRNA	2e-24	78/85	91.76	220	304	3257	3341
HN40NPI01BQWTI	325	3780	25.85	2.22	gi|274321630|ref|NM_001075532.2| Bos taurus angiogenic factor with G patch and FHA domains 1 (AGGF1), mRNA	4e-28	84/91	92.31	1	91	3254	3344
HNTXQRY02GII3K	458	3780	20.52	2.49	gi|274321630|ref|NM_001075532.2| Bos taurus angiogenic factor with G patch and FHA domains 1 (AGGF1), mRNA	2e-33	94/100	94	336	435	3255	3353
HN40NPI01ELJNR	456	2593	91.01	16	gi|149643078|ref|NM_001098969.1| Bos taurus acylglycerol kinase (AGK), nuclear gene encoding mitochondrial protein, mRNA	1e-145	415/446	93.05	3	448	1381	1844
HN40NPI01EXOA9	354	2593	84.18	11.49	gi|149643078|ref|NM_001098969.1| Bos taurus acylglycerol kinase (AGK), nuclear gene encoding mitochondrial protein, mRNA	2e-85	298/340	87.65	12	351	1812	2133
HQDJLS201B577O	178	2593	85.39	5.86	gi|149643078|ref|NM_001098969.1| Bos taurus acylglycerol kinase (AGK), nuclear gene encoding mitochondrial protein, mRNA	5e-63	152/160	95	1	160	2311	2471
HQDJLS201ESIXJ	465	2593	82.58	14.81	gi|149643078|ref|NM_001098969.1| Bos taurus acylglycerol kinase (AGK), nuclear gene encoding mitochondrial protein, mRNA	1e-149	384/416	92.31	1	416	1670	2088
HN40NPI01C5CCW	382	5270	24.87	1.8	gi|300794726|ref|NM_001192471.1| Bos taurus amylo-alpha-1, 6-glucosidase, 4-alpha-glucanotransferase (AGL), mRNA	3e-29	95/105	90.48	202	306	5137	5241
HN40NPI01C6J86	432	5270	18.98	1.56	gi|300794726|ref|NM_001192471.1| Bos taurus amylo-alpha-1, 6-glucosidase, 4-alpha-glucanotransferase (AGL), mRNA	1e-22	82/89	92.13	344	432	5132	5221
HQDJLS201C706V	711	5270	13.92	1.88	gi|300794726|ref|NM_001192471.1| Bos taurus amylo-alpha-1, 6-glucosidase, 4-alpha-glucanotransferase (AGL), mRNA	9e-25	99/108	91.67	560	667	5125	5234
isotig14783	401	2464	94.01	15.3	gi|300795598|ref|NM_001192514.1| Bos taurus 1-acylglycerol-3-phosphate O-acyltransferase 9 (AGPAT9), mRNA	1e-154	377/397	94.96	1	397	1931	2346
HN40NPI01A3OB4	478	3883	91.42	11.25	gi|332078535|ref|NM_001206719.1| Bos taurus alkylglycerone phosphate synthase (AGPS), mRNA	1e-167	437/477	91.61	1	477	3342	3803
HN40NPI01BH3CD	419	3883	93.32	10.07	gi|332078535|ref|NM_001206719.1| Bos taurus alkylglycerone phosphate synthase (AGPS), mRNA	0	391/410	95.37	10	419	2984	3389
HQDJLS201DOYWG	577	3883	92.89	13.8	gi|332078535|ref|NM_001206719.1| Bos taurus alkylglycerone phosphate synthase (AGPS), mRNA	0	536/568	94.37	8	575	2372	2939
HQDJLS201EBZ0C	716	3883	92.32	17.02	gi|332078535|ref|NM_001206719.1| Bos taurus alkylglycerone phosphate synthase (AGPS), mRNA	0	661/712	92.84	1	712	3120	3816
isotig06237	1159	7387	94.22	14.78	gi|297461289|ref|XM_604151.5| PREDICTED: Bos taurus agrin (AGRN), mRNA	0	1092/1159	94.22	1	1159	6196	7339
HN40NPI01CRHOQ	413	3029	92.98	12.68	gi|31342534|ref|NM_174233.2| Bos taurus angiotensin II receptor, type 1 (AGTR1), mRNA	1e-170	384/410	93.66	4	413	2521	2929
HN40NPI01EQ0CI	424	3029	14.62	2.05	gi|31342534|ref|NM_174233.2| Bos taurus angiotensin II receptor, type 1 (AGTR1), mRNA	8e-24	62/64	96.88	1	64	1838	1901
HNTXQRY02HLVBB	506	3029	94.86	16.04	gi|31342534|ref|NM_174233.2| Bos taurus angiotensin II receptor, type 1 (AGTR1), mRNA	1e-130	480/499	96.19	1	499	1535	2681
HNTXQRY02JUCSV	396	3029	95.96	12.74	gi|31342534|ref|NM_174233.2| Bos taurus angiotensin II receptor, type 1 (AGTR1), mRNA	2e-86	380/395	96.2	2	396	1639	2681
HQDJLS201A5WQM	528	3029	95.08	16.77	gi|31342534|ref|NM_174233.2| Bos taurus angiotensin II receptor, type 1 (AGTR1), mRNA	1e-131	502/528	95.08	1	528	1621	2796
HQDJLS201AQKLO	554	3029	17.69	3.24	gi|31342534|ref|NM_174233.2| Bos taurus angiotensin II receptor, type 1 (AGTR1), mRNA	4e-23	98/110	89.09	395	504	1838	1948
HQDJLS201BFQCI	425	3029	46.82	6.57	gi|31342534|ref|NM_174233.2| Bos taurus angiotensin II receptor, type 1 (AGTR1), mRNA	5e-31	199/239	83.26	42	280	1965	2203
HQDJLS201DR69O	572	3029	95.8	18.29	gi|31342534|ref|NM_174233.2| Bos taurus angiotensin II receptor, type 1 (AGTR1), mRNA	1e-168	548/569	96.31	4	572	1447	2662
isotig14735	418	1134	95.45	35.19	gi|115496317|ref|NM_001075363.1| Bos taurus angiotensin II receptor-associated protein (AGTRAP), mRNA	0	399/418	95.45	1	418	587	1007
HQDJLS201DPZ9R	155	4940	91.61	2.87	gi|155372010|ref|NM_001101143.1| Bos taurus adenosylhomocysteinase-like 2 (AHCYL2), mRNA	7e-65	142/148	95.95	8	155	2136	2283
HN40NPI01BWLC1	222	5930	99.1	3.71	gi|330340350|ref|NM_001206409.1| Bos taurus AT hook, DNA binding motif, containing 1 (AHDC1), mRNA	3e-99	220/221	99.55	1	221	5404	5629
HN40NPI01EB3NU	114	5930	99.12	1.91	gi|330340350|ref|NM_001206409.1| Bos taurus AT hook, DNA binding motif, containing 1 (AHDC1), mRNA	2e-52	113/114	99.12	1	114	5515	5629
HN40NPI01EMNR8	364	5930	98.63	6.05	gi|330340350|ref|NM_001206409.1| Bos taurus AT hook, DNA binding motif, containing 1 (AHDC1), mRNA	0	359/364	98.63	1	364	4920	5284
HQDJLS201EHOA1	617	4710	94.98	12.44	gi|297467691|ref|XM_001788194.2| PREDICTED: Bos taurus Abelson helper integration site 1 (AHI1), mRNA	0	586/616	95.13	1	616	3791	4405
isotig04577	1438	3259	96.38	42.53	gi|118151413|ref|NM_001078079.1| Bos taurus allograft inflammatory factor 1-like (AIF1L), mRNA	0	1386/1438	96.38	1	1438	1781	3233
HQDJLS201EQU95	583	2110	91.94	25.4	gi|118150965|ref|NM_001077933.1| Bos taurus adenylate kinase 4 (AK4), nuclear gene encoding mitochondrial protein, mRNA	0	536/574	93.38	6	579	1235	1810
isotig11310	717	3158	95.82	21.75	gi|139948367|ref|NM_001083757.1| Bos taurus adenylate kinase 5 (AK5), mRNA	0	687/717	95.82	1	717	2412	3128
HQDJLS201AQ3J6	425	5997	96	6.8	gi|358413766|ref|XM_580650.6| PREDICTED: Bos taurus adenylate kinase domain containing 1 (AKD1), mRNA	0	408/423	96.45	3	425	3292	3711
HQDJLS201AWOJZ	425	5997	96	6.8	gi|358413766|ref|XM_580650.6| PREDICTED: Bos taurus adenylate kinase domain containing 1 (AKD1), mRNA	0	408/423	96.45	3	425	3292	3711
HQDJLS201CTGRY	423	5997	95.27	6.72	gi|358413766|ref|XM_580650.6| PREDICTED: Bos taurus adenylate kinase domain containing 1 (AKD1), mRNA	0	403/423	95.27	1	423	5552	5974
HQDJLS201ERQ7V	424	5997	95.99	6.79	gi|358413766|ref|XM_580650.6| PREDICTED: Bos taurus adenylate kinase domain containing 1 (AKD1), mRNA	0	407/422	96.45	3	424	3292	3711
HQDJLS201EWPYF	422	5997	96.21	6.77	gi|358413766|ref|XM_580650.6| PREDICTED: Bos taurus adenylate kinase domain containing 1 (AKD1), mRNA	0	406/422	96.21	1	422	2969	3390
isotig06199	1166	3760	91.85	28.48	gi|155372190|ref|NM_001101236.1| Bos taurus akirin 1 (AKIRIN1), mRNA	0	1071/1153	92.89	14	1166	2398	3565
isotig13631	556	3760	98.02	14.49	gi|155372190|ref|NM_001101236.1| Bos taurus akirin 1 (AKIRIN1), mRNA	0	545/556	98.02	1	556	1286	1843
HNTXQRY02ISYVK	332	1994	98.19	16.35	gi|158519832|ref|NM_001110087.1| Bos taurus akirin 2 (AKIRIN2), mRNA	1e-170	326/332	98.19	1	332	388	720
HQDJLS201A32DT	411	1994	95.62	19.71	gi|158519832|ref|NM_001110087.1| Bos taurus akirin 2 (AKIRIN2), mRNA	0	393/411	95.62	1	411	21	429
HQDJLS201AHCVE	172	1994	97.67	8.43	gi|158519832|ref|NM_001110087.1| Bos taurus akirin 2 (AKIRIN2), mRNA	9e-80	168/172	97.67	1	172	457	629
HQDJLS201BERPJ	461	1994	96.96	22.42	gi|158519832|ref|NM_001110087.1| Bos taurus akirin 2 (AKIRIN2), mRNA	0	447/461	96.96	1	461	139	602
isotig12717	617	5289	91.25	10.64	gi|358413683|ref|XM_002705068.2| PREDICTED: Bos taurus AT-hook transcription factor (AKNA), mRNA	0	563/613	91.84	5	617	4650	5256
HN40NPI01BD987	273	2071	81.32	10.72	gi|31342530|ref|NM_174239.2| Bos taurus aldehyde dehydrogenase 1 family, member A1 (ALDH1A1), mRNA	1e-103	222/233	95.28	1	233	1652	1884
HQDJLS201DWMEF	385	3168	94.03	11.43	gi|358422469|ref|XM_615062.6| PREDICTED: Bos taurus aldehyde dehydrogenase 1 family, member A2 (ALDH1A2), mRNA	1e-144	362/385	94.03	1	385	1485	1862
HN40NPI01A29H6	391	3064	24.3	3.1	gi|156120616|ref|NM_001101984.1| Bos taurus aldehyde dehydrogenase 3 family, member A2 (ALDH3A2), mRNA	8e-33	95/103	92.23	171	273	2412	2514
HN40NPI01AFU6Z	220	3064	31.82	2.28	gi|156120616|ref|NM_001101984.1| Bos taurus aldehyde dehydrogenase 3 family, member A2 (ALDH3A2), mRNA	1e-21	70/76	92.11	145	220	2444	2519
HN40NPI01B0PCS	394	3064	20.3	2.61	gi|156120616|ref|NM_001101984.1| Bos taurus aldehyde dehydrogenase 3 family, member A2 (ALDH3A2), mRNA	1e-25	80/87	91.95	305	391	2438	2524
HN40NPI01B5EHD	114	3064	72.81	2.71	gi|156120616|ref|NM_001101984.1| Bos taurus aldehyde dehydrogenase 3 family, member A2 (ALDH3A2), mRNA	5e-28	83/90	92.22	4	93	2392	2481
HN40NPI01CQ2F3	398	3064	20.1	2.61	gi|156120616|ref|NM_001101984.1| Bos taurus aldehyde dehydrogenase 3 family, member A2 (ALDH3A2), mRNA	1e-25	80/87	91.95	303	389	2438	2524
HN40NPI01CW8AH	194	3064	55.67	3.52	gi|156120616|ref|NM_001101984.1| Bos taurus aldehyde dehydrogenase 3 family, member A2 (ALDH3A2), mRNA	2e-34	108/116	93.1	58	173	2392	2507
HN40NPI01DM16M	96	3064	86.46	2.71	gi|156120616|ref|NM_001101984.1| Bos taurus aldehyde dehydrogenase 3 family, member A2 (ALDH3A2), mRNA	4e-28	83/90	92.22	4	93	2392	2481
HN40NPI01EVJKD	383	3064	25.59	3.2	gi|156120616|ref|NM_001101984.1| Bos taurus aldehyde dehydrogenase 3 family, member A2 (ALDH3A2), mRNA	5e-31	98/108	90.74	276	383	2419	2526
HQDJLS201A26MN	572	3064	22.9	4.28	gi|156120616|ref|NM_001101984.1| Bos taurus aldehyde dehydrogenase 3 family, member A2 (ALDH3A2), mRNA	2e-56	131/137	95.62	1	137	1517	1650
HQDJLS201AIRYH	549	3064	21.68	3.88	gi|156120616|ref|NM_001101984.1| Bos taurus aldehyde dehydrogenase 3 family, member A2 (ALDH3A2), mRNA	2e-37	119/131	90.84	382	512	2398	2527
HQDJLS201BDGAE	497	3064	22.33	3.62	gi|156120616|ref|NM_001101984.1| Bos taurus aldehyde dehydrogenase 3 family, member A2 (ALDH3A2), mRNA	6e-28	111/127	87.4	25	151	2399	2525
HQDJLS201CIXOK	560	3064	18.75	3.43	gi|156120616|ref|NM_001101984.1| Bos taurus aldehyde dehydrogenase 3 family, member A2 (ALDH3A2), mRNA	4e-26	105/120	87.5	357	476	2398	2517
HQDJLS201CU918	480	3064	18.33	2.87	gi|156120616|ref|NM_001101984.1| Bos taurus aldehyde dehydrogenase 3 family, member A2 (ALDH3A2), mRNA	4e-23	88/99	88.89	381	479	2425	2523
HQDJLS201CWIW1	156	3064	52.56	2.68	gi|156120616|ref|NM_001101984.1| Bos taurus aldehyde dehydrogenase 3 family, member A2 (ALDH3A2), mRNA	3e-27	82/89	92.13	68	156	2438	2526
HQDJLS201D5ZG3	578	3064	22.66	4.28	gi|156120616|ref|NM_001101984.1| Bos taurus aldehyde dehydrogenase 3 family, member A2 (ALDH3A2), mRNA	2e-56	131/137	95.62	1	137	1517	1650
HQDJLS201DFJCS	532	3064	15.79	2.74	gi|156120616|ref|NM_001101984.1| Bos taurus aldehyde dehydrogenase 3 family, member A2 (ALDH3A2), mRNA	1e-20	84/94	89.36	165	258	2396	2487
HQDJLS201DN29A	467	3064	17.99	2.74	gi|156120616|ref|NM_001101984.1| Bos taurus aldehyde dehydrogenase 3 family, member A2 (ALDH3A2), mRNA	2e-24	84/90	93.33	339	428	2393	2484
HQDJLS201E0MPI	472	3064	24.15	3.72	gi|156120616|ref|NM_001101984.1| Bos taurus aldehyde dehydrogenase 3 family, member A2 (ALDH3A2), mRNA	4e-32	114/126	90.48	291	416	2395	2518
HQDJLS201EOC9I	549	3064	21.49	3.85	gi|156120616|ref|NM_001101984.1| Bos taurus aldehyde dehydrogenase 3 family, member A2 (ALDH3A2), mRNA	3e-39	118/130	90.77	383	512	2398	2527
HQDJLS201EOI7D	534	3064	16.85	2.94	gi|156120616|ref|NM_001101984.1| Bos taurus aldehyde dehydrogenase 3 family, member A2 (ALDH3A2), mRNA	2e-22	90/102	88.24	421	522	2425	2526
HQDJLS201ESZAQ	541	3064	16.64	2.94	gi|156120616|ref|NM_001101984.1| Bos taurus aldehyde dehydrogenase 3 family, member A2 (ALDH3A2), mRNA	2e-22	90/102	88.24	420	521	2425	2526
HQDJLS201CVXVO	543	2396	93.55	21.2	gi|115495988|ref|NM_001075518.1| Bos taurus aldehyde dehydrogenase 3 family, member B1 (ALDH3B1), mRNA	0	508/543	93.55	1	543	1846	2393
HQDJLS201DNSVZ	472	2396	93.01	18.32	gi|115495988|ref|NM_001075518.1| Bos taurus aldehyde dehydrogenase 3 family, member B1 (ALDH3B1), mRNA	1e-173	439/471	93.21	1	471	1918	2393
HN40NPI01CCSN1	291	3074	70.1	6.64	gi|157785570|ref|NM_001105646.1| Bos taurus aldehyde dehydrogenase 4 family, member A1 (ALDH4A1), nuclear gene encoding mitochondrial protein, mRNA	2e-73	204/216	94.44	75	290	2084	2303
HN40NPI01EQJ9D	421	3074	74.58	10.21	gi|157785570|ref|NM_001105646.1| Bos taurus aldehyde dehydrogenase 4 family, member A1 (ALDH4A1), nuclear gene encoding mitochondrial protein, mRNA	1e-124	314/338	92.9	75	412	1962	2303
HQDJLS201A4347	438	3074	90.87	12.95	gi|157785570|ref|NM_001105646.1| Bos taurus aldehyde dehydrogenase 4 family, member A1 (ALDH4A1), nuclear gene encoding mitochondrial protein, mRNA	1e-169	398/427	93.21	1	427	1874	2303
HQDJLS201B07EZ	491	3074	87.98	12.82	gi|157785570|ref|NM_001105646.1| Bos taurus aldehyde dehydrogenase 4 family, member A1 (ALDH4A1), nuclear gene encoding mitochondrial protein, mRNA	1e-137	432/465	92.9	3	486	1901	2327
HQDJLS201EH6DA	372	3074	91.67	11.09	gi|157785570|ref|NM_001105646.1| Bos taurus aldehyde dehydrogenase 4 family, member A1 (ALDH4A1), nuclear gene encoding mitochondrial protein, mRNA	1e-124	341/372	91.67	1	372	1899	2270
HN40NPI01ETJ0I	405	2847	91.6	13.03	gi|300794898|ref|NM_001192735.1| Bos taurus aldehyde dehydrogenase 5 family, member A1 (ALDH5A1), nuclear gene encoding mitochondrial protein, mRNA	1e-142	371/404	91.83	2	405	2182	2586
HQDJLS201DWXD6	380	2354	55.26	8.92	gi|300797188|ref|NM_001192336.1| Bos taurus arachidonate 12-lipoxygenase (ALOX12), mRNA	3e-32	210/232	90.52	1	380	2001	2354
HNTXQRY02FX7QQ	553	2884	95.3	18.27	gi|31341820|ref|NM_174501.2| Bos taurus arachidonate 15-lipoxygenase (ALOX15), mRNA	0	527/553	95.3	1	553	1979	2528
HNTXQRY02JKFAX	547	2884	95.06	18.03	gi|31341820|ref|NM_174501.2| Bos taurus arachidonate 15-lipoxygenase (ALOX15), mRNA	0	520/547	95.06	1	547	1979	2521
HQDJLS201EPRQY	395	2884	26.58	3.64	gi|31341820|ref|NM_174501.2| Bos taurus arachidonate 15-lipoxygenase (ALOX15), mRNA	1e-22	105/122	86.07	175	296	2392	2513
HN40NPI01DYSLJ	276	6940	71.01	2.82	gi|300795404|ref|NM_001192248.1| Bos taurus alpha-kinase 2 (ALPK2), mRNA	2e-51	196/223	87.89	2	224	6553	6776
HQDJLS201B5R85	471	7310	94.06	6.06	gi|358417907|ref|XM_003583735.1| PREDICTED: Bos taurus alpha-kinase 3 (ALPK3), mRNA	1e-178	443/471	94.06	1	471	6732	7201
HQDJLS201B8TVX	628	7310	93.63	8.04	gi|358417907|ref|XM_003583735.1| PREDICTED: Bos taurus alpha-kinase 3 (ALPK3), mRNA	0	588/626	93.93	1	626	6607	7229
isotig11446	709	7310	97.18	9.43	gi|358417907|ref|XM_003583735.1| PREDICTED: Bos taurus alpha-kinase 3 (ALPK3), mRNA	0	689/709	97.18	1	709	5508	6216
HN40NPI01EBVBI	407	5054	88.94	7.16	gi|358415838|ref|XM_003583175.1| PREDICTED: Bos taurus autophagy/beclin-1 regulator 1 (AMBRA1), mRNA	1e-121	362/399	90.73	1	399	4108	4490
HQDJLS201C4UKC	153	5054	96.08	2.91	gi|358415838|ref|XM_003583175.1| PREDICTED: Bos taurus autophagy/beclin-1 regulator 1 (AMBRA1), mRNA	3e-73	147/150	98	2	151	3928	4077
HQDJLS201CI21P	115	5054	76.52	1.74	gi|358415838|ref|XM_003583175.1| PREDICTED: Bos taurus autophagy/beclin-1 regulator 1 (AMBRA1), mRNA	5e-25	88/97	90.72	1	97	4489	4584
isotig05948	1196	3539	94.9	32.07	gi|114051775|ref|NM_001045974.1| Bos taurus autocrine motility factor receptor (AMFR), mRNA	0	1135/1185	95.78	3	1187	2312	3488
HN40NPI01BC3R8	382	5033	95.55	7.25	gi|155371966|ref|NM_001101119.1| Bos taurus adhesion molecule with Ig-like domain 1 (AMIGO1), mRNA	0	365/375	97.33	2	376	4283	4657
HN40NPI01BF0M4	425	5033	96.94	8.19	gi|155371966|ref|NM_001101119.1| Bos taurus adhesion molecule with Ig-like domain 1 (AMIGO1), mRNA	0	412/425	96.94	1	425	4041	4471
HN40NPI01CD8T2	297	5033	96.63	5.7	gi|155371966|ref|NM_001101119.1| Bos taurus adhesion molecule with Ig-like domain 1 (AMIGO1), mRNA	1e-138	287/296	96.96	1	296	4068	4367
HQDJLS201ER3U4	492	5033	88.62	8.66	gi|155371966|ref|NM_001101119.1| Bos taurus adhesion molecule with Ig-like domain 1 (AMIGO1), mRNA	0	436/451	96.67	1	451	3912	4362
HQDJLS201A98CE	522	2948	97.51	17.27	gi|329664986|ref|NM_001205786.1| Bos taurus adhesion molecule with Ig-like domain 2 (AMIGO2), mRNA	0	509/522	97.51	1	522	2316	2837
HQDJLS201D535A	522	2948	97.51	17.27	gi|329664986|ref|NM_001205786.1| Bos taurus adhesion molecule with Ig-like domain 2 (AMIGO2), mRNA	0	509/522	97.51	1	522	2316	2837
HQDJLS201BTI0S	204	4129	95.59	4.72	gi|358410481|ref|XM_580824.5| PREDICTED: Bos taurus angiomotin like 2 (AMOTL2), mRNA	5e-91	195/204	95.59	1	204	2796	2999
HQDJLS201CP6QT	549	4129	92.35	12.28	gi|358410481|ref|XM_580824.5| PREDICTED: Bos taurus angiomotin like 2 (AMOTL2), mRNA	0	507/539	94.06	1	539	2455	2995
isotig09023	888	4129	97.3	20.93	gi|358410481|ref|XM_580824.5| PREDICTED: Bos taurus angiomotin like 2 (AMOTL2), mRNA	0	864/888	97.3	1	888	3094	3983
HN40NPI01CCVYK	377	3673	94.16	9.67	gi|219804323|ref|NM_001143856.1| Bos taurus adenosine monophosphate deaminase 2 (AMPD2), mRNA	1e-167	355/370	95.95	5	374	3063	3434
HQDJLS201BZY0R	451	3673	94.46	11.6	gi|219804323|ref|NM_001143856.1| Bos taurus adenosine monophosphate deaminase 2 (AMPD2), mRNA	0	426/451	94.46	1	451	2789	3239
HQDJLS201CJKJO	498	3673	90.36	12.25	gi|219804323|ref|NM_001143856.1| Bos taurus adenosine monophosphate deaminase 2 (AMPD2), mRNA	0	450/479	93.95	20	498	3022	3498
HN40NPI01EQ6UX	561	3082	58.11	10.58	gi|358415606|ref|XM_001788101.3| PREDICTED: Bos taurus adenosine monophosphate deaminase 3 (AMPD3), mRNA	1e-124	326/348	93.68	149	496	2726	3082
HN40NPI01ATGR4	361	1916	85.87	16.18	gi|31343489|ref|NM_177485.2| Bos taurus aminomethyltransferase (AMT), nuclear gene encoding mitochondrial protein, mRNA	1e-124	310/332	93.37	2	333	1390	1726
HN40NPI01BLM1D	455	1916	92.09	21.87	gi|31343489|ref|NM_177485.2| Bos taurus aminomethyltransferase (AMT), nuclear gene encoding mitochondrial protein, mRNA	1e-149	419/455	92.09	1	455	1344	1810
HN40NPI01BWWQ1	416	1916	91.35	19.83	gi|31343489|ref|NM_177485.2| Bos taurus aminomethyltransferase (AMT), nuclear gene encoding mitochondrial protein, mRNA	1e-130	380/409	92.91	2	410	1304	1726
HN40NPI01ELIKA	399	1916	77.69	16.18	gi|31343489|ref|NM_177485.2| Bos taurus aminomethyltransferase (AMT), nuclear gene encoding mitochondrial protein, mRNA	1e-124	310/332	93.37	2	333	1390	1726
HQDJLS201CLWER	468	2585	95.94	17.37	gi|358421549|ref|XM_003584964.1| PREDICTED: Bos taurus anaphase promoting complex subunit 2 (ANAPC2), mRNA	0	449/459	97.82	1	459	2068	2526
HN40NPI01C2N2T	339	2699	95.28	11.97	gi|157426836|ref|NM_001098855.1| Bos taurus angiopoietin 2 (ANGPT2), mRNA	1e-148	323/339	95.28	1	339	1894	2231
HQDJLS201EZ3AA	510	2699	75.1	14.19	gi|157426836|ref|NM_001098855.1| Bos taurus angiopoietin 2 (ANGPT2), mRNA	0	383/395	96.96	116	510	2277	2670
HQDJLS201EKBA3	542	2779	69.19	13.49	gi|115497115|ref|NM_001076483.1| Bos taurus angiopoietin 4 (ANGPT4), mRNA	1e-167	375/400	93.75	143	542	2358	2749
HQDJLS201EUVQI	552	2779	69.75	13.85	gi|115497115|ref|NM_001076483.1| Bos taurus angiopoietin 4 (ANGPT4), mRNA	1e-168	385/411	93.67	142	552	2348	2749
isotig06750	1102	3006	93.28	34.2	gi|157954419|ref|NM_001109814.1| Bos taurus angiopoietin-like 2 (ANGPTL2), mRNA	0	1028/1102	93.28	1	1102	1668	2770
isotig07120	1057	13965	96.97	7.34	gi|359066343|ref|XM_002688100.2| PREDICTED: Bos taurus ankyrin 2, neuronal (ANK2), mRNA	0	1025/1057	96.97	1	1057	12874	13925
HN40NPI01A8DTR	436	7604	90.14	5.17	gi|358417278|ref|XM_606825.6| PREDICTED: Bos taurus ankyrin repeat and FYVE domain containing 1 (ANKFY1), mRNA	1e-144	393/430	91.4	1	430	5458	5879
HQDJLS201D44P9	222	7604	90.99	2.66	gi|358417278|ref|XM_606825.6| PREDICTED: Bos taurus ankyrin repeat and FYVE domain containing 1 (ANKFY1), mRNA	1e-76	202/217	93.09	1	217	6251	6468
HQDJLS201EI2PI	590	7604	86.27	6.69	gi|358417278|ref|XM_606825.6| PREDICTED: Bos taurus ankyrin repeat and FYVE domain containing 1 (ANKFY1), mRNA	0	509/555	91.71	1	555	5379	5931
isotig13715	554	7604	95.31	6.94	gi|358417278|ref|XM_606825.6| PREDICTED: Bos taurus ankyrin repeat and FYVE domain containing 1 (ANKFY1), mRNA	0	528/542	97.42	1	542	4728	5271
isotig14279	496	7604	96.37	6.29	gi|358417278|ref|XM_606825.6| PREDICTED: Bos taurus ankyrin repeat and FYVE domain containing 1 (ANKFY1), mRNA	0	478/496	96.37	1	496	7058	7552
isotig11724	691	5714	97.68	11.81	gi|300796615|ref|NM_001192052.1| Bos taurus ankyrin repeat and IBR domain containing 1 (ANKIB1), mRNA	0	675/691	97.68	1	691	3763	4465
isotig12618	633	5714	95.58	10.59	gi|300796615|ref|NM_001192052.1| Bos taurus ankyrin repeat and IBR domain containing 1 (ANKIB1), mRNA	0	605/633	95.58	1	633	5041	5668
isotig06587	1124	4560	95.73	23.6	gi|297484665|ref|XM_002694448.1| PREDICTED: Bos taurus ankyrin repeat and LEM domain containing 2 (ANKLE2), mRNA	0	1076/1124	95.73	1	1124	3349	4471
isotig10312	791	2562	94.69	29.23	gi|115495138|ref|NM_001075384.1| Bos taurus ankyrin repeat and MYND domain containing 2 (ANKMY2), mRNA	0	749/787	95.17	1	787	1554	2337
isotig09742	835	1717	87.19	42.4	gi|156120490|ref|NM_001101921.1| Bos taurus ankyrin repeat domain 10 (ANKRD10), mRNA	0	728/835	87.19	1	835	785	1629
HQDJLS201BQHSF	517	8868	97.49	5.68	gi|358418694|ref|XM_002703009.2| PREDICTED: Bos taurus ankyrin repeat domain 12 (ANKRD12), mRNA	0	504/517	97.49	1	517	6381	6909
HQDJLS201CBC4K	508	8868	97.83	5.6	gi|358418694|ref|XM_002703009.2| PREDICTED: Bos taurus ankyrin repeat domain 12 (ANKRD12), mRNA	0	497/508	97.83	1	508	6650	7157
HQDJLS201DAHEL	603	8868	97.84	6.65	gi|358418694|ref|XM_002703009.2| PREDICTED: Bos taurus ankyrin repeat domain 12 (ANKRD12), mRNA	0	590/603	97.84	1	603	6465	7084
isotig06306	1153	8868	97.14	12.63	gi|358418694|ref|XM_002703009.2| PREDICTED: Bos taurus ankyrin repeat domain 12 (ANKRD12), mRNA	0	1120/1153	97.14	1	1153	7539	8687
isotig07434	1026	3633	96.69	27.31	gi|329664357|ref|NM_001205709.1| Bos taurus ankyrin repeat domain 13A (ANKRD13A), mRNA	0	992/1026	96.69	1	1026	2378	3402
HNTXQRY02H36WL	484	2336	97.31	20.16	gi|148887504|ref|NM_001098719.1| Bos taurus ankyrin repeat domain 13C (ANKRD13C), mRNA	0	471/484	97.31	1	484	1250	1741
HN40NPI01DC8XH	351	1518	73.5	17	gi|297469391|ref|XM_001250275.3| PREDICTED: Bos taurus ankyrin repeat domain 16-like, transcript variant 1 (ANKRD16), mRNA	8e-79	258/291	88.66	56	346	1233	1516
isotig14406	483	10599	93.79	4.27	gi|300794056|ref|NM_001192181.1| Bos taurus ankyrin repeat domain 17 (ANKRD17), mRNA	0	453/462	98.05	8	469	9395	9857
HN40NPI01A9GH6	249	1554	87.55	14.03	gi|125991883|ref|NM_001081579.1| Bos taurus ankyrin repeat domain 22 (ANKRD22), mRNA	1e-86	218/234	93.16	9	242	865	1096
HN40NPI01DURM0	399	1554	92.98	23.87	gi|125991883|ref|NM_001081579.1| Bos taurus ankyrin repeat domain 22 (ANKRD22), mRNA	1e-139	371/396	93.69	1	396	968	1366
isotig06400	1144	2313	81.73	41.76	gi|358414301|ref|XM_002700693.2| PREDICTED: Bos taurus ankyrin repeat domain 23 (ANKRD23), mRNA	0	935/1008	92.76	1	1008	1263	2306
HN40NPI01CXC0Q	363	6080	94.21	5.62	gi|166157495|ref|NM_001113767.1| Bos taurus ankyrin repeat domain 26 (ANKRD26), mRNA	1e-139	342/363	94.21	1	363	5216	5585
HNTXQRY02GNCAN	426	6140	97.42	6.76	gi|329664319|ref|NM_001205960.1| Bos taurus ankyrin repeat domain 28 (ANKRD28), mRNA	0	415/426	97.42	1	426	4345	4779
HNTXQRY02GW7N8	450	6140	96.67	7.08	gi|329664319|ref|NM_001205960.1| Bos taurus ankyrin repeat domain 28 (ANKRD28), mRNA	0	435/450	96.67	1	450	4325	4779
HNTXQRY02I4F1V	450	6140	96.44	7.07	gi|329664319|ref|NM_001205960.1| Bos taurus ankyrin repeat domain 28 (ANKRD28), mRNA	0	434/450	96.44	1	450	4325	4779
HQDJLS201D55QT	581	6140	96.39	9.12	gi|329664319|ref|NM_001205960.1| Bos taurus ankyrin repeat domain 28 (ANKRD28), mRNA	0	560/573	97.73	9	581	4734	5315
isotig09804	829	6140	96.98	13.09	gi|329664319|ref|NM_001205960.1| Bos taurus ankyrin repeat domain 28 (ANKRD28), mRNA	0	804/829	96.98	1	829	3437	4272
HQDJLS201BKW6V	193	2006	80.31	7.73	gi|156120854|ref|NM_001102104.1| Bos taurus ankyrin repeat domain 29 (ANKRD29), mRNA	4e-67	155/164	94.51	1	164	1013	1176
HN40NPI01AL1T9	491	6071	24.85	2.01	gi|333470686|ref|NM_001207061.1| Bos taurus ankyrin repeat domain 34C (ANKRD34C), mRNA	9e-24	122/143	85.31	19	161	2351	2491
HN40NPI01B6XHV	372	6071	37.37	2.29	gi|333470686|ref|NM_001207061.1| Bos taurus ankyrin repeat domain 34C (ANKRD34C), mRNA	3e-32	139/162	85.8	46	207	2330	2491
HN40NPI01C43J8	451	6071	16.41	1.22	gi|333470686|ref|NM_001207061.1| Bos taurus ankyrin repeat domain 34C (ANKRD34C), mRNA	5e-22	74/81	91.36	256	336	2341	2421
HN40NPI01C5WK8	394	6071	30.96	2.01	gi|333470686|ref|NM_001207061.1| Bos taurus ankyrin repeat domain 34C (ANKRD34C), mRNA	7e-24	122/143	85.31	19	161	2351	2491
HN40NPI01D8AB2	430	6071	28.37	2.01	gi|333470686|ref|NM_001207061.1| Bos taurus ankyrin repeat domain 34C (ANKRD34C), mRNA	8e-24	122/143	85.31	19	161	2351	2491
HN40NPI01DATK8	462	6071	22.51	1.71	gi|333470686|ref|NM_001207061.1| Bos taurus ankyrin repeat domain 34C (ANKRD34C), mRNA	2e-27	104/118	88.14	280	397	2364	2481
HN40NPI01DFAIF	249	6071	34.94	1.43	gi|333470686|ref|NM_001207061.1| Bos taurus ankyrin repeat domain 34C (ANKRD34C), mRNA	4e-21	87/99	87.88	11	109	2354	2452
HN40NPI01DG557	401	6071	30.42	2.01	gi|333470686|ref|NM_001207061.1| Bos taurus ankyrin repeat domain 34C (ANKRD34C), mRNA	7e-24	122/143	85.31	19	161	2351	2491
HN40NPI01DM858	420	6071	20.71	1.43	gi|333470686|ref|NM_001207061.1| Bos taurus ankyrin repeat domain 34C (ANKRD34C), mRNA	7e-21	87/99	87.88	11	109	2354	2452
HN40NPI01DPD67	362	6071	33.7	2.01	gi|333470686|ref|NM_001207061.1| Bos taurus ankyrin repeat domain 34C (ANKRD34C), mRNA	7e-24	122/143	85.31	19	161	2351	2491
HN40NPI01DQY8K	482	6071	25.31	2.01	gi|333470686|ref|NM_001207061.1| Bos taurus ankyrin repeat domain 34C (ANKRD34C), mRNA	9e-24	122/143	85.31	19	161	2351	2491
HNTXQRY02JJCL8	639	6071	15.81	1.66	gi|333470686|ref|NM_001207061.1| Bos taurus ankyrin repeat domain 34C (ANKRD34C), mRNA	1e-23	101/116	87.07	418	533	2363	2478
HQDJLS201A1R6C	163	6071	60.74	1.63	gi|333470686|ref|NM_001207061.1| Bos taurus ankyrin repeat domain 34C (ANKRD34C), mRNA	5e-32	99/109	90.83	2	110	4850	4958
HQDJLS201AKNS3	520	6071	19.23	1.65	gi|333470686|ref|NM_001207061.1| Bos taurus ankyrin repeat domain 34C (ANKRD34C), mRNA	2e-21	100/116	86.21	222	337	4860	4975
HQDJLS201AMRT1	588	6071	20.07	1.94	gi|333470686|ref|NM_001207061.1| Bos taurus ankyrin repeat domain 34C (ANKRD34C), mRNA	5e-26	118/136	86.76	250	385	2329	2463
HQDJLS201B4NT2	473	6071	24.95	1.94	gi|333470686|ref|NM_001207061.1| Bos taurus ankyrin repeat domain 34C (ANKRD34C), mRNA	4e-32	118/134	88.06	156	289	2350	2483
HQDJLS201BJP7E	217	6071	45.62	1.63	gi|333470686|ref|NM_001207061.1| Bos taurus ankyrin repeat domain 34C (ANKRD34C), mRNA	7e-32	99/109	90.83	2	110	4850	4958
HQDJLS201C0ELP	163	6071	60.74	1.63	gi|333470686|ref|NM_001207061.1| Bos taurus ankyrin repeat domain 34C (ANKRD34C), mRNA	5e-32	99/109	90.83	2	110	4850	4958
HQDJLS201CHOMN	528	6071	18.94	1.65	gi|333470686|ref|NM_001207061.1| Bos taurus ankyrin repeat domain 34C (ANKRD34C), mRNA	2e-21	100/116	86.21	223	338	4860	4975
HQDJLS201CPY7I	499	6071	19.44	1.6	gi|333470686|ref|NM_001207061.1| Bos taurus ankyrin repeat domain 34C (ANKRD34C), mRNA	1e-26	97/109	88.99	85	193	2368	2476
HQDJLS201EDLUP	649	6071	21.42	2.29	gi|333470686|ref|NM_001207061.1| Bos taurus ankyrin repeat domain 34C (ANKRD34C), mRNA	5e-32	139/162	85.8	264	425	2330	2491
HQDJLS201EQD9O	608	6071	17.27	1.73	gi|333470686|ref|NM_001207061.1| Bos taurus ankyrin repeat domain 34C (ANKRD34C), mRNA	4e-23	105/119	88.24	439	557	2362	2478
isotig12627	633	6071	19.43	2.03	gi|333470686|ref|NM_001207061.1| Bos taurus ankyrin repeat domain 34C (ANKRD34C), mRNA	3e-24	123/145	84.83	366	510	2328	2467
HQDJLS201DHZIG	572	3660	92.31	14.43	gi|155371946|ref|NM_001101109.1| Bos taurus ankyrin repeat domain 40 (ANKRD40), mRNA	0	528/572	92.31	1	572	1568	2139
isotig05219	1304	3660	95.63	34.07	gi|155371946|ref|NM_001101109.1| Bos taurus ankyrin repeat domain 40 (ANKRD40), mRNA	0	1247/1303	95.7	2	1304	2325	3642
HQDJLS201C6WD8	512	3191	96.88	15.54	gi|297458578|ref|XM_585056.4| PREDICTED: Bos taurus ankyrin repeat domain 43 (ANKRD43), mRNA	0	496/510	97.25	3	512	2564	3073
HQDJLS201CK08J	382	3191	93.46	11.19	gi|297458578|ref|XM_585056.4| PREDICTED: Bos taurus ankyrin repeat domain 43 (ANKRD43), mRNA	0	357/362	98.62	1	362	1865	2227
HQDJLS201CPSUQ	513	3191	96.69	15.54	gi|297458578|ref|XM_585056.4| PREDICTED: Bos taurus ankyrin repeat domain 43 (ANKRD43), mRNA	0	496/509	97.45	5	513	2248	2754
HQDJLS201D2HZ7	514	3191	96.5	15.54	gi|297458578|ref|XM_585056.4| PREDICTED: Bos taurus ankyrin repeat domain 43 (ANKRD43), mRNA	0	496/510	97.25	5	514	2248	2754
HQDJLS201EHB7H	516	3191	95.74	15.48	gi|297458578|ref|XM_585056.4| PREDICTED: Bos taurus ankyrin repeat domain 43 (ANKRD43), mRNA	0	494/512	96.48	5	516	2248	2754
isotig09512	854	2771	96.6	29.77	gi|77736184|ref|NM_001034619.1| Bos taurus ankyrin repeat domain 46 (ANKRD46), mRNA	0	825/854	96.6	1	854	1665	2539
isotig12548	637	2125	97.02	29.08	gi|75832109|ref|NM_001014965.2| Bos taurus ankyrin repeat domain 49 (ANKRD49), mRNA	0	618/636	97.17	2	637	1110	1745
HQDJLS201DVGNI	423	2250	93.38	17.56	gi|115497589|ref|NM_001076137.1| Bos taurus ankyrin repeat domain 54 (ANKRD54), mRNA	1e-157	395/415	95.18	1	415	1027	1448
isotig12474	642	2250	93.77	26.76	gi|115497589|ref|NM_001076137.1| Bos taurus ankyrin repeat domain 54 (ANKRD54), mRNA	0	602/637	94.51	6	642	1429	2059
HN40NPI01A2Y6P	355	963	90.42	33.33	gi|358421165|ref|XM_601396.5| PREDICTED: Bos taurus ankyrin repeat domain 58 (ANKRD58), mRNA	1e-137	321/345	93.04	1	345	608	945
HN40NPI01A4LXW	330	963	92.42	31.67	gi|358421165|ref|XM_601396.5| PREDICTED: Bos taurus ankyrin repeat domain 58 (ANKRD58), mRNA	1e-123	305/330	92.42	1	330	624	945
HQDJLS201BS0NN	292	963	97.6	29.6	gi|358421165|ref|XM_601396.5| PREDICTED: Bos taurus ankyrin repeat domain 58 (ANKRD58), mRNA	1e-148	285/292	97.6	1	292	213	504
HQDJLS201CD1XM	292	963	97.6	29.6	gi|358421165|ref|XM_601396.5| PREDICTED: Bos taurus ankyrin repeat domain 58 (ANKRD58), mRNA	1e-148	285/292	97.6	1	292	213	504
HQDJLS201DKDXM	292	963	97.6	29.6	gi|358421165|ref|XM_601396.5| PREDICTED: Bos taurus ankyrin repeat domain 58 (ANKRD58), mRNA	1e-148	285/292	97.6	1	292	213	504
HQDJLS201CAENT	472	4041	94.92	11.09	gi|329664545|ref|NM_001205477.1| Bos taurus ankyrin repeat domain 6 (ANKRD6), mRNA	0	448/472	94.92	1	472	3191	3657
HQDJLS201DJMIO	220	1490	70.45	10.4	gi|156120934|ref|NM_001102144.1| Bos taurus ankyrin repeat domain 9 (ANKRD9), mRNA	3e-43	155/167	92.81	8	174	2	169
isotig14299	493	1490	95.74	31.68	gi|156120934|ref|NM_001102144.1| Bos taurus ankyrin repeat domain 9 (ANKRD9), mRNA	0	472/491	96.13	2	492	693	1182
isotig09744	829	2752	97.47	29.36	gi|156121226|ref|NM_001102291.1| Bos taurus ankyrin repeat and sterile alpha motif domain containing 1B (ANKS1B), mRNA	0	808/825	97.94	1	825	1890	2722
HQDJLS201BIMMQ	218	2474	61.01	5.38	gi|329664423|ref|NM_001206229.1| Bos taurus ankyrin repeat and sterile alpha motif domain containing 3 (ANKS3), mRNA	3e-37	133/150	88.67	1	150	2302	2450
HQDJLS201CEUNU	137	2474	87.59	4.85	gi|329664423|ref|NM_001206229.1| Bos taurus ankyrin repeat and sterile alpha motif domain containing 3 (ANKS3), mRNA	6e-28	120/137	87.59	1	137	2317	2450
HQDJLS201CXGTR	277	2474	80.87	9.05	gi|329664423|ref|NM_001206229.1| Bos taurus ankyrin repeat and sterile alpha motif domain containing 3 (ANKS3), mRNA	6e-39	224/277	80.87	1	277	2205	2450
isotig07070	1057	2116	40.49	20.23	gi|115497113|ref|NM_001075192.1| Bos taurus ankyrin repeat and sterile alpha motif domain containing 4B (ANKS4B), mRNA	0	428/449	95.32	609	1057	1643	2090
HN40NPI01AIYOP	500	5693	32.4	2.85	gi|358411834|ref|XM_596461.5| PREDICTED: Bos taurus anillin, actin binding protein (ANLN), mRNA	1e-35	162/187	86.63	310	496	5494	5683
HN40NPI01AWCVC	380	5693	20.26	1.35	gi|358411834|ref|XM_596461.5| PREDICTED: Bos taurus anillin, actin binding protein (ANLN), mRNA	4e-22	77/85	90.59	12	96	5470	5554
HN40NPI01BEHTJ	298	5693	51.01	2.67	gi|358411834|ref|XM_596461.5| PREDICTED: Bos taurus anillin, actin binding protein (ANLN), mRNA	9e-29	152/179	84.92	1	179	5455	5634
HN40NPI01BPFOC	329	5693	31.61	1.83	gi|358411834|ref|XM_596461.5| PREDICTED: Bos taurus anillin, actin binding protein (ANLN), mRNA	1e-25	104/119	87.39	74	192	5436	5554
HN40NPI01CILS2	166	5693	45.78	1.33	gi|358411834|ref|XM_596461.5| PREDICTED: Bos taurus anillin, actin binding protein (ANLN), mRNA	7e-22	76/84	90.48	56	139	5471	5554
HN40NPI01DJEWH	146	5693	52.05	1.33	gi|358411834|ref|XM_596461.5| PREDICTED: Bos taurus anillin, actin binding protein (ANLN), mRNA	6e-22	76/84	90.48	56	139	5471	5554
HN40NPI01E4OLC	504	5693	29.56	2.62	gi|358411834|ref|XM_596461.5| PREDICTED: Bos taurus anillin, actin binding protein (ANLN), mRNA	6e-25	149/178	83.71	146	323	5454	5630
HNTXQRY02GSZ3A	437	5693	49.2	3.78	gi|358411834|ref|XM_596461.5| PREDICTED: Bos taurus anillin, actin binding protein (ANLN), mRNA	1e-31	215/258	83.33	138	395	5426	5682
HNTXQRY02JEV1K	431	5693	42.23	3.2	gi|358411834|ref|XM_596461.5| PREDICTED: Bos taurus anillin, actin binding protein (ANLN), mRNA	2e-30	182/215	84.65	179	393	5426	5643
HNTXQRY02JP1B8	525	5693	15.81	1.46	gi|358411834|ref|XM_596461.5| PREDICTED: Bos taurus anillin, actin binding protein (ANLN), mRNA	6e-22	83/93	89.25	308	400	5437	5529
HQDJLS201AUXV4	619	5693	17.12	1.86	gi|358411834|ref|XM_596461.5| PREDICTED: Bos taurus anillin, actin binding protein (ANLN), mRNA	7e-25	106/122	86.89	83	204	5432	5553
HQDJLS201CT9E4	619	5693	18.9	2.06	gi|358411834|ref|XM_596461.5| PREDICTED: Bos taurus anillin, actin binding protein (ANLN), mRNA	8e-28	117/132	88.64	414	545	5440	5573
HQDJLS201D3AWA	410	5693	21.71	1.56	gi|358411834|ref|XM_596461.5| PREDICTED: Bos taurus anillin, actin binding protein (ANLN), mRNA	8e-24	89/100	89	268	367	5474	5573
HQDJLS201DBY0K	510	5693	40.98	3.67	gi|358411834|ref|XM_596461.5| PREDICTED: Bos taurus anillin, actin binding protein (ANLN), mRNA	3e-33	209/247	84.62	71	317	5324	5573
HQDJLS201ELZS8	510	5693	40.98	3.67	gi|358411834|ref|XM_596461.5| PREDICTED: Bos taurus anillin, actin binding protein (ANLN), mRNA	3e-33	209/247	84.62	71	317	5324	5573
isotig10336	792	5693	96.97	13.49	gi|358411834|ref|XM_596461.5| PREDICTED: Bos taurus anillin, actin binding protein (ANLN), mRNA	0	768/792	96.97	1	792	3622	4420
HN40NPI01EQQEP	360	3495	30	3.09	gi|358412851|ref|XM_001789967.3| PREDICTED: Bos taurus anoctamin 8 (ANO8), mRNA	1e-49	108/111	97.3	1	111	3056	3166
HQDJLS201BZ5UI	555	2687	78.74	16.26	gi|358421092|ref|XM_589879.5| PREDICTED: Bos taurus anoctamin 9 (ANO9), mRNA	1e-136	437/465	93.98	11	555	1506	1969
isotig03518	1858	3592	97.9	50.64	gi|116003874|ref|NM_001076826.1| Bos taurus anthrax toxin receptor 2 (ANTXR2), mRNA	0	1819/1858	97.9	1	1858	1603	3476
HN40NPI01C5WLO	428	2700	94.86	15.04	gi|125630698|ref|NM_001081532.1| Bos taurus adaptor-related protein complex 1 associated regulatory protein (AP1AR), mRNA	0	406/417	97.36	1	417	2188	2607
HN40NPI01D0XNP	422	2700	94.79	14.81	gi|125630698|ref|NM_001081532.1| Bos taurus adaptor-related protein complex 1 associated regulatory protein (AP1AR), mRNA	0	400/417	95.92	1	417	1166	1589
HN40NPI01DT1GF	428	2700	92.06	14.59	gi|125630698|ref|NM_001081532.1| Bos taurus adaptor-related protein complex 1 associated regulatory protein (AP1AR), mRNA	0	394/413	95.4	4	416	1764	2174
HQDJLS201CWS5L	294	2700	91.84	10	gi|125630698|ref|NM_001081532.1| Bos taurus adaptor-related protein complex 1 associated regulatory protein (AP1AR), mRNA	1e-95	270/291	92.78	4	294	2170	2453
HQDJLS201D56R3	140	3949	78.57	2.79	gi|164448565|ref|NM_001045938.2| Bos taurus adaptor-related protein complex 1, beta 1 subunit (AP1B1), mRNA	6e-25	110/116	94.83	15	130	3629	3749
isotig14781	406	3949	86.7	9.04	gi|164448565|ref|NM_001045938.2| Bos taurus adaptor-related protein complex 1, beta 1 subunit (AP1B1), mRNA	1e-113	352/373	94.37	1	373	2990	3385
HN40NPI01DIY1M	448	4018	97.99	10.93	gi|300794510|ref|NM_001191436.1| Bos taurus adaptor-related protein complex 1, gamma 1 subunit (AP1G1), mRNA	0	439/448	97.99	1	448	3554	4002
HN40NPI01DWDVG	539	4018	96.29	12.92	gi|300794510|ref|NM_001191436.1| Bos taurus adaptor-related protein complex 1, gamma 1 subunit (AP1G1), mRNA	0	519/530	97.92	1	530	3457	3988
HQDJLS201C6BLM	688	4018	97.67	16.72	gi|300794510|ref|NM_001191436.1| Bos taurus adaptor-related protein complex 1, gamma 1 subunit (AP1G1), mRNA	0	672/688	97.67	1	688	3064	3751
HNTXQRY02IGE51	501	1705	65.27	19.18	gi|77735968|ref|NM_001034511.1| Bos taurus adaptor-related protein complex 1, mu 2 subunit (AP1M2), mRNA	1e-134	327/343	95.34	1	343	1319	1672
HNTXQRY02JQDX4	485	1705	67.42	19.18	gi|77735968|ref|NM_001034511.1| Bos taurus adaptor-related protein complex 1, mu 2 subunit (AP1M2), mRNA	1e-134	327/343	95.34	1	343	1319	1672
HN40NPI01EQFH4	409	2498	93.4	15.29	gi|157074107|ref|NM_001103296.1| Bos taurus adaptor-related protein complex 1, sigma 3 subunit (AP1S3), mRNA	1e-161	382/409	93.4	1	409	1719	2129
HQDJLS201C4V1O	587	2498	83.3	19.58	gi|157074107|ref|NM_001103296.1| Bos taurus adaptor-related protein complex 1, sigma 3 subunit (AP1S3), mRNA	0	489/522	93.68	66	587	1635	2159
HQDJLS201CHC0T	282	2498	52.84	5.96	gi|157074107|ref|NM_001103296.1| Bos taurus adaptor-related protein complex 1, sigma 3 subunit (AP1S3), mRNA	1e-52	149/161	92.55	5	165	2164	2326
HQDJLS201D2AV6	283	2498	52.65	5.96	gi|157074107|ref|NM_001103296.1| Bos taurus adaptor-related protein complex 1, sigma 3 subunit (AP1S3), mRNA	1e-52	149/161	92.55	5	165	2164	2326
HQDJLS201CF18Z	253	3383	94.47	7.06	gi|329755304|ref|NM_001191440.1| Bos taurus adaptor-related protein complex 2, alpha 1 subunit (AP2A1), mRNA	1e-117	239/248	96.37	5	252	1846	2093
HN40NPI01A56JJ	368	3999	92.93	8.55	gi|359076528|ref|XM_003587384.1| PREDICTED: Bos taurus adaptor-related protein complex 2, beta 1 subunit (AP2B1), mRNA	1e-120	342/368	92.93	1	368	1924	2301
isotig05166	1316	3999	93.31	30.71	gi|359076528|ref|XM_003587384.1| PREDICTED: Bos taurus adaptor-related protein complex 2, beta 1 subunit (AP2B1), mRNA	0	1228/1316	93.31	1	1316	2541	3873
HN40NPI01C0SOH	145	3374	84.14	3.62	gi|115497345|ref|NM_001075125.1| Bos taurus adaptor-related protein complex 2, beta 1 subunit (AP2B1), mRNA	6e-62	122/123	99.19	4	126	2	124
HN40NPI01CKG04	134	1896	76.87	5.43	gi|77735992|ref|NM_001034523.1| Bos taurus adaptor-related protein complex 2, mu 1 subunit (AP2M1), mRNA	1e-50	103/104	99.04	31	134	2	105
HNTXQRY02GPPVP	498	4667	11.24	1.2	gi|254281263|ref|NM_173998.4| Bos taurus adaptor-related protein complex 3, delta 1 subunit (AP3D1), mRNA	6e-22	56/57	98.25	1	57	4611	4667
HN40NPI01DW9EZ	454	3409	96.48	12.85	gi|115496851|ref|NM_001075680.1| Bos taurus adaptor-related protein complex 3, mu 1 subunit (AP3M1), mRNA	0	438/452	96.9	1	452	1455	1907
HQDJLS201DERD6	562	3409	95.02	15.66	gi|115496851|ref|NM_001075680.1| Bos taurus adaptor-related protein complex 3, mu 1 subunit (AP3M1), mRNA	0	534/557	95.87	1	557	1543	2103
HQDJLS201EPYF1	560	3409	96.07	15.78	gi|115496851|ref|NM_001075680.1| Bos taurus adaptor-related protein complex 3, mu 1 subunit (AP3M1), mRNA	0	538/557	96.59	2	558	1405	1961
isotig08273	951	3409	94.53	26.37	gi|115496851|ref|NM_001075680.1| Bos taurus adaptor-related protein complex 3, mu 1 subunit (AP3M1), mRNA	0	899/951	94.53	1	951	2140	3100
HQDJLS201CW52L	542	2187	14.39	3.57	gi|115749596|ref|NM_001075376.1| Bos taurus adaptor-related protein complex 3, sigma 2 subunit (AP3S2), mRNA	6e-22	78/81	96.3	462	542	2082	2165
HN40NPI01BKQH5	476	10358	68.7	3.16	gi|274321914|ref|NM_001075986.2| Bos taurus adenomatous polyposis coli (APC), mRNA	1e-154	327/341	95.89	126	466	10018	10358
HQDJLS201BCMJ4	363	10358	58.95	2.07	gi|274321914|ref|NM_001075986.2| Bos taurus adenomatous polyposis coli (APC), mRNA	1e-107	214/218	98.17	131	348	10140	10358
isotig11370	715	10358	97.48	6.73	gi|274321914|ref|NM_001075986.2| Bos taurus adenomatous polyposis coli (APC), mRNA	0	697/715	97.48	1	715	8870	9582
HQDJLS201B2Q9H	621	8935	86.47	6.01	gi|358413112|ref|XM_604945.6| PREDICTED: Bos taurus adenomatosis polyposis coli 2 (APC2), mRNA	0	537/562	95.55	1	562	5941	6500
HQDJLS201EDTS6	542	8935	95.02	5.76	gi|358413112|ref|XM_604945.6| PREDICTED: Bos taurus adenomatosis polyposis coli 2 (APC2), mRNA	0	515/540	95.37	1	540	5963	6500
isotig05477	1265	3114	94.7	39.21	gi|297464040|ref|XM_585921.5| PREDICTED: Bos taurus adenomatosis polyposis coli down-regulated 1 (APCDD1), mRNA	0	1198/1265	94.7	1	1265	1767	3056
HN40NPI01C6ITT	279	2332	96.77	11.58	gi|221136851|ref|NM_001144083.1| Bos taurus apoptosis inhibitor 5 (API5), mRNA	1e-142	270/273	98.9	7	279	1838	2111
HN40NPI01BJCZB	267	874	90.26	27.57	gi|84370188|ref|NM_001038576.1| Bos taurus apoptosis-inducing, TAF9-like domain 1 (APITD1), mRNA	1e-111	241/249	96.79	19	267	420	667
HNTXQRY02HEMS8	530	2823	95.28	17.89	gi|118150861|ref|NM_001077874.1| Bos taurus aprataxin and PNKP like factor (APLF), mRNA	0	505/524	96.37	7	530	2283	2808
HQDJLS201ATIZB	308	2823	86.36	9.42	gi|118150861|ref|NM_001077874.1| Bos taurus aprataxin and PNKP like factor (APLF), mRNA	2e-54	266/301	88.37	1	301	1551	1841
HNTXQRY02I4NJH	284	3648	91.9	7.15	gi|156523159|ref|NM_001102524.1| Bos taurus apelin receptor (APLNR), mRNA	1e-103	261/280	93.21	1	280	3195	3472
HNTXQRY02IMDLH	252	3648	93.65	6.47	gi|156523159|ref|NM_001102524.1| Bos taurus apelin receptor (APLNR), mRNA	1e-103	236/252	93.65	1	252	3226	3472
HNTXQRY02IYYGQ	289	3648	91.7	7.26	gi|156523159|ref|NM_001102524.1| Bos taurus apelin receptor (APLNR), mRNA	1e-116	265/283	93.64	1	283	3195	3472
HNTXQRY02JFV7K	474	3648	93.67	12.17	gi|156523159|ref|NM_001102524.1| Bos taurus apelin receptor (APLNR), mRNA	0	444/474	93.67	1	474	2762	3233
HQDJLS201DJIIZ	209	3648	88.04	5.04	gi|156523159|ref|NM_001102524.1| Bos taurus apelin receptor (APLNR), mRNA	5e-42	184/209	88.04	1	209	2943	3144
HN40NPI01C30TV	346	1343	47.11	12.14	gi|134085881|ref|NM_001083492.1| Bos taurus apolipoprotein A-V (APOA5), mRNA	3e-75	163/170	95.88	2	171	1161	1330
isotig13735	549	3917	92.53	12.97	gi|358418961|ref|XM_580972.6| PREDICTED: Bos taurus apolipoprotein B receptor (APOBR), mRNA	0	508/544	93.38	1	544	3379	3912
HN40NPI01B8DJ8	483	3016	27.33	4.38	gi|154152140|ref|NM_001100297.1| Bos taurus apolipoprotein L, 3 (APOL3), mRNA	9e-24	132/156	84.62	4	159	2054	2208
HQDJLS201BFETX	502	3016	15.54	2.59	gi|154152140|ref|NM_001100297.1| Bos taurus apolipoprotein L, 3 (APOL3), mRNA	6e-28	78/83	93.98	373	455	1944	2026
isotig06854	1087	3930	95.58	26.44	gi|155372084|ref|NM_001101180.1| Bos taurus apolipoprotein L domain containing 1 (APOLD1), mRNA	0	1039/1087	95.58	1	1087	2725	3801
isotig13270	586	3132	96.59	18.07	gi|358422419|ref|XM_001255456.3| PREDICTED: Bos taurus adaptor protein, phosphotyrosine interaction, PH domain and leucine zipper containing 2-like (APPL2), mRNA	0	566/579	97.75	1	579	2151	2734
HQDJLS201BW5L1	456	951	85.75	41.11	gi|194665958|ref|XM_868691.3| PREDICTED: Bos taurus aquaporin 12B (AQP12B), mRNA	1e-90	391/422	92.65	1	456	350	860
HQDJLS201DONDO	525	951	83.43	46.06	gi|194665958|ref|XM_868691.3| PREDICTED: Bos taurus aquaporin 12B (AQP12B), mRNA	0	438/469	93.39	29	497	140	609
HN40NPI01BH3RU	467	5700	17.34	1.42	gi|31340963|ref|NM_181003.2| Bos taurus aquaporin 4 (AQP4), mRNA	1e-22	81/90	90	182	271	4487	4576
HN40NPI01C6WF2	419	5700	96.18	7.07	gi|31340963|ref|NM_181003.2| Bos taurus aquaporin 4 (AQP4), mRNA	0	403/417	96.64	1	417	997	1411
HNTXQRY02F3KZ2	454	5700	96.92	7.72	gi|31340963|ref|NM_181003.2| Bos taurus aquaporin 4 (AQP4), mRNA	0	440/453	97.13	2	454	5137	5589
HNTXQRY02F3M10	386	5700	27.2	1.84	gi|31340963|ref|NM_181003.2| Bos taurus aquaporin 4 (AQP4), mRNA	3e-26	105/120	87.5	5	124	4497	4616
HNTXQRY02F3Y95	537	5700	96.65	9.11	gi|31340963|ref|NM_181003.2| Bos taurus aquaporin 4 (AQP4), mRNA	0	519/529	98.11	1	529	3420	3949
HNTXQRY02FRKVW	690	5700	77.97	9.44	gi|31340963|ref|NM_181003.2| Bos taurus aquaporin 4 (AQP4), mRNA	0	538/548	98.18	1	548	3420	3967
HNTXQRY02FVSUR	497	5700	16.7	1.46	gi|31340963|ref|NM_181003.2| Bos taurus aquaporin 4 (AQP4), mRNA	6e-22	83/93	89.25	211	303	4522	4614
HNTXQRY02G8MS3	508	5700	25.2	2.25	gi|31340963|ref|NM_181003.2| Bos taurus aquaporin 4 (AQP4), mRNA	2e-27	128/144	88.89	306	449	4468	4612
HNTXQRY02GVVYJ	692	5700	79.77	9.68	gi|31340963|ref|NM_181003.2| Bos taurus aquaporin 4 (AQP4), mRNA	0	552/564	97.87	1	564	3420	3982
HNTXQRY02H7V8Q	487	5700	17.04	1.46	gi|31340963|ref|NM_181003.2| Bos taurus aquaporin 4 (AQP4), mRNA	6e-22	83/93	89.25	215	307	4522	4614
HNTXQRY02HLBVM	573	5700	96.16	9.67	gi|31340963|ref|NM_181003.2| Bos taurus aquaporin 4 (AQP4), mRNA	0	551/564	97.7	1	564	3420	3982
HNTXQRY02HZJWD	520	5700	15.77	1.44	gi|31340963|ref|NM_181003.2| Bos taurus aquaporin 4 (AQP4), mRNA	2e-28	82/88	93.18	233	320	4489	4576
HNTXQRY02I2F42	543	5700	23.57	2.25	gi|31340963|ref|NM_181003.2| Bos taurus aquaporin 4 (AQP4), mRNA	3e-27	128/144	88.89	307	450	4468	4612
HNTXQRY02I86W9	507	5700	25.25	2.25	gi|31340963|ref|NM_181003.2| Bos taurus aquaporin 4 (AQP4), mRNA	2e-27	128/144	88.89	307	450	4468	4612
HNTXQRY02J21YJ	526	5700	97.91	9.04	gi|31340963|ref|NM_181003.2| Bos taurus aquaporin 4 (AQP4), mRNA	0	515/526	97.91	1	526	3420	3945
HNTXQRY02J5469	505	5700	25.15	2.23	gi|31340963|ref|NM_181003.2| Bos taurus aquaporin 4 (AQP4), mRNA	9e-21	127/145	87.59	306	450	4468	4612
HNTXQRY02JRXHA	377	5700	96.82	6.4	gi|31340963|ref|NM_181003.2| Bos taurus aquaporin 4 (AQP4), mRNA	1e-173	365/377	96.82	1	377	3420	3793
HNTXQRY02JWWP9	495	5700	25.86	2.25	gi|31340963|ref|NM_181003.2| Bos taurus aquaporin 4 (AQP4), mRNA	2e-27	128/144	88.89	307	450	4468	4612
HQDJLS201AE9GO	521	5700	93.86	8.58	gi|31340963|ref|NM_181003.2| Bos taurus aquaporin 4 (AQP4), mRNA	0	489/517	94.58	5	521	4901	5409
HQDJLS201AMSRU	533	5700	17.07	1.6	gi|31340963|ref|NM_181003.2| Bos taurus aquaporin 4 (AQP4), mRNA	1e-20	91/102	89.22	159	260	4527	4625
HQDJLS201APV9E	585	5700	95.38	9.79	gi|31340963|ref|NM_181003.2| Bos taurus aquaporin 4 (AQP4), mRNA	0	558/578	96.54	8	585	5122	5700
HQDJLS201CDOYK	590	5700	22.54	2.33	gi|31340963|ref|NM_181003.2| Bos taurus aquaporin 4 (AQP4), mRNA	2e-31	133/153	86.93	274	426	4469	4620
HQDJLS201DMCBI	483	5700	19.46	1.65	gi|31340963|ref|NM_181003.2| Bos taurus aquaporin 4 (AQP4), mRNA	2e-21	94/108	87.04	172	279	4510	4617
HQDJLS201DVSKH	561	5700	19.61	1.93	gi|31340963|ref|NM_181003.2| Bos taurus aquaporin 4 (AQP4), mRNA	1e-26	110/125	88	143	267	4498	4621
HQDJLS201DXOTF	557	5700	14.54	1.42	gi|31340963|ref|NM_181003.2| Bos taurus aquaporin 4 (AQP4), mRNA	2e-22	81/90	90	274	363	4487	4576
HQDJLS201EIDCH	501	5700	15.77	1.39	gi|31340963|ref|NM_181003.2| Bos taurus aquaporin 4 (AQP4), mRNA	6e-25	79/86	91.86	4	89	4537	4622
HQDJLS201BETXD	159	1772	89.31	8.01	gi|331028714|ref|NM_001206607.1| Bos taurus aquaporin 8 (AQP8), mRNA	6e-47	142/155	91.61	1	155	1128	1284
HN40NPI01CM48Q	312	1873	30.13	5.02	gi|329663378|ref|NM_001205833.1| Bos taurus aquaporin 9 (AQP9), mRNA	4e-25	94/106	88.68	186	291	1453	1558
isotig09737	835	1873	93.41	41.64	gi|329663378|ref|NM_001205833.1| Bos taurus aquaporin 9 (AQP9), mRNA	0	780/831	93.86	1	831	993	1823
HQDJLS201AG8IH	581	7979	92.94	6.77	gi|358412668|ref|XM_589445.5| PREDICTED: Bos taurus ArfGAP with RhoGAP domain, ankyrin repeat and PH domain 2 (ARAP2), mRNA	1e-180	540/581	92.94	1	581	5842	6450
HQDJLS201C1Q6S	457	7979	93	5.33	gi|358412668|ref|XM_589445.5| PREDICTED: Bos taurus ArfGAP with RhoGAP domain, ankyrin repeat and PH domain 2 (ARAP2), mRNA	1e-143	425/451	94.24	1	451	5822	6302
HQDJLS201C9K90	588	7979	93.03	6.86	gi|358412668|ref|XM_589445.5| PREDICTED: Bos taurus ArfGAP with RhoGAP domain, ankyrin repeat and PH domain 2 (ARAP2), mRNA	0	547/588	93.03	1	588	5835	6450
HQDJLS201CH1QD	680	7979	95.44	8.13	gi|358412668|ref|XM_589445.5| PREDICTED: Bos taurus ArfGAP with RhoGAP domain, ankyrin repeat and PH domain 2 (ARAP2), mRNA	0	649/677	95.86	4	680	5381	6083
isotig14052	521	7979	94.05	6.14	gi|358412668|ref|XM_589445.5| PREDICTED: Bos taurus ArfGAP with RhoGAP domain, ankyrin repeat and PH domain 2 (ARAP2), mRNA	0	490/514	95.33	8	521	6517	7037
HN40NPI01AH9D5	403	5624	93.55	6.7	gi|358413197|ref|XM_003582447.1| PREDICTED: Bos taurus ArfGAP with RhoGAP domain, ankyrin repeat and PH domain 3 (ARAP3), mRNA	1e-158	377/403	93.55	1	403	5141	5538
HQDJLS201DUP5X	498	5624	94.58	8.37	gi|358413197|ref|XM_003582447.1| PREDICTED: Bos taurus ArfGAP with RhoGAP domain, ankyrin repeat and PH domain 3 (ARAP3), mRNA	0	471/498	94.58	1	498	4997	5499
HN40NPI01A1CEM	314	2252	93.95	13.1	gi|303324569|ref|NM_001195013.1| Bos taurus archain 1 (ARCN1), mRNA	1e-143	295/303	97.36	8	310	1744	2040
HN40NPI01ET6ND	500	2252	89.8	19.94	gi|303324569|ref|NM_001195013.1| Bos taurus archain 1 (ARCN1), mRNA	0	449/459	97.82	32	490	1776	2252
HN40NPI01B9204	192	1489	41.15	7.12	gi|149642600|ref|NM_001099092.1| Bos taurus amphiregulin B (AREGB), mRNA	2e-28	79/83	95.18	110	192	1384	1489
HQDJLS201BED3G	115	1489	86.96	6.72	gi|149642600|ref|NM_001099092.1| Bos taurus amphiregulin B (AREGB), mRNA	6e-40	100/106	94.34	3	108	255	360
HN40NPI01AO82K	94	1790	100	5.25	gi|358414131|ref|XM_003582708.1| PREDICTED: Bos taurus ADP-ribosylation factor 6 (ARF6), mRNA	3e-47	94/94	100	1	94	337	430
HN40NPI01BZJZ0	369	1790	98.64	20.34	gi|358414131|ref|XM_003582708.1| PREDICTED: Bos taurus ADP-ribosylation factor 6 (ARF6), mRNA	1e-176	364/369	98.64	1	369	51	430
HN40NPI01E37M7	368	1790	98.91	20.34	gi|358414131|ref|XM_003582708.1| PREDICTED: Bos taurus ADP-ribosylation factor 6 (ARF6), mRNA	1e-180	364/368	98.91	1	368	51	430
HQDJLS201DWFUF	628	1790	29.46	10.34	gi|358414131|ref|XM_003582708.1| PREDICTED: Bos taurus ADP-ribosylation factor 6 (ARF6), mRNA	1e-51	185/205	90.24	1	205	1251	1455
isotig08526	932	2014	15.88	7.35	gi|122692304|ref|NM_001080227.1| Bos taurus ADP-ribosylation factor GTPase activating protein 2 (ARFGAP2), mRNA	2e-51	148/163	90.8	770	932	1850	2012
isotig06969	1070	3051	96.54	33.86	gi|139948395|ref|NM_001083650.1| Bos taurus ADP-ribosylation factor interacting protein 1 (ARFIP1), mRNA	0	1033/1065	97	1	1065	1857	2922
HN40NPI01BGAGZ	226	1779	97.35	12.37	gi|77735904|ref|NM_001034477.1| Bos taurus ADP-ribosylation factor interacting protein 2 (ARFIP2), mRNA	2e-93	220/226	97.35	1	226	1539	1762
HN40NPI01CXMTX	487	1695	91.79	26.37	gi|83035080|ref|NM_001037607.1| Bos taurus ADP-ribosylation factor related protein 1 (ARFRP1), mRNA	1e-140	447/484	92.36	1	487	1052	1555
HN40NPI01D8B6B	484	1695	73.14	20.88	gi|83035080|ref|NM_001037607.1| Bos taurus ADP-ribosylation factor related protein 1 (ARFRP1), mRNA	1e-145	354/384	92.19	4	387	1174	1548
HQDJLS201EHB9I	143	1695	87.41	7.37	gi|83035080|ref|NM_001037607.1| Bos taurus ADP-ribosylation factor related protein 1 (ARFRP1), mRNA	8e-49	125/133	93.98	5	137	675	806
HQDJLS201BVSJ6	638	2583	15.36	3.79	gi|114051575|ref|NM_001046154.1| Bos taurus arginase, liver (ARG1), mRNA	3e-24	98/108	90.74	393	500	1897	2004
HQDJLS201CWGUA	627	2583	13.4	3.25	gi|114051575|ref|NM_001046154.1| Bos taurus arginase, liver (ARG1), mRNA	5e-26	84/92	91.3	68	159	1980	2071
HN40NPI01AS1XU	409	2952	94.62	13.11	gi|300796340|ref|NM_001193062.1| Bos taurus Rho GTPase activating protein 1 (ARHGAP1), mRNA	1e-175	387/409	94.62	1	409	1349	1757
HQDJLS201COKA7	123	2952	95.12	3.96	gi|300796340|ref|NM_001193062.1| Bos taurus Rho GTPase activating protein 1 (ARHGAP1), mRNA	4e-50	117/123	95.12	1	123	1595	1717
HQDJLS201EN171	439	2952	86.33	12.8	gi|300796340|ref|NM_001193062.1| Bos taurus Rho GTPase activating protein 1 (ARHGAP1), mRNA	3e-88	379/413	91.77	1	439	1660	2076
HNTXQRY02F9C4R	378	3204	88.89	10.49	gi|116003882|ref|NM_001076830.1| Bos taurus Rho GTPase activating protein 10 (ARHGAP10), mRNA	1e-62	336/377	89.12	1	377	2724	3138
HQDJLS201ENTB1	576	3991	95.49	13.78	gi|156121126|ref|NM_001102241.1| Bos taurus Rho GTPase activating protein 12 (ARHGAP12), mRNA	0	550/564	97.52	4	567	2878	3438
HN40NPI01CIBOM	98	3587	86.73	2.37	gi|358418931|ref|XM_580330.6| PREDICTED: Bos taurus Rho GTPase activating protein 17 (ARHGAP17), mRNA	4e-34	85/89	95.51	1	89	3264	3348
HN40NPI01DBLXH	169	3587	93.49	4.4	gi|358418931|ref|XM_580330.6| PREDICTED: Bos taurus Rho GTPase activating protein 17 (ARHGAP17), mRNA	4e-76	158/160	98.75	1	160	3264	3425
HN40NPI01DG2HY	198	3587	29.29	1.62	gi|358418931|ref|XM_580330.6| PREDICTED: Bos taurus Rho GTPase activating protein 17 (ARHGAP17), mRNA	2e-25	58/58	100	1	58	3132	3189
HN40NPI01EHWKD	147	3587	98.64	4.04	gi|358418931|ref|XM_580330.6| PREDICTED: Bos taurus Rho GTPase activating protein 17 (ARHGAP17), mRNA	2e-71	145/147	98.64	1	147	3280	3425
HN40NPI01C5YBK	335	5100	90.75	5.96	gi|358417447|ref|XM_601322.6| PREDICTED: Bos taurus Rho GTPase activating protein 23 (ARHGAP23), mRNA	8e-79	304/335	90.75	1	335	4418	4746
HNTXQRY02FOIY2	363	5100	87.6	6.24	gi|358417447|ref|XM_601322.6| PREDICTED: Bos taurus Rho GTPase activating protein 23 (ARHGAP23), mRNA	1e-125	318/344	92.44	1	344	4412	4740
HNTXQRY02FS3HX	139	2743	81.29	4.12	gi|186972117|ref|NM_001102234.1| Bos taurus Rho GTPase activating protein 24 (ARHGAP24), mRNA	8e-49	113/116	97.41	21	136	2264	2380
HQDJLS201C8YW9	500	2761	92.6	16.77	gi|114051987|ref|NM_001046392.1| Bos taurus Rho GTPase activating protein 25 (ARHGAP25), mRNA	0	463/488	94.88	2	489	2200	2686
HQDJLS201DB032	310	2761	93.87	10.54	gi|114051987|ref|NM_001046392.1| Bos taurus Rho GTPase activating protein 25 (ARHGAP25), mRNA	1e-127	291/309	94.17	1	309	2082	2388
HNTXQRY02HHDQJ	484	4338	12.4	1.38	gi|329664907|ref|NM_001205522.1| Bos taurus Rho GTPase activating protein 26 (ARHGAP26), mRNA	6e-22	60/60	100	423	482	3317	3377
HNTXQRY02J1ZT1	508	4338	13.98	1.64	gi|329664907|ref|NM_001205522.1| Bos taurus Rho GTPase activating protein 26 (ARHGAP26), mRNA	6e-22	71/77	92.21	1	77	3298	3374
HNTXQRY02J4O21	492	4338	23.98	2.72	gi|329664907|ref|NM_001205522.1| Bos taurus Rho GTPase activating protein 26 (ARHGAP26), mRNA	4e-29	118/132	89.39	245	376	3288	3422
HQDJLS201BQYP4	394	4338	22.84	2.07	gi|329664907|ref|NM_001205522.1| Bos taurus Rho GTPase activating protein 26 (ARHGAP26), mRNA	3e-26	90/100	90	111	210	3289	3388
HQDJLS201CBVRG	451	4338	19.96	2.07	gi|329664907|ref|NM_001205522.1| Bos taurus Rho GTPase activating protein 26 (ARHGAP26), mRNA	3e-26	90/100	90	111	210	3289	3388
HQDJLS201CH81G	136	4338	70.59	2.21	gi|329664907|ref|NM_001205522.1| Bos taurus Rho GTPase activating protein 26 (ARHGAP26), mRNA	1e-32	96/102	94.12	1	102	3759	3858
HQDJLS201D03DX	615	4338	20	2.84	gi|329664907|ref|NM_001205522.1| Bos taurus Rho GTPase activating protein 26 (ARHGAP26), mRNA	8e-34	123/137	89.78	435	571	3288	3422
HQDJLS201DCC50	516	4338	22.67	2.7	gi|329664907|ref|NM_001205522.1| Bos taurus Rho GTPase activating protein 26 (ARHGAP26), mRNA	2e-24	117/136	86.03	125	260	3288	3421
HQDJLS201E2D12	378	4338	23.81	2.07	gi|329664907|ref|NM_001205522.1| Bos taurus Rho GTPase activating protein 26 (ARHGAP26), mRNA	3e-26	90/100	90	111	210	3289	3388
HQDJLS201BRLNE	93	6913	97.85	1.32	gi|300797333|ref|NM_001192087.1| Bos taurus Rho GTPase activating protein 32 (ARHGAP32), mRNA	7e-42	91/93	97.85	1	93	4275	4367
HN40NPI01B9PFK	408	3606	93.63	10.59	gi|156523191|ref|NM_001102540.1| Bos taurus Rho GTPase activating protein 4 (ARHGAP4), mRNA	1e-152	382/408	93.63	1	408	3075	3485
HQDJLS201AZ692	508	3606	94.29	13.28	gi|156523191|ref|NM_001102540.1| Bos taurus Rho GTPase activating protein 4 (ARHGAP4), mRNA	0	479/508	94.29	1	508	3012	3524
HQDJLS201BXVRW	532	3606	92.29	13.62	gi|156523191|ref|NM_001102540.1| Bos taurus Rho GTPase activating protein 4 (ARHGAP4), mRNA	0	491/527	93.17	1	527	2988	3515
HQDJLS201DCWWC	513	3606	92.2	13.12	gi|156523191|ref|NM_001102540.1| Bos taurus Rho GTPase activating protein 4 (ARHGAP4), mRNA	1e-171	473/513	92.2	1	513	3012	3524
HQDJLS201EYFLD	511	3606	93.35	13.23	gi|156523191|ref|NM_001102540.1| Bos taurus Rho GTPase activating protein 4 (ARHGAP4), mRNA	0	477/511	93.35	1	511	3012	3524
HN40NPI01DDXGS	506	1143	19.96	8.84	gi|300797314|ref|NM_001192342.1| Bos taurus ADP-ribosylation factor-like 11 (ARL11), mRNA	4e-29	101/113	89.38	130	242	996	1108
HN40NPI01DEBLI	358	1143	15.92	4.99	gi|300797314|ref|NM_001192342.1| Bos taurus ADP-ribosylation factor-like 11 (ARL11), mRNA	6e-21	57/59	96.61	300	358	1038	1096
HN40NPI01EXI41	323	3274	91.33	9.01	gi|358410137|ref|XM_001787905.3| PREDICTED: Bos taurus ADP-ribosylation factor-like 13B (ARL13B), mRNA	1e-131	295/312	94.55	1	312	1699	2002
HNTXQRY02F3ZY2	326	3274	77.91	7.76	gi|358410137|ref|XM_001787905.3| PREDICTED: Bos taurus ADP-ribosylation factor-like 13B (ARL13B), mRNA	1e-104	254/269	94.42	58	326	2298	2560
isotig10164	804	1682	50.12	23.96	gi|145279642|ref|NM_001076274.2| Bos taurus ADP-ribosylation factor-like 2 binding protein (ARL2BP), mRNA	0	403/424	95.05	1	424	1245	1667
HN40NPI01A5DQ3	554	1374	66.43	26.78	gi|115497609|ref|NM_001076135.1| Bos taurus ADP-ribosylation factor-like 4D (ARL4D), mRNA	1e-139	368/403	91.32	13	415	915	1301
HN40NPI01BGE0M	313	1374	87.54	19.94	gi|115497609|ref|NM_001076135.1| Bos taurus ADP-ribosylation factor-like 4D (ARL4D), mRNA	6e-95	274/302	90.73	12	313	915	1205
HN40NPI01DSKC7	248	1374	89.52	16.16	gi|115497609|ref|NM_001076135.1| Bos taurus ADP-ribosylation factor-like 4D (ARL4D), mRNA	7e-94	222/237	93.67	12	248	915	1150
HN40NPI01EDFBF	412	1374	87.38	26.2	gi|115497609|ref|NM_001076135.1| Bos taurus ADP-ribosylation factor-like 4D (ARL4D), mRNA	1e-118	360/395	91.14	12	406	915	1301
HNTXQRY02GOAAL	341	1374	42.23	10.48	gi|115497609|ref|NM_001076135.1| Bos taurus ADP-ribosylation factor-like 4D (ARL4D), mRNA	3e-69	144/148	97.3	1	148	928	1075
isotig13137	596	3666	96.14	15.63	gi|115494909|ref|NM_001075782.1| Bos taurus ADP-ribosylation factor-like 6 (ARL6), mRNA	0	573/593	96.63	3	595	2945	3543
isotig06991	1070	2048	95.61	49.95	gi|77735516|ref|NM_001034281.1| Bos taurus ADP-ribosylation-like factor 6 interacting protein 6 (ARL6IP6), mRNA	0	1023/1070	95.61	1	1070	813	1885
isotig04408	1474	3067	94.78	45.55	gi|73853772|ref|NM_001015594.2| Bos taurus armadillo repeat containing 1 (ARMC1), mRNA	0	1397/1471	94.97	1	1471	1582	3039
HQDJLS201DIUPM	461	2290	86.33	17.38	gi|149642830|ref|NM_001098966.1| Bos taurus armadillo repeat containing 6 (ARMC6), mRNA	1e-105	398/461	86.33	1	461	1774	2222
isotig10278	796	1897	92.34	38.75	gi|134085933|ref|NM_001083504.1| Bos taurus armadillo repeat containing 7 (ARMC7), mRNA	0	735/788	93.27	9	796	715	1516
HQDJLS201C2XQ8	234	3477	31.2	2.1	gi|300794377|ref|NM_001192453.1| Bos taurus armadillo repeat containing, X-linked 3 (ARMCX3), mRNA	4e-21	73/79	92.41	1	79	2251	2328
HN40NPI01EERL6	327	6142	91.13	4.85	gi|331999999|ref|NM_001206705.1| Bos taurus aryl-hydrocarbon receptor nuclear translocator 2 (ARNT2), mRNA	2e-82	298/327	91.13	1	327	4512	4844
isotig08998	891	6142	95.74	13.89	gi|331999999|ref|NM_001206705.1| Bos taurus aryl-hydrocarbon receptor nuclear translocator 2 (ARNT2), mRNA	0	853/891	95.74	1	891	5219	6131
HN40NPI01CNTU1	312	842	21.79	8.08	gi|77735496|ref|NM_001034271.1| Bos taurus actin related protein 2/3 complex, subunit 3, 21kDa (ARPC3), mRNA	4e-31	68/68	100	1	68	757	824
isotig10296	795	2321	54.59	18.7	gi|116004114|ref|NM_001076950.1| Bos taurus cAMP-regulated phosphoprotein, 21kDa (ARPP21), mRNA	0	434/447	97.09	349	795	57	506
isotig11076	734	2321	95.1	30.07	gi|116004114|ref|NM_001076950.1| Bos taurus cAMP-regulated phosphoprotein, 21kDa (ARPP21), mRNA	0	698/734	95.1	1	734	1243	1976
isotig08808	907	2437	95.15	35.62	gi|125991929|ref|NM_001081592.1| Bos taurus arrestin domain containing 2 (ARRDC2), mRNA	0	863/907	95.15	1	907	1479	2408
HQDJLS201D7Z82	430	2543	33.49	5.66	gi|300796254|ref|NM_001192034.1| Bos taurus arrestin domain containing 4 (ARRDC4), mRNA	4e-47	144/154	93.51	277	430	2386	2543
isotig09558	846	2543	89.72	29.85	gi|300796254|ref|NM_001192034.1| Bos taurus arrestin domain containing 4 (ARRDC4), mRNA	0	759/840	90.36	7	846	1277	2098
HQDJLS201CSM6A	507	4262	92.7	11.03	gi|155372076|ref|NM_001101175.1| Bos taurus arylsulfatase B (ARSB), mRNA	0	470/497	94.57	11	507	2038	2533
isotig07171	1052	4262	93.92	23.18	gi|155372076|ref|NM_001101175.1| Bos taurus arylsulfatase B (ARSB), mRNA	0	988/1052	93.92	1	1052	3076	4129
HN40NPI01ECWJM	347	2312	41.79	6.27	gi|148226417|ref|NM_001098098.1| Bos taurus ADP-ribosyltransferase 1 (ART1), mRNA	2e-27	145/166	87.35	170	335	1548	1715
HQDJLS201BSK1N	559	2312	11.09	2.68	gi|148226417|ref|NM_001098098.1| Bos taurus ADP-ribosyltransferase 1 (ART1), mRNA	1e-23	62/64	96.88	496	559	1562	1625
isotig14786	401	2099	77.56	14.82	gi|157427885|ref|NM_001105380.1| Bos taurus armadillo repeat gene deleted in velocardiofacial syndrome (ARVCF), mRNA	1e-108	311/344	90.41	45	388	1439	1784
HNTXQRY02I804M	502	5330	93.23	8.78	gi|31343599|ref|NM_175821.2| Bos taurus ArfGAP with SH3 domain, ankyrin repeat and PH domain 1 (ASAP1), mRNA	0	468/494	94.74	9	502	3740	4230
HQDJLS201B5KD2	480	5330	97.08	8.74	gi|31343599|ref|NM_175821.2| Bos taurus ArfGAP with SH3 domain, ankyrin repeat and PH domain 1 (ASAP1), mRNA	0	466/479	97.29	1	479	3931	4409
HN40NPI01A4RTQ	239	1543	36.82	6.35	gi|77735780|ref|NM_001034413.1| Bos taurus ankyrin repeat and SOCS box containing 11 (ASB11), mRNA	1e-33	88/92	95.65	148	239	1446	1543
HQDJLS201AGP3E	364	2656	94.78	12.99	gi|155372098|ref|NM_001101188.1| Bos taurus ankyrin repeat and SOCS box containing 16 (ASB16), mRNA	1e-159	345/363	95.04	1	363	2056	2412
HQDJLS201C4L0I	367	2656	94.01	12.99	gi|155372098|ref|NM_001101188.1| Bos taurus ankyrin repeat and SOCS box containing 16 (ASB16), mRNA	1e-163	345/362	95.3	1	362	2056	2412
HN40NPI01BRPB6	189	1043	68.78	12.46	gi|358416866|ref|XM_613471.6| PREDICTED: Bos taurus aspartate dehydrogenase domain containing, transcript variant 1 (ASPDH), mRNA	3e-64	130/130	100	1	130	874	1004
HN40NPI01DA4TG	301	1043	43.19	12.46	gi|358416866|ref|XM_613471.6| PREDICTED: Bos taurus aspartate dehydrogenase domain containing, transcript variant 1 (ASPDH), mRNA	6e-64	130/130	100	1	130	874	1004
HN40NPI01E113X	307	1043	42.35	12.46	gi|358416866|ref|XM_613471.6| PREDICTED: Bos taurus aspartate dehydrogenase domain containing, transcript variant 1 (ASPDH), mRNA	6e-64	130/130	100	1	130	874	1004
HN40NPI01E2N4M	356	2714	87.92	11.53	gi|358416402|ref|XM_615127.5| PREDICTED: Bos taurus aspartate beta-hydroxylase domain containing 2 (ASPHD2), mRNA	1e-74	313/356	87.92	1	356	2259	2602
HN40NPI01EXEN3	465	2714	91.18	14.7	gi|358416402|ref|XM_615127.5| PREDICTED: Bos taurus aspartate beta-hydroxylase domain containing 2 (ASPHD2), mRNA	1e-134	424/458	92.58	1	462	2283	2713
HQDJLS201AM4OG	548	2714	89.42	18.05	gi|358416402|ref|XM_615127.5| PREDICTED: Bos taurus aspartate beta-hydroxylase domain containing 2 (ASPHD2), mRNA	0	490/534	91.76	15	548	1327	1855
HQDJLS201BDT2Y	641	2714	90.95	20.56	gi|358416402|ref|XM_615127.5| PREDICTED: Bos taurus aspartate beta-hydroxylase domain containing 2 (ASPHD2), mRNA	1e-147	583/637	91.52	1	641	1986	2598
HQDJLS201BEPZH	437	2714	87.87	14.15	gi|358416402|ref|XM_615127.5| PREDICTED: Bos taurus aspartate beta-hydroxylase domain containing 2 (ASPHD2), mRNA	1e-126	384/423	90.78	15	437	1327	1746
HQDJLS201EOGFX	597	2714	89.78	19.75	gi|358416402|ref|XM_615127.5| PREDICTED: Bos taurus aspartate beta-hydroxylase domain containing 2 (ASPHD2), mRNA	0	536/581	92.25	15	595	1327	1903
HN40NPI01CN9XG	317	2379	97.48	12.99	gi|77735570|ref|NM_001034309.1| Bos taurus asporin (ASPN), mRNA	1e-154	309/317	97.48	1	317	1983	2302
HQDJLS201CWVHH	581	2379	97.07	23.71	gi|77735570|ref|NM_001034309.1| Bos taurus asporin (ASPN), mRNA	0	564/581	97.07	1	581	1700	2282
HQDJLS201ETPFT	672	2379	96.13	27.15	gi|77735570|ref|NM_001034309.1| Bos taurus asporin (ASPN), mRNA	0	646/672	96.13	1	672	1659	2329
HN40NPI01AEJSL	102	1761	87.25	5.05	gi|358414486|ref|XM_003582800.1| PREDICTED: Bos taurus aspartic peptidase, retroviral-like 1 (ASPRV1), mRNA	3e-29	89/95	93.68	8	102	1414	1509
HN40NPI01DVPT6	327	1761	84.1	15.62	gi|358414486|ref|XM_003582800.1| PREDICTED: Bos taurus aspartic peptidase, retroviral-like 1 (ASPRV1), mRNA	1e-116	275/295	93.22	1	295	1310	1598
HQDJLS201EWNH5	181	1219	70.17	10.42	gi|116004288|ref|NM_001077035.1| Bos taurus asparaginase like 1 (ASRGL1), mRNA	2e-50	127/136	93.38	1	136	1022	1157
HNTXQRY02HUKE0	373	3042	16.35	2.01	gi|329663401|ref|NM_001205581.1| Bos taurus ATPase family, AAA domain containing 1 (ATAD1), mRNA	2e-21	61/64	95.31	1	64	2198	2261
HQDJLS201CE99N	229	3042	80.35	5.42	gi|329663401|ref|NM_001205581.1| Bos taurus ATPase family, AAA domain containing 1 (ATAD1), mRNA	5e-45	184/195	94.36	3	229	2092	2261
HQDJLS201CG200	229	3042	80.35	5.42	gi|329663401|ref|NM_001205581.1| Bos taurus ATPase family, AAA domain containing 1 (ATAD1), mRNA	5e-45	184/195	94.36	3	229	2092	2261
isotig05779	1214	3042	94.73	37.8	gi|329663401|ref|NM_001205581.1| Bos taurus ATPase family, AAA domain containing 1 (ATAD1), mRNA	0	1150/1214	94.73	1	1214	1461	2666
HN40NPI01C90ES	479	2486	91.23	17.58	gi|157428047|ref|NM_001105462.1| Bos taurus ATPase family, AAA domain containing 3A (ATAD3A), nuclear gene encoding mitochondrial protein, mRNA	1e-161	437/479	91.23	1	479	1905	2379
HN40NPI01E06TN	413	2486	88.86	14.76	gi|157428047|ref|NM_001105462.1| Bos taurus ATPase family, AAA domain containing 3A (ATAD3A), nuclear gene encoding mitochondrial protein, mRNA	1e-132	367/403	91.07	1	403	1980	2379
HN40NPI01ER0A5	274	2486	93.8	10.34	gi|157428047|ref|NM_001105462.1| Bos taurus ATPase family, AAA domain containing 3A (ATAD3A), nuclear gene encoding mitochondrial protein, mRNA	1e-113	257/274	93.8	1	274	1886	2159
HQDJLS201BOB5S	500	2486	87.2	17.54	gi|157428047|ref|NM_001105462.1| Bos taurus ATPase family, AAA domain containing 3A (ATAD3A), nuclear gene encoding mitochondrial protein, mRNA	1e-161	436/476	91.6	8	483	1972	2442
HQDJLS201CJJA5	578	2486	90.66	21.08	gi|157428047|ref|NM_001105462.1| Bos taurus ATPase family, AAA domain containing 3A (ATAD3A), nuclear gene encoding mitochondrial protein, mRNA	0	524/573	91.45	6	578	1877	2443
HN40NPI01DO3PP	140	2492	97.86	5.5	gi|115497065|ref|NM_001075289.1| Bos taurus activating transcription factor 1 (ATF1), mRNA	2e-58	137/140	97.86	1	140	1134	1272
HN40NPI01EA5JI	303	2492	29.7	3.61	gi|115497065|ref|NM_001075289.1| Bos taurus activating transcription factor 1 (ATF1), mRNA	2e-36	90/93	96.77	206	298	2378	2469
isotig10570	774	2492	97.03	30.14	gi|115497065|ref|NM_001075289.1| Bos taurus activating transcription factor 1 (ATF1), mRNA	0	751/774	97.03	1	774	1602	2371
isotig07091	1061	2011	94.63	49.93	gi|114051256|ref|NM_001046193.1| Bos taurus activating transcription factor 3 (ATF3), mRNA	0	1004/1061	94.63	1	1061	936	1991
HN40NPI01B2IPX	104	2599	95.19	3.81	gi|139947539|ref|NM_001083683.1| Bos taurus activating transcription factor 6 beta (ATF6B), mRNA	9e-45	99/102	97.06	2	103	2468	2569
HNTXQRY02J1N0X	596	2172	85.57	23.48	gi|300797086|ref|NM_001192843.1| Bos taurus activating transcription factor 7 (ATF7), mRNA	0	510/533	95.68	1	533	1621	2150
HQDJLS201DUHST	129	2172	89.92	5.34	gi|300797086|ref|NM_001192843.1| Bos taurus activating transcription factor 7 (ATF7), mRNA	1e-56	116/118	98.31	1	118	1611	1728
HN40NPI01AXUU7	525	4071	42.86	5.53	gi|156121294|ref|NM_001102325.1| Bos taurus activating transcription factor 7 interacting protein (ATF7IP), mRNA	1e-119	225/228	98.68	1	228	3828	4055
HNTXQRY02IVOI2	496	4071	13.51	1.65	gi|156121294|ref|NM_001102325.1| Bos taurus activating transcription factor 7 interacting protein (ATF7IP), mRNA	2e-28	67/68	98.53	171	238	2002	2069
HQDJLS201D4TMK	535	4071	98.13	12.9	gi|156121294|ref|NM_001102325.1| Bos taurus activating transcription factor 7 interacting protein (ATF7IP), mRNA	0	525/531	98.87	1	531	1279	1810
HN40NPI01EL0E2	470	2059	38.51	8.79	gi|115497441|ref|NM_001075254.1| Bos taurus 5-aminoimidazole-4-carboxamide ribonucleotide formyltransferase/IMP cyclohydrolase (ATIC), mRNA	2e-55	181/196	92.35	275	470	1849	2043
HNTXQRY02IDHT7	456	2632	98.9	17.14	gi|77736208|ref|NM_001034631.1| Bos taurus atlastin GTPase 1 (ATL1), mRNA	0	451/453	99.56	1	453	1935	2390
isotig04345	1498	3228	88.85	41.23	gi|334278869|ref|NM_001242311.1| Bos taurus atlastin GTPase 2 (ATL2), mRNA	0	1331/1361	97.8	1	1361	1848	3213
HQDJLS201AZR3Y	502	9290	60.76	3.28	gi|329664119|ref|NM_001205935.1| Bos taurus ataxia telangiectasia mutated (ATM), mRNA	1e-158	305/313	97.44	1	313	755	1067
HQDJLS201E0F54	610	9290	80.49	5.29	gi|329664119|ref|NM_001205935.1| Bos taurus ataxia telangiectasia mutated (ATM), mRNA	0	491/500	98.2	104	603	8791	9290
HN40NPI01AT2PC	491	4411	98.57	10.97	gi|329664035|ref|NM_001205413.1| Bos taurus ATM interactor (ATMIN), mRNA	0	484/491	98.57	1	491	3910	4404
HN40NPI01BW51W	459	4411	94.12	9.79	gi|329664035|ref|NM_001205413.1| Bos taurus ATM interactor (ATMIN), mRNA	1e-178	432/459	94.12	1	459	3181	3636
HN40NPI01DCB7F	383	4411	97.91	8.5	gi|329664035|ref|NM_001205413.1| Bos taurus ATM interactor (ATMIN), mRNA	0	375/381	98.43	3	383	3830	4210
HN40NPI01EFEJN	432	4411	92.82	9.09	gi|329664035|ref|NM_001205413.1| Bos taurus ATM interactor (ATMIN), mRNA	1e-157	401/427	93.91	1	427	3213	3636
HN40NPI01EHZRY	283	4411	90.46	5.8	gi|329664035|ref|NM_001205413.1| Bos taurus ATM interactor (ATMIN), mRNA	1e-134	256/260	98.46	1	260	4141	4399
HQDJLS201BOH4P	399	4411	98.75	8.93	gi|329664035|ref|NM_001205413.1| Bos taurus ATM interactor (ATMIN), mRNA	0	394/399	98.75	1	399	3926	4327
isotig14879	355	4442	94.08	7.52	gi|329664667|ref|NM_001205748.1| Bos taurus atrophin 1 (ATN1), mRNA	1e-146	334/355	94.08	1	355	4092	4439
HNTXQRY02HP7BU	576	5807	93.92	9.32	gi|157785612|ref|NM_001105628.1| Bos taurus ATPase, class V, type 10D (ATP10D), mRNA	0	541/570	94.91	5	574	4902	5496
HQDJLS201C2ZBT	95	3834	68.42	1.7	gi|300796400|ref|NM_001192809.1| Bos taurus ATPase type 13A1 (ATP13A1), mRNA	2e-24	65/68	95.59	1	68	3753	3820
HN40NPI01AKWY4	445	4076	93.26	10.62	gi|300795866|ref|NM_001192271.1| Bos taurus ATPase type 13A2 (ATP13A2), mRNA	1e-109	415/444	93.47	1	444	3432	3996
HN40NPI01DUU0F	444	4076	93.24	10.6	gi|300795866|ref|NM_001192271.1| Bos taurus ATPase type 13A2 (ATP13A2), mRNA	1e-101	414/444	93.24	1	444	3431	3996
HN40NPI01A6QV6	473	4293	14.59	1.61	gi|119879689|ref|XM_586596.3| PREDICTED: Bos taurus ATPase type 13A5 (ATP13A5), mRNA	9e-30	69/70	98.57	13	82	1	70
HN40NPI01B77T5	460	4293	15	1.61	gi|119879689|ref|XM_586596.3| PREDICTED: Bos taurus ATPase type 13A5 (ATP13A5), mRNA	9e-30	69/70	98.57	13	82	1	70
isotig08627	924	5119	93.94	16.96	gi|125630684|ref|NM_001081524.1| Bos taurus ATPase, Na+/K+ transporting, alpha 2 polypeptide (ATP1A2), mRNA	0	868/914	94.97	5	918	4103	5023
HQDJLS201BV1KL	131	674	64.12	12.46	gi|78369469|ref|NM_001035334.1| Bos taurus ATPase, Na+/K+ transporting, beta 1 polypeptide (ATP1B1), mRNA	2e-27	84/94	89.36	38	131	538	631
HN40NPI01A8OXZ	365	4380	34.52	2.88	gi|156120486|ref|NM_001101919.1| Bos taurus ATPase, Na+/K+ transporting, beta 4 polypeptide (ATP1B4), mRNA	3e-26	126/143	88.11	6	148	2701	2845
HN40NPI01A8YI1	379	4380	31.13	2.69	gi|156120486|ref|NM_001101919.1| Bos taurus ATPase, Na+/K+ transporting, beta 4 polypeptide (ATP1B4), mRNA	3e-32	118/134	88.06	193	326	2717	2850
HN40NPI01APVDA	372	4380	27.96	2.37	gi|156120486|ref|NM_001101919.1| Bos taurus ATPase, Na+/K+ transporting, beta 4 polypeptide (ATP1B4), mRNA	7e-21	104/120	86.67	253	372	2747	2861
HN40NPI01BH6XW	495	4380	20.4	2.31	gi|156120486|ref|NM_001101919.1| Bos taurus ATPase, Na+/K+ transporting, beta 4 polypeptide (ATP1B4), mRNA	2e-27	101/114	88.6	226	339	2712	2825
HN40NPI01BNH9S	352	4380	30.68	2.47	gi|156120486|ref|NM_001101919.1| Bos taurus ATPase, Na+/K+ transporting, beta 4 polypeptide (ATP1B4), mRNA	4e-22	108/124	87.1	196	319	2701	2825
HN40NPI01C2VA9	437	4380	27	2.69	gi|156120486|ref|NM_001101919.1| Bos taurus ATPase, Na+/K+ transporting, beta 4 polypeptide (ATP1B4), mRNA	2e-21	118/140	84.29	151	290	2711	2850
HN40NPI01CCKNC	430	4380	28.14	2.76	gi|156120486|ref|NM_001101919.1| Bos taurus ATPase, Na+/K+ transporting, beta 4 polypeptide (ATP1B4), mRNA	1e-28	121/137	88.32	45	181	2717	2855
HN40NPI01CDZJK	379	4380	21.9	1.89	gi|156120486|ref|NM_001101919.1| Bos taurus ATPase, Na+/K+ transporting, beta 4 polypeptide (ATP1B4), mRNA	4e-22	83/93	89.25	212	304	2758	2850
HN40NPI01CUM81	487	4380	26.49	2.95	gi|156120486|ref|NM_001101919.1| Bos taurus ATPase, Na+/K+ transporting, beta 4 polypeptide (ATP1B4), mRNA	6e-31	129/147	87.76	320	466	2703	2850
HN40NPI01DWDYW	374	4380	18.18	1.55	gi|156120486|ref|NM_001101919.1| Bos taurus ATPase, Na+/K+ transporting, beta 4 polypeptide (ATP1B4), mRNA	7e-24	68/72	94.44	290	361	2789	2860
HN40NPI01EPBGQ	336	4380	30.65	2.35	gi|156120486|ref|NM_001101919.1| Bos taurus ATPase, Na+/K+ transporting, beta 4 polypeptide (ATP1B4), mRNA	1e-21	103/120	85.83	150	269	2747	2866
HN40NPI01EX1FR	319	4380	32.92	2.4	gi|156120486|ref|NM_001101919.1| Bos taurus ATPase, Na+/K+ transporting, beta 4 polypeptide (ATP1B4), mRNA	9e-26	105/116	90.52	29	144	2710	2826
HN40NPI01EZU3O	491	4380	17.31	1.94	gi|156120486|ref|NM_001101919.1| Bos taurus ATPase, Na+/K+ transporting, beta 4 polypeptide (ATP1B4), mRNA	9e-21	85/91	93.41	382	472	2764	2857
HNTXQRY02F6Q4L	454	4380	23.35	2.42	gi|156120486|ref|NM_001101919.1| Bos taurus ATPase, Na+/K+ transporting, beta 4 polypeptide (ATP1B4), mRNA	8e-24	106/120	88.33	267	386	2741	2858
HNTXQRY02FKQXI	272	4380	44.12	2.74	gi|156120486|ref|NM_001101919.1| Bos taurus ATPase, Na+/K+ transporting, beta 4 polypeptide (ATP1B4), mRNA	5e-24	120/139	86.33	88	226	2701	2840
HNTXQRY02FQFQO	486	4380	22.43	2.49	gi|156120486|ref|NM_001101919.1| Bos taurus ATPase, Na+/K+ transporting, beta 4 polypeptide (ATP1B4), mRNA	4e-23	109/127	85.83	77	203	2729	2855
HNTXQRY02G88OI	453	4380	19.21	1.99	gi|156120486|ref|NM_001101919.1| Bos taurus ATPase, Na+/K+ transporting, beta 4 polypeptide (ATP1B4), mRNA	9e-30	87/94	92.55	58	151	2740	2833
HNTXQRY02GFZPE	505	4380	19.21	2.21	gi|156120486|ref|NM_001101919.1| Bos taurus ATPase, Na+/K+ transporting, beta 4 polypeptide (ATP1B4), mRNA	6e-25	97/110	88.18	5	114	2741	2850
HNTXQRY02H1WO5	459	4380	18.95	1.99	gi|156120486|ref|NM_001101919.1| Bos taurus ATPase, Na+/K+ transporting, beta 4 polypeptide (ATP1B4), mRNA	9e-30	87/94	92.55	64	157	2740	2833
HNTXQRY02HIAWO	531	4380	18.27	2.21	gi|156120486|ref|NM_001101919.1| Bos taurus ATPase, Na+/K+ transporting, beta 4 polypeptide (ATP1B4), mRNA	6e-25	97/110	88.18	5	114	2741	2850
HNTXQRY02I38Y5	457	4380	25.16	2.63	gi|156120486|ref|NM_001101919.1| Bos taurus ATPase, Na+/K+ transporting, beta 4 polypeptide (ATP1B4), mRNA	4e-35	115/127	90.55	266	392	2737	2862
HNTXQRY02JLFG9	449	4380	25.61	2.63	gi|156120486|ref|NM_001101919.1| Bos taurus ATPase, Na+/K+ transporting, beta 4 polypeptide (ATP1B4), mRNA	4e-35	115/127	90.55	266	392	2737	2862
HNTXQRY02JN9DP	512	4380	14.26	1.67	gi|156120486|ref|NM_001101919.1| Bos taurus ATPase, Na+/K+ transporting, beta 4 polypeptide (ATP1B4), mRNA	2e-24	73/76	96.05	226	301	2774	2850
HNTXQRY02JUHK5	652	4380	12.73	1.89	gi|156120486|ref|NM_001101919.1| Bos taurus ATPase, Na+/K+ transporting, beta 4 polypeptide (ATP1B4), mRNA	3e-24	83/88	94.32	154	241	2748	2838
HNTXQRY02JX8NU	545	4380	17.25	2.15	gi|156120486|ref|NM_001101919.1| Bos taurus ATPase, Na+/K+ transporting, beta 4 polypeptide (ATP1B4), mRNA	1e-23	94/105	89.52	325	429	2728	2827
HNTXQRY02JXAZG	437	4380	29.06	2.9	gi|156120486|ref|NM_001101919.1| Bos taurus ATPase, Na+/K+ transporting, beta 4 polypeptide (ATP1B4), mRNA	3e-26	127/147	86.39	44	190	2703	2850
HQDJLS201A4N2F	533	4380	23.64	2.88	gi|156120486|ref|NM_001101919.1| Bos taurus ATPase, Na+/K+ transporting, beta 4 polypeptide (ATP1B4), mRNA	4e-26	126/148	85.14	9	156	2708	2855
HQDJLS201A84EU	468	4380	37.61	4.02	gi|156120486|ref|NM_001101919.1| Bos taurus ATPase, Na+/K+ transporting, beta 4 polypeptide (ATP1B4), mRNA	2e-33	176/205	85.85	121	325	2646	2850
HQDJLS201AEF9Z	459	4380	26.36	2.76	gi|156120486|ref|NM_001101919.1| Bos taurus ATPase, Na+/K+ transporting, beta 4 polypeptide (ATP1B4), mRNA	2e-24	121/141	85.82	88	228	2711	2850
HQDJLS201ALFWQ	498	4380	14.06	1.6	gi|156120486|ref|NM_001101919.1| Bos taurus ATPase, Na+/K+ transporting, beta 4 polypeptide (ATP1B4), mRNA	2e-21	70/76	92.11	8	83	2788	2863
HQDJLS201ANZ38	514	4380	17.9	2.1	gi|156120486|ref|NM_001101919.1| Bos taurus ATPase, Na+/K+ transporting, beta 4 polypeptide (ATP1B4), mRNA	7e-31	92/100	92	204	303	2710	2809
HQDJLS201AWH4K	480	4380	16.88	1.85	gi|156120486|ref|NM_001101919.1| Bos taurus ATPase, Na+/K+ transporting, beta 4 polypeptide (ATP1B4), mRNA	1e-22	81/89	91.01	321	409	2764	2850
HQDJLS201B1QON	518	4380	22.39	2.65	gi|156120486|ref|NM_001101919.1| Bos taurus ATPase, Na+/K+ transporting, beta 4 polypeptide (ATP1B4), mRNA	4e-32	116/129	89.92	251	379	2728	2857
HQDJLS201B2E7B	435	4380	95.63	9.5	gi|156120486|ref|NM_001101919.1| Bos taurus ATPase, Na+/K+ transporting, beta 4 polypeptide (ATP1B4), mRNA	0	416/435	95.63	1	435	3647	4076
HQDJLS201BDK99	469	4380	37.53	4.02	gi|156120486|ref|NM_001101919.1| Bos taurus ATPase, Na+/K+ transporting, beta 4 polypeptide (ATP1B4), mRNA	2e-33	176/205	85.85	195	399	2646	2850
HQDJLS201BO4E6	216	4380	37.04	1.83	gi|156120486|ref|NM_001101919.1| Bos taurus ATPase, Na+/K+ transporting, beta 4 polypeptide (ATP1B4), mRNA	2e-22	80/89	89.89	39	127	2717	2805
HQDJLS201BPKQ0	444	4380	22.97	2.33	gi|156120486|ref|NM_001101919.1| Bos taurus ATPase, Na+/K+ transporting, beta 4 polypeptide (ATP1B4), mRNA	8e-24	102/115	88.7	286	400	2717	2832
HQDJLS201BT4TS	513	4380	12.67	1.48	gi|156120486|ref|NM_001101919.1| Bos taurus ATPase, Na+/K+ transporting, beta 4 polypeptide (ATP1B4), mRNA	2e-25	65/67	97.01	1	67	2728	2794
HQDJLS201BX91V	542	4380	15.87	1.96	gi|156120486|ref|NM_001101919.1| Bos taurus ATPase, Na+/K+ transporting, beta 4 polypeptide (ATP1B4), mRNA	4e-29	86/93	92.47	193	285	2740	2832
HQDJLS201BXH47	629	4380	17.49	2.51	gi|156120486|ref|NM_001101919.1| Bos taurus ATPase, Na+/K+ transporting, beta 4 polypeptide (ATP1B4), mRNA	8e-31	110/121	90.91	373	493	2703	2825
HQDJLS201C64HG	557	4380	17.41	2.21	gi|156120486|ref|NM_001101919.1| Bos taurus ATPase, Na+/K+ transporting, beta 4 polypeptide (ATP1B4), mRNA	4e-26	97/107	90.65	435	541	2753	2860
HQDJLS201CBFQP	490	4380	25.92	2.9	gi|156120486|ref|NM_001101919.1| Bos taurus ATPase, Na+/K+ transporting, beta 4 polypeptide (ATP1B4), mRNA	9e-27	127/149	85.23	139	287	2702	2850
HQDJLS201CF694	706	4380	14.02	2.26	gi|156120486|ref|NM_001101919.1| Bos taurus ATPase, Na+/K+ transporting, beta 4 polypeptide (ATP1B4), mRNA	9e-31	99/107	92.52	210	316	2750	2857
HQDJLS201CKU4I	681	4380	14.1	2.19	gi|156120486|ref|NM_001101919.1| Bos taurus ATPase, Na+/K+ transporting, beta 4 polypeptide (ATP1B4), mRNA	8e-22	96/108	88.89	312	419	2728	2836
HQDJLS201CMFOM	660	4380	17.73	2.67	gi|156120486|ref|NM_001101919.1| Bos taurus ATPase, Na+/K+ transporting, beta 4 polypeptide (ATP1B4), mRNA	4e-33	117/132	88.64	329	460	2711	2842
HQDJLS201CNTPO	523	4380	19.5	2.33	gi|156120486|ref|NM_001101919.1| Bos taurus ATPase, Na+/K+ transporting, beta 4 polypeptide (ATP1B4), mRNA	9e-21	102/119	85.71	258	376	2731	2849
HQDJLS201CO5Y9	465	4380	24.52	2.6	gi|156120486|ref|NM_001101919.1| Bos taurus ATPase, Na+/K+ transporting, beta 4 polypeptide (ATP1B4), mRNA	2e-24	114/133	85.71	274	406	2717	2849
HQDJLS201CSKAT	421	4380	18.53	1.78	gi|156120486|ref|NM_001101919.1| Bos taurus ATPase, Na+/K+ transporting, beta 4 polypeptide (ATP1B4), mRNA	5e-22	78/85	91.76	275	359	2753	2836
HQDJLS201CWYQW	429	4380	25.87	2.53	gi|156120486|ref|NM_001101919.1| Bos taurus ATPase, Na+/K+ transporting, beta 4 polypeptide (ATP1B4), mRNA	2e-27	111/125	88.8	222	346	2717	2842
HQDJLS201D95OP	515	4380	17.28	2.03	gi|156120486|ref|NM_001101919.1| Bos taurus ATPase, Na+/K+ transporting, beta 4 polypeptide (ATP1B4), mRNA	2e-25	89/99	89.9	86	184	2740	2838
HQDJLS201DCV5M	629	4380	95.87	13.77	gi|156120486|ref|NM_001101919.1| Bos taurus ATPase, Na+/K+ transporting, beta 4 polypeptide (ATP1B4), mRNA	0	603/627	96.17	1	627	3506	4123
HQDJLS201DEE4G	547	4380	14.99	1.87	gi|156120486|ref|NM_001101919.1| Bos taurus ATPase, Na+/K+ transporting, beta 4 polypeptide (ATP1B4), mRNA	4e-23	82/91	90.11	44	134	2747	2837
HQDJLS201DGOUJ	517	4380	17.21	2.03	gi|156120486|ref|NM_001101919.1| Bos taurus ATPase, Na+/K+ transporting, beta 4 polypeptide (ATP1B4), mRNA	2e-25	89/99	89.9	86	184	2740	2838
HQDJLS201DTINO	492	4380	25.81	2.9	gi|156120486|ref|NM_001101919.1| Bos taurus ATPase, Na+/K+ transporting, beta 4 polypeptide (ATP1B4), mRNA	9e-27	127/149	85.23	141	289	2702	2850
HQDJLS201DXHN9	638	4380	14.89	2.17	gi|156120486|ref|NM_001101919.1| Bos taurus ATPase, Na+/K+ transporting, beta 4 polypeptide (ATP1B4), mRNA	8e-25	95/106	89.62	71	176	2761	2865
HQDJLS201EDQX0	468	4380	21.58	2.31	gi|156120486|ref|NM_001101919.1| Bos taurus ATPase, Na+/K+ transporting, beta 4 polypeptide (ATP1B4), mRNA	2e-27	101/114	88.6	231	344	2712	2825
HQDJLS201EJKWG	455	4380	25.93	2.69	gi|156120486|ref|NM_001101919.1| Bos taurus ATPase, Na+/K+ transporting, beta 4 polypeptide (ATP1B4), mRNA	2e-27	118/133	88.72	238	370	2717	2849
HQDJLS201ESMJ8	634	4380	20.82	3.01	gi|156120486|ref|NM_001101919.1| Bos taurus ATPase, Na+/K+ transporting, beta 4 polypeptide (ATP1B4), mRNA	1e-32	132/151	87.42	1	151	2701	2850
HQDJLS201ESUD8	397	4380	26.45	2.4	gi|156120486|ref|NM_001101919.1| Bos taurus ATPase, Na+/K+ transporting, beta 4 polypeptide (ATP1B4), mRNA	2e-24	105/121	86.78	270	390	2737	2857
HQDJLS201EUULB	544	4380	17.65	2.19	gi|156120486|ref|NM_001101919.1| Bos taurus ATPase, Na+/K+ transporting, beta 4 polypeptide (ATP1B4), mRNA	6e-22	96/108	88.89	312	419	2728	2836
isotig02920	783	4380	9.71	1.74	gi|156120486|ref|NM_001101919.1| Bos taurus ATPase, Na+/K+ transporting, beta 4 polypeptide (ATP1B4), mRNA	4e-21	76/84	90.48	211	294	2767	2850
isotig07732	1005	4380	8.66	1.99	gi|156120486|ref|NM_001101919.1| Bos taurus ATPase, Na+/K+ transporting, beta 4 polypeptide (ATP1B4), mRNA	2e-23	87/96	90.62	626	721	2749	2843
isotig07788	997	4380	14.24	3.24	gi|156120486|ref|NM_001101919.1| Bos taurus ATPase, Na+/K+ transporting, beta 4 polypeptide (ATP1B4), mRNA	8e-29	142/162	87.65	436	597	2648	2812
HQDJLS201BE9IL	125	4228	92.8	2.74	gi|300794390|ref|NM_001191430.1| Bos taurus ATPase, Ca++ transporting, cardiac muscle, slow twitch 2 (ATP2A2), mRNA	1e-47	116/123	94.31	1	123	4084	4206
HQDJLS201BXHGQ	216	4228	95.83	4.9	gi|300794390|ref|NM_001191430.1| Bos taurus ATPase, Ca++ transporting, cardiac muscle, slow twitch 2 (ATP2A2), mRNA	4e-98	207/216	95.83	1	216	3990	4205
HQDJLS201EHB6G	213	4228	94.84	4.78	gi|300794390|ref|NM_001191430.1| Bos taurus ATPase, Ca++ transporting, cardiac muscle, slow twitch 2 (ATP2A2), mRNA	6e-91	202/211	95.73	1	211	3995	4206
HN40NPI01ANKAW	151	8993	100	1.68	gi|300795566|ref|NM_001191245.1| Bos taurus ATPase, Ca++ transporting, plasma membrane 2 (ATP2B2), mRNA	5e-81	151/151	100	1	151	6261	6411
HN40NPI01B1KSV	214	8993	81.78	1.95	gi|300795566|ref|NM_001191245.1| Bos taurus ATPase, Ca++ transporting, plasma membrane 2 (ATP2B2), mRNA	2e-93	175/176	99.43	1	176	6226	6401
HQDJLS201ANUOV	375	8993	84.8	3.54	gi|300795566|ref|NM_001191245.1| Bos taurus ATPase, Ca++ transporting, plasma membrane 2 (ATP2B2), mRNA	1e-141	318/330	96.36	1	330	3773	4099
HQDJLS201CDS8I	596	8993	97.65	6.47	gi|300795566|ref|NM_001191245.1| Bos taurus ATPase, Ca++ transporting, plasma membrane 2 (ATP2B2), mRNA	0	582/595	97.82	2	596	7824	8417
HQDJLS201CEDQP	165	8993	80	1.47	gi|300795566|ref|NM_001191245.1| Bos taurus ATPase, Ca++ transporting, plasma membrane 2 (ATP2B2), mRNA	4e-54	132/141	93.62	17	157	7661	7801
isotig04776	1390	8993	94.53	14.61	gi|300795566|ref|NM_001191245.1| Bos taurus ATPase, Ca++ transporting, plasma membrane 2 (ATP2B2), mRNA	0	1314/1364	96.33	27	1390	4834	6198
isotig10689	764	3668	47.64	10.01	gi|289342602|ref|NM_001172594.1| Bos taurus ATPase, Ca++ transporting, plasma membrane 4 (ATP2B4), mRNA	9e-93	364/375	97.07	390	764	3115	3668
isotig04929	1362	3210	61.23	25.98	gi|31343539|ref|NM_175785.2| Bos taurus ATPase, Ca++ transporting, type 2C, member 1 (ATP2C1), mRNA	0	834/841	99.17	522	1362	2361	3201
isotig07658	1006	1772	14.91	8.47	gi|31343548|ref|NM_175796.2| Bos taurus ATP synthase, H+ transporting, mitochondrial F1 complex, beta polypeptide (ATP5B), nuclear gene encoding mitochondrial protein, mRNA	3e-47	150/168	89.29	785	952	1604	1771
HNTXQRY02GJFBU	484	481	23.76	23.91	gi|165973955|ref|NM_001113719.1| Bos taurus ATP synthase, H+ transporting, mitochondrial Fo complex, subunit F2 (ATP5J2), nuclear gene encoding mitochondrial protein, mRNA	1e-38	115/125	92	67	191	266	389
HNTXQRY02I1LQA	483	481	24.02	24.12	gi|165973955|ref|NM_001113719.1| Bos taurus ATP synthase, H+ transporting, mitochondrial Fo complex, subunit F2 (ATP5J2), nuclear gene encoding mitochondrial protein, mRNA	3e-39	116/126	92.06	67	192	266	390
HNTXQRY02IPZUQ	478	481	23.64	23.49	gi|165973955|ref|NM_001113719.1| Bos taurus ATP synthase, H+ transporting, mitochondrial Fo complex, subunit F2 (ATP5J2), nuclear gene encoding mitochondrial protein, mRNA	3e-33	113/124	91.13	67	190	266	387
isotig09895	823	828	19.2	19.08	gi|359075608|ref|XM_003587269.1| PREDICTED: Bos taurus ATP5S-like (ATP5SL), mRNA	4e-70	158/166	95.18	1	166	636	801
isotig06631	1113	2110	94.97	50.09	gi|31343569|ref|NM_175806.2| Bos taurus ATPase, H+ transporting, lysosomal accessory protein 1 (ATP6AP1), mRNA	0	1057/1113	94.97	1	1113	963	2068
isotig10029	814	4442	45.21	8.28	gi|32189331|ref|NM_176637.1| Bos taurus ATPase, H+ transporting, lysosomal V0 subunit a2 (ATP6V0A2), mRNA	1e-168	368/387	95.09	1	387	4055	4442
HQDJLS201DDUB2	442	2040	80.32	17.4	gi|114053096|ref|NM_001046101.1| Bos taurus ATPase, H+ transporting, lysosomal 38kDa, V0 subunit d2 (ATP6V0D2), mRNA	1e-109	355/399	88.97	1	399	1327	1719
isotig09620	844	2007	88.98	37.42	gi|147902428|ref|NM_001097574.1| Bos taurus ATPase, H+ transporting V0 subunit e2 (ATP6V0E2), mRNA	1e-147	751/833	90.16	9	844	1058	1904
isotig04285	1517	4184	94.53	34.27	gi|76253714|ref|NM_174504.2| Bos taurus ATPase, H+ transporting, lysosomal 70kDa, V1 subunit A (ATP6V1A), mRNA	0	1434/1508	95.09	1	1508	2614	4117
isotig05588	1249	2573	57.01	27.67	gi|31341413|ref|NM_176654.2| Bos taurus ATPase, H+ transporting, lysosomal 56/58kDa, V1 subunit B1 (ATP6V1B1), mRNA	0	712/776	91.75	11	786	1761	2531
HN40NPI01AGCMD	466	1219	15.67	5.99	gi|31341028|ref|NM_174810.2| Bos taurus ATPase, H+ transporting, lysosomal 31kDa, V1 subunit E1 (ATP6V1E1), mRNA	9e-27	73/77	94.81	10	86	711	787
isotig08391	945	1497	94.92	60.12	gi|115497001|ref|NM_001075664.1| Bos taurus ATPase, H+ transporting, lysosomal 13kDa, V1 subunit G2 (ATP6V1G2), mRNA	0	897/945	94.92	1	945	393	1467
HNTXQRY02FLOL4	462	6436	88.1	6.32	gi|358414734|ref|XM_596258.5| PREDICTED: Bos taurus ATPase, Cu++ transporting, beta polypeptide (ATP7B), mRNA	1e-136	407/459	88.67	1	459	5434	5878
HNTXQRY02HVWI4	528	6436	88.07	7.22	gi|358414734|ref|XM_596258.5| PREDICTED: Bos taurus ATPase, Cu++ transporting, beta polypeptide (ATP7B), mRNA	1e-136	465/521	89.25	1	521	5434	5945
HNTXQRY02JMT3O	418	6436	87.56	5.69	gi|358414734|ref|XM_596258.5| PREDICTED: Bos taurus ATPase, Cu++ transporting, beta polypeptide (ATP7B), mRNA	1e-120	366/411	89.05	1	411	5434	5831
HNTXQRY02JUBS2	462	6436	88.1	6.32	gi|358414734|ref|XM_596258.5| PREDICTED: Bos taurus ATPase, Cu++ transporting, beta polypeptide (ATP7B), mRNA	1e-136	407/459	88.67	1	459	5434	5878
HQDJLS201ESS1X	632	6436	90.19	8.86	gi|358414734|ref|XM_596258.5| PREDICTED: Bos taurus ATPase, Cu++ transporting, beta polypeptide (ATP7B), mRNA	0	570/627	90.91	1	627	5705	6330
HQDJLS201ATFDR	594	1314	93.77	42.39	gi|297460283|ref|XM_869410.4| PREDICTED: Bos taurus ATPase, aminophospholipid transporter, class I, type 8A, member 2 (ATP8A2), mRNA	0	557/594	93.77	1	594	698	1292
HN40NPI01AZP03	482	5314	92.12	8.36	gi|328927089|ref|NM_001191221.2| Bos taurus ATPase, class I, type 8B, member 2 (ATP8B2), mRNA	0	444/466	95.28	1	466	4747	5209
HN40NPI01EZ2AP	129	5314	85.27	2.07	gi|328927089|ref|NM_001191221.2| Bos taurus ATPase, class I, type 8B, member 2 (ATP8B2), mRNA	4e-44	110/117	94.02	1	117	4192	4308
HNTXQRY02G5AXZ	468	5314	95.51	8.41	gi|328927089|ref|NM_001191221.2| Bos taurus ATPase, class I, type 8B, member 2 (ATP8B2), mRNA	0	447/458	97.6	1	458	4818	5276
HQDJLS201ANTBI	478	5314	91.21	8.2	gi|328927089|ref|NM_001191221.2| Bos taurus ATPase, class I, type 8B, member 2 (ATP8B2), mRNA	0	436/456	95.61	23	478	4747	5198
HN40NPI01ANBNM	279	3947	84.95	5.4	gi|122692526|ref|NM_001080255.1| Bos taurus ATPase, class II, type 9B (ATP9B), mRNA	2e-42	237/263	90.11	1	279	3416	3651
HN40NPI01C1W5S	338	3947	86.09	6.76	gi|122692526|ref|NM_001080255.1| Bos taurus ATPase, class II, type 9B (ATP9B), mRNA	2e-54	291/322	90.37	1	338	3397	3691
HQDJLS201C6U33	483	3642	74.33	9.86	gi|358411580|ref|XM_003582016.1| PREDICTED: Bos taurus ATP synthase mitochondrial F1 complex assembly factor 1 (ATPAF1), mRNA	0	359/365	98.36	1	365	167	531
HQDJLS201CQN0I	502	3642	71.12	9.8	gi|358411580|ref|XM_003582016.1| PREDICTED: Bos taurus ATP synthase mitochondrial F1 complex assembly factor 1 (ATPAF1), mRNA	0	357/362	98.62	1	362	167	531
isotig10046	812	3642	92.12	20.43	gi|358411580|ref|XM_003582016.1| PREDICTED: Bos taurus ATP synthase mitochondrial F1 complex assembly factor 1 (ATPAF1), mRNA	0	748/785	95.29	5	808	2681	3457
HN40NPI01B55SK	286	1873	93.71	14.31	gi|116004248|ref|NM_001077016.1| Bos taurus ATP binding domain 4 (ATPBD4), mRNA	1e-110	268/286	93.71	1	286	1227	1514
HN40NPI01C80JT	385	1873	94.55	19.43	gi|116004248|ref|NM_001077016.1| Bos taurus ATP binding domain 4 (ATPBD4), mRNA	1e-155	364/385	94.55	1	385	1128	1514
HN40NPI01DAQTJ	308	1873	67.21	11.05	gi|116004248|ref|NM_001077016.1| Bos taurus ATP binding domain 4 (ATPBD4), mRNA	8e-94	207/217	95.39	8	224	834	1049
HN40NPI01DTEQ7	289	1873	95.5	14.74	gi|116004248|ref|NM_001077016.1| Bos taurus ATP binding domain 4 (ATPBD4), mRNA	1e-123	276/289	95.5	1	289	1130	1420
HQDJLS201B7RWJ	246	1873	88.21	11.59	gi|116004248|ref|NM_001077016.1| Bos taurus ATP binding domain 4 (ATPBD4), mRNA	6e-91	217/232	93.53	2	233	1536	1766
HQDJLS201CAKZI	630	9005	97.46	6.82	gi|358419910|ref|XM_592333.6| PREDICTED: Bos taurus alpha thalassemia/mental retardation syndrome X-linked, transcript variant 2 (ATRX), mRNA	0	614/628	97.77	3	630	7875	8498
HN40NPI01COBFJ	435	1777	24.83	6.08	gi|116004322|ref|NM_001077051.1| Bos taurus ataxin 10 (ATXN10), mRNA	2e-49	108/111	97.3	1	111	40	150
isotig05805	1219	1777	20.75	14.24	gi|116004322|ref|NM_001077051.1| Bos taurus ataxin 10 (ATXN10), mRNA	1e-121	253/261	96.93	1	261	1500	1762
HNTXQRY02FL9A4	571	4919	16.29	1.89	gi|329663692|ref|NM_001205881.1| Bos taurus ataxin 1-like (ATXN1L), mRNA	3e-24	93/105	88.57	177	281	4802	4906
HQDJLS201BGZEW	416	4919	22.36	1.89	gi|329663692|ref|NM_001205881.1| Bos taurus ataxin 1-like (ATXN1L), mRNA	2e-24	93/105	88.57	204	308	4802	4906
HQDJLS201BZBFE	643	4919	14.46	1.89	gi|329663692|ref|NM_001205881.1| Bos taurus ataxin 1-like (ATXN1L), mRNA	3e-24	93/105	88.57	328	432	4802	4906
HQDJLS201CWOQQ	669	4919	13.9	1.89	gi|329663692|ref|NM_001205881.1| Bos taurus ataxin 1-like (ATXN1L), mRNA	3e-24	93/105	88.57	328	432	4802	4906
isotig06913	1081	4919	9.62	2.11	gi|329663692|ref|NM_001205881.1| Bos taurus ataxin 1-like (ATXN1L), mRNA	3e-50	104/105	99.05	691	795	4802	4906
isotig14584	447	4919	21.48	1.95	gi|329663692|ref|NM_001205881.1| Bos taurus ataxin 1-like (ATXN1L), mRNA	3e-23	96/106	90.57	219	324	4802	4910
HQDJLS201EGS2F	106	4077	98.11	2.55	gi|300797526|ref|NM_001192608.1| Bos taurus ataxin 7-like 3 (ATXN7L3), mRNA	2e-45	104/106	98.11	1	106	3560	3666
HQDJLS201EKLGG	112	4077	94.64	2.6	gi|300797526|ref|NM_001192608.1| Bos taurus ataxin 7-like 3 (ATXN7L3), mRNA	2e-52	106/107	99.07	1	107	3560	3666
isotig09224	872	4077	98.05	20.97	gi|300797526|ref|NM_001192608.1| Bos taurus ataxin 7-like 3 (ATXN7L3), mRNA	0	855/872	98.05	1	872	2493	3363
HN40NPI01DMXNX	398	3759	95.73	10.14	gi|210147444|ref|NM_001078161.2| Bos taurus ataxin 7-like 3B (ATXN7L3B), mRNA	0	381/398	95.73	1	398	1705	2102
HN40NPI01EIA8B	445	3759	95.28	11.28	gi|210147444|ref|NM_001078161.2| Bos taurus ataxin 7-like 3B (ATXN7L3B), mRNA	0	424/443	95.71	1	443	1659	2102
HN40NPI01EJWIB	457	3759	93.87	11.41	gi|210147444|ref|NM_001078161.2| Bos taurus ataxin 7-like 3B (ATXN7L3B), mRNA	0	429/450	95.33	1	450	1616	2067
isotig07985	980	3759	93.98	24.5	gi|210147444|ref|NM_001078161.2| Bos taurus ataxin 7-like 3B (ATXN7L3B), mRNA	0	921/973	94.66	5	977	2536	3507
HN40NPI01CDIO2	339	2164	87.02	13.63	gi|115749606|ref|NM_183084.2| Bos taurus aurora kinase B (AURKB), mRNA	1e-83	295/315	93.65	1	339	1565	1879
HQDJLS201CH7HT	422	2164	95.26	18.58	gi|115749606|ref|NM_183084.2| Bos taurus aurora kinase B (AURKB), mRNA	0	402/422	95.26	1	422	1157	1580
HN40NPI01AQT2X	334	3898	96.41	8.26	gi|358418973|ref|XM_002703124.2| PREDICTED: Bos taurus autism susceptibility candidate 2 (AUTS2), partial mRNA	1e-169	322/328	98.17	1	328	3153	3479
HN40NPI01AUH7I	372	3077	68.28	8.25	gi|300793758|ref|NM_001191398.1| Bos taurus axin 1 (AXIN1), mRNA	1e-102	254/276	92.03	1	276	2623	2898
HQDJLS201AWEEC	357	3727	61.9	5.93	gi|300796437|ref|NM_001192299.1| Bos taurus axin 2 (AXIN2), mRNA	1e-80	221/241	91.7	1	241	2676	2915
HQDJLS201DJSRZ	125	3727	82.4	2.76	gi|300796437|ref|NM_001192299.1| Bos taurus axin 2 (AXIN2), mRNA	9e-27	103/114	90.35	10	123	3007	3119
isotig05466	1264	3864	94.7	30.98	gi|194675244|ref|XM_594754.4| PREDICTED: Bos taurus AXL receptor tyrosine kinase (AXL), mRNA	0	1197/1238	96.69	27	1264	2545	3778
isotig03743	1726	4151	97.28	40.45	gi|129277531|ref|NM_001082611.1| Bos taurus antizyme inhibitor 1 (AZIN1), mRNA	0	1679/1725	97.33	1	1725	2336	4057
isotig02276	825	927	41.7	37.11	gi|297459799|ref|XM_001251107.3| PREDICTED: Bos taurus beta-2-microglobulin-like (B2M), mRNA	1e-147	344/359	95.82	466	824	557	927
HN40NPI01BDHE6	264	3257	93.94	7.61	gi|115495978|ref|NM_001076188.1| Bos taurus UDP-Gal:betaGlcNAc beta 1,3-galactosyltransferase, polypeptide 2 (B3GALT2), mRNA	1e-106	248/258	96.12	7	264	2006	2257
HN40NPI01E6WER	426	3257	93.66	12.25	gi|115495978|ref|NM_001076188.1| Bos taurus UDP-Gal:betaGlcNAc beta 1,3-galactosyltransferase, polypeptide 2 (B3GALT2), mRNA	1e-167	399/426	93.66	1	426	2512	2934
HN40NPI01EP9FN	395	3257	96.46	11.7	gi|115495978|ref|NM_001076188.1| Bos taurus UDP-Gal:betaGlcNAc beta 1,3-galactosyltransferase, polypeptide 2 (B3GALT2), mRNA	0	381/395	96.46	1	395	2276	2662
HNTXQRY02GLXZS	451	3257	88.25	12.22	gi|115495978|ref|NM_001076188.1| Bos taurus UDP-Gal:betaGlcNAc beta 1,3-galactosyltransferase, polypeptide 2 (B3GALT2), mRNA	1e-165	398/423	94.09	29	451	2730	3152
HQDJLS201A5Z8U	568	3257	94.89	16.55	gi|115495978|ref|NM_001076188.1| Bos taurus UDP-Gal:betaGlcNAc beta 1,3-galactosyltransferase, polypeptide 2 (B3GALT2), mRNA	0	539/568	94.89	1	568	2524	3092
HQDJLS201CGTDZ	462	3257	93.94	13.33	gi|115495978|ref|NM_001076188.1| Bos taurus UDP-Gal:betaGlcNAc beta 1,3-galactosyltransferase, polypeptide 2 (B3GALT2), mRNA	0	434/455	95.38	1	455	2506	2965
HQDJLS201CP520	565	3257	95.04	16.49	gi|115495978|ref|NM_001076188.1| Bos taurus UDP-Gal:betaGlcNAc beta 1,3-galactosyltransferase, polypeptide 2 (B3GALT2), mRNA	0	537/565	95.04	1	565	2573	3138
HN40NPI01EAK6Q	395	2912	94.68	12.84	gi|358416090|ref|XM_600686.6| PREDICTED: Bos taurus UDP-Gal:betaGal beta 1,3-galactosyltransferase polypeptide 6 (B3GALT6), mRNA	0	374/392	95.41	4	395	1395	1786
HQDJLS201BTNSI	657	2912	94.67	21.36	gi|358416090|ref|XM_600686.6| PREDICTED: Bos taurus UDP-Gal:betaGal beta 1,3-galactosyltransferase polypeptide 6 (B3GALT6), mRNA	0	622/655	94.96	1	655	1146	1800
HQDJLS201CJIQW	580	2339	40.52	10.05	gi|358414771|ref|XM_586487.6| PREDICTED: Bos taurus beta 1,3-galactosyltransferase-like (B3GALTL), mRNA	4e-94	235/241	97.51	340	580	2096	2339
HQDJLS201CXG1C	496	2339	11.69	2.48	gi|358414771|ref|XM_586487.6| PREDICTED: Bos taurus beta 1,3-galactosyltransferase-like (B3GALTL), mRNA	9e-21	58/59	98.31	438	496	2282	2339
HQDJLS201C6PUA	138	2000	90.58	6.25	gi|77736589|ref|NM_001034808.1| Bos taurus UDP-GlcNAc:betaGal beta-1,3-N-acetylglucosaminyltransferase 1 (B3GNT1), mRNA	2e-58	125/129	96.9	1	129	1868	1996
HQDJLS201EYHGS	537	3052	27	4.75	gi|156523105|ref|NM_001102497.1| Bos taurus UDP-GlcNAc:betaGal beta-1,3-N-acetylglucosaminyltransferase 2 (B3GNT2), mRNA	7e-37	145/166	87.35	264	429	1610	1774
isotig09948	814	3052	93.61	24.97	gi|156523105|ref|NM_001102497.1| Bos taurus UDP-GlcNAc:betaGal beta-1,3-N-acetylglucosaminyltransferase 2 (B3GNT2), mRNA	0	762/797	95.61	18	814	2113	2908
HN40NPI01BRS8A	437	2224	85.35	16.77	gi|148540319|ref|NM_001098473.1| Bos taurus UDP-GlcNAc:betaGal beta-1,3-N-acetylglucosaminyltransferase 3 (B3GNT3), mRNA	1e-134	373/412	90.53	1	412	1623	2028
HQDJLS201CERTI	581	2224	71.08	18.57	gi|148540319|ref|NM_001098473.1| Bos taurus UDP-GlcNAc:betaGal beta-1,3-N-acetylglucosaminyltransferase 3 (B3GNT3), mRNA	1e-159	413/452	91.37	1	452	1673	2116
HN40NPI01BDJKF	478	1545	19.87	6.15	gi|119909241|ref|XM_868278.2| PREDICTED: Bos taurus UDP-GlcNAc:betaGal beta-1,3-N-acetylglucosaminyltransferase 4 (B3GNT4), mRNA	2e-21	95/108	87.96	1	108	104	210
HNTXQRY02GVGTM	524	1545	13.74	4.66	gi|119909241|ref|XM_868278.2| PREDICTED: Bos taurus UDP-GlcNAc:betaGal beta-1,3-N-acetylglucosaminyltransferase 4 (B3GNT4), mRNA	9e-21	72/79	91.14	446	524	90	168
HQDJLS201A1EDS	523	1545	12.81	4.34	gi|119909241|ref|XM_868278.2| PREDICTED: Bos taurus UDP-GlcNAc:betaGal beta-1,3-N-acetylglucosaminyltransferase 4 (B3GNT4), mRNA	2e-21	67/72	93.06	188	259	91	162
HQDJLS201ENHOH	474	1545	17.3	5.31	gi|119909241|ref|XM_868278.2| PREDICTED: Bos taurus UDP-GlcNAc:betaGal beta-1,3-N-acetylglucosaminyltransferase 4 (B3GNT4), mRNA	1e-22	82/89	92.13	119	207	79	168
isotig11887	682	1545	12.46	5.5	gi|119909241|ref|XM_868278.2| PREDICTED: Bos taurus UDP-GlcNAc:betaGal beta-1,3-N-acetylglucosaminyltransferase 4 (B3GNT4), mRNA	5e-26	85/92	92.39	255	346	120	210
HQDJLS201ES2JG	640	2177	84.53	24.85	gi|116004170|ref|NM_001076979.1| Bos taurus UDP-GlcNAc:betaGal beta-1,3-N-acetylglucosaminyltransferase 5 (B3GNT5), mRNA	0	541/570	94.91	63	632	1468	2034
isotig13566	563	2612	59.5	12.83	gi|115496455|ref|NM_001076342.1| Bos taurus UDP-GlcNAc:betaGal beta-1,3-N-acetylglucosaminyltransferase 9 (B3GNT9), mRNA	1e-177	335/342	97.95	222	563	2246	2587
HQDJLS201BCDTU	475	3262	88.21	12.84	gi|358417442|ref|XM_584835.5| PREDICTED: Bos taurus beta-1,4-N-acetyl-galactosaminyl transferase 2 (B4GALNT2), mRNA	1e-172	419/451	92.9	16	466	2415	2859
HQDJLS201C87PP	466	3262	89.91	12.84	gi|358417442|ref|XM_584835.5| PREDICTED: Bos taurus beta-1,4-N-acetyl-galactosaminyl transferase 2 (B4GALNT2), mRNA	0	419/448	93.53	16	463	2415	2859
HN40NPI01BXZ2E	520	2066	90.96	22.89	gi|157279968|ref|NM_001105030.1| Bos taurus UDP-Gal:betaGlcNAc beta 1,4- galactosyltransferase, polypeptide 2 (B4GALT2), mRNA	0	473/491	96.33	1	491	1212	1693
HN40NPI01CNK00	338	2066	98.82	16.17	gi|157279968|ref|NM_001105030.1| Bos taurus UDP-Gal:betaGlcNAc beta 1,4- galactosyltransferase, polypeptide 2 (B4GALT2), mRNA	1e-178	334/338	98.82	1	338	1341	1679
HQDJLS201CNLIN	513	2066	96.69	24.01	gi|157279968|ref|NM_001105030.1| Bos taurus UDP-Gal:betaGlcNAc beta 1,4- galactosyltransferase, polypeptide 2 (B4GALT2), mRNA	0	496/509	97.45	1	509	1319	1822
HNTXQRY02IRVL6	669	2298	71.75	20.89	gi|300797269|ref|NM_001192596.1| Bos taurus UDP-Gal:betaGlcNAc beta 1,4- galactosyltransferase, polypeptide 6 (B4GALT6), mRNA	0	480/509	94.3	1	509	1794	2298
HN40NPI01D4VP6	347	4344	97.12	7.76	gi|329664849|ref|NM_001206282.1| Bos taurus bromo adjacent homology domain containing 1 (BAHD1), mRNA	1e-162	337/347	97.12	1	347	4000	4344
HNTXQRY02G1DEX	496	4344	94.56	10.89	gi|329664849|ref|NM_001206282.1| Bos taurus bromo adjacent homology domain containing 1 (BAHD1), mRNA	1e-170	469/490	95.71	1	490	3695	4206
HNTXQRY02J05U8	486	4344	95.88	10.82	gi|329664849|ref|NM_001206282.1| Bos taurus bromo adjacent homology domain containing 1 (BAHD1), mRNA	1e-169	466/486	95.88	1	486	3695	4204
HQDJLS201B97KQ	446	4344	97.09	9.97	gi|329664849|ref|NM_001206282.1| Bos taurus bromo adjacent homology domain containing 1 (BAHD1), mRNA	0	433/445	97.3	2	446	3902	4342
HQDJLS201CAVFI	553	4344	95.3	12.13	gi|329664849|ref|NM_001206282.1| Bos taurus bromo adjacent homology domain containing 1 (BAHD1), mRNA	0	527/549	95.99	1	549	3175	3722
HN40NPI01DX8KB	396	5329	97.98	7.28	gi|329663907|ref|NM_001191541.1| Bos taurus brain-specific angiogenesis inhibitor 1 (BAI1), mRNA	0	388/396	97.98	1	396	4732	5127
HNTXQRY02FRU9Y	442	5329	99.1	8.22	gi|329663907|ref|NM_001191541.1| Bos taurus brain-specific angiogenesis inhibitor 1 (BAI1), mRNA	0	438/442	99.1	1	442	4463	4904
HQDJLS201C0VUE	532	5329	98.12	9.8	gi|329663907|ref|NM_001191541.1| Bos taurus brain-specific angiogenesis inhibitor 1 (BAI1), mRNA	0	522/532	98.12	1	532	4607	5138
HQDJLS201CV8TN	294	5329	96.94	5.35	gi|329663907|ref|NM_001191541.1| Bos taurus brain-specific angiogenesis inhibitor 1 (BAI1), mRNA	1e-137	285/292	97.6	3	294	4858	5150
HQDJLS201D06TI	611	5329	97.05	11.13	gi|329663907|ref|NM_001191541.1| Bos taurus brain-specific angiogenesis inhibitor 1 (BAI1), mRNA	0	593/611	97.05	1	611	4484	5089
HN40NPI01BRJPU	456	3228	86.84	12.27	gi|358413695|ref|XM_003582586.1| PREDICTED: Bos taurus brain-specific angiogenesis inhibitor 3 (BAI3), mRNA	1e-151	396/421	94.06	1	421	2757	3159
HN40NPI01CGC4T	121	2443	91.74	4.54	gi|62988287|ref|NM_001017937.1| Bos taurus BAI1-associated protein 2 (BAIAP2), mRNA	2e-40	111/118	94.07	1	118	1804	1922
HN40NPI01DAFY5	116	2443	91.38	4.34	gi|62988287|ref|NM_001017937.1| Bos taurus BAI1-associated protein 2 (BAIAP2), mRNA	2e-39	106/112	94.64	1	112	1804	1916
HN40NPI01DQ7UB	120	2443	94.17	4.63	gi|62988287|ref|NM_001017937.1| Bos taurus BAI1-associated protein 2 (BAIAP2), mRNA	1e-41	113/120	94.17	1	120	1804	1924
HQDJLS201CR1GO	286	2443	80.07	9.37	gi|62988287|ref|NM_001017937.1| Bos taurus BAI1-associated protein 2 (BAIAP2), mRNA	8e-60	229/261	87.74	1	261	1892	2139
HQDJLS201AOA6E	480	1420	76.46	25.85	gi|358412630|ref|XM_003582310.1| PREDICTED: Bos taurus B-cell scaffold protein with ankyrin repeats 1 (BANK1), partial mRNA	1e-169	367/382	96.07	3	384	1011	1395
HN40NPI01BJBY2	224	2196	92.41	9.43	gi|115498005|ref|NM_001075620.1| Bos taurus BTG3 associated nuclear protein (BANP), mRNA	2e-78	207/223	92.83	2	224	1784	1998
HN40NPI01BKOR6	290	2196	93.1	12.3	gi|115498005|ref|NM_001075620.1| Bos taurus BTG3 associated nuclear protein (BANP), mRNA	1e-116	270/286	94.41	2	287	1713	1998
HQDJLS201CK8HG	397	1836	97.48	21.08	gi|155372246|ref|NM_001101266.1| Bos taurus BARX homeobox 2 (BARX2), mRNA	0	387/396	97.73	2	397	225	621
HN40NPI01B8EZT	468	1809	25.21	6.52	gi|115432049|ref|NM_174780.3| Bos taurus brain abundant, membrane attached signal protein 1 (BASP1), mRNA	2e-55	118/120	98.33	321	440	1668	1785
HN40NPI01C34J9	128	1809	92.19	6.52	gi|115432049|ref|NM_174780.3| Bos taurus brain abundant, membrane attached signal protein 1 (BASP1), mRNA	6e-37	118/128	92.19	1	128	862	984
HQDJLS201DQRNC	480	1809	30.42	8.07	gi|115432049|ref|NM_174780.3| Bos taurus brain abundant, membrane attached signal protein 1 (BASP1), mRNA	3e-57	146/154	94.81	1	154	1634	1782
HQDJLS201BAG1S	229	968	82.1	19.42	gi|329664817|ref|NM_001206278.1| Bos taurus basic leucine zipper transcription factor, ATF-like (BATF), mRNA	1e-51	188/214	87.85	1	214	685	896
HNTXQRY02GWBDX	569	5370	91.92	9.74	gi|300793884|ref|NM_001192940.1| Bos taurus bromodomain adjacent to zinc finger domain, 1A (BAZ1A), mRNA	0	523/536	97.57	1	536	4834	5370
HNTXQRY02IUL1S	565	5370	92.21	9.7	gi|300793884|ref|NM_001192940.1| Bos taurus bromodomain adjacent to zinc finger domain, 1A (BAZ1A), mRNA	0	521/535	97.38	1	535	4834	5370
HQDJLS201AHP3N	405	5370	85.19	6.42	gi|300793884|ref|NM_001192940.1| Bos taurus bromodomain adjacent to zinc finger domain, 1A (BAZ1A), mRNA	1e-172	345/357	96.64	1	357	5015	5370
HQDJLS201BGFOQ	512	5370	88.28	8.42	gi|300793884|ref|NM_001192940.1| Bos taurus bromodomain adjacent to zinc finger domain, 1A (BAZ1A), mRNA	0	452/464	97.41	1	464	4905	5370
isotig06689	1108	6240	87.64	15.56	gi|300794098|ref|NM_001192183.1| Bos taurus bromodomain adjacent to zinc finger domain, 1B (BAZ1B), mRNA	0	971/1025	94.73	1	1108	5016	6154
HN40NPI01B47NJ	390	8469	96.67	4.45	gi|328927019|ref|NM_001193230.2| Bos taurus bromodomain adjacent to zinc finger domain, 2A (BAZ2A), mRNA	1e-172	377/390	96.67	1	390	7546	7930
HN40NPI01DZIJJ	184	8469	97.28	2.11	gi|328927019|ref|NM_001193230.2| Bos taurus bromodomain adjacent to zinc finger domain, 2A (BAZ2A), mRNA	7e-90	179/182	98.35	1	182	8000	8180
HN40NPI01EYPCT	151	8469	98.01	1.75	gi|328927019|ref|NM_001193230.2| Bos taurus bromodomain adjacent to zinc finger domain, 2A (BAZ2A), mRNA	1e-75	148/150	98.67	1	150	8031	8180
HNTXQRY02F6YO8	470	8469	95.53	5.3	gi|328927019|ref|NM_001193230.2| Bos taurus bromodomain adjacent to zinc finger domain, 2A (BAZ2A), mRNA	0	449/464	96.77	1	464	7459	7931
HNTXQRY02F79DW	494	8469	96.36	5.62	gi|328927019|ref|NM_001193230.2| Bos taurus bromodomain adjacent to zinc finger domain, 2A (BAZ2A), mRNA	0	476/493	96.55	2	494	6701	7193
HNTXQRY02F96VL	533	8469	95.68	6.02	gi|328927019|ref|NM_001193230.2| Bos taurus bromodomain adjacent to zinc finger domain, 2A (BAZ2A), mRNA	0	510/523	97.51	1	523	7459	7991
HNTXQRY02GNCTL	266	8469	92.48	2.9	gi|328927019|ref|NM_001193230.2| Bos taurus bromodomain adjacent to zinc finger domain, 2A (BAZ2A), mRNA	1e-137	246/246	100	1	246	8215	8460
HNTXQRY02IMNBD	471	8469	96.6	5.37	gi|328927019|ref|NM_001193230.2| Bos taurus bromodomain adjacent to zinc finger domain, 2A (BAZ2A), mRNA	0	455/468	97.22	1	468	7459	7931
HQDJLS201BJPC0	529	8469	95.84	5.99	gi|328927019|ref|NM_001193230.2| Bos taurus bromodomain adjacent to zinc finger domain, 2A (BAZ2A), mRNA	0	507/528	96.02	1	528	7254	7781
HNTXQRY02H6QDZ	350	1572	96.29	21.44	gi|119910736|ref|XM_001251007.1| PREDICTED: Bos taurus BCL2 binding component 3 (BBC3), mRNA	1e-151	337/350	96.29	1	350	903	1252
isotig12672	627	2939	13.56	2.89	gi|119891837|ref|XM_581684.3| PREDICTED: Bos taurus Bardet-Biedl syndrome 10 (BBS10), mRNA	1e-35	85/88	96.59	1	88	2844	2931
HN40NPI01A76X6	359	3231	28.97	3.22	gi|66792755|ref|NM_001024483.1| Bos taurus breast cancer anti-estrogen resistance 3 (BCAR3), mRNA	5e-31	104/116	89.66	153	268	182	297
HQDJLS201BM3O4	415	3280	93.25	11.8	gi|358411450|ref|XM_003581980.1| PREDICTED: Bos taurus breast cancer anti-estrogen resistance 3 (BCAR3), mRNA	1e-156	387/410	94.39	6	415	2852	3271
HQDJLS201A1EB4	494	2303	94.94	20.36	gi|139948300|ref|NM_001083644.1| Bos taurus branched chain amino-acid transaminase 1, cytosolic (BCAT1), mRNA	0	469/490	95.71	1	490	1668	2157
HQDJLS201EAHET	486	2336	48.97	10.19	gi|110626110|ref|NM_001013593.2| Bos taurus branched chain amino-acid transaminase 2, mitochondrial (BCAT2), nuclear gene encoding mitochondrial protein, mRNA	3e-76	238/254	93.7	233	486	1997	2261
HN40NPI01AISB6	416	1817	24.76	5.67	gi|27806228|ref|NM_174506.1| Bos taurus branched chain keto acid dehydrogenase E1, alpha polypeptide (BCKDHA), nuclear gene encoding mitochondrial protein, mRNA	1e-44	103/107	96.26	184	290	124	230
HN40NPI01BGCBJ	419	1956	97.14	20.81	gi|118151147|ref|NM_001078028.1| Bos taurus B-cell CLL/lymphoma 10 (BCL10), mRNA	0	407/419	97.14	1	419	1202	1618
HN40NPI01DTGCH	417	1956	96.88	20.65	gi|118151147|ref|NM_001078028.1| Bos taurus B-cell CLL/lymphoma 10 (BCL10), mRNA	0	404/417	96.88	1	417	1202	1618
HN40NPI01EESTS	419	1956	97.14	20.81	gi|118151147|ref|NM_001078028.1| Bos taurus B-cell CLL/lymphoma 10 (BCL10), mRNA	0	407/419	97.14	1	419	1202	1618
HQDJLS201BJ5SC	614	1956	94.46	29.65	gi|118151147|ref|NM_001078028.1| Bos taurus B-cell CLL/lymphoma 10 (BCL10), mRNA	0	580/599	96.83	5	603	1073	1668
isotig11701	694	2570	95.97	25.91	gi|125991765|ref|NM_001077486.2| Bos taurus BCL2-like 1 (BCL2L1), nuclear gene encoding mitochondrial protein, mRNA	0	666/694	95.97	1	694	1746	2433
HN40NPI01CC4YG	377	835	25.2	11.38	gi|115495370|ref|NM_001075417.1| Bos taurus BCL2-like 15 (BCL2L15), mRNA	5e-40	95/99	95.96	10	108	682	780
HN40NPI01CU5C6	445	835	21.35	11.38	gi|115495370|ref|NM_001075417.1| Bos taurus BCL2-like 15 (BCL2L15), mRNA	6e-40	95/99	95.96	10	108	682	780
HN40NPI01DE2N8	396	835	23.99	11.38	gi|115495370|ref|NM_001075417.1| Bos taurus BCL2-like 15 (BCL2L15), mRNA	8e-36	95/100	95	10	109	682	780
HN40NPI01E13XU	351	835	27.07	11.38	gi|115495370|ref|NM_001075417.1| Bos taurus BCL2-like 15 (BCL2L15), mRNA	5e-40	95/99	95.96	10	108	682	780
HN40NPI01EBHB9	374	835	25.4	11.38	gi|115495370|ref|NM_001075417.1| Bos taurus BCL2-like 15 (BCL2L15), mRNA	5e-40	95/99	95.96	10	108	682	780
isotig04030	1604	3524	75.06	34.17	gi|115497013|ref|NM_001076533.1| Bos taurus BCL2-like 2 (BCL2L2), mRNA	0	1204/1227	98.13	378	1604	2272	3501
isotig09662	839	3279	99.05	25.34	gi|330340451|ref|NM_001206450.1| Bos taurus B-cell CLL/lymphoma 6 (BCL6), mRNA	0	831/839	99.05	1	839	2401	3244
isotig12176	664	1621	96.08	39.36	gi|77736492|ref|NM_001034775.1| Bos taurus B-cell CLL/lymphoma 7B (BCL7B), mRNA	0	638/660	96.67	1	660	770	1432
HN40NPI01D3O9Y	394	3413	15.23	1.76	gi|148228870|ref|NM_001098117.1| Bos taurus BCL2-associated transcription factor 1 (BCLAF1), mRNA	3e-26	60/60	100	49	108	1	60
isotig08306	951	3413	23.97	6.68	gi|148228870|ref|NM_001098117.1| Bos taurus BCL2-associated transcription factor 1 (BCLAF1), mRNA	1e-124	228/229	99.56	1	229	3094	3322
HN40NPI01DUPR2	389	2130	33.42	6.1	gi|66792909|ref|NM_001024559.1| Bos taurus beta-carotene 15,15'-monooxygenase 1 (BCMO1), mRNA	2e-36	130/144	90.28	234	377	1771	1914
HQDJLS201A6I1V	481	2130	21.21	4.79	gi|66792909|ref|NM_001024559.1| Bos taurus beta-carotene 15,15'-monooxygenase 1 (BCMO1), mRNA	9e-24	102/116	87.93	366	481	1800	1914
HN40NPI01CDPGA	520	3521	90	13.29	gi|219282739|ref|NM_001077919.2| Bos taurus bucentaur-2 (BCNT2), mRNA	1e-176	468/515	90.87	1	515	2957	3470
HN40NPI01DSNWC	282	3521	93.26	7.47	gi|219282739|ref|NM_001077919.2| Bos taurus bucentaur-2 (BCNT2), mRNA	1e-101	263/282	93.26	1	282	2986	3267
HN40NPI01EN6CH	352	3521	90.91	9.09	gi|219282739|ref|NM_001077919.2| Bos taurus bucentaur-2 (BCNT2), mRNA	1e-124	320/352	90.91	1	352	3119	3470
HQDJLS201BX12B	510	3521	43.73	6.33	gi|219282739|ref|NM_001077919.2| Bos taurus bucentaur-2 (BCNT2), mRNA	1e-26	223/268	83.21	6	273	1191	1464
HN40NPI01AK3OW	411	2310	28.95	5.15	gi|165377321|ref|NM_001101987.2| Bos taurus beta-carotene oxygenase 2 (BCO2), mRNA	5e-34	119/133	89.47	268	400	2084	2215
isotig11770	690	6173	95.65	10.69	gi|297468479|ref|XM_002706030.1| PREDICTED: Bos taurus BCL-6 interacting corepressor (BCOR), mRNA	0	660/685	96.35	1	685	5307	5982
HQDJLS201BD3C5	209	5876	89.95	3.2	gi|358419795|ref|XM_590977.4| PREDICTED: Bos taurus BCL6 corepressor-like 1 (BCORL1), mRNA	3e-92	188/194	96.91	1	194	5638	5831
HN40NPI01AY57S	281	3141	54.45	4.87	gi|359074962|ref|XM_002694695.2| PREDICTED: Bos taurus breakpoint cluster region (BCR), mRNA	2e-54	153/166	92.17	105	270	2853	3019
HN40NPI01C02R8	465	3141	37.2	5.51	gi|359074962|ref|XM_002694695.2| PREDICTED: Bos taurus breakpoint cluster region (BCR), mRNA	2e-43	173/189	91.53	276	464	2853	3043
HN40NPI01DAPV1	246	3141	71.95	5.64	gi|359074962|ref|XM_002694695.2| PREDICTED: Bos taurus breakpoint cluster region (BCR), mRNA	3e-71	177/191	92.67	8	198	2853	3043
HQDJLS201AKOWK	273	771	91.21	32.3	gi|31559776|ref|NM_174761.2| Bos taurus major allergen BDA20 (BDA20), mRNA	1e-92	249/272	91.54	2	273	498	771
isotig10792	758	1726	98.94	43.45	gi|300193070|ref|NM_001190953.1| Bos taurus BEN domain containing 5 (BEND5), mRNA	0	750/758	98.94	1	758	493	1250
HN40NPI01BDXAA	415	2209	86.27	16.21	gi|329663232|ref|NM_001205554.1| Bos taurus BEN domain containing 6 (BEND6), mRNA	1e-154	358/382	93.72	24	405	1479	1856
HN40NPI01BN9LD	475	2209	83.37	17.93	gi|329663232|ref|NM_001205554.1| Bos taurus BEN domain containing 6 (BEND6), mRNA	1e-158	396/428	92.52	32	459	1433	1852
HN40NPI01DSH7P	476	2209	83.4	17.97	gi|329663232|ref|NM_001205554.1| Bos taurus BEN domain containing 6 (BEND6), mRNA	1e-143	397/428	92.76	1	428	1657	2086
HNTXQRY02G44D9	423	2209	93.85	17.97	gi|329663232|ref|NM_001205554.1| Bos taurus BEN domain containing 6 (BEND6), mRNA	1e-164	397/418	94.98	3	420	1010	1438
HN40NPI01DRK6G	375	1668	18.93	4.26	gi|358414968|ref|XM_001789214.3| PREDICTED: Bos taurus BEN domain containing 7 (BEND7), mRNA	5e-31	71/72	98.61	9	80	1597	1668
isotig08536	931	2710	93.45	32.1	gi|149642822|ref|NM_001098869.1| Bos taurus bifunctional apoptosis regulator (BFAR), mRNA	0	870/927	93.85	5	931	1599	2525
HQDJLS201BZ2S2	178	1568	96.63	10.97	gi|115495250|ref|NM_001076297.1| Bos taurus basic helix-loop-helix family, member e41 (BHLHE41), mRNA	4e-73	172/174	98.85	5	178	1243	1425
HNTXQRY02HQU6Q	378	1516	96.03	23.94	gi|115496977|ref|NM_001075299.1| Bos taurus bridging integrator 3 (BIN3), mRNA	1e-170	363/378	96.03	1	378	1025	1405
HQDJLS201EV77J	495	1516	93.74	30.61	gi|115496977|ref|NM_001075299.1| Bos taurus bridging integrator 3 (BIN3), mRNA	0	464/485	95.67	4	488	911	1398
HN40NPI01EGLJ2	394	1675	94.42	22.21	gi|87196502|ref|NM_001001855.2| Bos taurus baculoviral IAP repeat containing 5 (BIRC5), mRNA	1e-172	372/390	95.38	1	390	963	1354
HQDJLS201A7LNU	518	1675	91.12	28.18	gi|87196502|ref|NM_001001855.2| Bos taurus baculoviral IAP repeat containing 5 (BIRC5), mRNA	0	472/501	94.21	8	508	988	1491
HQDJLS201D9K4B	583	1675	92.97	32.36	gi|87196502|ref|NM_001001855.2| Bos taurus baculoviral IAP repeat containing 5 (BIRC5), mRNA	0	542/582	93.13	1	582	1019	1595
isotig02957	3323	3831	78.99	68.52	gi|149944702|ref|NM_001099086.1| Bos taurus biogenesis of lysosomal organelles complex-1, subunit 3 (BLOC1S3), mRNA	0	2625/2824	92.95	1	2824	982	3817
HN40NPI01AGVI3	416	2441	19.23	3.28	gi|147900300|ref|NM_001097571.1| Bos taurus biliverdin reductase A (BLVRA), mRNA	3e-23	80/87	91.95	323	409	1480	1565
HN40NPI01AYQRC	372	2441	16.4	2.5	gi|147900300|ref|NM_001097571.1| Bos taurus biliverdin reductase A (BLVRA), mRNA	2e-21	61/64	95.31	198	261	1497	1560
HN40NPI01BTX7A	446	2441	29.6	5.41	gi|147900300|ref|NM_001097571.1| Bos taurus biliverdin reductase A (BLVRA), mRNA	5e-28	132/155	85.16	4	158	1405	1559
HN40NPI01E34YA	470	2441	17.02	3.28	gi|147900300|ref|NM_001097571.1| Bos taurus biliverdin reductase A (BLVRA), mRNA	2e-27	80/86	93.02	277	362	1479	1564
HNTXQRY02JUYLV	497	2441	30.18	6.15	gi|147900300|ref|NM_001097571.1| Bos taurus biliverdin reductase A (BLVRA), mRNA	6e-28	150/174	86.21	246	419	1394	1566
HQDJLS201AGZ68	224	2441	33.04	3.03	gi|147900300|ref|NM_001097571.1| Bos taurus biliverdin reductase A (BLVRA), mRNA	6e-26	74/79	93.67	75	153	1488	1566
HQDJLS201E0ATD	503	2441	93.24	19.21	gi|147900300|ref|NM_001097571.1| Bos taurus biliverdin reductase A (BLVRA), mRNA	0	469/499	93.99	5	503	1058	1554
isotig13726	549	2441	95.63	21.51	gi|147900300|ref|NM_001097571.1| Bos taurus biliverdin reductase A (BLVRA), mRNA	0	525/549	95.63	1	549	1849	2400
HN40NPI01AWZSM	449	1588	71.71	20.28	gi|114052532|ref|NM_001045899.1| Bos taurus basic leucine zipper nuclear factor 1 (BLZF1), mRNA	1e-133	322/336	95.83	89	424	5	338
HNTXQRY02IUT9B	156	3453	59.62	2.69	gi|297478048|ref|XM_002689771.1| PREDICTED: Bos taurus bone morphogenetic protein 1 (BMP1), mRNA	1e-44	93/94	98.94	1	94	3359	3452
HN40NPI01B5WRM	398	2817	86.18	12.18	gi|297463958|ref|XM_869844.4| PREDICTED: Bos taurus bone morphogenetic protein 6 (BMP6), mRNA	1e-80	343/383	89.56	16	398	1896	2289
HN40NPI01BCLEF	479	2817	85.59	14.55	gi|297463958|ref|XM_869844.4| PREDICTED: Bos taurus bone morphogenetic protein 6 (BMP6), mRNA	5e-93	410/464	88.36	16	479	1896	2369
HN40NPI01CZNTU	477	2817	85.74	14.52	gi|297463958|ref|XM_869844.4| PREDICTED: Bos taurus bone morphogenetic protein 6 (BMP6), mRNA	1e-96	409/461	88.72	16	476	1896	2369
HQDJLS201DE8G9	588	2817	85.03	17.75	gi|297463958|ref|XM_869844.4| PREDICTED: Bos taurus bone morphogenetic protein 6 (BMP6), mRNA	1e-149	500/556	89.93	31	586	1936	2502
HQDJLS201DSLEB	550	2817	90.18	17.61	gi|297463958|ref|XM_869844.4| PREDICTED: Bos taurus bone morphogenetic protein 6 (BMP6), mRNA	1e-158	496/547	90.68	1	547	1985	2536
isotig09173	875	4059	14.06	3.03	gi|116003816|ref|NM_001076800.1| Bos taurus bone morphogenetic protein receptor, type IA (BMPR1A), mRNA	8e-44	123/128	96.09	1	128	3917	4048
HQDJLS201ATHG4	307	1798	93.16	15.91	gi|274323276|ref|NM_001040534.2| Bos taurus BCL2/adenovirus E1B 19kDa interacting protein 2 (BNIP2), mRNA	1e-141	286/295	96.95	1	295	1503	1798
HNTXQRY02HQQQV	520	1772	71.35	20.94	gi|118601833|ref|NM_001079621.1| Bos taurus BCL2/adenovirus E1B 19kD interacting protein like (BNIPL), mRNA	1e-153	371/404	91.83	114	517	1211	1603
HN40NPI01BTCT3	249	10323	96.79	2.33	gi|300794240|ref|NM_001192190.1| Bos taurus biorientation of chromosomes in cell division 1-like (BOD1L), mRNA	1e-113	241/249	96.79	1	249	10067	10311
HN40NPI01D1I36	402	10323	97.26	3.79	gi|300794240|ref|NM_001192190.1| Bos taurus biorientation of chromosomes in cell division 1-like (BOD1L), mRNA	0	391/401	97.51	1	401	9912	10311
HN40NPI01DJGQR	412	10323	96.84	3.87	gi|300794240|ref|NM_001192190.1| Bos taurus biorientation of chromosomes in cell division 1-like (BOD1L), mRNA	0	399/412	96.84	1	412	9902	10311
HQDJLS201CVWFW	365	10323	98.08	3.47	gi|300794240|ref|NM_001192190.1| Bos taurus biorientation of chromosomes in cell division 1-like (BOD1L), mRNA	0	358/365	98.08	1	365	9955	10318
HQDJLS201DTQH9	558	10323	91.94	4.97	gi|300794240|ref|NM_001192190.1| Bos taurus biorientation of chromosomes in cell division 1-like (BOD1L), mRNA	0	513/532	96.43	21	552	9349	9886
HQDJLS201AF0M8	429	1519	89.98	25.61	gi|149642596|ref|NM_001098868.1| Bos taurus BCL2-related ovarian killer (BOK), mRNA	2e-76	386/429	89.98	1	429	845	1290
HQDJLS201BS4EJ	538	2605	11.9	2.46	gi|297463771|ref|XM_002702853.1| PREDICTED: Bos taurus non-classical MHC class I antigen, transcript variant 2 (BOLA), mRNA	4e-23	64/67	95.52	340	406	1841	1907
HNTXQRY02G4APV	470	3124	91.49	13.76	gi|329664917|ref|NM_001205779.1| Bos taurus bora, aurora kinase A activator (BORA), mRNA	0	430/459	93.68	1	459	2373	2834
HNTXQRY02JZXXO	471	3124	91.08	13.73	gi|329664917|ref|NM_001205779.1| Bos taurus bora, aurora kinase A activator (BORA), mRNA	0	429/459	93.46	1	459	2373	2834
HQDJLS201B4F1U	567	1263	19.22	8.63	gi|358417155|ref|XM_001256779.3| PREDICTED: Bos taurus vomeronasal 1 receptor bosTauV1R434 (BOSTAUV1R434), mRNA	3e-39	109/118	92.37	1	118	894	1011
HQDJLS201CXTSN	165	1392	89.7	10.63	gi|78369369|ref|NM_001035402.1| Bos taurus 2,3-bisphosphoglycerate mutase (BPGM), mRNA	2e-50	148/165	89.7	1	165	46	197
HQDJLS201EVNIM	395	1392	32.41	9.2	gi|78369369|ref|NM_001035402.1| Bos taurus 2,3-bisphosphoglycerate mutase (BPGM), mRNA	2e-36	128/139	92.09	255	393	1243	1378
HQDJLS201BDL9Q	504	1099	28.97	13.28	gi|115494933|ref|NM_001076503.1| Bos taurus BPI fold containing family A, member 2C (BPIFA2C), mRNA	3e-30	146/173	84.39	1	173	1	166
HQDJLS201CQLDQ	500	1099	29.2	13.28	gi|115494933|ref|NM_001076503.1| Bos taurus BPI fold containing family A, member 2C (BPIFA2C), mRNA	3e-30	146/173	84.39	1	173	1	166
HNTXQRY02IQ8F8	473	9680	98.31	4.8	gi|358417540|ref|XM_001249745.4| PREDICTED: Bos taurus bromodomain PHD finger transcription factor, transcript variant 1 (BPTF), mRNA	0	465/469	99.15	1	469	9091	9566
isotig03844	1676	3499	38.66	18.52	gi|149643054|ref|NM_001099008.1| Bos taurus BRCA1 associated protein (BRAP), mRNA	0	648/670	96.72	1007	1676	2373	3038
HN40NPI01AJ4V9	123	3533	99.19	3.45	gi|330340462|ref|NM_001206455.1| Bos taurus BRCA1-associated ATM activator 1 (BRAT1), mRNA	5e-62	122/123	99.19	1	123	788	910
HN40NPI01BI3VN	123	3533	99.19	3.45	gi|330340462|ref|NM_001206455.1| Bos taurus BRCA1-associated ATM activator 1 (BRAT1), mRNA	5e-62	122/123	99.19	1	123	788	910
HQDJLS201DB3M3	363	3533	90.63	9.31	gi|330340462|ref|NM_001206455.1| Bos taurus BRCA1-associated ATM activator 1 (BRAT1), mRNA	6e-89	329/363	90.63	1	363	722	1066
HQDJLS201DRFNV	607	3533	90.94	15.62	gi|330340462|ref|NM_001206455.1| Bos taurus BRCA1-associated ATM activator 1 (BRAT1), mRNA	0	552/597	92.46	1	597	2250	2842
isotig04159	1560	3093	48.65	24.54	gi|116003962|ref|NM_001076873.1| Bos taurus bromodomain containing 3 (BRD3), mRNA	0	759/828	91.67	733	1560	2254	3089
HQDJLS201ESCW3	477	4568	92.87	9.7	gi|359066821|ref|XM_002688561.2| PREDICTED: Bos taurus bromodomain containing 4 (BRD4), mRNA	1e-161	443/477	92.87	1	477	2628	3095
HN40NPI01CHGMY	172	4675	66.28	2.44	gi|358412912|ref|XM_002704736.2| PREDICTED: Bos taurus bromodomain containing 4 (BRD4), mRNA	2e-53	114/117	97.44	56	172	2523	2639
HN40NPI01A5LBL	350	1881	92	17.12	gi|62751582|ref|NM_001015582.1| Bos taurus BRF2, subunit of RNA polymerase III transcription initiation factor, BRF1-like (BRF2), mRNA	1e-130	322/350	92	1	350	1511	1859
HNTXQRY02GLSKE	458	1881	91.7	22.33	gi|62751582|ref|NM_001015582.1| Bos taurus BRF2, subunit of RNA polymerase III transcription initiation factor, BRF1-like (BRF2), mRNA	1e-164	420/458	91.7	1	458	1399	1855
HNTXQRY02HROJT	459	1881	91.29	22.28	gi|62751582|ref|NM_001015582.1| Bos taurus BRF2, subunit of RNA polymerase III transcription initiation factor, BRF1-like (BRF2), mRNA	1e-154	419/459	91.29	1	459	1399	1855
HQDJLS201EDUQZ	423	1881	86.76	19.51	gi|62751582|ref|NM_001015582.1| Bos taurus BRF2, subunit of RNA polymerase III transcription initiation factor, BRF1-like (BRF2), mRNA	1e-129	367/405	90.62	1	405	1465	1864
isotig11249	723	2515	96.96	27.87	gi|134085684|ref|NM_001083428.1| Bos taurus breast cancer metastasis-suppressor 1-like (BRMS1L), mRNA	0	701/723	96.96	1	723	1443	2166
HN40NPI01CLMGO	374	4327	97.59	8.44	gi|329663382|ref|NM_001206089.1| Bos taurus bromodomain and PHD finger containing, 1 (BRPF1), mRNA	0	365/374	97.59	1	374	3891	4263
HQDJLS201DLG1J	130	3018	90.77	3.91	gi|119911125|ref|XM_618200.3| PREDICTED: Bos taurus BR serine/threonine kinase 1 (BRSK1), mRNA	4e-35	118/130	90.77	1	130	2743	2870
HN40NPI01DSIXY	366	7960	95.08	4.37	gi|157041263|ref|NM_001103174.1| Bos taurus bromodomain and WD repeat domain containing 1 (BRWD1), mRNA	1e-158	348/366	95.08	1	366	7421	7782
HN40NPI01D1JAG	506	2077	87.55	21.33	gi|332078543|ref|NM_001206723.1| Bos taurus B-box and SPRY domain containing (BSPRY), mRNA	1e-171	443/475	93.26	1	475	1489	1972
HQDJLS201DQVRK	539	2077	83.3	21.62	gi|332078543|ref|NM_001206723.1| Bos taurus B-box and SPRY domain containing (BSPRY), mRNA	0	449/477	94.13	63	539	1301	1780
isotig10979	740	7230	98.78	10.11	gi|358419110|ref|XM_003584081.1| PREDICTED: Bos taurus TATA-binding protein-associated factor 172-like (BTAF1), mRNA	0	731/737	99.19	1	737	6296	7034
HQDJLS201A3VQG	226	1878	96.9	11.66	gi|75832050|ref|NM_173999.2| Bos taurus B-cell translocation gene 1, anti-proliferative (BTG1), mRNA	1e-107	219/226	96.9	1	226	14	237
HQDJLS201DOCDL	479	2836	93.74	15.83	gi|119908089|ref|XM_586687.3| PREDICTED: Bos taurus BTG family, member 2 (BTG2), mRNA	0	449/479	93.74	1	479	852	1328
isotig04592	1435	2836	92.33	46.72	gi|119908089|ref|XM_586687.3| PREDICTED: Bos taurus BTG family, member 2 (BTG2), mRNA	0	1325/1413	93.77	1	1413	1428	2832
HQDJLS201EWAHC	191	2793	43.46	2.97	gi|359078667|ref|XM_002697365.2| PREDICTED: Bos taurus butyrophilin, subfamily 3, member A2 (BTN3A2), mRNA	8e-22	83/91	91.21	1	91	2329	2420
HN40NPI01DHXLD	420	2792	21.19	3.19	gi|358420610|ref|XM_866971.4| PREDICTED: Bos taurus butyrophilin, subfamily 3, member A2 (BTN3A2), mRNA	2e-21	89/100	89	320	419	2325	2423
HNTXQRY02JY9ZC	335	2792	27.76	3.33	gi|358420610|ref|XM_866971.4| PREDICTED: Bos taurus butyrophilin, subfamily 3, member A2 (BTN3A2), mRNA	2e-24	93/105	88.57	203	307	2335	2439
HQDJLS201B0LWZ	488	2792	19.47	3.4	gi|358420610|ref|XM_866971.4| PREDICTED: Bos taurus butyrophilin, subfamily 3, member A2 (BTN3A2), mRNA	6e-22	95/109	87.16	256	364	2330	2438
HQDJLS201C2ET4	487	2792	19.51	3.4	gi|358420610|ref|XM_866971.4| PREDICTED: Bos taurus butyrophilin, subfamily 3, member A2 (BTN3A2), mRNA	6e-22	95/109	87.16	249	357	2330	2438
HN40NPI01DVQXV	521	1913	27.45	7.48	gi|62460543|ref|NM_001014924.1| Bos taurus bystin-like (BYSL), mRNA	3e-36	143/153	93.46	369	521	1754	1913
HN40NPI01BJ1WB	174	5851	89.08	2.65	gi|331028746|ref|NM_001206613.1| Bos taurus basic leucine zipper and W2 domains 1 (BZW1), mRNA	5e-60	155/168	92.26	3	170	4214	4381
isotig08602	925	5851	96.76	15.3	gi|331028746|ref|NM_001206613.1| Bos taurus basic leucine zipper and W2 domains 1 (BZW1), mRNA	0	895/921	97.18	5	925	4875	5800
HN40NPI01D7YPQ	483	2074	89.86	20.93	gi|358414208|ref|XM_003582728.1| PREDICTED: Bos taurus chromosome 10 open reading frame, human C14orf101 (C10H14orf101), mRNA	0	434/447	97.09	1	447	1296	1747
HNTXQRY02HIASL	576	2074	92.36	25.65	gi|358414208|ref|XM_003582728.1| PREDICTED: Bos taurus chromosome 10 open reading frame, human C14orf101 (C10H14orf101), mRNA	0	532/560	95	14	573	1296	1844
HNTXQRY02HLRYW	522	2074	93.68	23.58	gi|358414208|ref|XM_003582728.1| PREDICTED: Bos taurus chromosome 10 open reading frame, human C14orf101 (C10H14orf101), mRNA	0	489/509	96.07	14	522	1296	1799
HQDJLS201CHXG3	575	2074	97.22	26.95	gi|358414208|ref|XM_003582728.1| PREDICTED: Bos taurus chromosome 10 open reading frame, human C14orf101 (C10H14orf101), mRNA	0	559/574	97.39	2	575	1348	1921
HQDJLS201D6UVJ	539	2074	96.1	24.98	gi|358414208|ref|XM_003582728.1| PREDICTED: Bos taurus chromosome 10 open reading frame, human C14orf101 (C10H14orf101), mRNA	0	518/539	96.1	1	539	1425	1963
HN40NPI01CBN6Q	430	4348	24.65	2.44	gi|330688448|ref|NM_001206507.1| Bos taurus chromosome 10 open reading frame, human C14orf102 (C10H14orf102), mRNA	8e-24	106/119	89.08	233	351	4221	4339
HQDJLS201AV4JF	438	2174	92.69	18.68	gi|77735718|ref|NM_001034386.1| Bos taurus chromosome 10 open reading frame, human C14orf149 (C10H14orf149), mRNA	1e-174	406/438	92.69	1	438	1243	1677
HN40NPI01CAAKA	472	1257	94.92	35.64	gi|115496391|ref|NM_001075728.1| Bos taurus chromosome 10 open reading frame, human C14orf176 (C10H14orf176), mRNA	0	448/467	95.93	1	467	634	1098
HN40NPI01A6XPF	373	2503	38.07	5.67	gi|88319947|ref|NM_001015652.2| Bos taurus chromosome 10 open reading frame, human C15orf44 (C10H15orf44), mRNA	3e-35	142/169	84.02	5	173	2342	2491
HQDJLS201C3D9S	560	1644	97.14	33.09	gi|115497101|ref|NM_001075286.1| Bos taurus chromosome 10 open reading frame, human C15orf57 (C10H15orf57), mRNA	1e-134	544/558	97.49	1	560	1010	1599
HQDJLS201AVADL	521	1547	93.28	31.42	gi|358413919|ref|XM_003582644.1| PREDICTED: Bos taurus chromosome 10 open reading frame, human C5orf25 (C10H5orf25), partial mRNA	0	486/509	95.48	5	513	979	1486
HQDJLS201D11CS	150	3414	98	4.31	gi|139948488|ref|NM_001083704.1| Bos taurus chromosome 11 open reading frame, human C2orf18 (C11H2orf18), mRNA	4e-60	147/150	98	1	150	1881	2036
HQDJLS201CK2HH	583	2242	21.61	5.62	gi|77736372|ref|NM_001034714.1| Bos taurus chromosome 11 open reading frame, human C2orf42 (C11H2orf42), mRNA	7e-62	126/128	98.44	1	128	2098	2225
HQDJLS201EMC3N	483	1007	25.88	12.41	gi|118601815|ref|NM_001079608.1| Bos taurus chromosome 11 open reading frame, human C2orf43 (C11H2orf43), mRNA	5e-50	125/132	94.7	170	301	860	990
HQDJLS201BZRD5	603	3753	95.36	15.32	gi|358422020|ref|XM_001253009.4| PREDICTED: Bos taurus chromosome 11 open reading frame, human C2orf44 (C11H2orf44), mRNA	0	575/600	95.83	1	600	2728	3328
HN40NPI01A1CG4	427	1576	96.49	26.14	gi|297460204|ref|XM_870775.4| PREDICTED: Bos taurus chromosome 11 open reading frame, human C9orf167 (C11H9orf167), mRNA	0	412/427	96.49	1	427	1088	1515
HN40NPI01CU5GR	427	1576	96.02	26.02	gi|297460204|ref|XM_870775.4| PREDICTED: Bos taurus chromosome 11 open reading frame, human C9orf167 (C11H9orf167), mRNA	0	410/427	96.02	1	427	1088	1515
HN40NPI01D62R0	391	1576	96.16	23.86	gi|297460204|ref|XM_870775.4| PREDICTED: Bos taurus chromosome 11 open reading frame, human C9orf167 (C11H9orf167), mRNA	0	376/391	96.16	1	391	1125	1515
HN40NPI01E012O	482	1576	96.27	29.44	gi|297460204|ref|XM_870775.4| PREDICTED: Bos taurus chromosome 11 open reading frame, human C9orf167 (C11H9orf167), mRNA	0	464/480	96.67	1	480	1034	1515
HQDJLS201EU0S5	572	2057	83.57	23.24	gi|122692546|ref|NM_001080263.1| Bos taurus chromosome 11 open reading frame, human C9orf7 (C11H9orf7), mRNA	1e-160	478/529	90.36	1	529	502	1027
HN40NPI01EB82D	389	2776	26.74	3.75	gi|116003854|ref|NM_001076817.1| Bos taurus chromosome 11 open reading frame, human C9orf86 (C11H9orf86), mRNA	5e-34	104/113	92.04	1	113	2612	2723
HN40NPI01EFDBW	309	2776	33.66	3.75	gi|116003854|ref|NM_001076817.1| Bos taurus chromosome 11 open reading frame, human C9orf86 (C11H9orf86), mRNA	4e-34	104/113	92.04	1	113	2612	2723
HN40NPI01ENSE3	302	2776	34.44	3.75	gi|116003854|ref|NM_001076817.1| Bos taurus chromosome 11 open reading frame, human C9orf86 (C11H9orf86), mRNA	4e-34	104/113	92.04	1	113	2612	2723
HQDJLS201C3J7F	96	2776	98.96	3.42	gi|116003854|ref|NM_001076817.1| Bos taurus chromosome 11 open reading frame, human C9orf86 (C11H9orf86), mRNA	5e-46	95/96	98.96	1	96	98	193
HQDJLS201CNM2S	505	1443	14.46	5.06	gi|115496074|ref|NM_001076315.1| Bos taurus chromosome 12 open reading frame, human C13orf30 (C12H13orf30), mRNA	2e-21	73/80	91.25	31	110	1341	1420
HN40NPI01D02QB	355	2175	83.38	13.61	gi|139948684|ref|NM_001083660.1| Bos taurus chromosome 12 open reading frame, human C13orf33 (C12H13orf33), mRNA	1e-120	296/316	93.67	11	326	1582	1901
HQDJLS201AGC1T	529	2175	91.3	22.21	gi|139948684|ref|NM_001083660.1| Bos taurus chromosome 12 open reading frame, human C13orf33 (C12H13orf33), mRNA	0	483/521	92.71	9	529	1396	1918
HQDJLS201AK765	528	2175	90.91	22.07	gi|139948684|ref|NM_001083660.1| Bos taurus chromosome 12 open reading frame, human C13orf33 (C12H13orf33), mRNA	0	480/520	92.31	9	528	1397	1918
HQDJLS201CGLCF	471	2175	92.78	20.09	gi|139948684|ref|NM_001083660.1| Bos taurus chromosome 12 open reading frame, human C13orf33 (C12H13orf33), mRNA	1e-179	437/471	92.78	1	471	1404	1878
HN40NPI01A8F1F	458	3555	93.67	12.07	gi|156523163|ref|NM_001102526.1| Bos taurus chromosome 13 open reading frame, human C10orf47 (C13H10orf47), mRNA	0	429/448	95.76	2	449	2739	3184
HN40NPI01B0Y4B	308	3555	94.81	8.21	gi|156523163|ref|NM_001102526.1| Bos taurus chromosome 13 open reading frame, human C10orf47 (C13H10orf47), mRNA	1e-120	292/308	94.81	1	308	2910	3213
HN40NPI01C964A	480	3555	91.88	12.41	gi|156523163|ref|NM_001102526.1| Bos taurus chromosome 13 open reading frame, human C10orf47 (C13H10orf47), mRNA	0	441/460	95.87	1	460	2351	2808
HNTXQRY02JCGSH	519	3555	94.41	13.78	gi|156523163|ref|NM_001102526.1| Bos taurus chromosome 13 open reading frame, human C10orf47 (C13H10orf47), mRNA	0	490/507	96.65	1	507	2712	3225
HN40NPI01BEMZT	425	1590	96	25.66	gi|134085897|ref|NM_001083418.1| Bos taurus chromosome 13 open reading frame, human C20orf103 (C13H20orf103), mRNA	0	408/425	96	1	425	1128	1558
HQDJLS201E5TLP	110	1590	94.55	6.54	gi|134085897|ref|NM_001083418.1| Bos taurus chromosome 13 open reading frame, human C20orf103 (C13H20orf103), mRNA	2e-42	104/105	99.05	4	108	1395	1504
HQDJLS201EGFP2	358	1590	93.02	20.94	gi|134085897|ref|NM_001083418.1| Bos taurus chromosome 13 open reading frame, human C20orf103 (C13H20orf103), mRNA	1e-138	333/358	93.02	1	358	1050	1407
HNTXQRY02IINB7	182	2940	63.19	3.91	gi|122692570|ref|NM_001080278.1| Bos taurus chromosome 13 open reading frame, human C20orf108 (C13H20orf108), mRNA	2e-38	115/123	93.5	1	123	2813	2938
HQDJLS201B5GNL	118	1520	98.31	7.7	gi|62751923|ref|NM_001015568.1| Bos taurus chromosome 13 open reading frame, human C20orf111 (C13H20orf111), mRNA	5e-22	116/118	98.31	1	118	988	1107
HNTXQRY02G4UQR	445	1258	20.67	7.31	gi|115497711|ref|NM_001075590.1| Bos taurus chromosome 13 open reading frame, human C20orf118 (C13H20orf118), mRNA	6e-31	92/100	92	275	374	1143	1237
HNTXQRY02GLE4X	427	1258	21.55	7.31	gi|115497711|ref|NM_001075590.1| Bos taurus chromosome 13 open reading frame, human C20orf118 (C13H20orf118), mRNA	5e-31	92/100	92	269	368	1143	1237
HNTXQRY02JGZ6P	426	1688	88.03	22.22	gi|330864734|ref|NM_001206561.1| Bos taurus chromosome 13 open reading frame, human C20orf20 (C13H20orf20), mRNA	0	375/390	96.15	31	420	1298	1688
HNTXQRY02GEWFP	474	1514	75.53	23.65	gi|77736605|ref|NM_001034811.1| Bos taurus chromosome 13 open reading frame, human C20orf29 (C13H20orf29), mRNA	1e-120	358/393	91.09	1	393	908	1294
HNTXQRY02G65MA	532	1544	93.23	32.12	gi|82697606|ref|NM_001014930.2| Bos taurus chromosome 13 open reading frame, human C20orf30 (C13H20orf30), mRNA	0	496/520	95.38	1	520	847	1380
HNTXQRY02GK86C	533	1544	92.87	32.06	gi|82697606|ref|NM_001014930.2| Bos taurus chromosome 13 open reading frame, human C20orf30 (C13H20orf30), mRNA	0	495/521	95.01	1	521	847	1380
HQDJLS201AG6DW	622	1544	84.57	34.07	gi|82697606|ref|NM_001014930.2| Bos taurus chromosome 13 open reading frame, human C20orf30 (C13H20orf30), mRNA	1e-170	526/568	92.61	3	570	879	1457
HN40NPI01B4O3U	359	2660	94.71	12.78	gi|77736120|ref|NM_001034587.1| Bos taurus chromosome 13 open reading frame, human C20orf4 (C13H20orf4), mRNA	1e-157	340/359	94.71	1	359	2053	2410
HN40NPI01DKBQQ	375	2155	94.13	16.38	gi|115497567|ref|NM_001075245.1| Bos taurus chromosome 13 open reading frame, human C20orf72 (C13H20orf72), mRNA	1e-161	353/375	94.13	1	375	1431	1805
HQDJLS201DEBKQ	281	2155	93.24	12.16	gi|115497567|ref|NM_001075245.1| Bos taurus chromosome 13 open reading frame, human C20orf72 (C13H20orf72), mRNA	1e-113	262/278	94.24	4	281	1586	1861
HQDJLS201EK4VZ	581	2155	91.39	24.64	gi|115497567|ref|NM_001075245.1| Bos taurus chromosome 13 open reading frame, human C20orf72 (C13H20orf72), mRNA	0	531/569	93.32	13	581	1282	1847
HQDJLS201EV3XV	623	1261	89.25	44.09	gi|114051573|ref|NM_001046153.1| Bos taurus chromosome 14 open reading frame, human C8orf33 (C14H8orf33), mRNA	1e-157	556/619	89.82	1	619	565	1155
HNTXQRY02IRYH9	524	2970	94.66	16.7	gi|358415432|ref|XM_866332.5| PREDICTED: Bos taurus chromosome 14 open reading frame, human C8orf37 (C14H8orf37), mRNA	0	496/524	94.66	1	524	1994	2525
HQDJLS201AONOO	467	2970	94.65	14.88	gi|358415432|ref|XM_866332.5| PREDICTED: Bos taurus chromosome 14 open reading frame, human C8orf37 (C14H8orf37), mRNA	0	442/463	95.46	1	463	2157	2614
HQDJLS201C6DQ5	590	2970	86.1	17.1	gi|358415432|ref|XM_866332.5| PREDICTED: Bos taurus chromosome 14 open reading frame, human C8orf37 (C14H8orf37), mRNA	0	508/540	94.07	47	586	2036	2576
HQDJLS201EN5RZ	454	2970	92.95	14.21	gi|358415432|ref|XM_866332.5| PREDICTED: Bos taurus chromosome 14 open reading frame, human C8orf37 (C14H8orf37), mRNA	0	422/437	96.57	1	437	1460	1893
HNTXQRY02GK3CH	509	2450	92.93	19.47	gi|157427903|ref|NM_001105389.1| Bos taurus chromosome 14 open reading frame, human C8orf38 (C14H8orf38), mRNA	9e-95	473/506	93.48	4	509	1097	1816
HN40NPI01C6IZF	333	3221	54.05	5.59	gi|115497815|ref|NM_001076475.1| Bos taurus chromosome 14 open reading frame, human C8orf46 (C14H8orf46), mRNA	7e-73	180/187	96.26	139	325	1	190
HN40NPI01DK5HT	300	3221	51.67	4.81	gi|115497815|ref|NM_001076475.1| Bos taurus chromosome 14 open reading frame, human C8orf46 (C14H8orf46), mRNA	2e-48	155/162	95.68	139	300	1	168
HN40NPI01EQD67	523	3221	92.16	14.96	gi|115497815|ref|NM_001076475.1| Bos taurus chromosome 14 open reading frame, human C8orf46 (C14H8orf46), mRNA	1e-175	482/513	93.96	1	513	2164	2792
HNTXQRY02F00OU	436	3221	94.04	12.73	gi|115497815|ref|NM_001076475.1| Bos taurus chromosome 14 open reading frame, human C8orf46 (C14H8orf46), mRNA	1e-113	410/429	95.57	2	430	2091	2636
HNTXQRY02III2G	462	3221	95.89	13.75	gi|115497815|ref|NM_001076475.1| Bos taurus chromosome 14 open reading frame, human C8orf46 (C14H8orf46), mRNA	0	443/461	96.1	2	462	1042	1495
HQDJLS201AVTO6	481	3221	94.59	14.13	gi|115497815|ref|NM_001076475.1| Bos taurus chromosome 14 open reading frame, human C8orf46 (C14H8orf46), mRNA	1e-117	455/481	94.59	1	481	2099	2698
HQDJLS201CX9CI	524	3221	95.23	15.49	gi|115497815|ref|NM_001076475.1| Bos taurus chromosome 14 open reading frame, human C8orf46 (C14H8orf46), mRNA	0	499/524	95.23	1	524	2556	3086
HQDJLS201AVDTS	568	3016	94.19	17.74	gi|118150805|ref|NM_001077844.1| Bos taurus chromosome 14 open reading frame, human C8orf47 (C14H8orf47), mRNA	0	535/565	94.69	4	568	2383	2944
HN40NPI01ARKTE	361	2181	70.64	11.69	gi|150247067|ref|NM_001099375.1| Bos taurus chromosome 14 open reading frame, human C8orf55 (C14H8orf55), mRNA	2e-73	255/269	94.8	7	361	1356	1659
HN40NPI01D6N31	457	2181	89.06	18.66	gi|150247067|ref|NM_001099375.1| Bos taurus chromosome 14 open reading frame, human C8orf55 (C14H8orf55), mRNA	1e-145	407/451	90.24	1	451	1596	2036
HN40NPI01DAHGY	332	2181	52.11	7.93	gi|150247067|ref|NM_001099375.1| Bos taurus chromosome 14 open reading frame, human C8orf55 (C14H8orf55), mRNA	2e-73	173/182	95.05	7	188	1356	1538
HN40NPI01DGMBQ	295	2181	58.64	7.93	gi|150247067|ref|NM_001099375.1| Bos taurus chromosome 14 open reading frame, human C8orf55 (C14H8orf55), mRNA	2e-73	173/182	95.05	7	188	1356	1538
HN40NPI01AI8GK	435	1833	97.01	23.02	gi|158819070|ref|NM_001110184.1| Bos taurus chromosome 14 open reading frame, human C8orf82 (C14H8orf82), mRNA	0	422/435	97.01	1	435	440	874
HN40NPI01AX0GT	376	1833	96.81	19.86	gi|158819070|ref|NM_001110184.1| Bos taurus chromosome 14 open reading frame, human C8orf82 (C14H8orf82), mRNA	0	364/376	96.81	1	376	499	874
HN40NPI01BC85H	270	1833	99.26	14.62	gi|158819070|ref|NM_001110184.1| Bos taurus chromosome 14 open reading frame, human C8orf82 (C14H8orf82), mRNA	1e-144	268/270	99.26	1	270	1264	1532
HN40NPI01BWLR7	326	1833	97.85	17.4	gi|158819070|ref|NM_001110184.1| Bos taurus chromosome 14 open reading frame, human C8orf82 (C14H8orf82), mRNA	1e-171	319/323	98.76	1	323	1264	1585
HNTXQRY02IC4DE	467	1833	91.01	23.19	gi|158819070|ref|NM_001110184.1| Bos taurus chromosome 14 open reading frame, human C8orf82 (C14H8orf82), mRNA	0	425/432	98.38	36	467	1241	1677
HNTXQRY02HD619	578	5785	93.6	9.35	gi|332205897|ref|NM_001206822.1| Bos taurus chromosome 15 open reading frame, human C11orf30 (C15H11orf30), mRNA	0	541/568	95.25	2	569	4164	4734
HQDJLS201BLXKY	513	5785	95.13	8.44	gi|332205897|ref|NM_001206822.1| Bos taurus chromosome 15 open reading frame, human C11orf30 (C15H11orf30), mRNA	0	488/513	95.13	1	513	5194	5699
HQDJLS201CP55Q	612	5785	95.92	10.15	gi|332205897|ref|NM_001206822.1| Bos taurus chromosome 15 open reading frame, human C11orf30 (C15H11orf30), mRNA	0	587/612	95.92	1	612	5095	5699
HQDJLS201CQKAL	571	5785	95.45	9.42	gi|332205897|ref|NM_001206822.1| Bos taurus chromosome 15 open reading frame, human C11orf30 (C15H11orf30), mRNA	0	545/568	95.95	1	568	5134	5699
HQDJLS201DGFN6	463	5785	97.84	7.83	gi|332205897|ref|NM_001206822.1| Bos taurus chromosome 15 open reading frame, human C11orf30 (C15H11orf30), mRNA	0	453/463	97.84	1	463	4562	5026
HN40NPI01EQQBV	552	1465	19.2	7.24	gi|165377312|ref|NM_001113538.1| Bos taurus chromosome 15 open reading frame, human C11orf34 (C15H11orf34), mRNA	4e-23	106/120	88.33	49	168	1320	1437
HN40NPI01ER3PI	425	1465	16.94	4.91	gi|165377312|ref|NM_001113538.1| Bos taurus chromosome 15 open reading frame, human C11orf34 (C15H11orf34), mRNA	1e-22	72/78	92.31	63	140	1327	1404
HQDJLS201EYZGV	505	1163	93.47	40.58	gi|297460924|ref|XM_866023.4| PREDICTED: Bos taurus chromosome 15 open reading frame, human C11orf52 (C15H11orf52), mRNA	0	472/505	93.47	1	505	490	998
HNTXQRY02FPUEZ	180	2894	64.44	4.01	gi|78369285|ref|NM_001035474.1| Bos taurus chromosome 15 open reading frame, human C11orf58 (C15H11orf58), mRNA	3e-52	116/119	97.48	1	119	2774	2891
HQDJLS201DD5O5	113	2797	93.81	3.79	gi|329664933|ref|NM_001205383.1| Bos taurus chromosome 16 open reading frame, human C1orf115 (C16H1orf115), mRNA	4e-41	106/112	94.64	1	112	844	954
HN40NPI01A4FE7	514	2981	16.73	2.88	gi|148540311|ref|NM_001098464.1| Bos taurus chromosome 16 open reading frame, human C1orf116 (C16H1orf116), mRNA	1e-23	86/96	89.58	385	480	2214	2309
HN40NPI01AMZ84	425	2981	23.76	3.39	gi|148540311|ref|NM_001098464.1| Bos taurus chromosome 16 open reading frame, human C1orf116 (C16H1orf116), mRNA	1e-25	101/115	87.83	303	417	2221	2335
HN40NPI01APZ7X	324	2981	32.1	3.49	gi|148540311|ref|NM_001098464.1| Bos taurus chromosome 16 open reading frame, human C1orf116 (C16H1orf116), mRNA	4e-25	104/119	87.39	116	234	2216	2330
HN40NPI01BOWI3	428	2981	23.6	3.39	gi|148540311|ref|NM_001098464.1| Bos taurus chromosome 16 open reading frame, human C1orf116 (C16H1orf116), mRNA	1e-25	101/115	87.83	307	421	2221	2335
HN40NPI01CHO4E	441	2981	20.86	3.09	gi|148540311|ref|NM_001098464.1| Bos taurus chromosome 16 open reading frame, human C1orf116 (C16H1orf116), mRNA	1e-25	92/103	89.32	3	105	2253	2355
HN40NPI01CSVHC	264	2981	34.09	3.02	gi|148540311|ref|NM_001098464.1| Bos taurus chromosome 16 open reading frame, human C1orf116 (C16H1orf116), mRNA	1e-24	90/101	89.11	101	201	2235	2335
HN40NPI01D4597	506	2981	22.33	3.79	gi|148540311|ref|NM_001098464.1| Bos taurus chromosome 16 open reading frame, human C1orf116 (C16H1orf116), mRNA	4e-29	113/129	87.6	22	150	2225	2353
HN40NPI01D49HC	387	2981	31.52	4.09	gi|148540311|ref|NM_001098464.1| Bos taurus chromosome 16 open reading frame, human C1orf116 (C16H1orf116), mRNA	7e-24	122/138	88.41	1	138	2197	2338
HN40NPI01D7ILO	413	2981	26.15	3.62	gi|148540311|ref|NM_001098464.1| Bos taurus chromosome 16 open reading frame, human C1orf116 (C16H1orf116), mRNA	5e-25	108/120	90	280	399	2208	2329
HN40NPI01DK73V	326	2981	38.34	4.19	gi|148540311|ref|NM_001098464.1| Bos taurus chromosome 16 open reading frame, human C1orf116 (C16H1orf116), mRNA	2e-23	125/146	85.62	133	278	2192	2338
HN40NPI01EE3ZU	306	2981	46.08	4.73	gi|148540311|ref|NM_001098464.1| Bos taurus chromosome 16 open reading frame, human C1orf116 (C16H1orf116), mRNA	6e-27	141/164	85.98	43	206	2224	2387
HNTXQRY02FP4BW	529	2981	17.96	3.19	gi|148540311|ref|NM_001098464.1| Bos taurus chromosome 16 open reading frame, human C1orf116 (C16H1orf116), mRNA	2e-22	95/105	90.48	74	178	2255	2355
HNTXQRY02FVLXK	513	2981	18.13	3.12	gi|148540311|ref|NM_001098464.1| Bos taurus chromosome 16 open reading frame, human C1orf116 (C16H1orf116), mRNA	4e-26	93/104	89.42	209	312	2227	2330
HNTXQRY02GCV6V	427	2981	21.55	3.09	gi|148540311|ref|NM_001098464.1| Bos taurus chromosome 16 open reading frame, human C1orf116 (C16H1orf116), mRNA	2e-21	92/103	89.32	86	188	2227	2330
HNTXQRY02H86A6	535	2981	21.31	3.82	gi|148540311|ref|NM_001098464.1| Bos taurus chromosome 16 open reading frame, human C1orf116 (C16H1orf116), mRNA	1e-23	114/132	86.36	191	322	2204	2334
HNTXQRY02IKHZF	470	2981	29.57	4.66	gi|148540311|ref|NM_001098464.1| Bos taurus chromosome 16 open reading frame, human C1orf116 (C16H1orf116), mRNA	2e-24	139/165	84.24	260	424	2192	2355
HNTXQRY02INOLL	517	2981	22.05	3.82	gi|148540311|ref|NM_001098464.1| Bos taurus chromosome 16 open reading frame, human C1orf116 (C16H1orf116), mRNA	1e-26	114/129	88.37	190	318	2210	2336
HNTXQRY02IU5ZN	491	2981	20.16	3.32	gi|148540311|ref|NM_001098464.1| Bos taurus chromosome 16 open reading frame, human C1orf116 (C16H1orf116), mRNA	2e-24	99/113	87.61	249	361	2209	2321
HQDJLS201B5ELQ	645	2981	13.18	2.85	gi|148540311|ref|NM_001098464.1| Bos taurus chromosome 16 open reading frame, human C1orf116 (C16H1orf116), mRNA	1e-26	85/93	91.4	363	455	2263	2355
HQDJLS201BJ36R	564	2981	18.62	3.52	gi|148540311|ref|NM_001098464.1| Bos taurus chromosome 16 open reading frame, human C1orf116 (C16H1orf116), mRNA	1e-23	105/119	88.24	23	141	2211	2330
HQDJLS201C130Y	493	2981	21.1	3.49	gi|148540311|ref|NM_001098464.1| Bos taurus chromosome 16 open reading frame, human C1orf116 (C16H1orf116), mRNA	6e-25	104/119	87.39	130	248	2216	2330
HQDJLS201CL1UT	436	2981	24.08	3.52	gi|148540311|ref|NM_001098464.1| Bos taurus chromosome 16 open reading frame, human C1orf116 (C16H1orf116), mRNA	1e-25	105/119	88.24	293	411	2208	2325
HQDJLS201CTGON	535	2981	13.46	2.42	gi|148540311|ref|NM_001098464.1| Bos taurus chromosome 16 open reading frame, human C1orf116 (C16H1orf116), mRNA	3e-24	72/77	93.51	391	467	2192	2268
HQDJLS201DFDRW	614	2981	16.94	3.49	gi|148540311|ref|NM_001098464.1| Bos taurus chromosome 16 open reading frame, human C1orf116 (C16H1orf116), mRNA	7e-25	104/119	87.39	116	234	2216	2330
HQDJLS201EQYS2	472	2981	21.82	3.46	gi|148540311|ref|NM_001098464.1| Bos taurus chromosome 16 open reading frame, human C1orf116 (C16H1orf116), mRNA	2e-21	103/120	85.83	248	367	2222	2341
HN40NPI01ELKKX	309	1930	96.12	15.39	gi|72534803|ref|NM_001031755.1| Bos taurus chromosome 16 open reading frame, human C1orf159 (C16H1orf159), mRNA	1e-146	297/309	96.12	1	309	1260	1568
HNTXQRY02F785U	467	1455	94.22	30.24	gi|262118274|ref|NM_001166564.1| Bos taurus chromosome 16 open reading frame, human C1orf86 (C16H1orf86), mRNA	0	440/461	95.44	3	463	781	1242
HNTXQRY02G4MXL	463	1455	95.68	30.45	gi|262118274|ref|NM_001166564.1| Bos taurus chromosome 16 open reading frame, human C1orf86 (C16H1orf86), mRNA	0	443/461	96.1	3	463	781	1242
HQDJLS201AOLXK	454	1455	95.81	26.25	gi|262118274|ref|NM_001166564.1| Bos taurus chromosome 16 open reading frame, human C1orf86 (C16H1orf86), mRNA	1e-180	435/454	95.81	1	454	999	1397
HQDJLS201D1X9M	348	1455	93.97	22.47	gi|262118274|ref|NM_001166564.1| Bos taurus chromosome 16 open reading frame, human C1orf86 (C16H1orf86), mRNA	1e-153	327/344	95.06	5	348	996	1338
HQDJLS201DHC0P	116	1455	93.97	7.49	gi|262118274|ref|NM_001166564.1| Bos taurus chromosome 16 open reading frame, human C1orf86 (C16H1orf86), mRNA	2e-43	109/116	93.97	1	116	711	826
HQDJLS201DVZOU	502	1455	94.62	32.65	gi|262118274|ref|NM_001166564.1| Bos taurus chromosome 16 open reading frame, human C1orf86 (C16H1orf86), mRNA	0	475/498	95.38	5	502	724	1219
HNTXQRY02FT8JM	225	1101	51.11	10.45	gi|78369359|ref|NM_001035480.1| Bos taurus chromosome 17 open reading frame, human C12orf24 (C17H12orf24), mRNA	1e-48	115/121	95.04	105	225	969	1089
HQDJLS201D44ZR	491	1101	31.36	13.99	gi|78369359|ref|NM_001035480.1| Bos taurus chromosome 17 open reading frame, human C12orf24 (C17H12orf24), mRNA	3e-48	154/165	93.33	41	205	931	1089
HQDJLS201DKX50	340	1101	68.53	21.16	gi|78369359|ref|NM_001035480.1| Bos taurus chromosome 17 open reading frame, human C12orf24 (C17H12orf24), mRNA	2e-91	233/243	95.88	5	247	839	1084
HN40NPI01A16MX	296	2671	81.76	9.06	gi|332309222|ref|NM_001206865.1| Bos taurus chromosome 17 open reading frame, human C12orf34 (C17H12orf34), mRNA	1e-113	242/252	96.03	24	275	1663	1910
HN40NPI01CN8YL	345	2671	87.54	11.31	gi|332309222|ref|NM_001206865.1| Bos taurus chromosome 17 open reading frame, human C12orf34 (C17H12orf34), mRNA	1e-123	302/319	94.67	24	342	1663	1980
HN40NPI01DI0V1	356	2671	87.92	11.72	gi|332309222|ref|NM_001206865.1| Bos taurus chromosome 17 open reading frame, human C12orf34 (C17H12orf34), mRNA	1e-125	313/333	93.99	24	356	1663	1993
HN40NPI01C6D1K	275	2882	90.18	8.61	gi|147905337|ref|NM_001098044.1| Bos taurus chromosome 17 open reading frame, human C22orf13 (C17H22orf13), mRNA	1e-83	248/275	90.18	1	275	1981	2255
HN40NPI01DJ039	142	2882	94.37	4.65	gi|147905337|ref|NM_001098044.1| Bos taurus chromosome 17 open reading frame, human C22orf13 (C17H22orf13), mRNA	9e-52	134/142	94.37	1	142	1735	1874
HQDJLS201B8BV8	389	2882	82.52	11.14	gi|147905337|ref|NM_001098044.1| Bos taurus chromosome 17 open reading frame, human C22orf13 (C17H22orf13), mRNA	6e-77	321/377	85.15	9	385	2030	2388
HN40NPI01DIJEN	247	1873	97.98	12.92	gi|115495462|ref|NM_001075477.1| Bos taurus chromosome 18 open reading frame, human C16orf57 (C18H16orf57), mRNA	1e-126	242/247	97.98	1	247	1241	1487
HQDJLS201B48KV	144	2475	90.28	5.25	gi|116004002|ref|NM_001076892.1| Bos taurus chromosome 18 open reading frame, human C19orf12 (C18H19orf12), mRNA	9e-52	130/138	94.2	1	138	1074	1210
HQDJLS201BW4BY	502	2475	92.43	18.75	gi|116004002|ref|NM_001076892.1| Bos taurus chromosome 18 open reading frame, human C19orf12 (C18H19orf12), mRNA	0	464/502	92.43	1	502	1196	1696
HQDJLS201BEN71	501	2578	26.95	5.24	gi|358416832|ref|XM_003583448.1| PREDICTED: Bos taurus chromosome 18 open reading frame, human C19orf68 (C18H19orf68), mRNA	2e-21	135/160	84.38	126	285	1645	1802
HQDJLS201BHU9K	517	2578	24.95	5	gi|358416832|ref|XM_003583448.1| PREDICTED: Bos taurus chromosome 18 open reading frame, human C19orf68 (C18H19orf68), mRNA	3e-27	129/145	88.97	15	159	2400	2548
HQDJLS201CMZ13	424	2578	29.48	4.85	gi|358416832|ref|XM_003583448.1| PREDICTED: Bos taurus chromosome 18 open reading frame, human C19orf68 (C18H19orf68), mRNA	1e-28	125/143	87.41	282	424	1644	1787
HQDJLS201CNK43	474	2578	27.22	5	gi|358416832|ref|XM_003583448.1| PREDICTED: Bos taurus chromosome 18 open reading frame, human C19orf68 (C18H19orf68), mRNA	2e-27	129/145	88.97	15	159	2400	2548
HQDJLS201DKCX7	465	2578	27.74	5	gi|358416832|ref|XM_003583448.1| PREDICTED: Bos taurus chromosome 18 open reading frame, human C19orf68 (C18H19orf68), mRNA	2e-27	129/145	88.97	15	159	2400	2548
HQDJLS201EGJVK	309	2578	35.6	4.27	gi|358416832|ref|XM_003583448.1| PREDICTED: Bos taurus chromosome 18 open reading frame, human C19orf68 (C18H19orf68), mRNA	3e-22	110/125	88	1	125	1661	1785
HN40NPI01CGZEX	394	668	73.35	43.26	gi|358416784|ref|XM_002701902.2| PREDICTED: Bos taurus chromosome 18 open reading frame, human C19orf69 (C18H19orf69), mRNA	1e-140	289/298	96.98	80	377	371	668
HN40NPI01BH27X	364	3005	91.21	11.05	gi|358417556|ref|XM_582598.5| PREDICTED: Bos taurus chromosome 19 open reading frame, human C17orf101 (C19H17orf101), mRNA	1e-119	332/363	91.46	2	364	2340	2705
HN40NPI01CJVXY	301	3005	88.04	8.82	gi|358417556|ref|XM_582598.5| PREDICTED: Bos taurus chromosome 19 open reading frame, human C17orf101 (C19H17orf101), mRNA	4e-99	265/290	91.38	2	291	2418	2705
HN40NPI01EE8NG	416	2847	95.67	13.98	gi|156121306|ref|NM_001102331.1| Bos taurus chromosome 19 open reading frame, human C17orf103 (C19H17orf103), mRNA	0	398/416	95.67	1	416	2350	2764
HN40NPI01EJDXV	392	2847	94.13	12.96	gi|156121306|ref|NM_001102331.1| Bos taurus chromosome 19 open reading frame, human C17orf103 (C19H17orf103), mRNA	1e-155	369/392	94.13	1	392	2239	2627
HNTXQRY02FLCW2	667	2847	76.76	17.98	gi|156121306|ref|NM_001102331.1| Bos taurus chromosome 19 open reading frame, human C17orf103 (C19H17orf103), mRNA	0	512/544	94.12	1	544	1957	2494
HQDJLS201D5SZB	449	2847	94.88	14.96	gi|156121306|ref|NM_001102331.1| Bos taurus chromosome 19 open reading frame, human C17orf103 (C19H17orf103), mRNA	0	426/446	95.52	1	446	2336	2782
HQDJLS201EIXMV	445	2847	95.73	14.96	gi|156121306|ref|NM_001102331.1| Bos taurus chromosome 19 open reading frame, human C17orf103 (C19H17orf103), mRNA	0	426/445	95.73	1	445	2338	2782
HN40NPI01A8F54	353	2540	90.93	12.64	gi|303324595|ref|NM_001195029.1| Bos taurus chromosome 19 open reading frame, human C17orf108 (C19H17orf108), mRNA	1e-111	321/350	91.71	1	350	1282	1632
HN40NPI01BNIZF	303	2540	91.75	10.94	gi|303324595|ref|NM_001195029.1| Bos taurus chromosome 19 open reading frame, human C17orf108 (C19H17orf108), mRNA	1e-109	278/300	92.67	1	300	1458	1754
HQDJLS201D9EBJ	341	2540	92.96	12.48	gi|303324595|ref|NM_001195029.1| Bos taurus chromosome 19 open reading frame, human C17orf108 (C19H17orf108), mRNA	1e-135	317/341	92.96	1	341	1458	1795
HN40NPI01C55WS	268	3429	95.15	7.44	gi|116004058|ref|NM_001076924.1| Bos taurus chromosome 19 open reading frame, human C17orf28 (C19H17orf28), mRNA	1e-113	255/266	95.86	1	266	2550	2818
HN40NPI01CQKH6	285	3429	94.39	7.84	gi|116004058|ref|NM_001076924.1| Bos taurus chromosome 19 open reading frame, human C17orf28 (C19H17orf28), mRNA	1e-120	269/281	95.73	1	281	2550	2833
HQDJLS201BBPVQ	497	3429	91.75	13.3	gi|116004058|ref|NM_001076924.1| Bos taurus chromosome 19 open reading frame, human C17orf28 (C19H17orf28), mRNA	0	456/483	94.41	1	483	2501	2984
HNTXQRY02FMXZW	386	2814	93.52	12.83	gi|156120556|ref|NM_001101954.1| Bos taurus chromosome 19 open reading frame, human C17orf56 (C19H17orf56), mRNA	1e-153	361/386	93.52	1	386	1592	1976
HNTXQRY02IYISU	523	2814	89.1	16.56	gi|156120556|ref|NM_001101954.1| Bos taurus chromosome 19 open reading frame, human C17orf56 (C19H17orf56), mRNA	0	466/491	94.91	1	491	1465	1957
HQDJLS201E1Y32	258	1858	91.47	12.7	gi|94966924|ref|NM_001040565.1| Bos taurus chromosome 19 open reading frame, human C17orf59 (C19H17orf59), mRNA	5e-95	236/257	91.83	1	257	1238	1487
HN40NPI01EOUOV	425	1899	92.94	20.8	gi|118151249|ref|NM_001078087.1| Bos taurus chromosome 19 open reading frame, human C17orf62 (C19H17orf62), mRNA	1e-150	395/425	92.94	1	425	1300	1722
HNTXQRY02JJOPF	462	1899	91.56	22.27	gi|118151249|ref|NM_001078087.1| Bos taurus chromosome 19 open reading frame, human C17orf62 (C19H17orf62), mRNA	1e-165	423/454	93.17	9	462	1283	1734
HQDJLS201A6V7E	470	1899	58.51	14.48	gi|118151249|ref|NM_001078087.1| Bos taurus chromosome 19 open reading frame, human C17orf62 (C19H17orf62), mRNA	2e-43	275/326	84.36	141	466	1335	1662
HQDJLS201ALLS7	436	1899	91.51	21.01	gi|118151249|ref|NM_001078087.1| Bos taurus chromosome 19 open reading frame, human C17orf62 (C19H17orf62), mRNA	1e-158	399/435	91.72	2	436	665	1097
HQDJLS201BFSDP	553	1899	91.14	26.54	gi|118151249|ref|NM_001078087.1| Bos taurus chromosome 19 open reading frame, human C17orf62 (C19H17orf62), mRNA	0	504/540	93.33	1	540	1283	1821
HQDJLS201DJSO0	598	1899	50.17	15.8	gi|118151249|ref|NM_001078087.1| Bos taurus chromosome 19 open reading frame, human C17orf62 (C19H17orf62), mRNA	1e-127	300/317	94.64	4	320	1559	1880
HQDJLS201BHCZA	548	2543	91.97	19.82	gi|194675651|ref|XM_586543.4| PREDICTED: Bos taurus chromosome 19 open reading frame, human C17orf76 (C19H17orf76), mRNA	1e-174	504/548	91.97	1	548	1909	2459
HN40NPI01B0BIP	320	673	59.38	28.23	gi|297462687|ref|XM_002702230.1| PREDICTED: Bos taurus chromosome 19 open reading frame, human C17orf89, transcript variant 1 (C19H17orf89), mRNA	8e-88	190/199	95.48	122	320	324	522
HN40NPI01B8GNB	362	673	63.54	34.18	gi|297462687|ref|XM_002702230.1| PREDICTED: Bos taurus chromosome 19 open reading frame, human C17orf89, transcript variant 1 (C19H17orf89), mRNA	1e-108	230/241	95.44	122	362	282	522
HN40NPI01BZ11A	369	673	64.23	35.22	gi|297462687|ref|XM_002702230.1| PREDICTED: Bos taurus chromosome 19 open reading frame, human C17orf89, transcript variant 1 (C19H17orf89), mRNA	1e-112	237/248	95.56	122	369	275	522
HN40NPI01DKT0A	366	1543	95.36	22.62	gi|157785556|ref|NM_001105635.1| Bos taurus chromosome 19 open reading frame, human C17orf90 (C19H17orf90), mRNA	1e-157	349/366	95.36	1	366	1093	1462
HN40NPI01EZ5AD	514	1543	95.33	31.76	gi|157785556|ref|NM_001105635.1| Bos taurus chromosome 19 open reading frame, human C17orf90 (C19H17orf90), mRNA	0	490/514	95.33	1	514	934	1462
HN40NPI01EH6Y5	459	1563	33.33	9.79	gi|115495658|ref|NM_001076160.1| Bos taurus core 1 synthase, glycoprotein-N-acetylgalactosamine 3-beta-galactosyltransferase, 1 (C1GALT1), mRNA	6e-37	153/167	91.62	293	459	1382	1548
HN40NPI01A2PS3	436	1907	88.07	20.14	gi|77736096|ref|NM_001034575.1| Bos taurus C1GALT1-specific chaperone 1 (C1GALT1C1), mRNA	1e-170	384/406	94.58	31	436	1496	1896
HN40NPI01CCV4C	346	1566	24.86	5.49	gi|254911044|ref|NM_001163694.1| Bos taurus chromosome 1 open reading frame, human C21orf62 (C1H21orf62), mRNA	2e-21	86/96	89.58	4	99	1460	1554
HN40NPI01E0BQ2	287	1566	29.97	5.49	gi|254911044|ref|NM_001163694.1| Bos taurus chromosome 1 open reading frame, human C21orf62 (C1H21orf62), mRNA	1e-21	86/96	89.58	4	99	1460	1554
HQDJLS201DRUNB	573	1566	16.93	6.19	gi|254911044|ref|NM_001163694.1| Bos taurus chromosome 1 open reading frame, human C21orf62 (C1H21orf62), mRNA	3e-39	97/102	95.1	2	103	1454	1555
HQDJLS201ANT3Q	530	1472	92.26	33.22	gi|358410190|ref|XM_865244.4| PREDICTED: Bos taurus chromosome 1 open reading frame, human C3orf52 (C1H3orf52), mRNA	0	489/525	93.14	3	527	742	1269
HQDJLS201B8G0I	531	1472	92.09	33.22	gi|358410190|ref|XM_865244.4| PREDICTED: Bos taurus chromosome 1 open reading frame, human C3orf52 (C1H3orf52), mRNA	0	489/526	92.97	3	528	742	1269
HNTXQRY02GTLWA	451	2929	94.68	14.58	gi|358410770|ref|XM_865548.5| PREDICTED: Bos taurus chromosome 1 open reading frame, human C8orf42 (C1H8orf42), mRNA	0	427/451	94.68	1	451	2192	2642
HQDJLS201A9DS7	513	2929	93.76	16.42	gi|358410770|ref|XM_865548.5| PREDICTED: Bos taurus chromosome 1 open reading frame, human C8orf42 (C1H8orf42), mRNA	0	481/509	94.5	5	513	2237	2744
HN40NPI01E1GNJ	500	2735	95.2	17.4	gi|155372002|ref|NM_001101138.1| Bos taurus C1q and tumor necrosis factor related protein 3 (C1QTNF3), mRNA	0	476/499	95.39	1	499	2041	2540
isotig14635	439	925	46.92	22.27	gi|358415849|ref|XM_001788743.2| PREDICTED: Bos taurus C1q and tumor necrosis factor related protein 4 (C1QTNF4), mRNA	7e-43	206/227	90.75	177	439	207	626
HQDJLS201CJ7VY	210	1341	89.05	13.94	gi|154707891|ref|NM_001099138.1| Bos taurus C1q and tumor necrosis factor related protein 5 (C1QTNF5), mRNA	5e-51	187/205	91.22	1	205	1092	1288
HQDJLS201DR421	220	1341	90.91	14.91	gi|154707891|ref|NM_001099138.1| Bos taurus C1q and tumor necrosis factor related protein 5 (C1QTNF5), mRNA	4e-58	200/220	90.91	1	220	1103	1314
HQDJLS201BAS6D	435	2723	90.57	14.47	gi|156120392|ref|NM_001101872.1| Bos taurus C1q and tumor necrosis factor related protein 6 (C1QTNF6), mRNA	1e-145	394/435	90.57	1	435	960	1378
HQDJLS201C5836	415	2723	87.71	13.37	gi|156120392|ref|NM_001101872.1| Bos taurus C1q and tumor necrosis factor related protein 6 (C1QTNF6), mRNA	1e-141	364/386	94.3	1	386	1494	1887
HQDJLS201EF3JS	429	2723	92.31	14.54	gi|156120392|ref|NM_001101872.1| Bos taurus C1q and tumor necrosis factor related protein 6 (C1QTNF6), mRNA	1e-152	396/420	94.29	1	420	1494	1922
HQDJLS201BNO76	232	7777	79.74	2.38	gi|358417697|ref|XM_003583669.1| PREDICTED: Bos taurus chromosome 20 open reading frame, human C5orf41 (C20H5orf41), mRNA	3e-59	185/197	93.91	2	198	3631	3819
HQDJLS201CINES	429	7777	96.5	5.32	gi|358417697|ref|XM_003583669.1| PREDICTED: Bos taurus chromosome 20 open reading frame, human C5orf41 (C20H5orf41), mRNA	0	414/428	96.73	2	429	7021	7456
HQDJLS201CNTN0	475	7777	96.21	5.88	gi|358417697|ref|XM_003583669.1| PREDICTED: Bos taurus chromosome 20 open reading frame, human C5orf41 (C20H5orf41), mRNA	0	457/469	97.44	1	469	7222	7696
HNTXQRY02IJ56V	306	10118	84.64	2.56	gi|297463207|ref|XM_613463.4| PREDICTED: Bos taurus chromosome 20 open reading frame, human C5orf42 (C20H5orf42), mRNA	8e-88	259/287	90.24	11	297	9600	9877
HQDJLS201A7IVF	94	844	95.74	10.66	gi|358417826|ref|XM_001787978.2| PREDICTED: Bos taurus chromosome 20 open reading frame, human C5orf49 (C20H5orf49), mRNA	1e-37	90/94	95.74	1	94	657	750
HN40NPI01C7A1R	423	2310	78.72	14.42	gi|297463416|ref|XM_591820.5| PREDICTED: Bos taurus chromosome 21 open reading frame, human C14orf126, transcript variant 1 (C21H14orf126), mRNA	1e-149	333/349	95.42	1	349	883	1232
HQDJLS201A8Q06	532	2310	95.49	21.99	gi|297463416|ref|XM_591820.5| PREDICTED: Bos taurus chromosome 21 open reading frame, human C14orf126, transcript variant 1 (C21H14orf126), mRNA	0	508/532	95.49	1	532	1519	2055
HQDJLS201AYJHH	537	2310	95.53	22.21	gi|297463416|ref|XM_591820.5| PREDICTED: Bos taurus chromosome 21 open reading frame, human C14orf126, transcript variant 1 (C21H14orf126), mRNA	0	513/537	95.53	1	537	1519	2055
HQDJLS201BFTSC	611	2310	94.6	25.02	gi|297463416|ref|XM_591820.5| PREDICTED: Bos taurus chromosome 21 open reading frame, human C14orf126, transcript variant 1 (C21H14orf126), mRNA	0	578/611	94.6	1	611	1233	1839
HQDJLS201DKJSJ	515	2310	95.34	21.26	gi|297463416|ref|XM_591820.5| PREDICTED: Bos taurus chromosome 21 open reading frame, human C14orf126, transcript variant 1 (C21H14orf126), mRNA	0	491/515	95.34	1	515	1540	2055
HQDJLS201DXXW6	477	2310	49.9	10.3	gi|297463416|ref|XM_591820.5| PREDICTED: Bos taurus chromosome 21 open reading frame, human C14orf126, transcript variant 1 (C21H14orf126), mRNA	1e-106	238/250	95.2	228	477	2058	2308
HQDJLS201AJG57	556	2190	97.66	24.79	gi|118151189|ref|NM_001078056.1| Bos taurus chromosome 21 open reading frame, human C14orf129 (C21H14orf129), mRNA	0	543/556	97.66	1	556	1582	2136
HQDJLS201BUG34	525	2190	96.38	23.11	gi|118151189|ref|NM_001078056.1| Bos taurus chromosome 21 open reading frame, human C14orf129 (C21H14orf129), mRNA	0	506/520	97.31	6	525	1652	2168
HQDJLS201CBMT0	611	2190	88.38	24.66	gi|118151189|ref|NM_001078056.1| Bos taurus chromosome 21 open reading frame, human C14orf129 (C21H14orf129), mRNA	0	540/560	96.43	1	560	1384	1937
HQDJLS201DXEM0	653	2190	96.02	28.63	gi|118151189|ref|NM_001078056.1| Bos taurus chromosome 21 open reading frame, human C14orf129 (C21H14orf129), mRNA	0	627/640	97.97	1	640	758	1398
HQDJLS201ET8BQ	582	2190	97.42	25.89	gi|118151189|ref|NM_001078056.1| Bos taurus chromosome 21 open reading frame, human C14orf129 (C21H14orf129), mRNA	0	567/582	97.42	1	582	1582	2159
HQDJLS201EWBBK	536	2190	72.57	17.76	gi|118151189|ref|NM_001078056.1| Bos taurus chromosome 21 open reading frame, human C14orf129 (C21H14orf129), mRNA	0	389/404	96.29	1	404	1536	1932
HNTXQRY02JWC6Z	360	2405	39.72	5.95	gi|297488261|ref|XM_002696766.1| PREDICTED: Bos taurus chromosome 21 open reading frame, human C14orf132 (C21H14orf132), mRNA	9e-51	143/155	92.26	171	325	1	156
HN40NPI01CUW0B	355	1427	96.9	24.11	gi|262118239|ref|NM_001166559.1| Bos taurus chromosome 21 open reading frame, human C14orf142 (C21H14orf142), mRNA	1e-158	344/355	96.9	1	355	1051	1410
HQDJLS201AD85S	539	1427	93.51	35.32	gi|262118239|ref|NM_001166559.1| Bos taurus chromosome 21 open reading frame, human C14orf142 (C21H14orf142), mRNA	0	504/534	94.38	1	534	537	1068
HQDJLS201ESZWB	596	1427	93.79	39.17	gi|262118239|ref|NM_001166559.1| Bos taurus chromosome 21 open reading frame, human C14orf142 (C21H14orf142), mRNA	0	559/592	94.43	1	592	537	1126
HN40NPI01CS0RL	245	2447	88.16	8.83	gi|329665051|ref|NM_001205388.1| Bos taurus chromosome 21 open reading frame, human C14orf180 (C21H14orf180), mRNA	1e-82	216/234	92.31	11	244	1230	1461
HN40NPI01CRBEN	448	5192	73.21	6.32	gi|341572598|ref|NM_001205869.2| Bos taurus chromosome 21 open reading frame, human C14orf49 (C21H14orf49), mRNA	2e-67	328/353	92.92	4	406	4452	4810
HN40NPI01CXFAW	388	5192	84.79	6.34	gi|341572598|ref|NM_001205869.2| Bos taurus chromosome 21 open reading frame, human C14orf49 (C21H14orf49), mRNA	1e-68	329/362	90.88	1	388	4649	5009
HNTXQRY02FLRSA	392	2448	98.21	15.73	gi|155372062|ref|NM_001101168.1| Bos taurus chromosome 21 open reading frame, human C15orf27 (C21H15orf27), mRNA	0	385/392	98.21	1	392	1789	2177
HQDJLS201ASGVP	515	2448	97.09	20.42	gi|155372062|ref|NM_001101168.1| Bos taurus chromosome 21 open reading frame, human C15orf27 (C21H15orf27), mRNA	0	500/515	97.09	1	515	1707	2212
HN40NPI01A10O7	409	1498	29.1	7.94	gi|115495116|ref|NM_001075386.1| Bos taurus chromosome 21 open reading frame, human C15orf40 (C21H15orf40), mRNA	3e-32	119/134	88.81	102	235	1093	1225
HN40NPI01AX613	301	1498	25.91	5.21	gi|115495116|ref|NM_001075386.1| Bos taurus chromosome 21 open reading frame, human C15orf40 (C21H15orf40), mRNA	5e-21	78/87	89.66	180	266	1100	1186
HN40NPI01B1KR3	437	1498	59.5	17.36	gi|115495116|ref|NM_001075386.1| Bos taurus chromosome 21 open reading frame, human C15orf40 (C21H15orf40), mRNA	1e-101	260/276	94.2	162	437	1215	1493
HN40NPI01BIW9U	309	1498	25.57	5.27	gi|115495116|ref|NM_001075386.1| Bos taurus chromosome 21 open reading frame, human C15orf40 (C21H15orf40), mRNA	9e-29	79/84	94.05	21	104	1012	1095
HN40NPI01BOBZY	467	1498	25.27	7.88	gi|115495116|ref|NM_001075386.1| Bos taurus chromosome 21 open reading frame, human C15orf40 (C21H15orf40), mRNA	6e-31	118/131	90.08	337	467	1099	1229
HN40NPI01DN7IY	533	1498	22.33	7.94	gi|115495116|ref|NM_001075386.1| Bos taurus chromosome 21 open reading frame, human C15orf40 (C21H15orf40), mRNA	4e-32	119/134	88.81	102	235	1093	1225
HN40NPI01E5XRV	502	1498	22.91	7.68	gi|115495116|ref|NM_001075386.1| Bos taurus chromosome 21 open reading frame, human C15orf40 (C21H15orf40), mRNA	2e-28	115/132	87.12	146	277	1096	1227
HN40NPI01EC4U7	448	1498	56.7	16.96	gi|115495116|ref|NM_001075386.1| Bos taurus chromosome 21 open reading frame, human C15orf40 (C21H15orf40), mRNA	1e-121	254/263	96.58	1	263	1232	1495
HNTXQRY02I8KCJ	599	1498	24.71	9.88	gi|115495116|ref|NM_001075386.1| Bos taurus chromosome 21 open reading frame, human C15orf40 (C21H15orf40), mRNA	7e-28	148/173	85.55	181	353	1093	1264
HQDJLS201AVANC	586	1498	17.75	6.94	gi|115495116|ref|NM_001075386.1| Bos taurus chromosome 21 open reading frame, human C15orf40 (C21H15orf40), mRNA	5e-32	104/114	91.23	403	516	1143	1255
HQDJLS201B6EIK	547	1498	21.02	7.68	gi|115495116|ref|NM_001075386.1| Bos taurus chromosome 21 open reading frame, human C15orf40 (C21H15orf40), mRNA	3e-33	115/125	92	248	372	1156	1284
HQDJLS201BBVIZ	289	1498	60.21	11.62	gi|115495116|ref|NM_001075386.1| Bos taurus chromosome 21 open reading frame, human C15orf40 (C21H15orf40), mRNA	3e-28	174/203	85.71	1	203	977	1176
HQDJLS201BFASG	508	1498	19.69	6.68	gi|115495116|ref|NM_001075386.1| Bos taurus chromosome 21 open reading frame, human C15orf40 (C21H15orf40), mRNA	4e-23	100/115	86.96	7	121	1095	1209
HQDJLS201C4FE4	591	1498	27.75	10.95	gi|115495116|ref|NM_001075386.1| Bos taurus chromosome 21 open reading frame, human C15orf40 (C21H15orf40), mRNA	3e-36	164/187	87.7	405	591	1095	1281
HQDJLS201C7WMD	634	1498	16.72	7.08	gi|115495116|ref|NM_001075386.1| Bos taurus chromosome 21 open reading frame, human C15orf40 (C21H15orf40), mRNA	3e-33	106/116	91.38	404	519	1143	1257
HQDJLS201CYZK0	524	1498	31.68	11.08	gi|115495116|ref|NM_001075386.1| Bos taurus chromosome 21 open reading frame, human C15orf40 (C21H15orf40), mRNA	3e-39	166/194	85.57	242	435	1091	1284
HQDJLS201D94Y6	547	1498	21.02	7.68	gi|115495116|ref|NM_001075386.1| Bos taurus chromosome 21 open reading frame, human C15orf40 (C21H15orf40), mRNA	3e-33	115/125	92	248	372	1156	1284
HQDJLS201DALEP	463	1498	33.91	10.48	gi|115495116|ref|NM_001075386.1| Bos taurus chromosome 21 open reading frame, human C15orf40 (C21H15orf40), mRNA	6e-34	157/184	85.33	280	463	1048	1229
HQDJLS201DJKBK	629	1498	22.73	9.55	gi|115495116|ref|NM_001075386.1| Bos taurus chromosome 21 open reading frame, human C15orf40 (C21H15orf40), mRNA	3e-36	143/165	86.67	277	441	1092	1256
HQDJLS201DY1DW	592	1498	33.28	13.15	gi|115495116|ref|NM_001075386.1| Bos taurus chromosome 21 open reading frame, human C15orf40 (C21H15orf40), mRNA	6e-47	197/224	87.95	289	512	1056	1282
HQDJLS201EC24A	364	1498	22.53	5.47	gi|115495116|ref|NM_001075386.1| Bos taurus chromosome 21 open reading frame, human C15orf40 (C21H15orf40), mRNA	6e-21	82/90	91.11	275	364	1194	1284
HQDJLS201A1FFV	248	1456	95.16	16.21	gi|114050882|ref|NM_001046510.1| Bos taurus chromosome 22 open reading frame, human C3orf14 (C22H3orf14), mRNA	1e-104	236/248	95.16	1	248	78	327
HQDJLS201EMTM8	452	1456	84.29	26.17	gi|114050882|ref|NM_001046510.1| Bos taurus chromosome 22 open reading frame, human C3orf14 (C22H3orf14), mRNA	0	381/397	95.97	1	397	78	476
HN40NPI01AFY3D	452	4024	95.58	10.74	gi|118150873|ref|NM_001077882.1| Bos taurus chromosome 22 open reading frame, human C3orf64 (C22H3orf64), mRNA	0	432/452	95.58	1	452	3273	3721
HQDJLS201D3AP2	482	4024	91.7	10.98	gi|118150873|ref|NM_001077882.1| Bos taurus chromosome 22 open reading frame, human C3orf64 (C22H3orf64), mRNA	0	442/469	94.24	1	469	2736	3200
HN40NPI01EU338	443	2616	94.81	16.06	gi|358418150|ref|XM_614692.5| PREDICTED: Bos taurus chromosome 22 open reading frame, human C3orf67 (C22H3orf67), mRNA	0	420/441	95.24	1	441	2125	2564
HQDJLS201BVIAV	621	1035	10.47	6.28	gi|115497939|ref|NM_001076471.1| Bos taurus chromosome 23 open reading frame, human C6orf106 (C23H6orf106), mRNA	5e-29	65/65	100	1	65	284	348
HQDJLS201AHXFL	423	1116	93.38	35.39	gi|116004444|ref|NM_001077113.1| Bos taurus chromosome 23 open reading frame, human C6orf130 (C23H6orf130), mRNA	1e-128	395/420	94.05	1	423	617	1065
HQDJLS201BUFB1	230	1116	80.87	16.67	gi|116004444|ref|NM_001077113.1| Bos taurus chromosome 23 open reading frame, human C6orf130 (C23H6orf130), mRNA	1e-73	186/194	95.88	1	194	617	814
HQDJLS201EMUQV	300	1116	85	22.85	gi|116004444|ref|NM_001077113.1| Bos taurus chromosome 23 open reading frame, human C6orf130 (C23H6orf130), mRNA	4e-62	255/272	93.75	2	276	785	1083
HQDJLS201BHIMB	331	1399	79.15	18.73	gi|224586896|ref|NM_001145653.1| Bos taurus chromosome 23 open reading frame, human C6orf141 (C23H6orf141), mRNA	1e-121	262/275	95.27	57	331	1124	1397
HQDJLS201EOJUW	332	1399	77.41	18.37	gi|224586896|ref|NM_001145653.1| Bos taurus chromosome 23 open reading frame, human C6orf141 (C23H6orf141), mRNA	1e-105	257/276	93.12	57	332	1124	1397
HQDJLS201BAH1Z	287	1936	58.54	8.68	gi|116004082|ref|NM_001076932.1| Bos taurus chromosome 23 open reading frame, human C6orf145 (C23H6orf145), mRNA	1e-58	168/182	92.31	1	182	1624	1802
HQDJLS201BRDNK	289	1936	92.73	13.84	gi|116004082|ref|NM_001076932.1| Bos taurus chromosome 23 open reading frame, human C6orf145 (C23H6orf145), mRNA	1e-116	268/286	93.71	2	287	1619	1903
HQDJLS201BRIKM	400	1936	91.25	18.85	gi|116004082|ref|NM_001076932.1| Bos taurus chromosome 23 open reading frame, human C6orf145 (C23H6orf145), mRNA	1e-138	365/394	92.64	7	400	1505	1892
HQDJLS201D0HO7	91	1936	87.91	4.13	gi|116004082|ref|NM_001076932.1| Bos taurus chromosome 23 open reading frame, human C6orf145 (C23H6orf145), mRNA	9e-26	80/86	93.02	1	86	1539	1623
HQDJLS201ATIUO	615	4529	15.45	2.1	gi|207442668|ref|NM_001135578.1| Bos taurus uncharacterized LOC100140337 (C23H6orf228), mRNA	8e-28	95/101	94.06	310	410	2696	2798
HN40NPI01B03RV	376	2382	95.48	15.07	gi|148234460|ref|NM_001077999.2| Bos taurus chromosome 23 open reading frame, human C6orf62 (C23H6orf62), mRNA	1e-166	359/376	95.48	1	376	1572	1944
HN40NPI01DNK41	392	2382	95.66	15.74	gi|148234460|ref|NM_001077999.2| Bos taurus chromosome 23 open reading frame, human C6orf62 (C23H6orf62), mRNA	1e-175	375/392	95.66	1	392	1572	1960
HQDJLS201B3C0P	460	2382	26.09	5.04	gi|148234460|ref|NM_001077999.2| Bos taurus chromosome 23 open reading frame, human C6orf62 (C23H6orf62), mRNA	5e-53	120/125	96	336	460	1935	2054
HQDJLS201DJN83	460	2382	26.09	5.04	gi|148234460|ref|NM_001077999.2| Bos taurus chromosome 23 open reading frame, human C6orf62 (C23H6orf62), mRNA	5e-53	120/125	96	336	460	1935	2054
HNTXQRY02GZJG2	605	6561	13.88	1.28	gi|358418313|ref|XM_871203.5| PREDICTED: Bos taurus chromosome 23 open reading frame, human C6orf89 (C23H6orf89), mRNA	1e-29	84/90	93.33	293	382	4832	4921
HNTXQRY02H15VW	524	6561	16.03	1.28	gi|358418313|ref|XM_871203.5| PREDICTED: Bos taurus chromosome 23 open reading frame, human C6orf89 (C23H6orf89), mRNA	1e-29	84/90	93.33	322	411	4832	4921
HQDJLS201BI2JN	632	6561	91.14	8.78	gi|358418313|ref|XM_871203.5| PREDICTED: Bos taurus chromosome 23 open reading frame, human C6orf89 (C23H6orf89), mRNA	0	576/625	92.16	2	626	1425	2048
HQDJLS201BMI9S	657	6561	12.79	1.28	gi|358418313|ref|XM_871203.5| PREDICTED: Bos taurus chromosome 23 open reading frame, human C6orf89 (C23H6orf89), mRNA	1e-29	84/90	93.33	71	160	4832	4921
HN40NPI01EZMZO	467	2736	92.51	15.79	gi|156121132|ref|NM_001102244.1| Bos taurus chromosome 24 open reading frame, human C18orf10 (C24H18orf10), mRNA	0	432/460	93.91	8	467	1846	2304
HNTXQRY02HSWLT	513	2736	93.18	17.47	gi|156121132|ref|NM_001102244.1| Bos taurus chromosome 24 open reading frame, human C18orf10 (C24H18orf10), mRNA	0	478/499	95.79	5	503	1180	1685
HN40NPI01CDSEI	567	1039	27.87	15.21	gi|297464010|ref|XM_866321.4| PREDICTED: Bos taurus chromosome 24 open reading frame, human C18orf45 (C24H18orf45), mRNA	5e-75	158/161	98.14	1	161	878	1039
HQDJLS201B33H7	92	1269	92.39	6.7	gi|149642876|ref|NM_001098911.1| Bos taurus chromosome 25 open reading frame, human C16orf42 (C25H16orf42), mRNA	2e-29	85/92	92.39	1	92	1120	1211
HQDJLS201CU9UY	92	1269	92.39	6.7	gi|149642876|ref|NM_001098911.1| Bos taurus chromosome 25 open reading frame, human C16orf42 (C25H16orf42), mRNA	2e-29	85/92	92.39	1	92	1120	1211
HQDJLS201ELMFC	146	1269	91.78	10.56	gi|149642876|ref|NM_001098911.1| Bos taurus chromosome 25 open reading frame, human C16orf42 (C25H16orf42), mRNA	3e-51	134/145	92.41	1	145	1120	1264
HN40NPI01A4H60	475	4424	86.53	9.29	gi|118151229|ref|NM_001078077.1| Bos taurus chromosome 25 open reading frame, human C16orf45 (C25H16orf45), mRNA	0	411/439	93.62	1	439	2492	2931
HN40NPI01AJL0E	523	4424	79.73	9.43	gi|118151229|ref|NM_001078077.1| Bos taurus chromosome 25 open reading frame, human C16orf45 (C25H16orf45), mRNA	0	417/445	93.71	1	445	2486	2931
HN40NPI01BYZKK	518	4424	79.15	9.27	gi|118151229|ref|NM_001078077.1| Bos taurus chromosome 25 open reading frame, human C16orf45 (C25H16orf45), mRNA	1e-176	410/438	93.61	1	438	2492	2931
HN40NPI01AYJ6V	311	2041	95.82	14.6	gi|157279974|ref|NM_001105033.1| Bos taurus chromosome 25 open reading frame, human C16orf54 (C25H16orf54), mRNA	1e-128	298/311	95.82	1	311	764	1086
HQDJLS201B0GZN	434	2041	92.4	19.65	gi|157279974|ref|NM_001105033.1| Bos taurus chromosome 25 open reading frame, human C16orf54 (C25H16orf54), mRNA	1e-170	401/434	92.4	1	434	1578	1992
HQDJLS201BUQXR	479	2041	93.32	21.9	gi|157279974|ref|NM_001105033.1| Bos taurus chromosome 25 open reading frame, human C16orf54 (C25H16orf54), mRNA	0	447/476	93.91	4	479	1555	2019
HQDJLS201CNH4S	517	2041	93.81	23.76	gi|157279974|ref|NM_001105033.1| Bos taurus chromosome 25 open reading frame, human C16orf54 (C25H16orf54), mRNA	0	485/517	93.81	1	517	1490	1991
HN40NPI01CS2TY	359	3978	96.38	8.7	gi|358418861|ref|XM_863921.4| PREDICTED: Bos taurus chromosome 25 open reading frame, human C16orf72, transcript variant 3 (C25H16orf72), mRNA	1e-163	346/359	96.38	1	359	1386	1745
HQDJLS201A5D4W	534	3978	93.26	12.52	gi|358418861|ref|XM_863921.4| PREDICTED: Bos taurus chromosome 25 open reading frame, human C16orf72, transcript variant 3 (C25H16orf72), mRNA	0	498/534	93.26	1	534	3290	3816
HQDJLS201BR9KR	393	3978	87.02	8.6	gi|358418861|ref|XM_863921.4| PREDICTED: Bos taurus chromosome 25 open reading frame, human C16orf72, transcript variant 3 (C25H16orf72), mRNA	4e-96	342/386	88.6	4	389	3526	3897
HQDJLS201C12W0	180	3978	92.78	4.2	gi|358418861|ref|XM_863921.4| PREDICTED: Bos taurus chromosome 25 open reading frame, human C16orf72, transcript variant 3 (C25H16orf72), mRNA	5e-57	167/180	92.78	1	180	3466	3637
HQDJLS201CET11	316	3978	92.09	7.32	gi|358418861|ref|XM_863921.4| PREDICTED: Bos taurus chromosome 25 open reading frame, human C16orf72, transcript variant 3 (C25H16orf72), mRNA	1e-111	291/314	92.68	1	314	3361	3667
HN40NPI01B9BT8	365	2085	89.86	15.73	gi|115496064|ref|NM_001075754.1| Bos taurus chromosome 25 open reading frame, human C7orf26 (C25H7orf26), mRNA	1e-114	328/364	90.11	2	365	1356	1716
HN40NPI01BKO85	339	2085	89.09	14.48	gi|115496064|ref|NM_001075754.1| Bos taurus chromosome 25 open reading frame, human C7orf26 (C25H7orf26), mRNA	1e-111	302/334	90.42	2	335	1384	1716
HN40NPI01D1POT	360	2085	90	15.54	gi|115496064|ref|NM_001075754.1| Bos taurus chromosome 25 open reading frame, human C7orf26 (C25H7orf26), mRNA	1e-116	324/359	90.25	2	360	1360	1716
HN40NPI01ERIGA	432	1265	80.56	27.67	gi|156121274|ref|NM_001102315.1| Bos taurus chromosome 7 open reading frame 47 ortholog (C25H7ORF47), mRNA	1e-122	348/358	97.21	75	432	323	760
HQDJLS201A17VD	443	1265	95.49	33.44	gi|156121274|ref|NM_001102315.1| Bos taurus chromosome 7 open reading frame 47 ortholog (C25H7ORF47), mRNA	0	423/443	95.49	1	443	140	579
HQDJLS201BR8GZ	300	1265	97	23.16	gi|156121274|ref|NM_001102315.1| Bos taurus chromosome 7 open reading frame 47 ortholog (C25H7ORF47), mRNA	6e-67	291/294	98.98	1	299	497	986
HQDJLS201DFECU	581	1265	95.87	44.19	gi|156121274|ref|NM_001102315.1| Bos taurus chromosome 7 open reading frame 47 ortholog (C25H7ORF47), mRNA	1e-177	557/572	97.38	3	581	214	983
HN40NPI01AVBL5	418	2126	90.19	17.73	gi|194678697|ref|XM_001790498.1| PREDICTED: Bos taurus chromosome 25 open reading frame, human C7orf70 (C25H7orf70), mRNA	1e-156	377/410	91.95	1	410	353	762
HN40NPI01BP057	323	2126	85.45	12.98	gi|194678697|ref|XM_001790498.1| PREDICTED: Bos taurus chromosome 25 open reading frame, human C7orf70 (C25H7orf70), mRNA	1e-108	276/302	91.39	1	302	497	798
HN40NPI01CID6M	346	2126	82.95	13.5	gi|194678697|ref|XM_001790498.1| PREDICTED: Bos taurus chromosome 25 open reading frame, human C7orf70 (C25H7orf70), mRNA	1e-111	287/315	91.11	1	315	484	798
HQDJLS201ASH1Y	486	2126	81.48	18.63	gi|194678697|ref|XM_001790498.1| PREDICTED: Bos taurus chromosome 25 open reading frame, human C7orf70 (C25H7orf70), mRNA	1e-145	396/435	91.03	1	435	369	798
HN40NPI01CY882	280	3576	91.07	7.13	gi|148540313|ref|NM_001098463.1| Bos taurus chromosome 26 open reading frame, human C10orf2 (C26H10orf2), nuclear gene encoding mitochondrial protein, mRNA	3e-99	255/262	97.33	19	280	3072	3348
HN40NPI01B1CHJ	421	1574	48.22	12.9	gi|358420925|ref|XM_003584718.1| PREDICTED: Bos taurus chromosome 28 open reading frame, human C1orf131 (C28H1orf131), mRNA	3e-69	203/223	91.03	192	414	1357	1574
HN40NPI01CPV9Z	353	1574	40.23	9.02	gi|358420925|ref|XM_003584718.1| PREDICTED: Bos taurus chromosome 28 open reading frame, human C1orf131 (C28H1orf131), mRNA	5e-43	142/160	88.75	194	353	1420	1574
HN40NPI01EK556	360	1574	41.94	9.59	gi|358420925|ref|XM_003584718.1| PREDICTED: Bos taurus chromosome 28 open reading frame, human C1orf131 (C28H1orf131), mRNA	2e-48	151/169	89.35	192	360	1411	1574
HN40NPI01E5VSO	459	3737	89.76	11.02	gi|358419416|ref|XM_611981.6| PREDICTED: Bos taurus chromosome 28 open reading frame, human C1orf96 (C28H1orf96), mRNA	0	412/428	96.26	1	428	2128	2555
HN40NPI01E62HC	474	3737	93.88	11.91	gi|358419416|ref|XM_611981.6| PREDICTED: Bos taurus chromosome 28 open reading frame, human C1orf96 (C28H1orf96), mRNA	0	445/474	93.88	1	474	2128	2595
HN40NPI01BJLY6	363	1162	38.84	12.13	gi|84370208|ref|NM_001038581.1| Bos taurus chromosome 29 open reading frame, human C11orf48 (C29H11orf48), mRNA	7e-67	141/144	97.92	24	167	836	978
HQDJLS201AHKPU	226	1162	50.44	15.58	gi|84370208|ref|NM_001038581.1| Bos taurus chromosome 29 open reading frame, human C11orf48 (C29H11orf48), mRNA	3e-37	114/123	92.68	103	225	982	1162
HQDJLS201ER2LN	239	3336	92.47	6.62	gi|157427841|ref|NM_001105358.1| Bos taurus C2CD2-like (C2CD2L), mRNA	8e-69	221/239	92.47	1	239	2571	2800
HNTXQRY02FUJ0Q	305	3777	92.13	7.44	gi|358411134|ref|XM_583685.5| PREDICTED: Bos taurus chromosome 2 open reading frame, human C1orf38 (C2H1orf38), mRNA	1e-135	281/294	95.58	1	294	1941	2234
HNTXQRY02GEGUR	306	3777	91.83	7.44	gi|358411134|ref|XM_583685.5| PREDICTED: Bos taurus chromosome 2 open reading frame, human C1orf38 (C2H1orf38), mRNA	1e-135	281/294	95.58	1	294	1941	2234
HNTXQRY02IAHMN	305	3777	92.13	7.44	gi|358411134|ref|XM_583685.5| PREDICTED: Bos taurus chromosome 2 open reading frame, human C1orf38 (C2H1orf38), mRNA	1e-135	281/294	95.58	1	294	1941	2234
HNTXQRY02IQXWY	305	3777	92.13	7.44	gi|358411134|ref|XM_583685.5| PREDICTED: Bos taurus chromosome 2 open reading frame, human C1orf38 (C2H1orf38), mRNA	1e-135	281/294	95.58	1	294	1941	2234
HNTXQRY02IUXMN	304	3777	92.43	7.44	gi|358411134|ref|XM_583685.5| PREDICTED: Bos taurus chromosome 2 open reading frame, human C1orf38 (C2H1orf38), mRNA	1e-135	281/294	95.58	1	294	1941	2234
HNTXQRY02J2UHO	301	3777	93.36	7.44	gi|358411134|ref|XM_583685.5| PREDICTED: Bos taurus chromosome 2 open reading frame, human C1orf38 (C2H1orf38), mRNA	1e-135	281/294	95.58	1	294	1941	2234
HN40NPI01A2OV4	299	3531	83.28	7.05	gi|358411078|ref|XM_001254835.4| PREDICTED: Bos taurus chromosome 2 open reading frame, human C2orf72 (C2H2orf72), mRNA	1e-104	249/268	92.91	1	268	2227	2490
HN40NPI01CPVFN	375	3531	92	9.77	gi|358411078|ref|XM_001254835.4| PREDICTED: Bos taurus chromosome 2 open reading frame, human C2orf72 (C2H2orf72), mRNA	1e-132	345/375	92	1	375	2227	2593
HN40NPI01DLU9V	257	3531	92.61	6.74	gi|358411078|ref|XM_001254835.4| PREDICTED: Bos taurus chromosome 2 open reading frame, human C2orf72 (C2H2orf72), mRNA	5e-98	238/257	92.61	1	257	2227	2479
HN40NPI01E17KY	328	3531	91.16	8.47	gi|358411078|ref|XM_001254835.4| PREDICTED: Bos taurus chromosome 2 open reading frame, human C2orf72 (C2H2orf72), mRNA	1e-110	299/328	91.16	1	328	2227	2546
HQDJLS201C5OZQ	455	3531	83.3	10.73	gi|358411078|ref|XM_001254835.4| PREDICTED: Bos taurus chromosome 2 open reading frame, human C2orf72 (C2H2orf72), mRNA	1e-154	379/406	93.35	45	450	1062	1464
isotig03853	1673	3471	94.86	45.72	gi|139948963|ref|NM_001083752.1| Bos taurus complement component 3a receptor 1 (C3AR1), mRNA	0	1587/1672	94.92	1	1672	1591	3276
HN40NPI01A2JN9	359	3964	52.92	4.79	gi|156120432|ref|NM_001101892.1| Bos taurus chromosome 3 open reading frame, human C1orf109 (C3H1orf109), mRNA	3e-35	190/216	87.96	1	216	2680	2911
HN40NPI01BR5EH	354	3964	62.71	5.6	gi|156120432|ref|NM_001101892.1| Bos taurus chromosome 3 open reading frame, human C1orf109 (C3H1orf109), mRNA	8e-39	222/266	83.46	1	266	2681	2948
HN40NPI01E5FYT	403	3964	81.39	8.27	gi|156120432|ref|NM_001101892.1| Bos taurus chromosome 3 open reading frame, human C1orf109 (C3H1orf109), mRNA	1e-44	328/402	81.59	1	402	2681	3075
HQDJLS201AKHEE	434	3964	49.77	5.45	gi|156120432|ref|NM_001101892.1| Bos taurus chromosome 3 open reading frame, human C1orf109 (C3H1orf109), mRNA	2e-33	216/256	84.38	162	417	2682	2941
HQDJLS201BV6OJ	461	3964	94.14	10.95	gi|156120432|ref|NM_001101892.1| Bos taurus chromosome 3 open reading frame, human C1orf109 (C3H1orf109), mRNA	0	434/461	94.14	1	461	973	1440
HQDJLS201C8EZN	612	3964	23.69	3.66	gi|156120432|ref|NM_001101892.1| Bos taurus chromosome 3 open reading frame, human C1orf109 (C3H1orf109), mRNA	3e-21	145/170	85.29	44	213	2642	2812
HQDJLS201CRP22	613	3964	23.65	3.66	gi|156120432|ref|NM_001101892.1| Bos taurus chromosome 3 open reading frame, human C1orf109 (C3H1orf109), mRNA	3e-21	145/170	85.29	44	213	2642	2812
HQDJLS201ECT8F	265	3964	57.74	3.86	gi|156120432|ref|NM_001101892.1| Bos taurus chromosome 3 open reading frame, human C1orf109 (C3H1orf109), mRNA	2e-32	153/176	86.93	1	176	2642	2819
HN40NPI01BBN03	394	1712	26.9	6.19	gi|115497913|ref|NM_001076462.1| Bos taurus coiled-coil domain-containing protein C1orf110 homolog (C3H1orf110), mRNA	5e-28	106/119	89.08	2	120	1274	1391
HN40NPI01CB808	408	1712	19.36	4.61	gi|115497913|ref|NM_001076462.1| Bos taurus coiled-coil domain-containing protein C1orf110 homolog (C3H1orf110), mRNA	8e-27	79/85	92.94	294	378	1274	1358
HN40NPI01CDJP5	456	1712	12.72	3.39	gi|115497913|ref|NM_001076462.1| Bos taurus coiled-coil domain-containing protein C1orf110 homolog (C3H1orf110), mRNA	2e-21	58/60	96.67	389	448	1422	1481
HN40NPI01ER8DT	487	1712	11.91	3.39	gi|115497913|ref|NM_001076462.1| Bos taurus coiled-coil domain-containing protein C1orf110 homolog (C3H1orf110), mRNA	2e-21	58/60	96.67	389	448	1422	1481
HNTXQRY02IWFB7	487	1712	16.02	4.56	gi|115497913|ref|NM_001076462.1| Bos taurus coiled-coil domain-containing protein C1orf110 homolog (C3H1orf110), mRNA	1e-25	78/83	93.98	189	271	1271	1352
HQDJLS201A0OEW	529	1712	10.96	3.39	gi|115497913|ref|NM_001076462.1| Bos taurus coiled-coil domain-containing protein C1orf110 homolog (C3H1orf110), mRNA	2e-21	58/60	96.67	467	526	1275	1334
HQDJLS201APHHW	477	1712	11.74	3.27	gi|115497913|ref|NM_001076462.1| Bos taurus coiled-coil domain-containing protein C1orf110 homolog (C3H1orf110), mRNA	5e-22	56/57	98.25	1	57	1425	1481
HQDJLS201ASPFX	324	1712	93.21	17.87	gi|115497913|ref|NM_001076462.1| Bos taurus coiled-coil domain-containing protein C1orf110 homolog (C3H1orf110), mRNA	6e-61	302/322	93.79	3	324	1084	1673
HQDJLS201C4VG5	503	1712	92.64	27.45	gi|115497913|ref|NM_001076462.1| Bos taurus coiled-coil domain-containing protein C1orf110 homolog (C3H1orf110), mRNA	1e-129	466/501	93.01	3	503	912	1673
HQDJLS201EURN3	500	1712	11.2	3.27	gi|115497913|ref|NM_001076462.1| Bos taurus coiled-coil domain-containing protein C1orf110 homolog (C3H1orf110), mRNA	6e-22	56/57	98.25	444	500	1425	1481
HQDJLS201D8HKC	127	1771	96.85	6.95	gi|358411631|ref|XM_003582029.1| PREDICTED: Bos taurus chromosome 3 open reading frame, human C1orf122, transcript variant 2 (C3H1orf122), mRNA	8e-61	123/125	98.4	1	125	803	927
HN40NPI01E2TZ5	105	1482	91.43	6.48	gi|155372238|ref|NM_001101261.1| Bos taurus chromosome 3 open reading frame, human C1orf183 (C3H1orf183), mRNA	7e-30	96/105	91.43	1	105	1243	1346
HN40NPI01AJXGD	343	1493	96.21	22.1	gi|114326287|ref|NM_001034380.2| Bos taurus chromosome 3 open reading frame, human C1orf192 (C3H1orf192), mRNA	1e-157	330/343	96.21	1	343	882	1223
HN40NPI01BBJGW	292	1493	94.18	18.42	gi|114326287|ref|NM_001034380.2| Bos taurus chromosome 3 open reading frame, human C1orf192 (C3H1orf192), mRNA	1e-126	275/288	95.49	1	288	882	1166
HN40NPI01BUPUV	342	1493	95.61	21.9	gi|114326287|ref|NM_001034380.2| Bos taurus chromosome 3 open reading frame, human C1orf192 (C3H1orf192), mRNA	1e-147	327/342	95.61	1	342	882	1223
HN40NPI01CXPE2	346	1493	95.66	22.17	gi|114326287|ref|NM_001034380.2| Bos taurus chromosome 3 open reading frame, human C1orf192 (C3H1orf192), mRNA	1e-149	331/345	95.94	1	345	882	1225
HN40NPI01DEGPP	479	1493	93.53	30.01	gi|114326287|ref|NM_001034380.2| Bos taurus chromosome 3 open reading frame, human C1orf192 (C3H1orf192), mRNA	0	448/472	94.92	1	472	882	1348
HN40NPI01DKN2L	280	1493	91.79	17.21	gi|114326287|ref|NM_001034380.2| Bos taurus chromosome 3 open reading frame, human C1orf192 (C3H1orf192), mRNA	1e-129	257/265	96.98	1	265	882	1146
HN40NPI01DMVHD	353	1493	95.75	22.64	gi|114326287|ref|NM_001034380.2| Bos taurus chromosome 3 open reading frame, human C1orf192 (C3H1orf192), mRNA	1e-145	338/353	95.75	1	353	882	1236
HQDJLS201BEW6A	597	2287	21.61	5.64	gi|194665917|ref|XM_870481.3| PREDICTED: Bos taurus chromosome 3 open reading frame, human C1orf216 (C3H1orf216), mRNA	1e-29	129/150	86	212	361	1275	1424
HQDJLS201CGHKK	754	1026	17.24	12.67	gi|118601835|ref|NM_001079620.1| Bos taurus chromosome 3 open reading frame, human C1orf56 (C3H1orf56), mRNA	3e-58	130/133	97.74	120	252	876	1009
HQDJLS201CZEVA	444	1199	95.72	35.45	gi|115495122|ref|NM_001075389.1| Bos taurus chromosome 4 open reading frame, human C7orf11 (C4H7orf11), mRNA	0	425/439	96.81	6	444	618	1051
HQDJLS201EYDHR	518	1199	94.98	41.03	gi|115495122|ref|NM_001075389.1| Bos taurus chromosome 4 open reading frame, human C7orf11 (C4H7orf11), mRNA	0	492/508	96.85	11	518	550	1051
HN40NPI01D7R1Z	261	5790	93.1	4.2	gi|155372210|ref|NM_001101246.1| Bos taurus chromosome 4 open reading frame, human C7orf41 (C4H7orf41), mRNA	1e-115	243/252	96.43	1	252	2178	2427
HQDJLS201DEOM2	259	5790	96.14	4.3	gi|155372210|ref|NM_001101246.1| Bos taurus chromosome 4 open reading frame, human C7orf41 (C4H7orf41), mRNA	1e-121	249/259	96.14	1	259	1056	1314
HNTXQRY02GK7EN	487	1294	91.99	34.62	gi|153791301|ref|NM_001099718.1| Bos taurus chromosome 4 open reading frame, human C7orf53 (C4H7orf53), mRNA	0	448/485	92.37	1	485	724	1207
HQDJLS201EO2B0	517	3200	11.8	1.91	gi|194666405|ref|XM_001787670.1| PREDICTED: Bos taurus chromosome 4 open reading frame, human C7orf58 (C4H7orf58), partial mRNA	2e-21	61/64	95.31	454	517	1004	1067
HN40NPI01CXL6W	525	3752	17.9	2.51	gi|77736290|ref|NM_001034673.1| Bos taurus chromosome 5 open reading frame, human C12orf23 (C5H12orf23), mRNA	6e-22	94/105	89.52	369	473	2636	2738
HNTXQRY02G1N2M	460	3752	71.09	8.72	gi|77736290|ref|NM_001034673.1| Bos taurus chromosome 5 open reading frame, human C12orf23 (C5H12orf23), mRNA	1e-162	327/338	96.75	123	460	3137	3470
HNTXQRY02G1XER	460	3752	71.09	8.72	gi|77736290|ref|NM_001034673.1| Bos taurus chromosome 5 open reading frame, human C12orf23 (C5H12orf23), mRNA	1e-162	327/338	96.75	123	460	3137	3470
HNTXQRY02JEFIN	460	3752	71.09	8.72	gi|77736290|ref|NM_001034673.1| Bos taurus chromosome 5 open reading frame, human C12orf23 (C5H12orf23), mRNA	1e-162	327/338	96.75	123	460	3137	3470
HN40NPI01B9WOW	368	1527	92.12	22.2	gi|115495290|ref|NM_001075407.1| Bos taurus chromosome 5 open reading frame, human C12orf39 (C5H12orf39), mRNA	1e-127	339/360	94.17	1	360	851	1218
HN40NPI01DNG7P	280	1527	92.14	16.9	gi|115495290|ref|NM_001075407.1| Bos taurus chromosome 5 open reading frame, human C12orf39 (C5H12orf39), mRNA	1e-111	258/272	94.85	1	272	851	1124
HN40NPI01E2IPO	243	1527	92.18	14.67	gi|115495290|ref|NM_001075407.1| Bos taurus chromosome 5 open reading frame, human C12orf39 (C5H12orf39), mRNA	3e-74	224/243	92.18	1	243	851	1089
HQDJLS201B0YJC	390	2221	89.23	15.67	gi|139948709|ref|NM_001083767.1| Bos taurus chromosome 5 open reading frame, human C12orf53 (C5H12orf53), mRNA	1e-108	348/379	91.82	1	379	1511	1874
HQDJLS201C61M7	174	2221	98.28	7.7	gi|139948709|ref|NM_001083767.1| Bos taurus chromosome 5 open reading frame, human C12orf53 (C5H12orf53), mRNA	4e-85	171/174	98.28	1	174	1918	2090
HQDJLS201CY8DK	351	2221	96.87	15.31	gi|139948709|ref|NM_001083767.1| Bos taurus chromosome 5 open reading frame, human C12orf53 (C5H12orf53), mRNA	1e-154	340/351	96.87	1	351	1522	1874
HQDJLS201AIUGZ	410	3003	22.2	3.03	gi|156523161|ref|NM_001102525.1| Bos taurus chromosome 5 open reading frame, human C12orf59 (C5H12orf59), mRNA	2e-21	91/104	87.5	48	151	2386	2489
HQDJLS201C0T6Z	622	717	55.79	48.4	gi|119892943|ref|XM_001250430.1| PREDICTED: Bos taurus chromosome 5 open reading frame, human C12orf60 (C5H12orf60), mRNA	0	347/356	97.47	1	356	362	717
HNTXQRY02HTKW3	390	2271	94.62	16.25	gi|358412315|ref|XM_001255001.3| PREDICTED: Bos taurus chromosome 5 open reading frame, human C12orf63 (C5H12orf63), mRNA	1e-172	369/388	95.1	3	390	1712	2100
HQDJLS201C4SRZ	426	1927	96.95	21.43	gi|118151225|ref|NM_001078073.1| Bos taurus chromosome 5 open reading frame, human C12orf68 (C5H12orf68), mRNA	0	413/426	96.95	1	426	1221	1648
HQDJLS201C9A3I	550	1927	97.64	27.87	gi|118151225|ref|NM_001078073.1| Bos taurus chromosome 5 open reading frame, human C12orf68 (C5H12orf68), mRNA	0	537/550	97.64	1	550	976	1526
HQDJLS201BYFWP	123	1132	89.43	9.72	gi|115497353|ref|NM_001076093.1| Bos taurus chromosome 5 open reading frame, human C22orf40 (C5H22orf40), mRNA	3e-42	110/118	93.22	1	118	832	949
HQDJLS201CH1JQ	192	1132	90.1	15.28	gi|115497353|ref|NM_001076093.1| Bos taurus chromosome 5 open reading frame, human C22orf40 (C5H22orf40), mRNA	6e-69	173/187	92.51	1	187	833	1019
HQDJLS201D7GV9	243	1132	45.27	9.72	gi|115497353|ref|NM_001076093.1| Bos taurus chromosome 5 open reading frame, human C22orf40 (C5H22orf40), mRNA	5e-42	110/118	93.22	1	118	832	949
HNTXQRY02GQ00I	179	3295	92.74	5.04	gi|114051691|ref|NM_001045979.1| Bos taurus complement component 6 (C6), mRNA	4e-70	166/177	93.79	1	177	2957	3133
HNTXQRY02H6EQJ	178	3295	93.26	5.04	gi|114051691|ref|NM_001045979.1| Bos taurus complement component 6 (C6), mRNA	3e-70	166/177	93.79	1	177	2957	3133
HQDJLS201BXR4D	517	3295	58.22	9.14	gi|114051691|ref|NM_001045979.1| Bos taurus complement component 6 (C6), mRNA	1e-129	301/324	92.9	118	441	2963	3281
HN40NPI01C4QOD	444	1983	91.22	20.42	gi|157279856|ref|NM_001104973.1| Bos taurus chromosome 6 open reading frame, human C4orf19 (C6H4orf19), mRNA	1e-155	405/444	91.22	1	444	1168	1606
HN40NPI01CJ32V	316	1983	84.49	13.46	gi|157279856|ref|NM_001104973.1| Bos taurus chromosome 6 open reading frame, human C4orf19 (C6H4orf19), mRNA	4e-96	267/297	89.9	1	297	1168	1459
HQDJLS201C1J2O	426	1983	87.56	18.81	gi|157279856|ref|NM_001104973.1| Bos taurus chromosome 6 open reading frame, human C4orf19 (C6H4orf19), mRNA	1e-136	373/410	90.98	1	410	1191	1596
HQDJLS201C73NI	499	1983	91.98	23.15	gi|157279856|ref|NM_001104973.1| Bos taurus chromosome 6 open reading frame, human C4orf19 (C6H4orf19), mRNA	0	459/497	92.35	1	497	1245	1738
HN40NPI01DSIV7	382	2911	92.41	12.13	gi|297458496|ref|XM_866688.4| PREDICTED: Bos taurus chromosome 6 open reading frame, human C4orf3 (C6H4orf3), mRNA	1e-113	353/382	92.41	1	382	2348	2738
HQDJLS201D0ZF0	350	406	92.57	79.8	gi|359066679|ref|XM_002688453.2| PREDICTED: Bos taurus chromosome 6 open reading frame, human C4orf48 (C6H4orf48), mRNA	1e-136	324/350	92.57	1	350	62	403
HQDJLS201DB7FJ	353	406	90.08	78.33	gi|359066679|ref|XM_002688453.2| PREDICTED: Bos taurus chromosome 6 open reading frame, human C4orf48 (C6H4orf48), mRNA	1e-132	318/344	92.44	1	344	68	403
HQDJLS201CJ5A4	355	780	94.08	42.82	gi|297466802|ref|XM_001256196.3| PREDICTED: Bos taurus chromosome 6 open reading frame, human C4orf48 (C6H4orf48), mRNA	1e-159	334/350	95.43	1	350	418	761
HQDJLS201DZU3Q	169	780	94.08	20.38	gi|297466802|ref|XM_001256196.3| PREDICTED: Bos taurus chromosome 6 open reading frame, human C4orf48 (C6H4orf48), mRNA	2e-65	159/169	94.08	1	169	442	604
HQDJLS201C5RND	198	1126	91.92	16.16	gi|194668538|ref|XM_582010.4| PREDICTED: Bos taurus chromosome 7 open reading frame, human C19orf20 (C7H19orf20), mRNA	4e-76	182/191	95.29	8	198	855	1042
HN40NPI01DPVCS	411	765	84.43	45.36	gi|329664519|ref|NM_001206241.1| Bos taurus chromosome 7 open reading frame, human C19orf24 (C7H19orf24), mRNA	1e-160	347/361	96.12	3	363	272	637
HN40NPI01ASMH4	374	2225	81.28	13.3	gi|358413027|ref|XM_605041.6| PREDICTED: Bos taurus chromosome 7 open reading frame, human C19orf28 (C7H19orf28), mRNA	2e-73	304/324	93.83	28	368	1815	2133
HN40NPI01AXYQV	255	2225	28.24	3.24	gi|358413027|ref|XM_605041.6| PREDICTED: Bos taurus chromosome 7 open reading frame, human C19orf28 (C7H19orf28), mRNA	1e-24	72/77	93.51	43	119	1739	1815
HN40NPI01BUUVE	388	2225	20.36	3.55	gi|358413027|ref|XM_605041.6| PREDICTED: Bos taurus chromosome 7 open reading frame, human C19orf28 (C7H19orf28), mRNA	3e-23	79/87	90.8	176	262	1731	1817
HN40NPI01C5OMK	392	2225	71.43	12.22	gi|358413027|ref|XM_605041.6| PREDICTED: Bos taurus chromosome 7 open reading frame, human C19orf28 (C7H19orf28), mRNA	2e-73	280/298	93.96	28	343	1815	2103
HN40NPI01DCCTA	375	2225	14.67	2.47	gi|358413027|ref|XM_605041.6| PREDICTED: Bos taurus chromosome 7 open reading frame, human C19orf28 (C7H19orf28), mRNA	3e-23	55/55	100	190	244	1764	1818
HN40NPI01DNLDF	354	2225	79.1	12.22	gi|358413027|ref|XM_605041.6| PREDICTED: Bos taurus chromosome 7 open reading frame, human C19orf28 (C7H19orf28), mRNA	2e-73	280/298	93.96	28	342	1815	2103
HNTXQRY02HNUY5	510	2225	14.31	3.28	gi|358413027|ref|XM_605041.6| PREDICTED: Bos taurus chromosome 7 open reading frame, human C19orf28 (C7H19orf28), mRNA	6e-25	73/78	93.59	20	97	1738	1815
HQDJLS201DDZHH	573	2225	14.83	3.82	gi|358413027|ref|XM_605041.6| PREDICTED: Bos taurus chromosome 7 open reading frame, human C19orf28 (C7H19orf28), mRNA	3e-24	85/90	94.44	484	573	1715	1808
HQDJLS201AMRZN	627	1061	10.69	6.31	gi|194668745|ref|XM_583710.4| PREDICTED: Bos taurus chromosome 7 open reading frame, human C19orf39 (C7H19orf39), mRNA	5e-23	67/71	94.37	1	71	815	885
HQDJLS201CZU7E	645	1061	10.39	6.31	gi|194668745|ref|XM_583710.4| PREDICTED: Bos taurus chromosome 7 open reading frame, human C19orf39 (C7H19orf39), mRNA	5e-23	67/71	94.37	1	71	815	885
HN40NPI01D9JAC	333	2754	91.29	11.04	gi|358412930|ref|XM_866273.4| PREDICTED: Bos taurus chromosome 7 open reading frame, human C19orf57 (C7H19orf57), mRNA	1e-111	304/329	92.4	2	330	2290	2624
HQDJLS201ERKUS	680	2017	94.12	31.73	gi|115497879|ref|NM_001076110.1| Bos taurus chromosome 7 open reading frame, human C5orf24 (C7H5orf24), mRNA	0	640/661	96.82	9	669	1350	2014
HN40NPI01ASUF3	200	747	84.5	22.62	gi|116004234|ref|NM_001077007.1| Bos taurus chromosome 8 open reading frame, human C9orf123 (C8H9orf123), mRNA	6e-72	169/180	93.89	21	200	403	582
HQDJLS201DZ6TU	639	1973	81.06	26.25	gi|329664009|ref|NM_001206177.1| Bos taurus chromosome 8 open reading frame, human C9orf152 (C8H9orf152), mRNA	0	518/553	93.67	1	553	1395	1950
HQDJLS201DITVU	507	1644	15.38	4.74	gi|114052876|ref|NM_001046111.1| Bos taurus chromosome 8 open reading frame, human C9orf23 (C8H9orf23), mRNA	9e-21	78/87	89.66	316	402	1463	1549
HN40NPI01ASFXK	231	3786	36.8	2.25	gi|332801021|ref|NM_001206980.1| Bos taurus chromosome 8 open reading frame, human C9orf3 (C8H9orf3), mRNA	7e-29	85/92	92.39	28	119	3015	3106
HN40NPI01AY7PA	231	3786	36.8	2.25	gi|332801021|ref|NM_001206980.1| Bos taurus chromosome 8 open reading frame, human C9orf3 (C8H9orf3), mRNA	7e-29	85/92	92.39	28	119	3015	3106
HN40NPI01BULF2	237	3786	35.86	2.25	gi|332801021|ref|NM_001206980.1| Bos taurus chromosome 8 open reading frame, human C9orf3 (C8H9orf3), mRNA	7e-29	85/92	92.39	28	119	3015	3106
HN40NPI01CC95P	230	3786	36.96	2.25	gi|332801021|ref|NM_001206980.1| Bos taurus chromosome 8 open reading frame, human C9orf3 (C8H9orf3), mRNA	7e-29	85/92	92.39	28	119	3015	3106
HN40NPI01D4246	231	3786	36.8	2.25	gi|332801021|ref|NM_001206980.1| Bos taurus chromosome 8 open reading frame, human C9orf3 (C8H9orf3), mRNA	7e-29	85/92	92.39	28	119	3015	3106
HQDJLS201BBYV8	419	2600	58.95	9.5	gi|358413487|ref|XM_580351.5| PREDICTED: Bos taurus chromosome 8 open reading frame, human C9orf41 (C8H9orf41), mRNA	1e-102	247/254	97.24	166	419	1	258
HN40NPI01BFP0G	148	3157	93.24	4.37	gi|156718105|ref|NM_001103088.1| Bos taurus chromosome 8 open reading frame, human C9orf72 (C8H9orf72), mRNA	6e-62	138/143	96.5	6	148	2805	2946
HN40NPI01AL43W	498	1152	19.08	8.25	gi|358413490|ref|XM_002704993.2| PREDICTED: Bos taurus chromosome 8 open reading frame, human C9orf95 (C8H9orf95), mRNA	1e-25	95/107	88.79	313	419	621	727
HN40NPI01BNVCU	358	1152	43.85	13.63	gi|358413490|ref|XM_002704993.2| PREDICTED: Bos taurus chromosome 8 open reading frame, human C9orf95 (C8H9orf95), mRNA	7e-27	157/189	83.07	144	332	605	793
HN40NPI01CCDIV	550	1152	28.55	13.63	gi|358413490|ref|XM_002704993.2| PREDICTED: Bos taurus chromosome 8 open reading frame, human C9orf95 (C8H9orf95), mRNA	1e-26	157/189	83.07	144	332	605	793
HN40NPI01DE59G	447	1152	32.44	12.59	gi|358413490|ref|XM_002704993.2| PREDICTED: Bos taurus chromosome 8 open reading frame, human C9orf95 (C8H9orf95), mRNA	1e-28	145/172	84.3	243	414	624	795
HN40NPI01E3QDD	541	1152	17.56	8.25	gi|358413490|ref|XM_002704993.2| PREDICTED: Bos taurus chromosome 8 open reading frame, human C9orf95 (C8H9orf95), mRNA	2e-25	95/107	88.79	314	420	621	727
HN40NPI01EDDA8	399	1152	39.35	13.63	gi|358413490|ref|XM_002704993.2| PREDICTED: Bos taurus chromosome 8 open reading frame, human C9orf95 (C8H9orf95), mRNA	8e-27	157/189	83.07	144	332	605	793
HNTXQRY02H3O9Q	488	1152	37.09	15.71	gi|358413490|ref|XM_002704993.2| PREDICTED: Bos taurus chromosome 8 open reading frame, human C9orf95 (C8H9orf95), mRNA	1e-32	181/214	84.58	245	458	582	795
HQDJLS201A3F9O	624	1152	25	13.54	gi|358413490|ref|XM_002704993.2| PREDICTED: Bos taurus chromosome 8 open reading frame, human C9orf95 (C8H9orf95), mRNA	5e-26	156/187	83.42	155	341	611	795
HQDJLS201CHCD7	567	1152	27.51	13.54	gi|358413490|ref|XM_002704993.2| PREDICTED: Bos taurus chromosome 8 open reading frame, human C9orf95 (C8H9orf95), mRNA	4e-26	156/187	83.42	50	236	611	795
HQDJLS201CUC8S	534	1152	29.21	13.54	gi|358413490|ref|XM_002704993.2| PREDICTED: Bos taurus chromosome 8 open reading frame, human C9orf95 (C8H9orf95), mRNA	3e-33	156/179	87.15	286	464	619	796
HN40NPI01A70UH	324	1418	39.51	9.03	gi|358413489|ref|XM_002704992.2| PREDICTED: Bos taurus chromosome 8 open reading frame, human C9orf95 (C8H9orf95), mRNA	6e-58	128/133	96.24	84	216	1	133
HN40NPI01A1XKR	431	2485	52.67	9.13	gi|157074173|ref|NM_001103331.1| Bos taurus chromosome 9 open reading frame, human C6orf120 (C9H6orf120), mRNA	2e-98	227/239	94.98	178	416	1202	1439
HQDJLS201A6K82	588	2792	98.13	20.67	gi|358413740|ref|XM_001788591.2| PREDICTED: Bos taurus chromosome 9 open reading frame, human C6orf170 (C9H6orf170), mRNA	0	577/588	98.13	1	588	960	1547
HN40NPI01CBJN8	134	3363	100	3.98	gi|358413735|ref|XM_615468.6| PREDICTED: Bos taurus chromosome 9 open reading frame, human C6orf174 (C9H6orf174), mRNA	1e-66	134/134	100	1	134	1443	1577
HN40NPI01CMO1Z	134	3363	100	3.98	gi|358413735|ref|XM_615468.6| PREDICTED: Bos taurus chromosome 9 open reading frame, human C6orf174 (C9H6orf174), mRNA	1e-66	134/134	100	1	134	1443	1577
HQDJLS201DV2A2	627	2577	13.88	3.38	gi|119901503|ref|XM_607492.3| PREDICTED: Bos taurus chromosome 9 open reading frame, human C6orf192 (C9H6orf192), mRNA	1e-23	87/95	91.58	304	398	30	125
HN40NPI01C7YZK	363	2874	32.51	4.11	gi|156121178|ref|NM_001102267.1| Bos taurus chromosome 9 open reading frame, human C6orf203 (C9H6orf203), mRNA	1e-25	118/134	88.06	125	258	2252	2385
HN40NPI01AHR13	492	2283	92.89	20.02	gi|134085652|ref|NM_001083499.1| Bos taurus chromosome 9 open reading frame, human C6orf211 (C9H6orf211), mRNA	0	457/480	95.21	1	480	1508	1996
HQDJLS201AIVLO	451	2283	90.91	17.96	gi|134085652|ref|NM_001083499.1| Bos taurus chromosome 9 open reading frame, human C6orf211 (C9H6orf211), mRNA	1e-156	410/451	90.91	1	451	1771	2208
HQDJLS201B9FKJ	453	2283	80.57	15.99	gi|134085652|ref|NM_001083499.1| Bos taurus chromosome 9 open reading frame, human C6orf211 (C9H6orf211), mRNA	1e-172	365/382	95.55	28	409	1754	2137
HQDJLS201D22KC	458	2283	96.29	19.32	gi|134085652|ref|NM_001083499.1| Bos taurus chromosome 9 open reading frame, human C6orf211 (C9H6orf211), mRNA	0	441/458	96.29	1	458	1645	2111
HN40NPI01DX636	300	1705	56.67	9.97	gi|114052908|ref|NM_001046228.1| Bos taurus chromosome 9 open reading frame, human C6orf35 (C9H6orf35), mRNA	3e-53	170/187	90.91	45	231	1035	1223
HQDJLS201A53TY	101	489	92.08	19.02	gi|116004476|ref|NM_001077128.1| Bos taurus chromosome 9 open reading frame, human C6orf57 (C9H6orf57), mRNA	2e-39	93/97	95.88	5	101	8	104
HQDJLS201E2NLO	485	1356	51.55	18.44	gi|84370106|ref|NM_001038537.1| Bos taurus chromosome 9 open reading frame, human CXorf21 (C9HXorf21), mRNA	1e-123	250/259	96.53	1	259	1081	1339
HQDJLS201DNHB3	187	2124	54.55	4.8	gi|297460871|ref|XM_001250683.3| PREDICTED: Bos taurus carbonic anhydrase 1-like (CA1), mRNA	6e-41	102/108	94.44	1	108	787	894
isotig01555	1419	2124	93.52	62.48	gi|297460871|ref|XM_001250683.3| PREDICTED: Bos taurus carbonic anhydrase 1-like (CA1), mRNA	0	1327/1416	93.71	4	1419	36	1455
HN40NPI01A4NXR	456	2667	97.15	16.61	gi|118601813|ref|NM_001079609.1| Bos taurus carbonic anhydrase X (CA10), mRNA	0	443/456	97.15	1	456	1295	1754
HN40NPI01A8CU6	114	2667	60.53	2.59	gi|118601813|ref|NM_001079609.1| Bos taurus carbonic anhydrase X (CA10), mRNA	2e-24	69/70	98.57	45	114	1943	2012
HN40NPI01APNLD	151	2667	50.99	2.77	gi|118601813|ref|NM_001079609.1| Bos taurus carbonic anhydrase X (CA10), mRNA	7e-28	77/78	98.72	43	120	1943	2017
HN40NPI01AREXL	118	2667	63.56	2.77	gi|118601813|ref|NM_001079609.1| Bos taurus carbonic anhydrase X (CA10), mRNA	8e-27	75/76	98.68	43	118	1943	2017
HN40NPI01BVZUJ	116	2667	62.93	2.74	gi|118601813|ref|NM_001079609.1| Bos taurus carbonic anhydrase X (CA10), mRNA	1e-25	73/74	98.65	43	116	1943	2016
HN40NPI01C0D3Q	133	2667	39.85	1.99	gi|118601813|ref|NM_001079609.1| Bos taurus carbonic anhydrase X (CA10), mRNA	9e-21	53/54	98.15	79	132	1951	2004
HN40NPI01C0RYK	118	2667	63.56	2.77	gi|118601813|ref|NM_001079609.1| Bos taurus carbonic anhydrase X (CA10), mRNA	8e-27	75/76	98.68	43	118	1943	2017
HN40NPI01C3EPJ	118	2667	63.56	2.77	gi|118601813|ref|NM_001079609.1| Bos taurus carbonic anhydrase X (CA10), mRNA	8e-27	75/76	98.68	43	118	1943	2017
HN40NPI01CJW1K	116	2667	62.93	2.74	gi|118601813|ref|NM_001079609.1| Bos taurus carbonic anhydrase X (CA10), mRNA	1e-25	73/74	98.65	43	116	1943	2016
HN40NPI01DT9MK	119	2667	63.03	2.77	gi|118601813|ref|NM_001079609.1| Bos taurus carbonic anhydrase X (CA10), mRNA	8e-27	75/76	98.68	43	118	1943	2017
HN40NPI01EDW50	106	2667	50	1.99	gi|118601813|ref|NM_001079609.1| Bos taurus carbonic anhydrase X (CA10), mRNA	7e-21	53/54	98.15	50	103	1943	1996
HN40NPI01EO40R	146	2667	52.74	2.77	gi|118601813|ref|NM_001079609.1| Bos taurus carbonic anhydrase X (CA10), mRNA	7e-28	77/78	98.72	43	120	1943	2017
HN40NPI01EQNPC	150	2667	50	2.77	gi|118601813|ref|NM_001079609.1| Bos taurus carbonic anhydrase X (CA10), mRNA	1e-26	75/76	98.68	43	118	1943	2017
HN40NPI01ERV5I	112	2667	58.04	2.44	gi|118601813|ref|NM_001079609.1| Bos taurus carbonic anhydrase X (CA10), mRNA	3e-23	65/66	98.48	47	112	1943	2008
HQDJLS201DAWH2	309	2667	91.59	10.61	gi|118601813|ref|NM_001079609.1| Bos taurus carbonic anhydrase X (CA10), mRNA	1e-135	283/292	96.92	1	292	2001	2294
HQDJLS201DRRZ1	133	2667	42.86	2.29	gi|118601813|ref|NM_001079609.1| Bos taurus carbonic anhydrase X (CA10), mRNA	6e-25	57/57	100	77	133	1954	2014
HQDJLS201EJ8QU	137	2667	41.61	2.29	gi|118601813|ref|NM_001079609.1| Bos taurus carbonic anhydrase X (CA10), mRNA	6e-25	57/57	100	81	137	1954	2014
isotig08056	971	2877	87.85	29.65	gi|359072545|ref|XM_002692829.2| PREDICTED: Bos taurus carbonic anhydrase XIII (CA13), mRNA	0	853/931	91.62	41	971	1936	2874
HN40NPI01C17LP	420	2255	94.52	17.61	gi|300794535|ref|NM_001192205.1| Bos taurus carbonic anhydrase XIV (CA14), mRNA	1e-160	397/420	94.52	1	420	1825	2252
isotig14909	301	1092	30.56	8.42	gi|41386678|ref|NM_173897.1| Bos taurus carbonic anhydrase IV (CA4), mRNA	4e-40	92/95	96.84	81	175	1	95
HN40NPI01CFX6U	322	3218	50.31	5.03	gi|162287311|ref|NM_001080908.2| Bos taurus carbonic anhydrase VB, mitochondrial (CA5B), nuclear gene encoding mitochondrial protein, mRNA	6e-30	162/194	83.51	99	292	2661	2854
HN40NPI01CJCOM	256	3218	64.45	5.13	gi|162287311|ref|NM_001080908.2| Bos taurus carbonic anhydrase VB, mitochondrial (CA5B), nuclear gene encoding mitochondrial protein, mRNA	5e-27	165/189	87.3	57	245	2656	2847
HN40NPI01D5YY0	470	3218	29.79	4.35	gi|162287311|ref|NM_001080908.2| Bos taurus carbonic anhydrase VB, mitochondrial (CA5B), nuclear gene encoding mitochondrial protein, mRNA	2e-24	140/165	84.85	247	411	2668	2830
HN40NPI01DHNSP	403	3218	30.02	3.76	gi|162287311|ref|NM_001080908.2| Bos taurus carbonic anhydrase VB, mitochondrial (CA5B), nuclear gene encoding mitochondrial protein, mRNA	1e-25	121/138	87.68	221	358	2676	2813
HN40NPI01EBT5Z	383	3218	19.32	2.3	gi|162287311|ref|NM_001080908.2| Bos taurus carbonic anhydrase VB, mitochondrial (CA5B), nuclear gene encoding mitochondrial protein, mRNA	7e-24	74/80	92.5	250	329	2699	2778
HN40NPI01EY4PW	430	3218	40.7	5.44	gi|162287311|ref|NM_001080908.2| Bos taurus carbonic anhydrase VB, mitochondrial (CA5B), nuclear gene encoding mitochondrial protein, mRNA	2e-27	175/209	83.73	112	320	2661	2869
HNTXQRY02H0L02	507	3218	25.44	4.01	gi|162287311|ref|NM_001080908.2| Bos taurus carbonic anhydrase VB, mitochondrial (CA5B), nuclear gene encoding mitochondrial protein, mRNA	4e-23	129/149	86.58	338	486	2656	2806
HNTXQRY02HME2X	471	3218	24.63	3.6	gi|162287311|ref|NM_001080908.2| Bos taurus carbonic anhydrase VB, mitochondrial (CA5B), nuclear gene encoding mitochondrial protein, mRNA	6e-25	116/133	87.22	296	428	2672	2805
HNTXQRY02HO3QU	535	3218	24.11	4.01	gi|162287311|ref|NM_001080908.2| Bos taurus carbonic anhydrase VB, mitochondrial (CA5B), nuclear gene encoding mitochondrial protein, mRNA	2e-31	129/149	86.58	117	265	2656	2804
HNTXQRY02IDV5K	654	3218	24.31	4.94	gi|162287311|ref|NM_001080908.2| Bos taurus carbonic anhydrase VB, mitochondrial (CA5B), nuclear gene encoding mitochondrial protein, mRNA	1e-23	159/192	82.81	260	451	2656	2846
HQDJLS201ALMWO	569	3218	24.6	4.35	gi|162287311|ref|NM_001080908.2| Bos taurus carbonic anhydrase VB, mitochondrial (CA5B), nuclear gene encoding mitochondrial protein, mRNA	5e-38	140/160	87.5	117	276	2654	2813
HQDJLS201AT2YL	687	3218	17.47	3.73	gi|162287311|ref|NM_001080908.2| Bos taurus carbonic anhydrase VB, mitochondrial (CA5B), nuclear gene encoding mitochondrial protein, mRNA	2e-38	120/133	90.23	122	254	2668	2800
HQDJLS201BB4JO	555	3218	24.32	4.2	gi|162287311|ref|NM_001080908.2| Bos taurus carbonic anhydrase VB, mitochondrial (CA5B), nuclear gene encoding mitochondrial protein, mRNA	1e-29	135/157	85.99	309	465	2651	2805
HQDJLS201BBI5J	467	3218	32.98	4.79	gi|162287311|ref|NM_001080908.2| Bos taurus carbonic anhydrase VB, mitochondrial (CA5B), nuclear gene encoding mitochondrial protein, mRNA	6e-34	154/178	86.52	133	310	2656	2835
HQDJLS201BHIY0	624	3218	19.39	3.76	gi|162287311|ref|NM_001080908.2| Bos taurus carbonic anhydrase VB, mitochondrial (CA5B), nuclear gene encoding mitochondrial protein, mRNA	1e-29	121/137	88.32	180	316	2676	2813
HQDJLS201C4HJ8	559	3218	24.87	4.32	gi|162287311|ref|NM_001080908.2| Bos taurus carbonic anhydrase VB, mitochondrial (CA5B), nuclear gene encoding mitochondrial protein, mRNA	3e-36	139/156	89.1	353	508	2651	2809
HQDJLS201C4YB3	562	3218	32.38	5.66	gi|162287311|ref|NM_001080908.2| Bos taurus carbonic anhydrase VB, mitochondrial (CA5B), nuclear gene encoding mitochondrial protein, mRNA	8e-40	182/215	84.65	192	406	2655	2869
HQDJLS201C7MN9	522	3218	25.86	4.2	gi|162287311|ref|NM_001080908.2| Bos taurus carbonic anhydrase VB, mitochondrial (CA5B), nuclear gene encoding mitochondrial protein, mRNA	1e-29	135/157	85.99	308	464	2651	2805
HQDJLS201EKMOK	589	3218	20.37	3.73	gi|162287311|ref|NM_001080908.2| Bos taurus carbonic anhydrase VB, mitochondrial (CA5B), nuclear gene encoding mitochondrial protein, mRNA	1e-38	120/133	90.23	122	254	2668	2800
isotig03078	2480	4023	97.5	60.1	gi|114052109|ref|NM_001046087.1| Bos taurus calcium binding protein 39 (CAB39), mRNA	0	2418/2480	97.5	1	2480	1379	3858
HN40NPI01ESRPR	381	3469	95.28	10.46	gi|358414723|ref|XM_003582853.1| PREDICTED: Bos taurus calcium binding protein 39-like (CAB39L), mRNA	1e-157	363/381	95.28	1	381	2600	2977
HQDJLS201A6F84	672	3469	91.52	17.73	gi|358414723|ref|XM_003582853.1| PREDICTED: Bos taurus calcium binding protein 39-like (CAB39L), mRNA	0	615/639	96.24	30	668	2351	2991
HQDJLS201AYIA4	143	3469	85.31	3.52	gi|358414723|ref|XM_003582853.1| PREDICTED: Bos taurus calcium binding protein 39-like (CAB39L), mRNA	4e-35	122/132	92.42	1	132	2666	2794
HQDJLS201BJQXL	514	3469	93	13.78	gi|358414723|ref|XM_003582853.1| PREDICTED: Bos taurus calcium binding protein 39-like (CAB39L), mRNA	0	478/514	93	1	514	2666	3171
HQDJLS201BM2QW	498	2632	90.56	17.14	gi|358416474|ref|XM_003583356.1| PREDICTED: Bos taurus calcineurin binding protein 1 (CABIN1), mRNA	0	451/481	93.76	1	481	1930	2406
HQDJLS201DG295	592	2458	89.36	21.52	gi|297464011|ref|XM_001787300.2| PREDICTED: Bos taurus Cdk5 and Abl enzyme substrate 1 (CABLES1), mRNA	0	529/571	92.64	1	571	1885	2444
HQDJLS201EJ1PT	575	2458	92	21.52	gi|297464011|ref|XM_001787300.2| PREDICTED: Bos taurus Cdk5 and Abl enzyme substrate 1 (CABLES1), mRNA	0	529/572	92.48	3	574	1885	2444
HN40NPI01C81MM	428	5526	92.52	7.17	gi|297465658|ref|XM_616138.4| PREDICTED: Bos taurus cache domain containing 1 (CACHD1), mRNA	1e-169	396/417	94.96	1	417	3782	4209
HN40NPI01DHLE4	391	5526	87.98	6.23	gi|297465658|ref|XM_616138.4| PREDICTED: Bos taurus cache domain containing 1 (CACHD1), mRNA	1e-173	344/355	96.9	37	391	3936	4289
HN40NPI01ALKJH	435	7542	74.48	4.3	gi|116734842|ref|NM_001075129.1| Bos taurus calcium channel, voltage-dependent, P/Q type, alpha 1A subunit (CACNA1A), mRNA	1e-159	324/334	97.01	8	341	7214	7542
isotig13993	527	7786	91.27	6.18	gi|358418798|ref|XM_581124.5| PREDICTED: Bos taurus calcium channel, voltage-dependent, T type, alpha 1H subunit (CACNA1H), mRNA	0	481/525	91.62	3	527	7157	7663
HN40NPI01CX4KN	349	3027	91.12	10.51	gi|358421683|ref|XM_003585028.1| PREDICTED: Bos taurus calcium channel, voltage-dependent, L type, alpha 1S subunit (CACNA1S), partial mRNA	1e-120	318/349	91.12	1	349	2117	2463
HN40NPI01EBDZK	358	3027	70.95	8.39	gi|358421683|ref|XM_003585028.1| PREDICTED: Bos taurus calcium channel, voltage-dependent, L type, alpha 1S subunit (CACNA1S), partial mRNA	1e-110	254/272	93.38	1	272	2401	2672
HN40NPI01EP4YV	580	3027	72.93	13.97	gi|358421683|ref|XM_003585028.1| PREDICTED: Bos taurus calcium channel, voltage-dependent, L type, alpha 1S subunit (CACNA1S), partial mRNA	1e-179	423/453	93.38	2	454	2271	2719
HQDJLS201B30TG	222	3027	97.75	7.17	gi|358421683|ref|XM_003585028.1| PREDICTED: Bos taurus calcium channel, voltage-dependent, L type, alpha 1S subunit (CACNA1S), partial mRNA	1e-111	217/222	97.75	1	222	1871	2092
isotig04228	1540	7250	96.49	20.5	gi|329744563|ref|NM_001205987.1| Bos taurus calcium channel, voltage-dependent, alpha 2/delta subunit 1 (CACNA2D1), mRNA	0	1486/1540	96.49	1	1540	5540	7102
HN40NPI01D1KS7	337	3381	90.21	8.99	gi|31343591|ref|NM_175819.2| Bos taurus calcium channel, voltage-dependent, beta 1 subunit (CACNB1), mRNA	1e-110	304/337	90.21	1	337	2444	2769
HQDJLS201C0S24	472	3381	91.53	12.78	gi|31343591|ref|NM_175819.2| Bos taurus calcium channel, voltage-dependent, beta 1 subunit (CACNB1), mRNA	1e-141	432/472	91.53	1	472	2213	2686
HN40NPI01D559B	479	1979	39.04	9.45	gi|31343541|ref|NM_175789.2| Bos taurus calcium channel, voltage-dependent, beta 2 subunit (CACNB2), mRNA	1e-75	187/197	94.92	1	197	1782	1979
isotig11192	729	2698	93.28	25.2	gi|114703724|ref|NM_174509.3| Bos taurus calcium channel, voltage-dependent, beta 3 subunit (CACNB3), mRNA	0	680/720	94.44	1	720	1982	2698
HQDJLS201D7UI0	169	1329	73.37	9.33	gi|122692392|ref|NM_001080337.1| Bos taurus calcium channel, voltage-dependent, gamma subunit 1 (CACNG1), mRNA	1e-41	124/137	90.51	2	138	1120	1256
isotig09816	830	1518	39.88	21.81	gi|118404311|ref|NM_001077832.1| Bos taurus calcium channel, voltage-dependent, gamma subunit 2 (CACNG2), mRNA	1e-131	331/358	92.46	471	828	1170	1514
HN40NPI01ALH2V	165	1947	98.18	8.32	gi|118151117|ref|NM_001078014.1| Bos taurus calcium channel, voltage-dependent, gamma subunit 3 (CACNG3), mRNA	9e-80	162/165	98.18	1	165	1729	1892
HN40NPI01ARBJV	419	1947	97.14	20.9	gi|118151117|ref|NM_001078014.1| Bos taurus calcium channel, voltage-dependent, gamma subunit 3 (CACNG3), mRNA	0	407/419	97.14	1	419	43	459
HN40NPI01CUW3H	415	1947	96.63	20.6	gi|118151117|ref|NM_001078014.1| Bos taurus calcium channel, voltage-dependent, gamma subunit 3 (CACNG3), mRNA	0	401/415	96.63	1	415	43	454
HQDJLS201BOT51	357	1947	94.4	17.31	gi|118151117|ref|NM_001078014.1| Bos taurus calcium channel, voltage-dependent, gamma subunit 3 (CACNG3), mRNA	1e-175	337/345	97.68	1	345	1443	1786
HQDJLS201C7YQO	143	3081	90.21	4.19	gi|358417673|ref|XM_871022.5| PREDICTED: Bos taurus calcium channel, voltage-dependent, gamma subunit 4 (CACNG4), mRNA	4e-57	129/135	95.56	1	135	2601	2735
HN40NPI01DDQ1I	355	988	40.28	14.47	gi|358416977|ref|XM_003583482.1| PREDICTED: Bos taurus voltage-dependent calcium channel gamma-7 subunit-like (CACNG7), mRNA	2e-36	143/155	92.26	201	355	827	979
HN40NPI01BAF4G	428	2203	98.83	19.2	gi|359062271|ref|XM_002684658.2| PREDICTED: Bos taurus cell adhesion molecule 2, transcript variant 1 (CADM2), mRNA	0	423/428	98.83	1	428	1539	1962
HN40NPI01D6STR	403	2156	98.76	18.46	gi|358416748|ref|XM_601573.6| PREDICTED: Bos taurus cell adhesion molecule 4 (CADM4), mRNA	0	398/403	98.76	1	403	1295	1696
HN40NPI01BGEWZ	442	5109	94.8	8.2	gi|115496645|ref|NM_001076020.1| Bos taurus Ca++-dependent secretion activator (CADPS), mRNA	0	419/440	95.23	1	440	4032	4469
HNTXQRY02GMVG9	560	5109	95.36	10.45	gi|115496645|ref|NM_001076020.1| Bos taurus Ca++-dependent secretion activator (CADPS), mRNA	0	534/557	95.87	4	560	4347	4916
HNTXQRY02FLIE7	469	2328	19.83	3.99	gi|358418585|ref|XM_606238.5| PREDICTED: Bos taurus cancer antigen 1 (CAGE1), mRNA	2e-33	93/100	93	158	257	3	102
HNTXQRY02JMK1Z	670	2328	13.88	3.99	gi|358418585|ref|XM_606238.5| PREDICTED: Bos taurus cancer antigen 1 (CAGE1), mRNA	4e-33	93/100	93	224	323	3	102
HN40NPI01AJ5UL	465	2924	41.72	6.63	gi|114051673|ref|NM_001046435.1| Bos taurus calcium binding and coiled-coil domain 1 (CALCOCO1), mRNA	5e-96	194/196	98.98	1	196	2564	2759
isotig03773	1704	4662	67.25	24.58	gi|156120860|ref|NM_001102107.1| Bos taurus calcitonin receptor-like (CALCRL), mRNA	0	1146/1213	94.48	1	1213	3412	4630
isotig06308	1155	4662	94.29	23.36	gi|156120860|ref|NM_001102107.1| Bos taurus calcitonin receptor-like (CALCRL), mRNA	0	1089/1150	94.7	3	1152	2149	3309
isotig07391	1028	1896	9.73	5.27	gi|31342484|ref|NM_174258.2| Bos taurus caldesmon 1 (CALD1), mRNA	4e-46	100/102	98.04	566	667	6	107
isotig12540	639	2004	95.46	30.44	gi|77736274|ref|NM_001034665.1| Bos taurus calumenin (CALU), mRNA	0	610/639	95.46	1	639	1248	1883
HN40NPI01ER5QK	315	3032	90.79	9.43	gi|115495298|ref|NM_001075938.1| Bos taurus calcium/calmodulin-dependent protein kinase II alpha (CAMK2A), mRNA	3e-90	286/311	91.96	3	313	1480	1786
HNTXQRY02G1LWE	552	3032	92.03	16.75	gi|115495298|ref|NM_001075938.1| Bos taurus calcium/calmodulin-dependent protein kinase II alpha (CAMK2A), mRNA	0	508/544	93.38	1	544	1481	2029
HQDJLS201ER9T6	476	3032	94.96	14.91	gi|115495298|ref|NM_001075938.1| Bos taurus calcium/calmodulin-dependent protein kinase II alpha (CAMK2A), mRNA	0	452/475	95.16	2	476	1678	2155
isotig03274	2103	3032	22.92	15.9	gi|115495298|ref|NM_001075938.1| Bos taurus calcium/calmodulin-dependent protein kinase II alpha (CAMK2A), mRNA	0	482/494	97.57	1	494	2523	3016
isotig14849	372	3010	62.63	5.48	gi|114052473|ref|NM_001046333.1| Bos taurus calcium/calmodulin-dependent protein kinase II delta (CAMK2D), mRNA	9e-48	233/237	98.31	30	266	2834	3002
isotig03321	2051	1572	73.28	95.61	gi|167583515|ref|NM_001114520.1| Bos taurus calcium/calmodulin-dependent protein kinase II inhibitor 1 (CAMK2N1), mRNA	0	1503/1542	97.47	1	1542	1	1539
HN40NPI01CF4SH	285	1342	96.49	20.49	gi|167583543|ref|NM_001114514.1| Bos taurus calcium/calmodulin-dependent protein kinase II inhibitor 2 (CAMK2N2), mRNA	1e-140	275/281	97.86	1	281	603	884
HN40NPI01DQOTB	378	1342	90.21	25.41	gi|167583543|ref|NM_001114514.1| Bos taurus calcium/calmodulin-dependent protein kinase II inhibitor 2 (CAMK2N2), mRNA	1e-175	341/348	97.99	1	348	537	884
HQDJLS201B6PIT	480	1342	98.75	35.32	gi|167583543|ref|NM_001114514.1| Bos taurus calcium/calmodulin-dependent protein kinase II inhibitor 2 (CAMK2N2), mRNA	0	474/480	98.75	1	480	702	1182
HQDJLS201DUGWJ	287	1551	86.76	16.05	gi|157785616|ref|NM_001105641.1| Bos taurus calmodulin-lysine N-methyltransferase (CAMKMT), mRNA	1e-106	249/264	94.32	24	287	1217	1474
isotig09839	827	2932	92.14	25.99	gi|115495426|ref|NM_001075876.1| Bos taurus CaM kinase-like vesicle-associated (CAMKV), mRNA	0	762/784	97.19	1	824	1795	2593
isotig08936	894	6326	91.72	12.96	gi|300797522|ref|NM_001192096.1| Bos taurus calmodulin regulated spectrin-associated protein 1 (CAMSAP1), mRNA	0	820/868	94.47	24	891	5131	6011
HNTXQRY02H14FL	502	6507	89.64	6.92	gi|358422485|ref|XM_598625.6| PREDICTED: Bos taurus calmodulin regulated spectrin-associated protein family, member 2 (CAMSAP2), mRNA	1e-169	450/490	91.84	1	490	4719	5201
isotig06194	1168	6507	94.69	17	gi|358422485|ref|XM_598625.6| PREDICTED: Bos taurus calmodulin regulated spectrin-associated protein family, member 2 (CAMSAP2), mRNA	0	1106/1168	94.69	1	1168	5294	6472
HN40NPI01A3A7P	413	4101	98.06	9.88	gi|329665022|ref|NM_001205534.1| Bos taurus calmodulin regulated spectrin-associated protein family, member 3 (CAMSAP3), mRNA	0	405/413	98.06	1	413	3421	3834
HN40NPI01A768N	418	4101	98.09	10	gi|329665022|ref|NM_001205534.1| Bos taurus calmodulin regulated spectrin-associated protein family, member 3 (CAMSAP3), mRNA	0	410/418	98.09	1	418	3417	3834
HN40NPI01ASKAS	420	4101	98.1	10.05	gi|329665022|ref|NM_001205534.1| Bos taurus calmodulin regulated spectrin-associated protein family, member 3 (CAMSAP3), mRNA	0	412/420	98.1	1	420	3415	3834
HN40NPI01AWM0M	420	4101	98.1	10.05	gi|329665022|ref|NM_001205534.1| Bos taurus calmodulin regulated spectrin-associated protein family, member 3 (CAMSAP3), mRNA	0	412/420	98.1	1	420	3415	3834
HN40NPI01B2V51	418	4101	98.33	10.02	gi|329665022|ref|NM_001205534.1| Bos taurus calmodulin regulated spectrin-associated protein family, member 3 (CAMSAP3), mRNA	0	411/418	98.33	1	418	3415	3834
HN40NPI01BG2EZ	432	4101	98.15	10.34	gi|329665022|ref|NM_001205534.1| Bos taurus calmodulin regulated spectrin-associated protein family, member 3 (CAMSAP3), mRNA	0	424/432	98.15	1	432	3403	3834
HN40NPI01BQV37	484	4101	97.11	11.46	gi|329665022|ref|NM_001205534.1| Bos taurus calmodulin regulated spectrin-associated protein family, member 3 (CAMSAP3), mRNA	0	470/478	98.33	1	478	3357	3834
HN40NPI01BTCUN	418	4101	98.33	10.02	gi|329665022|ref|NM_001205534.1| Bos taurus calmodulin regulated spectrin-associated protein family, member 3 (CAMSAP3), mRNA	0	411/418	98.33	1	418	3415	3834
HN40NPI01C1K72	414	4101	98.07	9.9	gi|329665022|ref|NM_001205534.1| Bos taurus calmodulin regulated spectrin-associated protein family, member 3 (CAMSAP3), mRNA	0	406/414	98.07	1	414	3421	3834
HN40NPI01C4ZMK	412	4101	98.06	9.85	gi|329665022|ref|NM_001205534.1| Bos taurus calmodulin regulated spectrin-associated protein family, member 3 (CAMSAP3), mRNA	0	404/412	98.06	1	412	3423	3834
HN40NPI01C518D	485	4101	96.7	11.44	gi|329665022|ref|NM_001205534.1| Bos taurus calmodulin regulated spectrin-associated protein family, member 3 (CAMSAP3), mRNA	0	469/477	98.32	1	477	3357	3834
HN40NPI01C5LU6	417	4101	98.32	10	gi|329665022|ref|NM_001205534.1| Bos taurus calmodulin regulated spectrin-associated protein family, member 3 (CAMSAP3), mRNA	0	410/417	98.32	1	417	3415	3834
HN40NPI01C5O0D	420	4101	98.1	10.05	gi|329665022|ref|NM_001205534.1| Bos taurus calmodulin regulated spectrin-associated protein family, member 3 (CAMSAP3), mRNA	0	412/420	98.1	1	420	3415	3834
HN40NPI01CELJ0	429	4101	31.93	3.34	gi|329665022|ref|NM_001205534.1| Bos taurus calmodulin regulated spectrin-associated protein family, member 3 (CAMSAP3), mRNA	2e-61	137/143	95.8	41	183	2744	2886
HN40NPI01CGC2G	419	4101	98.09	10.02	gi|329665022|ref|NM_001205534.1| Bos taurus calmodulin regulated spectrin-associated protein family, member 3 (CAMSAP3), mRNA	0	411/419	98.09	1	419	3416	3834
HN40NPI01CQH8O	391	4101	97.95	9.34	gi|329665022|ref|NM_001205534.1| Bos taurus calmodulin regulated spectrin-associated protein family, member 3 (CAMSAP3), mRNA	0	383/391	97.95	1	391	3444	3834
HN40NPI01CTSTL	414	4101	98.07	9.9	gi|329665022|ref|NM_001205534.1| Bos taurus calmodulin regulated spectrin-associated protein family, member 3 (CAMSAP3), mRNA	0	406/414	98.07	1	414	3421	3834
HN40NPI01D46AQ	433	4101	98.38	10.39	gi|329665022|ref|NM_001205534.1| Bos taurus calmodulin regulated spectrin-associated protein family, member 3 (CAMSAP3), mRNA	0	426/433	98.38	1	433	3399	3834
HN40NPI01DM828	422	4101	98.34	10.12	gi|329665022|ref|NM_001205534.1| Bos taurus calmodulin regulated spectrin-associated protein family, member 3 (CAMSAP3), mRNA	0	415/422	98.34	1	422	3412	3834
HN40NPI01DSE9X	415	4101	97.83	9.9	gi|329665022|ref|NM_001205534.1| Bos taurus calmodulin regulated spectrin-associated protein family, member 3 (CAMSAP3), mRNA	0	406/415	97.83	1	415	3421	3834
HN40NPI01DT270	390	4101	97.95	9.31	gi|329665022|ref|NM_001205534.1| Bos taurus calmodulin regulated spectrin-associated protein family, member 3 (CAMSAP3), mRNA	0	382/390	97.95	1	390	3444	3834
HN40NPI01DYH5D	123	4101	97.56	2.93	gi|329665022|ref|NM_001205534.1| Bos taurus calmodulin regulated spectrin-associated protein family, member 3 (CAMSAP3), mRNA	2e-52	120/123	97.56	1	123	3714	3834
HN40NPI01E49CX	379	4101	36.15	3.34	gi|329665022|ref|NM_001205534.1| Bos taurus calmodulin regulated spectrin-associated protein family, member 3 (CAMSAP3), mRNA	2e-61	137/143	95.8	41	183	2744	2886
HN40NPI01EHGJY	473	4101	98.31	11.34	gi|329665022|ref|NM_001205534.1| Bos taurus calmodulin regulated spectrin-associated protein family, member 3 (CAMSAP3), mRNA	0	465/473	98.31	1	473	3361	3834
HN40NPI01EHQFK	420	4101	98.1	10.05	gi|329665022|ref|NM_001205534.1| Bos taurus calmodulin regulated spectrin-associated protein family, member 3 (CAMSAP3), mRNA	0	412/420	98.1	1	420	3415	3834
isotig05626	1242	3496	22.95	8.15	gi|154152060|ref|NM_001100294.1| Bos taurus calmodulin binding transcription activator 1 (CAMTA1), mRNA	1e-156	285/287	99.3	1	287	3198	3484
HQDJLS201EWT17	313	4413	19.17	1.36	gi|155372072|ref|NM_001101173.1| Bos taurus cullin-associated and neddylation-dissociated 1 (CAND1), mRNA	2e-26	60/60	100	1	60	4331	4390
HN40NPI01BFQFC	310	3145	95.81	9.44	gi|358417588|ref|XM_596269.5| PREDICTED: Bos taurus calcium activated nucleotidase 1, transcript variant 1 (CANT1), mRNA	3e-72	297/307	96.74	1	310	1548	1888
HN40NPI01EL009	339	3145	95.58	10.3	gi|358417588|ref|XM_596269.5| PREDICTED: Bos taurus calcium activated nucleotidase 1, transcript variant 1 (CANT1), mRNA	1e-146	324/339	95.58	1	339	2767	3106
HNTXQRY02IG4FV	594	3145	91.58	17.3	gi|358417588|ref|XM_596269.5| PREDICTED: Bos taurus calcium activated nucleotidase 1, transcript variant 1 (CANT1), mRNA	0	544/585	92.99	1	585	2035	2621
HQDJLS201A0YW3	115	3145	92.17	3.37	gi|358417588|ref|XM_596269.5| PREDICTED: Bos taurus calcium activated nucleotidase 1, transcript variant 1 (CANT1), mRNA	4e-41	106/112	94.64	1	112	2784	2894
HQDJLS201B97QR	595	3145	93.11	17.62	gi|358417588|ref|XM_596269.5| PREDICTED: Bos taurus calcium activated nucleotidase 1, transcript variant 1 (CANT1), mRNA	0	554/595	93.11	1	595	2086	2681
HN40NPI01EXIQR	482	2275	76.97	16.31	gi|358411679|ref|XM_003582040.1| PREDICTED: Bos taurus calpain 10 (CAPN10), mRNA	1e-140	371/408	90.93	8	415	1743	2144
HQDJLS201A2J50	503	2275	89.86	19.87	gi|358411679|ref|XM_003582040.1| PREDICTED: Bos taurus calpain 10 (CAPN10), mRNA	1e-172	452/503	89.86	1	503	1775	2267
HQDJLS201B26ER	513	2275	80.51	18.15	gi|358411679|ref|XM_003582040.1| PREDICTED: Bos taurus calpain 10 (CAPN10), mRNA	1e-151	413/458	90.17	21	478	1730	2181
HQDJLS201BSY0P	497	2275	80.68	17.63	gi|358411679|ref|XM_003582040.1| PREDICTED: Bos taurus calpain 10 (CAPN10), mRNA	1e-143	401/444	90.32	21	464	1743	2181
HQDJLS201EIWA8	448	1645	18.08	4.92	gi|297473521|ref|XM_002686618.1| PREDICTED: Bos taurus calpain 10 (CAPN10), mRNA	2e-33	81/84	96.43	3	86	1561	1644
HQDJLS201BXAR6	303	2623	85.15	9.84	gi|297459204|ref|XM_606373.5| PREDICTED: Bos taurus calpain 11 (CAPN11), mRNA	4e-68	258/289	89.27	2	290	2235	2516
isotig08672	918	4487	92.37	18.9	gi|300798151|ref|NM_001192894.1| Bos taurus calpain 5 (CAPN5), mRNA	0	848/881	96.25	1	918	3548	4479
HNTXQRY02H6QSC	102	1315	51.96	4.03	gi|27806276|ref|NM_174261.1| Bos taurus calpain, small subunit 1 (CAPNS1), mRNA	6e-21	53/54	98.15	13	66	1021	1074
HNTXQRY02HMQ7Y	102	1315	51.96	4.03	gi|27806276|ref|NM_174261.1| Bos taurus calpain, small subunit 1 (CAPNS1), mRNA	6e-21	53/54	98.15	13	66	1021	1074
HNTXQRY02IHWVJ	102	1315	51.96	4.03	gi|27806276|ref|NM_174261.1| Bos taurus calpain, small subunit 1 (CAPNS1), mRNA	6e-21	53/54	98.15	13	66	1021	1074
HN40NPI01D4E31	365	4256	89.04	7.64	gi|358412363|ref|XM_615197.5| PREDICTED: Bos taurus caspase recruitment domain family, member 10 (CARD10), mRNA	1e-96	325/340	95.59	1	365	3445	3891
HN40NPI01DSV38	351	4256	88.03	7.26	gi|358412363|ref|XM_615197.5| PREDICTED: Bos taurus caspase recruitment domain family, member 10 (CARD10), mRNA	1e-96	309/325	95.08	1	351	3445	3891
HN40NPI01EH61Y	373	4256	88.47	7.75	gi|358412363|ref|XM_615197.5| PREDICTED: Bos taurus caspase recruitment domain family, member 10 (CARD10), mRNA	6e-92	330/345	95.65	1	370	3445	3891
HN40NPI01EOMGB	255	4256	73.73	4.42	gi|358412363|ref|XM_615197.5| PREDICTED: Bos taurus caspase recruitment domain family, member 10 (CARD10), mRNA	3e-87	188/192	97.92	1	192	3445	3638
HQDJLS201AEW5J	179	4256	88.83	3.74	gi|358412363|ref|XM_615197.5| PREDICTED: Bos taurus caspase recruitment domain family, member 10 (CARD10), mRNA	1e-60	159/170	93.53	9	178	3720	3891
HN40NPI01ALB64	116	4389	81.9	2.16	gi|157954050|ref|NM_001109796.1| Bos taurus caspase recruitment domain family, member 11 (CARD11), mRNA	7e-21	95/102	93.14	3	104	2828	2923
HQDJLS201DLDO9	652	4036	25.15	4.06	gi|300795743|ref|NM_001192521.1| Bos taurus caspase recruitment domain family, member 6 (CARD6), mRNA	2e-28	164/196	83.67	171	366	3481	3675
HQDJLS201BX42U	363	1851	93.39	18.31	gi|116004440|ref|NM_001077111.1| Bos taurus caspase recruitment domain family, member 9 (CARD9), mRNA	1e-139	339/363	93.39	1	363	577	932
HQDJLS201CKHJ7	443	1851	46.95	11.24	gi|116004440|ref|NM_001077111.1| Bos taurus caspase recruitment domain family, member 9 (CARD9), mRNA	1e-105	208/213	97.65	231	443	1492	1704
HNTXQRY02IPBTI	440	2151	66.59	13.62	gi|297460379|ref|XM_864483.4| PREDICTED: Bos taurus carbohydrate kinase domain containing, transcript variant 1 (CARKD), mRNA	3e-60	293/346	84.68	1	346	1688	2033
HQDJLS201C1V5G	368	2151	67.66	11.58	gi|297460379|ref|XM_864483.4| PREDICTED: Bos taurus carbohydrate kinase domain containing, transcript variant 1 (CARKD), mRNA	4e-84	249/280	88.93	89	368	1302	1575
isotig07501	1020	3100	96.67	31.81	gi|297476650|ref|XM_002688868.1| PREDICTED: Bos taurus coactivator-associated arginine methyltransferase 1 (CARM1), mRNA	0	986/1020	96.67	1	1020	2009	3038
HN40NPI01C43E8	537	3094	20.11	3.49	gi|297467002|ref|XM_001788920.2| PREDICTED: Bos taurus coactivator-associated arginine methyltransferase 1 (CARM1), partial mRNA	2e-49	108/111	97.3	240	350	352	462
HQDJLS201DFN2N	602	3094	76.08	14.8	gi|297467002|ref|XM_001788920.2| PREDICTED: Bos taurus coactivator-associated arginine methyltransferase 1 (CARM1), partial mRNA	0	458/473	96.83	1	473	1200	1672
isotig08073	971	3926	97.53	24.12	gi|148227365|ref|NM_001098069.1| Bos taurus cancer susceptibility candidate 3 (CASC3), mRNA	0	947/971	97.53	1	971	2831	3803
HNTXQRY02J0WGY	415	8523	96.63	4.7	gi|358414103|ref|XM_001790629.3| PREDICTED: Bos taurus cancer susceptibility candidate 5 (CASC5), mRNA	0	401/415	96.63	1	415	7741	8163
isotig13092	597	3845	93.47	14.51	gi|358411721|ref|XM_611653.6| PREDICTED: Bos taurus CAS1 domain containing 1, transcript variant 1 (CASD1), mRNA	0	558/584	95.55	1	584	3121	3711
HQDJLS201CTX43	479	4260	96.66	10.87	gi|297489968|ref|XM_002697860.1| PREDICTED: Bos taurus CASK interacting protein 1 (CASKIN1), mRNA	0	463/479	96.66	1	479	1402	1880
HN40NPI01E0ZMK	481	4590	89.81	9.41	gi|300795630|ref|NM_001191248.1| Bos taurus CASK interacting protein 2 (CASKIN2), mRNA	1e-174	432/466	92.7	3	468	3434	3902
HQDJLS201EGRX4	505	4590	92.28	10.15	gi|300795630|ref|NM_001191248.1| Bos taurus CASK interacting protein 2 (CASKIN2), mRNA	0	466/500	93.2	1	500	2968	3463
HQDJLS201ETL2T	518	4590	93.05	10.5	gi|300795630|ref|NM_001191248.1| Bos taurus CASK interacting protein 2 (CASKIN2), mRNA	0	482/508	94.88	5	512	3038	3545
HQDJLS201BPR1S	719	2005	21.42	7.68	gi|221136909|ref|NM_001144104.1| Bos taurus caspase 2, apoptosis-related cysteine peptidase (CASP2), mRNA	2e-69	154/161	95.65	1	161	1843	2003
isotig07691	1002	3072	92.51	30.18	gi|118150793|ref|NM_001077840.1| Bos taurus caspase 3, apoptosis-related cysteine peptidase (CASP3), mRNA	0	927/1002	92.51	1	1002	1978	2979
HN40NPI01C7ROJ	341	1282	60.7	16.15	gi|194679007|ref|XM_604643.4| PREDICTED: Bos taurus caspase 7, apoptosis-related cysteine peptidase (CASP7), mRNA	3e-78	207/220	94.09	122	341	1056	1274
HQDJLS201A833I	455	6659	88.79	5.95	gi|358413790|ref|XM_581379.5| PREDICTED: Bos taurus caspase 8 associated protein 2 (CASP8AP2), mRNA	1e-100	404/427	94.61	1	443	6032	6444
HQDJLS201C87PZ	621	6659	87.28	8.02	gi|358413790|ref|XM_581379.5| PREDICTED: Bos taurus caspase 8 associated protein 2 (CASP8AP2), mRNA	1e-121	542/576	94.1	1	592	5947	6506
HQDJLS201CVC1F	461	6659	86.77	5.89	gi|358413790|ref|XM_581379.5| PREDICTED: Bos taurus caspase 8 associated protein 2 (CASP8AP2), mRNA	2e-95	400/424	94.34	1	440	6032	6444
HQDJLS201D6HQ4	470	6659	85.96	5.95	gi|358413790|ref|XM_581379.5| PREDICTED: Bos taurus caspase 8 associated protein 2 (CASP8AP2), mRNA	1e-100	404/426	94.84	1	442	6032	6444
HQDJLS201E3R2C	446	6659	90.58	5.95	gi|358413790|ref|XM_581379.5| PREDICTED: Bos taurus caspase 8 associated protein 2 (CASP8AP2), mRNA	1e-100	404/426	94.84	1	442	6032	6444
HQDJLS201EELA6	454	6659	88.99	5.95	gi|358413790|ref|XM_581379.5| PREDICTED: Bos taurus caspase 8 associated protein 2 (CASP8AP2), mRNA	1e-100	404/426	94.84	1	442	6032	6444
HN40NPI01CDWEX	276	3330	93.84	7.78	gi|329664761|ref|NM_001205504.1| Bos taurus caspase 9, apoptosis-related cysteine peptidase (CASP9), mRNA	1e-107	259/269	96.28	8	276	1912	2192
HN40NPI01CZNGZ	465	3330	93.76	13.09	gi|329664761|ref|NM_001205504.1| Bos taurus caspase 9, apoptosis-related cysteine peptidase (CASP9), mRNA	1e-149	436/464	93.97	1	464	1846	2319
HN40NPI01D26JH	415	3330	92.53	11.53	gi|329664761|ref|NM_001205504.1| Bos taurus caspase 9, apoptosis-related cysteine peptidase (CASP9), mRNA	1e-163	384/412	93.2	4	415	1318	1729
HNTXQRY02GPSKR	525	3330	93.52	14.74	gi|329664761|ref|NM_001205504.1| Bos taurus caspase 9, apoptosis-related cysteine peptidase (CASP9), mRNA	0	491/518	94.79	1	518	2509	3025
HNTXQRY02HDKMP	492	3330	94.51	13.96	gi|329664761|ref|NM_001205504.1| Bos taurus caspase 9, apoptosis-related cysteine peptidase (CASP9), mRNA	0	465/492	94.51	1	492	2537	3025
HQDJLS201BSQPA	92	3330	97.83	2.7	gi|329664761|ref|NM_001205504.1| Bos taurus caspase 9, apoptosis-related cysteine peptidase (CASP9), mRNA	3e-41	90/92	97.83	1	92	2400	2491
HQDJLS201BYAJ1	420	3330	93.81	11.83	gi|329664761|ref|NM_001205504.1| Bos taurus caspase 9, apoptosis-related cysteine peptidase (CASP9), mRNA	1e-176	394/419	94.03	1	419	2668	3083
isotig03753	1716	2455	97.79	68.35	gi|57527813|ref|NM_174004.3| Bos taurus caveolin 1, caveolae protein, 22kDa (CAV1), mRNA	0	1678/1716	97.79	1	1716	714	2435
HN40NPI01CT160	405	3837	88.15	9.3	gi|358416547|ref|XM_001251963.3| PREDICTED: Bos taurus core-binding factor, runt domain, alpha subunit 2; translocated to, 3, transcript variant 1 (CBFA2T3), mRNA	1e-158	357/377	94.69	1	377	2215	2581
HQDJLS201B9F99	579	3837	96.03	14.49	gi|358416547|ref|XM_001251963.3| PREDICTED: Bos taurus core-binding factor, runt domain, alpha subunit 2; translocated to, 3, transcript variant 1 (CBFA2T3), mRNA	0	556/575	96.7	1	575	2679	3254
HQDJLS201CLEW1	525	3837	96.57	13.21	gi|358416547|ref|XM_001251963.3| PREDICTED: Bos taurus core-binding factor, runt domain, alpha subunit 2; translocated to, 3, transcript variant 1 (CBFA2T3), mRNA	0	507/525	96.57	1	525	3289	3812
HQDJLS201D8R0B	445	3837	95.73	11.1	gi|358416547|ref|XM_001251963.3| PREDICTED: Bos taurus core-binding factor, runt domain, alpha subunit 2; translocated to, 3, transcript variant 1 (CBFA2T3), mRNA	0	426/442	96.38	4	445	2839	3283
HN40NPI01ERX41	379	1150	81.79	26.96	gi|300794489|ref|NM_001191435.1| Bos taurus core-binding factor, beta subunit (CBFB), mRNA	1e-150	310/318	97.48	1	318	815	1136
HNTXQRY02G2GSA	389	1150	92.8	31.39	gi|300794489|ref|NM_001191435.1| Bos taurus core-binding factor, beta subunit (CBFB), mRNA	1e-177	361/371	97.3	1	371	763	1137
HNTXQRY02HFQQ7	438	1150	82.65	31.48	gi|300794489|ref|NM_001191435.1| Bos taurus core-binding factor, beta subunit (CBFB), mRNA	1e-176	362/371	97.57	1	371	763	1137
isotig08770	905	2387	95.03	36.03	gi|149642756|ref|NM_001098919.1| Bos taurus cerebellin 2 precursor (CBLN2), mRNA	0	860/904	95.13	2	905	1106	2020
HN40NPI01BX6SM	378	1948	95.5	18.53	gi|125630710|ref|NM_001081537.1| Bos taurus cerebellin 4 precursor (CBLN4), mRNA	1e-177	361/374	96.52	5	378	1174	1549
HN40NPI01BC717	510	3308	20.78	3.2	gi|139949148|ref|NM_001083717.1| Bos taurus carbonyl reductase 4 (CBR4), mRNA	2e-31	106/116	91.38	38	153	1775	1891
HN40NPI01CR5HA	431	3308	24.83	3.23	gi|139949148|ref|NM_001083717.1| Bos taurus carbonyl reductase 4 (CBR4), mRNA	9e-30	107/117	91.45	38	154	1775	1891
HNTXQRY02G00ST	367	3308	83.38	10.25	gi|139949148|ref|NM_001083717.1| Bos taurus carbonyl reductase 4 (CBR4), mRNA	5e-43	306/343	89.21	4	346	1775	2187
HNTXQRY02GYTEL	390	3308	78.72	10.28	gi|139949148|ref|NM_001083717.1| Bos taurus carbonyl reductase 4 (CBR4), mRNA	1e-43	307/344	89.24	4	347	1775	2187
HQDJLS201A0B33	462	3308	19.05	2.66	gi|139949148|ref|NM_001083717.1| Bos taurus carbonyl reductase 4 (CBR4), mRNA	2e-21	88/97	90.72	242	338	1730	1828
HQDJLS201C0YYR	427	3308	18.74	2.42	gi|139949148|ref|NM_001083717.1| Bos taurus carbonyl reductase 4 (CBR4), mRNA	5e-22	80/89	89.89	65	153	2110	2198
HQDJLS201C54DI	298	3308	73.83	6.65	gi|139949148|ref|NM_001083717.1| Bos taurus carbonyl reductase 4 (CBR4), mRNA	6e-36	220/266	82.71	5	270	1966	2226
HQDJLS201C556E	626	3308	47.92	10.07	gi|139949148|ref|NM_001083717.1| Bos taurus carbonyl reductase 4 (CBR4), mRNA	9e-43	300/337	89.02	237	573	1784	2187
HQDJLS201DH6BV	359	3308	61.28	6.65	gi|139949148|ref|NM_001083717.1| Bos taurus carbonyl reductase 4 (CBR4), mRNA	5e-34	220/264	83.33	5	268	1966	2226
isotig03410	1939	3308	47.19	27.66	gi|139949148|ref|NM_001083717.1| Bos taurus carbonyl reductase 4 (CBR4), mRNA	0	915/1026	89.18	914	1939	2264	3277
isotig13029	604	3308	46.85	8.56	gi|139949148|ref|NM_001083717.1| Bos taurus carbonyl reductase 4 (CBR4), mRNA	5e-69	283/320	88.44	280	599	1873	2198
HN40NPI01B7GUD	230	2492	72.17	6.66	gi|297462700|ref|XM_864721.4| PREDICTED: Bos taurus chromobox homolog 4 (CBX4), mRNA	2e-84	166/169	98.22	42	210	1898	2066
HN40NPI01DH12V	218	2492	79.36	6.94	gi|297462700|ref|XM_864721.4| PREDICTED: Bos taurus chromobox homolog 4 (CBX4), mRNA	1e-88	173/176	98.3	42	217	1898	2073
HQDJLS201BS9GX	499	2492	61.32	12.28	gi|297462700|ref|XM_864721.4| PREDICTED: Bos taurus chromobox homolog 4 (CBX4), mRNA	1e-84	306/319	95.92	100	499	557	875
isotig12511	639	2492	49.77	12.76	gi|297462700|ref|XM_864721.4| PREDICTED: Bos taurus chromobox homolog 4 (CBX4), mRNA	1e-159	318/328	96.95	312	639	2160	2486
HN40NPI01B04QR	292	3229	94.86	8.58	gi|156718117|ref|NM_001103094.1| Bos taurus chromobox homolog 6 (CBX6), mRNA	1e-120	277/292	94.86	1	292	1960	2253
HN40NPI01A1YLO	282	1434	95.74	18.83	gi|122692406|ref|NM_001080334.1| Bos taurus coiled-coil domain containing 106 (CCDC106), mRNA	1e-117	270/282	95.74	1	282	849	1133
HQDJLS201C4HHB	436	1434	95.64	29.08	gi|122692406|ref|NM_001080334.1| Bos taurus coiled-coil domain containing 106 (CCDC106), mRNA	0	417/436	95.64	1	436	790	1227
HQDJLS201A69V1	661	2331	13.77	3.9	gi|346644785|ref|NM_001244223.1| Bos taurus coiled-coil domain containing 112 (CCDC112), mRNA	6e-41	91/93	97.85	1	93	2224	2316
isotig09478	853	1807	94.84	44.77	gi|77735834|ref|NM_001034444.1| Bos taurus coiled-coil domain containing 115 (CCDC115), mRNA	0	809/853	94.84	1	853	823	1681
isotig08038	971	3647	96.81	25.77	gi|157785638|ref|NM_001105634.1| Bos taurus coiled-coil domain containing 117 (CCDC117), mRNA	0	940/971	96.81	1	971	2558	3540
HN40NPI01AUBYG	348	3597	97.7	9.45	gi|156120460|ref|NM_001101906.1| Bos taurus coiled-coil domain containing 120 (CCDC120), mRNA	1e-162	340/347	97.98	1	347	2847	3195
HN40NPI01E6JOP	449	3597	96.66	12.07	gi|156120460|ref|NM_001101906.1| Bos taurus coiled-coil domain containing 120 (CCDC120), mRNA	0	434/448	96.88	1	448	2207	2653
HQDJLS201A98P3	496	3597	98.39	13.57	gi|156120460|ref|NM_001101906.1| Bos taurus coiled-coil domain containing 120 (CCDC120), mRNA	0	488/496	98.39	1	496	2966	3462
HQDJLS201CO73D	618	3597	97.57	16.76	gi|156120460|ref|NM_001101906.1| Bos taurus coiled-coil domain containing 120 (CCDC120), mRNA	0	603/613	98.37	1	613	2824	3438
HQDJLS201CPQFP	510	3597	98.63	13.98	gi|156120460|ref|NM_001101906.1| Bos taurus coiled-coil domain containing 120 (CCDC120), mRNA	0	503/510	98.63	1	510	2967	3477
isotig11715	691	2349	96.53	28.4	gi|126723214|ref|NM_001082472.1| Bos taurus coiled-coil domain containing 126 (CCDC126), mRNA	0	667/686	97.23	6	691	1339	2023
HN40NPI01BHWON	422	2755	21.33	3.27	gi|157074149|ref|NM_001103318.1| Bos taurus coiled-coil domain containing 127 (CCDC127), mRNA	5e-22	90/101	89.11	2	102	1570	1669
HN40NPI01BJ450	417	2755	91.37	13.83	gi|157074149|ref|NM_001103318.1| Bos taurus coiled-coil domain containing 127 (CCDC127), mRNA	1e-170	381/400	95.25	1	400	1520	1922
HQDJLS201A94JB	454	2755	16.08	2.65	gi|157074149|ref|NM_001103318.1| Bos taurus coiled-coil domain containing 127 (CCDC127), mRNA	3e-23	73/79	92.41	1	79	1590	1668
HQDJLS201BQN3O	528	2755	31.82	6.1	gi|157074149|ref|NM_001103318.1| Bos taurus coiled-coil domain containing 127 (CCDC127), mRNA	5e-44	168/193	87.05	1	193	1472	1662
HQDJLS201C378H	462	2755	74.24	12.45	gi|157074149|ref|NM_001103318.1| Bos taurus coiled-coil domain containing 127 (CCDC127), mRNA	4e-72	343/402	85.32	61	462	2160	2565
HQDJLS201C3SDH	542	2755	31.73	6.24	gi|157074149|ref|NM_001103318.1| Bos taurus coiled-coil domain containing 127 (CCDC127), mRNA	2e-22	172/210	81.9	297	506	1457	1665
HQDJLS201CKQMR	280	2755	74.29	7.55	gi|157074149|ref|NM_001103318.1| Bos taurus coiled-coil domain containing 127 (CCDC127), mRNA	2e-39	208/247	84.21	1	247	2160	2408
HQDJLS201DRO92	350	2755	22.57	2.87	gi|157074149|ref|NM_001103318.1| Bos taurus coiled-coil domain containing 127 (CCDC127), mRNA	6e-21	79/87	90.8	28	114	1583	1668
HN40NPI01AEOGD	542	3604	93.73	14.1	gi|157427951|ref|NM_001105413.1| Bos taurus coiled-coil domain containing 132 (CCDC132), mRNA	0	508/536	94.78	2	537	3051	3586
HQDJLS201BKXWF	616	3604	94.48	16.15	gi|157427951|ref|NM_001105413.1| Bos taurus coiled-coil domain containing 132 (CCDC132), mRNA	0	582/615	94.63	2	616	2971	3586
HQDJLS201DQP12	451	3604	96.01	12.01	gi|157427951|ref|NM_001105413.1| Bos taurus coiled-coil domain containing 132 (CCDC132), mRNA	0	433/451	96.01	1	451	3047	3499
HQDJLS201C4BHE	528	2086	92.61	23.44	gi|115495078|ref|NM_001075501.1| Bos taurus coiled-coil domain containing 137 (CCDC137), mRNA	0	489/527	92.79	1	527	1336	1867
HNTXQRY02J5OGH	413	6268	92.74	6.11	gi|334085249|ref|NM_001242308.1| Bos taurus coiled-coil domain containing 141 (CCDC141), mRNA	1e-171	383/403	95.04	2	404	5519	5926
HQDJLS201AXSU4	628	6268	92.99	9.32	gi|334085249|ref|NM_001242308.1| Bos taurus coiled-coil domain containing 141 (CCDC141), mRNA	0	584/625	93.44	2	626	5444	6069
HQDJLS201C95YT	570	2616	63.86	13.91	gi|116004106|ref|NM_001076946.1| Bos taurus coiled-coil domain containing 155 (CCDC155), mRNA	1e-149	364/389	93.57	1	389	2217	2603
HN40NPI01B42KH	303	1389	97.69	21.31	gi|358413833|ref|XM_612163.5| PREDICTED: Bos taurus coiled-coil domain containing 28A (CCDC28A), mRNA	1e-145	296/303	97.69	1	303	847	1154
HN40NPI01D8R75	249	2599	69.88	6.69	gi|288869477|ref|NM_001172375.1| Bos taurus coiled-coil domain containing 3 (CCDC3), mRNA	2e-51	174/187	93.05	18	204	1402	1602
HN40NPI01ERL7Z	282	2599	93.97	10.2	gi|288869477|ref|NM_001172375.1| Bos taurus coiled-coil domain containing 3 (CCDC3), mRNA	1e-118	265/278	95.32	3	280	1095	1369
isotig09340	866	2599	94.34	31.44	gi|288869477|ref|NM_001172375.1| Bos taurus coiled-coil domain containing 3 (CCDC3), mRNA	0	817/866	94.34	1	866	1719	2588
HN40NPI01C2I3M	273	3586	91.21	6.94	gi|329663154|ref|NM_001206056.1| Bos taurus coiled-coil domain containing 39 (CCDC39), mRNA	3e-87	249/273	91.21	1	273	3234	3499
HN40NPI01E3RX9	369	4436	54.47	4.53	gi|297462698|ref|XM_608246.5| PREDICTED: Bos taurus coiled-coil domain containing 40 (CCDC40), mRNA	1e-103	201/205	98.05	1	205	3	207
HN40NPI01AWRPV	223	2239	95.52	9.51	gi|149642988|ref|NM_001098962.1| Bos taurus coiled-coil domain containing 43 (CCDC43), mRNA	4e-98	213/223	95.52	1	223	1042	1262
isotig10686	761	2239	92.25	31.35	gi|149642988|ref|NM_001098962.1| Bos taurus coiled-coil domain containing 43 (CCDC43), mRNA	0	702/759	92.49	1	759	1455	2195
HN40NPI01AOD5J	236	3677	80.93	5.19	gi|358417569|ref|XM_002702226.2| PREDICTED: Bos taurus coiled-coil domain containing 57 (CCDC57), mRNA	1e-58	191/214	89.25	23	236	3255	3455
HQDJLS201BTNY7	493	3677	78.9	10.58	gi|358417569|ref|XM_002702226.2| PREDICTED: Bos taurus coiled-coil domain containing 57 (CCDC57), mRNA	1e-145	389/418	93.06	76	493	2956	3361
HQDJLS201EZ284	485	3677	90.72	11.97	gi|358417569|ref|XM_002702226.2| PREDICTED: Bos taurus coiled-coil domain containing 57 (CCDC57), mRNA	1e-175	440/478	92.05	8	485	2956	3415
HQDJLS201B369J	269	467	22.68	13.06	gi|255031443|ref|NM_001163803.1| Bos taurus coiled-coil domain containing 72 (CCDC72), mRNA	2e-23	61/63	96.83	184	246	362	424
HQDJLS201DTHRK	420	467	33.33	29.98	gi|255031443|ref|NM_001163803.1| Bos taurus coiled-coil domain containing 72 (CCDC72), mRNA	3e-29	140/165	84.85	7	171	94	258
HN40NPI01BZQ81	379	1687	93.67	21.04	gi|119909665|ref|XM_001256398.1| PREDICTED: Bos taurus coiled-coil domain containing 74B (CCDC74B), mRNA	1e-178	355/367	96.73	13	379	1108	1473
isotig07418	1027	3230	96.4	30.65	gi|274323430|ref|NM_001046530.2| Bos taurus coiled-coil domain containing 76 (CCDC76), mRNA	0	990/1027	96.4	1	1027	2062	3081
HN40NPI01CREGD	317	2528	94.64	11.87	gi|156120858|ref|NM_001102106.1| Bos taurus coiled-coil domain containing 77 (CCDC77), mRNA	1e-117	300/317	94.64	1	317	1983	2310
HN40NPI01EFD41	310	2528	89.03	10.92	gi|156120858|ref|NM_001102106.1| Bos taurus coiled-coil domain containing 77 (CCDC77), mRNA	1e-111	276/292	94.52	1	292	1983	2279
isotig11976	673	3787	89.15	15.84	gi|149773542|ref|NM_001098982.1| Bos taurus coiled-coil domain containing 80 (CCDC80), mRNA	0	600/614	97.72	60	673	2	614
HNTXQRY02JD7I7	501	3394	96.01	14.17	gi|156120836|ref|NM_001102095.1| Bos taurus coiled-coil domain containing 85A (CCDC85A), mRNA	0	481/496	96.98	1	496	2459	2958
isotig09186	876	1284	98.4	67.13	gi|221136867|ref|NM_001144087.1| Bos taurus coiled-coil domain containing 85B (CCDC85B), mRNA	0	862/875	98.51	1	875	377	1250
HN40NPI01AQO6F	447	4018	78.52	8.59	gi|222418616|ref|NM_001144998.1| Bos taurus coiled-coil domain containing 85C (CCDC85C), mRNA	6e-71	351/393	89.31	1	447	2956	3344
HN40NPI01CV7D7	248	4018	95.16	5.87	gi|222418616|ref|NM_001144998.1| Bos taurus coiled-coil domain containing 85C (CCDC85C), mRNA	1e-103	236/248	95.16	1	248	1926	2176
HQDJLS201BOJTB	408	4018	75.25	7.64	gi|222418616|ref|NM_001144998.1| Bos taurus coiled-coil domain containing 85C (CCDC85C), mRNA	7e-95	307/342	89.77	1	342	2366	2712
HQDJLS201C4XVW	360	4018	83.61	7.49	gi|222418616|ref|NM_001144998.1| Bos taurus coiled-coil domain containing 85C (CCDC85C), mRNA	9e-85	301/336	89.58	1	336	2366	2706
HQDJLS201DQ9ZA	429	4018	71.56	7.64	gi|222418616|ref|NM_001144998.1| Bos taurus coiled-coil domain containing 85C (CCDC85C), mRNA	8e-95	307/342	89.77	1	342	2366	2712
isotig12068	667	4018	96.55	16.03	gi|222418616|ref|NM_001144998.1| Bos taurus coiled-coil domain containing 85C (CCDC85C), mRNA	0	644/663	97.13	5	667	3335	3993
HQDJLS201A15X3	186	1918	91.4	8.86	gi|84370194|ref|NM_001038574.1| Bos taurus coiled-coil domain containing 86 (CCDC86), mRNA	2e-72	170/181	93.92	1	181	1363	1543
HQDJLS201B5X9F	575	6657	55.3	4.78	gi|329664265|ref|NM_001206209.1| Bos taurus coiled-coil domain containing 88A (CCDC88A), mRNA	1e-150	318/327	97.25	1	327	2	328
HNTXQRY02FSOBP	468	4827	93.8	9.09	gi|300796032|ref|NM_001192279.1| Bos taurus coiled-coil domain containing 88B (CCDC88B), mRNA	0	439/464	94.61	1	464	4351	4814
isotig07484	1020	3339	92.75	28.33	gi|156120680|ref|NM_001102017.1| Bos taurus coiled-coil domain containing 88C (CCDC88C), mRNA	0	946/1020	92.75	1	1020	2101	3104
HNTXQRY02FWTKS	493	2540	96.75	18.78	gi|300795725|ref|NM_001193032.1| Bos taurus coiled-coil domain containing 91 (CCDC91), mRNA	0	477/490	97.35	1	490	1889	2378
HQDJLS201DT5BD	477	2540	96.86	18.19	gi|300795725|ref|NM_001193032.1| Bos taurus coiled-coil domain containing 91 (CCDC91), mRNA	0	462/475	97.26	1	475	1917	2391
HNTXQRY02J2JT1	93	1677	93.55	5.19	gi|155372204|ref|NM_001101243.1| Bos taurus coiled-coil domain containing 92 (CCDC92), mRNA	4e-25	87/93	93.55	1	93	964	1053
HNTXQRY02JJNKU	514	1677	95.91	29.4	gi|155372204|ref|NM_001101243.1| Bos taurus coiled-coil domain containing 92 (CCDC92), mRNA	0	493/511	96.48	1	511	964	1475
HNTXQRY02JZBRG	484	1677	93.18	26.89	gi|155372204|ref|NM_001101243.1| Bos taurus coiled-coil domain containing 92 (CCDC92), mRNA	0	451/469	96.16	1	469	964	1427
HNTXQRY02GMTU6	450	3100	86.22	12.19	gi|129277541|ref|NM_001082603.1| Bos taurus coiled-coil domain containing 97 (CCDC97), mRNA	1e-121	388/404	96.04	1	416	1562	1960
HNTXQRY02GOYGC	434	3100	89.63	12.23	gi|129277541|ref|NM_001082603.1| Bos taurus coiled-coil domain containing 97 (CCDC97), mRNA	1e-130	389/404	96.29	1	416	1562	1960
HNTXQRY02H4WBI	364	3100	90.93	10.35	gi|129277541|ref|NM_001082603.1| Bos taurus coiled-coil domain containing 97 (CCDC97), mRNA	1e-104	331/347	95.39	1	359	1562	1897
HQDJLS201AQX5F	612	3100	89.38	17.65	gi|129277541|ref|NM_001082603.1| Bos taurus coiled-coil domain containing 97 (CCDC97), mRNA	0	547/607	90.12	1	607	2471	3070
HNTXQRY02JATSE	368	2477	95.92	14.25	gi|88319937|ref|NM_174262.3| Bos taurus cholecystokinin B receptor (CCKBR), mRNA	1e-169	353/367	96.19	1	367	1645	2011
HN40NPI01CG1AM	409	1835	36.92	8.23	gi|115497581|ref|NM_001075123.1| Bos taurus cyclin A2 (CCNA2), mRNA	2e-80	151/151	100	259	409	1664	1814
isotig09582	849	2116	96.23	38.61	gi|77735672|ref|NM_001034358.1| Bos taurus cyclin C (CCNC), mRNA	0	817/849	96.23	1	849	1142	1977
HN40NPI01CVL2V	235	2002	95.74	11.24	gi|77736362|ref|NM_001034709.1| Bos taurus cyclin D3 (CCND3), mRNA	3e-99	225/234	96.15	1	234	1543	1779
HQDJLS201DL0NY	144	2002	96.53	6.94	gi|77736362|ref|NM_001034709.1| Bos taurus cyclin D3 (CCND3), mRNA	1e-66	139/143	97.2	1	143	1818	1960
HQDJLS201CPRID	448	1780	62.72	15.79	gi|300795723|ref|NM_001192776.1| Bos taurus cyclin E1 (CCNE1), mRNA	1e-151	281/285	98.6	164	448	1496	1780
HQDJLS201A8EHN	495	2651	95.76	17.88	gi|62751657|ref|NM_001015665.1| Bos taurus cyclin E2 (CCNE2), mRNA	0	474/494	95.95	2	495	2077	2559
HN40NPI01DC8IV	413	3905	89.35	9.45	gi|149642846|ref|NM_001098870.1| Bos taurus cyclin F (CCNF), mRNA	3e-94	369/408	90.44	1	408	3162	3579
HNTXQRY02GCIJL	499	3905	92.18	11.78	gi|149642846|ref|NM_001098870.1| Bos taurus cyclin F (CCNF), mRNA	0	460/484	95.04	1	484	2917	3407
HNTXQRY02HLGZ8	499	3905	92.18	11.78	gi|149642846|ref|NM_001098870.1| Bos taurus cyclin F (CCNF), mRNA	0	460/484	95.04	1	484	2917	3407
HNTXQRY02JNVJV	500	3905	92	11.78	gi|149642846|ref|NM_001098870.1| Bos taurus cyclin F (CCNF), mRNA	0	460/485	94.85	1	485	2917	3407
isotig12117	665	2458	86.02	23.27	gi|329664485|ref|NM_001205981.1| Bos taurus cyclin K (CCNK), mRNA	1e-117	572/617	92.71	1	665	1727	2392
HQDJLS201A2I6J	478	3427	90.79	12.66	gi|329663148|ref|NM_001206311.1| Bos taurus cyclin L1 (CCNL1), mRNA	0	434/463	93.74	5	467	437	896
HN40NPI01C22ER	441	4987	58.73	5.19	gi|300795954|ref|NM_001192531.1| Bos taurus cyclin T2 (CCNT2), mRNA	1e-139	259/262	98.85	173	434	1	262
HN40NPI01EAUSF	474	4987	62.87	5.98	gi|300795954|ref|NM_001192531.1| Bos taurus cyclin T2 (CCNT2), mRNA	1e-143	298/302	98.68	173	474	1	307
HNTXQRY02GJUOU	548	4987	96.53	10.61	gi|300795954|ref|NM_001192531.1| Bos taurus cyclin T2 (CCNT2), mRNA	0	529/534	99.06	2	535	2437	2970
isotig10989	740	4987	99.05	14.7	gi|300795954|ref|NM_001192531.1| Bos taurus cyclin T2 (CCNT2), mRNA	0	733/740	99.05	1	740	4097	4837
isotig09078	883	3165	91.05	25.4	gi|359063211|ref|XM_003585764.1| PREDICTED: Bos taurus cyclin Y-like 1, transcript variant 2 (CCNYL1), mRNA	0	804/843	95.37	1	849	2002	3021
HN40NPI01D1VQY	295	3892	23.73	1.8	gi|358418896|ref|XM_003584022.1| PREDICTED: Bos taurus centriolar coiled coil protein 110kDa (CCP110), mRNA	1e-21	70/76	92.11	220	295	3298	3373
HQDJLS201DW9VF	480	3237	79.38	11.77	gi|297459655|ref|XM_580792.5| PREDICTED: Bos taurus cell cycle progression 1, transcript variant 1 (CCPG1), mRNA	1e-179	381/398	95.73	41	438	2612	3006
HN40NPI01BRZ3J	401	3434	28.93	3.38	gi|156120694|ref|NM_001102024.1| Bos taurus CD1a molecule (CD1A), mRNA	8e-33	116/131	88.55	17	147	2930	3060
HN40NPI01DEI53	395	3434	29.37	3.38	gi|156120694|ref|NM_001102024.1| Bos taurus CD1a molecule (CD1A), mRNA	8e-33	116/131	88.55	17	147	2930	3060
HNTXQRY02F3WLF	494	3434	23.08	3.32	gi|156120694|ref|NM_001102024.1| Bos taurus CD1a molecule (CD1A), mRNA	6e-25	114/129	88.37	364	492	2919	3047
HNTXQRY02GP7Y7	500	3434	22.8	3.32	gi|156120694|ref|NM_001102024.1| Bos taurus CD1a molecule (CD1A), mRNA	6e-25	114/129	88.37	364	492	2919	3047
HNTXQRY02H5IDL	494	3434	23.08	3.32	gi|156120694|ref|NM_001102024.1| Bos taurus CD1a molecule (CD1A), mRNA	6e-25	114/129	88.37	364	492	2919	3047
HNTXQRY02HQXAO	494	3434	23.08	3.32	gi|156120694|ref|NM_001102024.1| Bos taurus CD1a molecule (CD1A), mRNA	6e-25	114/129	88.37	364	492	2919	3047
HNTXQRY02HR14A	548	3434	22.45	3.58	gi|156120694|ref|NM_001102024.1| Bos taurus CD1a molecule (CD1A), mRNA	3e-24	123/140	87.86	69	208	2921	3059
isotig04212	1539	3434	5	2.24	gi|156120694|ref|NM_001102024.1| Bos taurus CD1a molecule (CD1A), mRNA	5e-22	77/81	95.06	892	972	2979	3062
isotig10222	802	3434	10.47	2.45	gi|156120694|ref|NM_001102024.1| Bos taurus CD1a molecule (CD1A), mRNA	2e-22	84/94	89.36	1	94	2938	3031
HQDJLS201C5K35	572	1900	93.71	28.21	gi|77735734|ref|NM_001034394.1| Bos taurus CD1e molecule (CD1E), mRNA	0	536/569	94.2	4	572	1207	1780
HQDJLS201EWP5V	597	1900	93.13	29.26	gi|77735734|ref|NM_001034394.1| Bos taurus CD1e molecule (CD1E), mRNA	0	556/589	94.4	4	592	1216	1806
HN40NPI01D4E2W	256	2202	95.7	11.13	gi|150247135|ref|NM_001099374.1| Bos taurus CD200 receptor 1-like (CD200R1L), mRNA	1e-109	245/256	95.7	1	256	1600	1859
HN40NPI01B0GUY	442	2807	20.81	3.28	gi|358416670|ref|XM_003583402.1| PREDICTED: Bos taurus CD22 molecule, transcript variant 2 (CD22), mRNA	2e-27	92/102	90.2	117	218	2278	2379
HN40NPI01B9WM2	282	2807	36.88	3.71	gi|358416670|ref|XM_003583402.1| PREDICTED: Bos taurus CD22 molecule, transcript variant 2 (CD22), mRNA	6e-33	104/115	90.43	6	120	2293	2407
HN40NPI01BG9VY	393	2807	17.05	2.39	gi|358416670|ref|XM_003583402.1| PREDICTED: Bos taurus CD22 molecule, transcript variant 2 (CD22), mRNA	3e-23	67/71	94.37	230	300	2325	2395
HN40NPI01CIKMQ	386	2807	27.46	3.78	gi|358416670|ref|XM_003583402.1| PREDICTED: Bos taurus CD22 molecule, transcript variant 2 (CD22), mRNA	1e-22	106/122	86.89	78	199	2286	2406
HNTXQRY02H316E	484	2807	20.25	3.49	gi|358416670|ref|XM_003583402.1| PREDICTED: Bos taurus CD22 molecule, transcript variant 2 (CD22), mRNA	9e-24	98/112	87.5	373	484	2280	2391
HNTXQRY02I1O3Q	495	2807	21.21	3.74	gi|358416670|ref|XM_003583402.1| PREDICTED: Bos taurus CD22 molecule, transcript variant 2 (CD22), mRNA	9e-24	105/119	88.24	371	489	2280	2399
HNTXQRY02IT9GX	465	2807	22.8	3.78	gi|358416670|ref|XM_003583402.1| PREDICTED: Bos taurus CD22 molecule, transcript variant 2 (CD22), mRNA	1e-22	106/122	86.89	7	128	2286	2406
HNTXQRY02JD0T8	498	2807	21.29	3.78	gi|358416670|ref|XM_003583402.1| PREDICTED: Bos taurus CD22 molecule, transcript variant 2 (CD22), mRNA	2e-28	106/120	88.33	373	492	2280	2399
HQDJLS201AGYM1	563	2807	25.75	5.17	gi|358416670|ref|XM_003583402.1| PREDICTED: Bos taurus CD22 molecule, transcript variant 2 (CD22), mRNA	2e-31	145/164	88.41	306	469	2276	2440
HQDJLS201AIYHB	381	2807	22.83	3.1	gi|358416670|ref|XM_003583402.1| PREDICTED: Bos taurus CD22 molecule, transcript variant 2 (CD22), mRNA	2e-21	87/94	92.55	269	362	2289	2384
HQDJLS201C0UTI	626	2807	15.65	3.49	gi|358416670|ref|XM_003583402.1| PREDICTED: Bos taurus CD22 molecule, transcript variant 2 (CD22), mRNA	5e-29	98/109	89.91	502	610	2276	2384
HQDJLS201CJOPS	428	2807	24.77	3.78	gi|358416670|ref|XM_003583402.1| PREDICTED: Bos taurus CD22 molecule, transcript variant 2 (CD22), mRNA	5e-25	106/119	89.08	250	368	2286	2406
HNTXQRY02HYX9C	105	1736	85.71	5.18	gi|31343043|ref|NM_174012.2| Bos taurus CD247 molecule (CD247), mRNA	2e-33	90/95	94.74	4	98	290	383
HNTXQRY02IJHK5	103	1736	87.38	5.18	gi|31343043|ref|NM_174012.2| Bos taurus CD247 molecule (CD247), mRNA	1e-37	90/94	95.74	3	96	290	383
HN40NPI01CQ51U	384	1773	67.97	14.72	gi|126722740|ref|NM_001082434.1| Bos taurus CD27 molecule (CD27), mRNA	1e-40	261/314	83.12	1	314	1304	1617
HQDJLS201ERQYN	581	1773	35.8	11.73	gi|126722740|ref|NM_001082434.1| Bos taurus CD27 molecule (CD27), mRNA	5e-29	208/252	82.54	289	540	1344	1591
HQDJLS201ETU0Y	418	1773	65.55	15.45	gi|126722740|ref|NM_001082434.1| Bos taurus CD27 molecule (CD27), mRNA	3e-48	274/327	83.79	1	327	1302	1628
isotig08347	943	1773	9.76	5.19	gi|126722740|ref|NM_001082434.1| Bos taurus CD27 molecule (CD27), mRNA	4e-21	92/101	91.09	529	629	1302	1403
isotig06326	1152	3141	94.97	34.83	gi|358413967|ref|XM_864408.5| PREDICTED: Bos taurus CD276 molecule (CD276), mRNA	0	1094/1148	95.3	5	1152	1897	3055
HQDJLS201CGQLL	537	4937	93.48	10.17	gi|330688417|ref|NM_001206539.1| Bos taurus CD2-associated protein (CD2AP), mRNA	0	502/536	93.66	1	536	2860	3409
isotig05801	1222	4937	95.5	23.64	gi|330688417|ref|NM_001206539.1| Bos taurus CD2-associated protein (CD2AP), mRNA	0	1167/1222	95.5	1	1222	3694	4921
HQDJLS201DOR1I	518	977	27.22	14.43	gi|359077013|ref|XM_002696037.2| PREDICTED: Bos taurus CD300 molecule-like family member g (CD300LG), mRNA	1e-63	141/147	95.92	6	152	831	977
HN40NPI01CVTT1	295	3285	90.51	8.13	gi|158819080|ref|NM_001110191.1| Bos taurus CD302 molecule (CD302), mRNA	1e-77	267/291	91.75	5	295	1159	1441
isotig04487	1458	3285	95.4	42.34	gi|158819080|ref|NM_001110191.1| Bos taurus CD302 molecule (CD302), mRNA	0	1391/1458	95.4	1	1458	1678	3127
HNTXQRY02G0MQO	459	834	27.23	14.99	gi|76672049|ref|XM_585217.2| PREDICTED: Bos taurus CD33 molecule (CD33), mRNA	3e-45	125/136	91.91	1	136	699	834
HNTXQRY02HJXJV	516	834	24.22	14.99	gi|76672049|ref|XM_585217.2| PREDICTED: Bos taurus CD33 molecule (CD33), mRNA	3e-45	125/136	91.91	1	136	699	834
HNTXQRY02JR4KO	552	834	22.64	14.99	gi|76672049|ref|XM_585217.2| PREDICTED: Bos taurus CD33 molecule (CD33), mRNA	3e-45	125/136	91.91	1	136	699	834
isotig06622	1116	2453	72.94	33.14	gi|41386767|ref|NM_174009.1| Bos taurus CD34 molecule (CD34), mRNA	0	814/864	94.21	1	964	1499	2380
HQDJLS201CLFDS	207	2399	62.32	5.38	gi|117935046|ref|NM_175798.3| Bos taurus CD38 molecule (CD38), mRNA	3e-49	129/138	93.48	70	207	1448	1584
HN40NPI01C2MSU	643	2988	21.15	4.55	gi|157073971|ref|NM_001103225.1| Bos taurus CD4 molecule (CD4), mRNA	2e-28	136/160	85	259	418	1884	2043
HN40NPI01EM3EN	426	2988	21.13	3.01	gi|157073971|ref|NM_001103225.1| Bos taurus CD4 molecule (CD4), mRNA	3e-26	90/100	90	215	314	1980	2079
isotig13779	543	2988	94.48	17.17	gi|157073971|ref|NM_001103225.1| Bos taurus CD4 molecule (CD4), mRNA	0	513/543	94.48	1	543	2083	2637
HQDJLS201E016T	189	1309	92.06	13.29	gi|198282118|ref|NM_001105611.1| Bos taurus CD40 molecule, TNF receptor superfamily member 5 (CD40), mRNA	2e-50	174/183	95.08	1	183	898	1096
isotig09768	834	3019	95.92	26.5	gi|116175252|ref|NM_174708.2| Bos taurus CD47 molecule (CD47), mRNA	0	800/834	95.92	1	834	1879	2708
HQDJLS201DNIGP	250	967	48.4	12.51	gi|114050784|ref|NM_001046002.1| Bos taurus CD48 molecule (CD48), mRNA	7e-54	121/126	96.03	1	126	23	148
isotig01197	1045	967	81.34	87.9	gi|114050784|ref|NM_001046002.1| Bos taurus CD48 molecule (CD48), mRNA	0	850/944	90.04	41	984	1	940
HNTXQRY02H2WWG	512	3938	90.43	11.76	gi|359063872|ref|XM_002686125.2| PREDICTED: Bos taurus CD58 molecule (CD58), mRNA	1e-129	463/512	90.43	1	512	1462	1967
HNTXQRY02IEJPB	99	3938	95.96	2.41	gi|359063872|ref|XM_002686125.2| PREDICTED: Bos taurus CD58 molecule (CD58), mRNA	7e-36	95/99	95.96	1	99	1462	1558
HQDJLS201D1NMS	500	3938	71.6	9.09	gi|359063872|ref|XM_002686125.2| PREDICTED: Bos taurus CD58 molecule (CD58), mRNA	1e-139	358/384	93.23	3	386	2393	2770
HQDJLS201E1LU0	607	3938	21.25	3.28	gi|359063872|ref|XM_002686125.2| PREDICTED: Bos taurus CD58 molecule (CD58), mRNA	5e-32	129/146	88.36	110	255	3152	3295
HN40NPI01B3M1I	192	1950	85.42	8.41	gi|358411239|ref|XM_003581922.1| PREDICTED: Bos taurus CD5 molecule-like (CD5L), mRNA	1e-45	164/187	87.7	1	187	1661	1840
HN40NPI01D4OQ0	192	1950	85.42	8.41	gi|358411239|ref|XM_003581922.1| PREDICTED: Bos taurus CD5 molecule-like (CD5L), mRNA	1e-45	164/187	87.7	1	187	1661	1840
HN40NPI01DEQXJ	474	1950	21.94	5.33	gi|358411239|ref|XM_003581922.1| PREDICTED: Bos taurus CD5 molecule-like (CD5L), mRNA	7e-40	104/111	93.69	364	474	963	1073
HN40NPI01BLMTG	284	1710	90.14	14.97	gi|31343037|ref|NM_174014.2| Bos taurus CD69 molecule (CD69), mRNA	3e-84	256/284	90.14	1	284	692	967
HQDJLS201DJIYF	509	1710	93.12	27.72	gi|31343037|ref|NM_174014.2| Bos taurus CD69 molecule (CD69), mRNA	0	474/509	93.12	1	509	964	1477
HN40NPI01AH34N	196	1373	91.33	13.04	gi|77736414|ref|NM_001034735.1| Bos taurus CD74 molecule, major histocompatibility complex, class II invariant chain (CD74), mRNA	1e-79	179/186	96.24	1	186	678	865
HN40NPI01AYIT5	197	1373	90.86	13.04	gi|77736414|ref|NM_001034735.1| Bos taurus CD74 molecule, major histocompatibility complex, class II invariant chain (CD74), mRNA	2e-75	179/187	95.72	1	187	678	865
HNTXQRY02GFACD	475	1810	76	19.94	gi|114051539|ref|NM_001046590.1| Bos taurus CD83 molecule (CD83), mRNA	1e-150	361/384	94.01	1	384	1359	1746
HQDJLS201CBVXZ	616	1810	92.05	31.33	gi|114051539|ref|NM_001046590.1| Bos taurus CD83 molecule (CD83), mRNA	0	567/608	93.26	2	609	718	1331
HN40NPI01AGQM7	466	2867	95.71	15.56	gi|84000443|ref|NM_001038017.1| Bos taurus CD86 molecule (CD86), mRNA	0	446/465	95.91	2	466	1616	2082
HN40NPI01B8CYA	443	2867	90.52	13.99	gi|84000443|ref|NM_001038017.1| Bos taurus CD86 molecule (CD86), mRNA	0	401/421	95.25	2	422	1616	2031
HN40NPI01C64QK	411	2867	94.65	13.57	gi|84000443|ref|NM_001038017.1| Bos taurus CD86 molecule (CD86), mRNA	1e-176	389/410	94.88	2	411	1616	2019
HN40NPI01CJSLV	474	2867	94.73	15.66	gi|84000443|ref|NM_001038017.1| Bos taurus CD86 molecule (CD86), mRNA	0	449/473	94.93	2	474	1616	2084
HQDJLS201DS601	519	2867	87.09	15.77	gi|84000443|ref|NM_001038017.1| Bos taurus CD86 molecule (CD86), mRNA	0	452/488	92.62	1	488	2354	2842
isotig10205	800	2001	92.5	36.98	gi|41386761|ref|NM_174015.1| Bos taurus CD8a molecule (CD8A), mRNA	0	740/794	93.2	1	794	1175	1956
HNTXQRY02IDNTR	480	4007	16.04	1.92	gi|346716303|ref|NM_001244214.1| Bos taurus CD99 molecule (CD99), mRNA	2e-21	77/85	90.59	332	416	1444	1525
HNTXQRY02J4H15	416	4007	18.27	1.9	gi|346716303|ref|NM_001244214.1| Bos taurus CD99 molecule (CD99), mRNA	7e-21	76/84	90.48	333	416	1444	1524
HNTXQRY02JYLIA	488	4007	15.78	1.92	gi|346716303|ref|NM_001244214.1| Bos taurus CD99 molecule (CD99), mRNA	2e-21	77/85	90.59	331	415	1444	1525
isotig03417	1935	4007	88.68	42.83	gi|346716303|ref|NM_001244214.1| Bos taurus CD99 molecule (CD99), mRNA	0	1716/1923	89.24	13	1935	1871	3775
HN40NPI01CYPB0	406	4187	88.92	8.62	gi|139948878|ref|NM_001083758.1| Bos taurus CD99 molecule-like 2 (CD99L2), mRNA	1e-142	361/391	92.33	5	395	2100	2481
HQDJLS201DRNWM	441	4187	93.88	9.89	gi|139948878|ref|NM_001083758.1| Bos taurus CD99 molecule-like 2 (CD99L2), mRNA	1e-163	414/441	93.88	1	441	2819	3264
HQDJLS201EPJXY	539	4187	94.62	12.18	gi|139948878|ref|NM_001083758.1| Bos taurus CD99 molecule-like 2 (CD99L2), mRNA	0	510/539	94.62	1	539	3097	3635
isotig11182	729	2923	94.79	23.64	gi|78042571|ref|NM_001035112.1| Bos taurus CDC42 small effector 1 (CDC42SE1), mRNA	0	691/729	94.79	1	729	1435	2162
isotig11859	683	2923	95.31	22.27	gi|78042571|ref|NM_001035112.1| Bos taurus CDC42 small effector 1 (CDC42SE1), mRNA	0	651/679	95.88	1	679	2170	2864
HNTXQRY02GN2E7	507	3338	86	13.06	gi|156523185|ref|NM_001102537.1| Bos taurus CDC42 small effector 2 (CDC42SE2), mRNA	1e-78	436/475	91.79	6	507	1684	2237
isotig09456	856	3338	93.46	24.21	gi|156523185|ref|NM_001102537.1| Bos taurus CDC42 small effector 2 (CDC42SE2), mRNA	0	800/856	93.46	1	856	2261	3163
HNTXQRY02H8RII	322	2601	91.3	11.3	gi|82697398|ref|NM_001037488.1| Bos taurus cell division cycle associated 7 (CDCA7), mRNA	1e-107	294/322	91.3	1	322	2067	2386
HQDJLS201B18HQ	512	2601	79.49	15.65	gi|82697398|ref|NM_001037488.1| Bos taurus cell division cycle associated 7 (CDCA7), mRNA	1e-118	407/430	94.65	1	468	1533	1969
HQDJLS201CKH0B	362	2601	83.7	11.65	gi|82697398|ref|NM_001037488.1| Bos taurus cell division cycle associated 7 (CDCA7), mRNA	1e-134	303/316	95.89	46	361	1828	2149
HQDJLS201D2SEM	510	2601	91.76	17.99	gi|82697398|ref|NM_001037488.1| Bos taurus cell division cycle associated 7 (CDCA7), mRNA	0	468/503	93.04	1	503	1890	2396
HN40NPI01BYRBV	481	2712	93.56	16.59	gi|157279864|ref|NM_001104977.1| Bos taurus cell division cycle associated 7-like (CDCA7L), mRNA	1e-169	450/478	94.14	4	481	1461	1947
HQDJLS201BN0W9	540	2712	86.48	17.22	gi|157279864|ref|NM_001104977.1| Bos taurus cell division cycle associated 7-like (CDCA7L), mRNA	1e-158	467/516	90.5	23	538	1818	2320
HQDJLS201BYX9O	602	2712	84.39	18.73	gi|157279864|ref|NM_001104977.1| Bos taurus cell division cycle associated 7-like (CDCA7L), mRNA	0	508/549	92.53	6	554	1625	2171
HQDJLS201C0ME4	639	2712	88.73	20.91	gi|157279864|ref|NM_001104977.1| Bos taurus cell division cycle associated 7-like (CDCA7L), mRNA	0	567/621	91.3	17	637	1702	2320
HQDJLS201DGL4R	421	2712	76.72	11.91	gi|157279864|ref|NM_001104977.1| Bos taurus cell division cycle associated 7-like (CDCA7L), mRNA	1e-126	323/353	91.5	5	357	1833	2171
HQDJLS201A8GJE	412	2224	93.93	17.4	gi|139947519|ref|NM_001083652.1| Bos taurus cell division cycle associated 8 (CDCA8), mRNA	1e-157	387/412	93.93	1	412	1594	2015
HN40NPI01B6VT1	366	2581	86.61	12.28	gi|300798332|ref|NM_001192135.1| Bos taurus cadherin 20, type 2 (CDH20), mRNA	1e-144	317/332	95.48	15	346	2248	2581
HNTXQRY02H7B8H	514	3390	96.89	14.69	gi|358413993|ref|XM_002700557.2| PREDICTED: Bos taurus cadherin 24, type 2 (CDH24), mRNA	0	498/513	97.08	2	514	2180	2690
HNTXQRY02IIIMT	398	3390	95.98	11.27	gi|358413993|ref|XM_002700557.2| PREDICTED: Bos taurus cadherin 24, type 2 (CDH24), mRNA	1e-178	382/397	96.22	2	398	2298	2690
HN40NPI01AVUEA	425	2695	14.12	2.23	gi|194672573|ref|XM_869285.3| PREDICTED: Bos taurus cadherin 26 (CDH26), mRNA	1e-22	60/62	96.77	201	262	2586	2647
HN40NPI01C9YBF	390	2695	15.38	2.23	gi|194672573|ref|XM_869285.3| PREDICTED: Bos taurus cadherin 26 (CDH26), mRNA	1e-22	60/62	96.77	201	262	2586	2647
HN40NPI01CEF0D	391	2695	15.09	2.19	gi|194672573|ref|XM_869285.3| PREDICTED: Bos taurus cadherin 26 (CDH26), mRNA	4e-22	59/61	96.72	166	226	2584	2644
HNTXQRY02G0788	556	2695	10.25	2.12	gi|194672573|ref|XM_869285.3| PREDICTED: Bos taurus cadherin 26 (CDH26), mRNA	1e-20	57/59	96.61	416	474	2586	2644
HNTXQRY02GRP6D	509	2695	10.81	2.04	gi|194672573|ref|XM_869285.3| PREDICTED: Bos taurus cadherin 26 (CDH26), mRNA	2e-21	55/56	98.21	245	300	2592	2647
HNTXQRY02GZV5Z	483	2695	11.8	2.12	gi|194672573|ref|XM_869285.3| PREDICTED: Bos taurus cadherin 26 (CDH26), mRNA	9e-21	57/59	96.61	419	477	2586	2644
HNTXQRY02HFUMQ	421	2695	14.49	2.26	gi|194672573|ref|XM_869285.3| PREDICTED: Bos taurus cadherin 26 (CDH26), mRNA	3e-23	61/63	96.83	191	253	2586	2648
HQDJLS201AG0SZ	478	2695	12.55	2.23	gi|194672573|ref|XM_869285.3| PREDICTED: Bos taurus cadherin 26 (CDH26), mRNA	1e-22	60/62	96.77	188	249	2586	2647
HQDJLS201EJN8L	510	2695	11.76	2.23	gi|194672573|ref|XM_869285.3| PREDICTED: Bos taurus cadherin 26 (CDH26), mRNA	1e-22	60/62	96.77	433	494	2586	2647
HQDJLS201EMGML	475	1587	56.21	16.82	gi|77735914|ref|NM_001034482.1| Bos taurus CDP-diacylglycerol--inositol 3-phosphatidyltransferase (CDIPT), mRNA	1e-132	267/277	96.39	197	473	1263	1539
HN40NPI01BXV01	330	5422	93.64	5.7	gi|329664293|ref|NM_001205701.1| Bos taurus cyclin-dependent kinase 12 (CDK12), mRNA	1e-156	309/315	98.1	1	315	4649	4967
HN40NPI01DA31U	437	5422	97.94	7.89	gi|329664293|ref|NM_001205701.1| Bos taurus cyclin-dependent kinase 12 (CDK12), mRNA	0	428/437	97.94	1	437	4703	5143
HNTXQRY02HL5H6	318	5422	88.99	5.22	gi|329664293|ref|NM_001205701.1| Bos taurus cyclin-dependent kinase 12 (CDK12), mRNA	1e-137	283/292	96.92	1	292	4973	5258
HQDJLS201CDDNT	555	5422	98.2	10.05	gi|329664293|ref|NM_001205701.1| Bos taurus cyclin-dependent kinase 12 (CDK12), mRNA	0	545/555	98.2	1	555	4670	5228
HQDJLS201CUT56	469	5422	96.16	8.32	gi|329664293|ref|NM_001205701.1| Bos taurus cyclin-dependent kinase 12 (CDK12), mRNA	0	451/469	96.16	1	469	4725	5191
HNTXQRY02JTO1I	221	4948	95.02	4.24	gi|332164733|ref|NM_001206776.1| Bos taurus cyclin-dependent kinase 14 (CDK14), mRNA	1e-101	210/217	96.77	1	217	3421	3636
isotig09180	880	4948	95.45	16.98	gi|332164733|ref|NM_001206776.1| Bos taurus cyclin-dependent kinase 14 (CDK14), mRNA	0	840/880	95.45	1	880	3905	4793
isotig07276	1042	3105	97.7	32.79	gi|155372170|ref|NM_001101226.1| Bos taurus cyclin-dependent kinase 16 (CDK16), mRNA	0	1018/1042	97.7	1	1042	1928	2968
isotig03851	1674	3625	98.69	45.57	gi|358412309|ref|XM_588580.6| PREDICTED: Bos taurus cyclin-dependent kinase 17 (CDK17), mRNA	0	1652/1674	98.69	1	1674	1571	3250
HNTXQRY02JYBFL	478	2847	89.96	15.1	gi|134085650|ref|NM_001083473.1| Bos taurus cyclin-dependent kinase 18 (CDK18), mRNA	1e-149	430/459	93.68	1	465	2042	2693
HN40NPI01BRQ4N	441	2119	87.98	18.31	gi|149643082|ref|NM_001098933.1| Bos taurus cyclin-dependent kinase 20 (CDK20), mRNA	1e-160	388/413	93.95	25	437	1580	1991
HQDJLS201D78V6	494	2119	87.65	20.43	gi|149643082|ref|NM_001098933.1| Bos taurus cyclin-dependent kinase 20 (CDK20), mRNA	1e-177	433/465	93.12	1	465	1514	1978
HQDJLS201DBRBO	516	2119	82.75	20.15	gi|149643082|ref|NM_001098933.1| Bos taurus cyclin-dependent kinase 20 (CDK20), mRNA	1e-148	427/465	91.83	52	516	1514	1972
HN40NPI01BMHUB	488	2419	96.72	19.51	gi|358414780|ref|XM_583707.6| PREDICTED: Bos taurus cyclin-dependent kinase 8, transcript variant 1 (CDK8), mRNA	0	472/484	97.52	1	484	1638	2116
HN40NPI01BVZHO	494	2419	91.7	18.73	gi|358414780|ref|XM_583707.6| PREDICTED: Bos taurus cyclin-dependent kinase 8, transcript variant 1 (CDK8), mRNA	0	453/461	98.26	1	461	1659	2117
HN40NPI01DVHDP	415	2419	96.14	16.49	gi|358414780|ref|XM_583707.6| PREDICTED: Bos taurus cyclin-dependent kinase 8, transcript variant 1 (CDK8), mRNA	1e-178	399/415	96.14	1	415	1584	1994
HN40NPI01E428N	476	2419	96.22	18.93	gi|358414780|ref|XM_583707.6| PREDICTED: Bos taurus cyclin-dependent kinase 8, transcript variant 1 (CDK8), mRNA	0	458/466	98.28	1	466	1650	2116
HN40NPI01AQ2AS	432	2533	96.99	16.54	gi|300794022|ref|NM_001192691.1| Bos taurus CDK5 regulatory subunit associated protein 1-like 1 (CDKAL1), mRNA	0	419/432	96.99	1	432	1581	2012
HN40NPI01CNVLO	343	2533	94.75	12.83	gi|300794022|ref|NM_001192691.1| Bos taurus CDK5 regulatory subunit associated protein 1-like 1 (CDKAL1), mRNA	1e-137	325/342	95.03	1	342	2064	2406
HN40NPI01D7BDC	635	2533	53.7	13.46	gi|300794022|ref|NM_001192691.1| Bos taurus CDK5 regulatory subunit associated protein 1-like 1 (CDKAL1), mRNA	1e-150	341/359	94.99	1	359	2050	2406
HN40NPI01ED44F	345	2533	96.23	13.11	gi|300794022|ref|NM_001192691.1| Bos taurus CDK5 regulatory subunit associated protein 1-like 1 (CDKAL1), mRNA	1e-165	332/345	96.23	1	345	1524	1868
HQDJLS201AG30W	295	2533	93.9	10.94	gi|300794022|ref|NM_001192691.1| Bos taurus CDK5 regulatory subunit associated protein 1-like 1 (CDKAL1), mRNA	1e-109	277/294	94.22	1	294	789	1078
HQDJLS201CVI2Z	322	2533	94.41	12	gi|300794022|ref|NM_001192691.1| Bos taurus CDK5 regulatory subunit associated protein 1-like 1 (CDKAL1), mRNA	1e-139	304/320	95	1	320	2030	2350
HQDJLS201DG00M	395	2533	24.56	3.83	gi|300794022|ref|NM_001192691.1| Bos taurus CDK5 regulatory subunit associated protein 1-like 1 (CDKAL1), mRNA	9e-45	97/99	97.98	190	288	407	505
HQDJLS201DHROA	677	2533	94.09	25.15	gi|300794022|ref|NM_001192691.1| Bos taurus CDK5 regulatory subunit associated protein 1-like 1 (CDKAL1), mRNA	0	637/662	96.22	1	662	1284	1947
HQDJLS201EXBD4	594	2533	96.8	22.7	gi|300794022|ref|NM_001192691.1| Bos taurus CDK5 regulatory subunit associated protein 1-like 1 (CDKAL1), mRNA	0	575/594	96.8	1	594	1390	1981
HQDJLS201A1QOM	513	710	21.83	15.77	gi|94966955|ref|NM_001040582.1| Bos taurus cyclin-dependent kinase inhibitor 3 (CDKN3), mRNA	9e-52	112/115	97.39	399	513	583	697
HN40NPI01BSDXB	378	2826	15.87	2.12	gi|329664837|ref|NM_001205769.1| Bos taurus cerebral dopamine neurotrophic factor (CDNF), mRNA	1e-22	60/62	96.77	32	93	1059	1120
HQDJLS201DA6VH	462	2826	87.01	14.23	gi|329664837|ref|NM_001205769.1| Bos taurus cerebral dopamine neurotrophic factor (CDNF), mRNA	1e-178	402/431	93.27	3	433	2301	2731
isotig06061	1481	924	37	61.58	gi|358423091|ref|XM_001249607.3| PREDICTED: Bos taurus cerebellar degeneration-related protein 1, 34kDa (CDR1), mRNA	0	548/563	97.34	272	834	13	608
isotig08558	930	2780	91.61	30.65	gi|114052067|ref|NM_001046383.1| Bos taurus cerebellar degeneration-related protein 2, 62kDa (CDR2), mRNA	0	852/897	94.98	1	897	1852	2753
HN40NPI01BA49O	443	2190	97.52	19.73	gi|118151005|ref|NM_001077950.1| Bos taurus corneodesmosin (CDSN), mRNA	0	432/443	97.52	1	443	1042	1486
HQDJLS201AYD3E	560	2190	96.07	24.57	gi|118151005|ref|NM_001077950.1| Bos taurus corneodesmosin (CDSN), mRNA	0	538/557	96.59	3	559	976	1531
HQDJLS201CXJI2	214	1197	93.46	16.71	gi|359067692|ref|XM_003586332.1| PREDICTED: Bos taurus caudal type homeobox 1 (CDX1), mRNA	2e-81	200/212	94.34	3	214	364	572
HN40NPI01CGZTR	293	1285	47.44	10.82	gi|329665000|ref|NM_001206299.1| Bos taurus caudal type homeobox 2 (CDX2), mRNA	7e-45	139/151	92.05	141	291	1138	1285
HN40NPI01B8NI9	315	3315	91.75	8.72	gi|156121092|ref|NM_001102223.1| Bos taurus chromodomain protein, Y-like (CDYL), mRNA	1e-104	289/315	91.75	1	315	2795	3104
HN40NPI01DWOO9	414	3315	93.24	11.64	gi|156121092|ref|NM_001102223.1| Bos taurus chromodomain protein, Y-like (CDYL), mRNA	1e-159	386/414	93.24	1	414	2699	3110
HQDJLS201AQ648	553	3315	93.67	15.63	gi|156121092|ref|NM_001102223.1| Bos taurus chromodomain protein, Y-like (CDYL), mRNA	0	518/553	93.67	1	553	2381	2934
HQDJLS201D66YK	546	3315	93.77	15.44	gi|156121092|ref|NM_001102223.1| Bos taurus chromodomain protein, Y-like (CDYL), mRNA	0	512/546	93.77	1	546	2387	2934
HQDJLS201DCIB5	569	4722	33.74	4.07	gi|194667497|ref|XM_001788037.1| PREDICTED: Bos taurus cat eye syndrome chromosome region, candidate 2 (CECR2), mRNA	1e-78	192/203	94.58	367	569	4520	4722
HN40NPI01DBBPE	289	1617	89.97	16.08	gi|66792861|ref|NM_001024538.1| Bos taurus cat eye syndrome chromosome region, candidate 5 (CECR5), mRNA	5e-92	260/289	89.97	1	289	1264	1545
HN40NPI01DTW02	402	1617	90.3	22.45	gi|66792861|ref|NM_001024538.1| Bos taurus cat eye syndrome chromosome region, candidate 5 (CECR5), mRNA	1e-124	363/402	90.3	1	402	1158	1550
HN40NPI01A1CL8	177	903	96.61	12.4	gi|262073097|ref|NM_001166518.1| Bos taurus chymotrypsin-like elastase family, member 3B (CELA3B), mRNA	1e-45	171/175	97.71	3	177	426	540
HN40NPI01BVG4Y	107	903	89.72	10.63	gi|262073097|ref|NM_001166518.1| Bos taurus chymotrypsin-like elastase family, member 3B (CELA3B), mRNA	1e-46	96/97	98.97	3	99	425	521
HN40NPI01CMWQK	100	903	99	10.96	gi|262073097|ref|NM_001166518.1| Bos taurus chymotrypsin-like elastase family, member 3B (CELA3B), mRNA	2e-48	99/100	99	1	100	368	467
HQDJLS201DVGSM	118	903	99.15	12.96	gi|262073097|ref|NM_001166518.1| Bos taurus chymotrypsin-like elastase family, member 3B (CELA3B), mRNA	5e-59	117/118	99.15	1	118	354	471
isotig04664	1408	2259	34.52	21.51	gi|155372144|ref|NM_001101212.1| Bos taurus CUGBP, Elav-like family member 1 (CELF1), mRNA	0	486/489	99.39	556	1044	1758	2243
HQDJLS201A9JLX	395	2763	96.46	13.79	gi|116003912|ref|NM_001076845.1| Bos taurus CUGBP, Elav-like family member 3 (CELF3), mRNA	0	381/394	96.7	1	394	1997	2390
HQDJLS201BJ4SL	499	2763	94.19	17.01	gi|116003912|ref|NM_001076845.1| Bos taurus CUGBP, Elav-like family member 3 (CELF3), mRNA	0	470/499	94.19	1	499	1692	2187
isotig12061	666	1755	92.64	35.16	gi|122692302|ref|NM_001080222.1| Bos taurus cell cycle exit and neuronal differentiation 1 (CEND1), mRNA	0	617/666	92.64	1	666	958	1629
HN40NPI01B961X	219	1775	95.89	11.83	gi|329299102|ref|NM_001205380.1| Bos taurus centromere protein A (CENPA), mRNA	3e-71	210/219	95.89	1	219	1405	1642
HN40NPI01CXO6C	454	1775	91.63	23.44	gi|329299102|ref|NM_001205380.1| Bos taurus centromere protein A (CENPA), mRNA	1e-161	416/435	95.63	1	435	1190	1645
HQDJLS201DKRDJ	448	1775	95.31	24.06	gi|329299102|ref|NM_001205380.1| Bos taurus centromere protein A (CENPA), mRNA	0	427/447	95.53	1	447	965	1410
HQDJLS201CQSXO	538	4490	47.03	5.63	gi|156523099|ref|NM_001102494.1| Bos taurus centromere protein I (CENPI), mRNA	2e-46	253/300	84.33	228	527	2851	3151
HN40NPI01E6I52	542	1599	17.16	5.82	gi|300797459|ref|NM_001192093.1| Bos taurus centromere protein K (CENPK), mRNA	8e-37	93/98	94.9	1	98	1502	1599
HN40NPI01CINT7	173	1065	94.8	15.4	gi|84579870|ref|NM_001038686.1| Bos taurus centromere protein M (CENPM), mRNA	1e-79	164/169	97.04	5	173	769	937
isotig13778	545	1791	96.33	29.31	gi|116004224|ref|NM_001077003.1| Bos taurus centromere protein O (CENPO), mRNA	0	525/545	96.33	1	545	1228	1770
isotig11875	677	1158	19.65	11.49	gi|157785558|ref|NM_001105615.1| Bos taurus centromere protein P (CENPP), mRNA	5e-60	133/137	97.08	4	140	942	1077
HQDJLS201BEP7R	592	967	94.09	57.6	gi|162145599|ref|NM_001111261.1| Bos taurus centromere protein W (CENPW), mRNA	0	557/584	95.38	9	592	360	963
HQDJLS201C7VFP	552	967	52.17	29.78	gi|162145599|ref|NM_001111261.1| Bos taurus centromere protein W (CENPW), mRNA	1e-113	288/309	93.2	244	552	657	963
HQDJLS201D04MG	583	5218	96.91	10.83	gi|358416081|ref|XM_001252419.3| PREDICTED: Bos taurus centrosomal protein 104kDa (CEP104), mRNA	0	565/582	97.08	1	582	4533	5111
HQDJLS201DNZ7D	584	5218	96.75	10.83	gi|358416081|ref|XM_001252419.3| PREDICTED: Bos taurus centrosomal protein 104kDa (CEP104), mRNA	0	565/583	96.91	1	583	4533	5111
HQDJLS201E0S3B	582	5218	90.38	10.08	gi|358416081|ref|XM_001252419.3| PREDICTED: Bos taurus centrosomal protein 104kDa (CEP104), mRNA	1e-167	526/580	90.69	1	580	3963	4556
HQDJLS201EIHSZ	433	5218	97.23	8.07	gi|358416081|ref|XM_001252419.3| PREDICTED: Bos taurus centrosomal protein 104kDa (CEP104), mRNA	0	421/433	97.23	1	433	4684	5111
HQDJLS201ES7GB	583	5218	96.91	10.83	gi|358416081|ref|XM_001252419.3| PREDICTED: Bos taurus centrosomal protein 104kDa (CEP104), mRNA	0	565/582	97.08	1	582	4533	5111
isotig11248	724	4421	91.99	15.06	gi|118151095|ref|NM_001078000.1| Bos taurus centrosomal protein 120kDa (CEP120), mRNA	0	666/710	93.8	3	712	3607	4318
isotig08576	931	7062	97.31	12.83	gi|274326221|ref|NM_001035377.2| Bos taurus centrosomal protein 170kDa (CEP170), mRNA	0	906/931	97.31	1	931	5903	6839
HQDJLS201EGC3X	432	1784	94.91	22.98	gi|149643088|ref|NM_001099129.1| Bos taurus centrosomal protein 19kDa (CEP19), mRNA	0	410/428	95.79	5	432	769	1201
isotig12739	619	11820	99.35	5.2	gi|358416163|ref|XM_614825.5| PREDICTED: Bos taurus centrosomal protein 350kDa, transcript variant 1 (CEP350), mRNA	0	615/619	99.35	1	619	10875	11491
HQDJLS201B299U	405	1672	14.32	3.47	gi|116003886|ref|NM_001076833.1| Bos taurus centrosomal protein 44kDa (CEP44), mRNA	3e-23	58/59	98.31	1	59	269	327
HNTXQRY02IHZDR	530	3030	18.11	3.17	gi|359062731|ref|XM_003585697.1| PREDICTED: Bos taurus centrosomal protein 70kDa (CEP70), mRNA	2e-24	96/109	88.07	9	117	2838	2946
HQDJLS201A0NHX	508	3030	26.97	4.52	gi|359062731|ref|XM_003585697.1| PREDICTED: Bos taurus centrosomal protein 70kDa (CEP70), mRNA	2e-25	137/163	84.05	324	486	2776	2938
HQDJLS201ERLUS	185	2440	93.51	7.09	gi|358413501|ref|XM_618114.5| PREDICTED: Bos taurus centrosomal protein 78kDa, transcript variant 1 (CEP78), mRNA	3e-83	173/179	96.65	1	179	2194	2372
HN40NPI01DCYMF	417	3929	96.64	10.26	gi|358411121|ref|XM_595692.5| PREDICTED: Bos taurus centrosomal protein 85kDa (CEP85), mRNA	0	403/417	96.64	1	417	2390	2809
HN40NPI01EUAE4	379	3929	94.72	9.14	gi|358411121|ref|XM_595692.5| PREDICTED: Bos taurus centrosomal protein 85kDa (CEP85), mRNA	1e-148	359/379	94.72	1	379	3023	3401
HNTXQRY02FRD1S	506	3929	96.25	12.4	gi|358411121|ref|XM_595692.5| PREDICTED: Bos taurus centrosomal protein 85kDa (CEP85), mRNA	0	487/506	96.25	1	506	2416	2929
HNTXQRY02GPIF0	502	3929	94.82	12.12	gi|358411121|ref|XM_595692.5| PREDICTED: Bos taurus centrosomal protein 85kDa (CEP85), mRNA	0	476/499	95.39	4	502	3223	3722
HQDJLS201A3CQB	508	3929	94.29	12.19	gi|358411121|ref|XM_595692.5| PREDICTED: Bos taurus centrosomal protein 85kDa (CEP85), mRNA	0	479/504	95.04	1	504	3311	3816
HQDJLS201ALUSS	583	2166	77.36	20.82	gi|358421420|ref|XM_003584901.1| PREDICTED: Bos taurus ceramide kinase (CERK), mRNA	0	451/474	95.15	110	583	1643	2116
HN40NPI01CR1NG	347	1627	57.06	12.17	gi|62751708|ref|NM_001015520.1| Bos taurus ceramide synthase 4 (CERS4), mRNA	8e-82	198/207	95.65	141	347	1297	1504
isotig10838	752	2212	11.57	3.93	gi|297461798|ref|XM_590749.5| PREDICTED: Bos taurus carboxylesterase 3 (CES3), mRNA	2e-22	87/98	88.78	39	136	2115	2212
HN40NPI01B8ZZM	396	2812	73.48	10.35	gi|31340998|ref|NM_174800.2| Bos taurus craniofacial development protein 2 (CFDP2), mRNA	6e-40	291/354	82.2	1	354	954	1307
HN40NPI01C3B3Z	345	2812	77.39	9.5	gi|31340998|ref|NM_174800.2| Bos taurus craniofacial development protein 2 (CFDP2), mRNA	3e-63	267/315	84.76	2	316	759	1069
HN40NPI01DQHGC	427	2812	69.79	10.6	gi|31340998|ref|NM_174800.2| Bos taurus craniofacial development protein 2 (CFDP2), mRNA	2e-46	298/362	82.32	1	362	954	1314
HN40NPI01DSUJ7	368	2812	67.39	8.82	gi|31340998|ref|NM_174800.2| Bos taurus craniofacial development protein 2 (CFDP2), mRNA	5e-37	248/296	83.78	69	364	888	1185
HQDJLS201ALWB7	521	2812	25.91	4.8	gi|31340998|ref|NM_174800.2| Bos taurus craniofacial development protein 2 (CFDP2), mRNA	4e-26	135/157	85.99	122	278	943	1101
HQDJLS201AZ1FK	493	2812	27.38	4.8	gi|31340998|ref|NM_174800.2| Bos taurus craniofacial development protein 2 (CFDP2), mRNA	4e-26	135/157	85.99	122	278	943	1101
HQDJLS201B8ZGU	610	2812	20	4.34	gi|31340998|ref|NM_174800.2| Bos taurus craniofacial development protein 2 (CFDP2), mRNA	3e-24	122/140	87.14	5	144	2074	2213
HQDJLS201DAMMT	635	2812	35.28	7.97	gi|31340998|ref|NM_174800.2| Bos taurus craniofacial development protein 2 (CFDP2), mRNA	1e-41	224/270	82.96	19	288	891	1160
HNTXQRY02GUB1N	229	2541	81.66	7.36	gi|328802702|ref|NM_001191137.2| Bos taurus CGG triplet repeat binding protein 1 (CGGBP1), mRNA	7e-72	187/202	92.57	28	229	2349	2541
HNTXQRY02HXM5H	309	2541	86.08	10.47	gi|328802702|ref|NM_001191137.2| Bos taurus CGG triplet repeat binding protein 1 (CGGBP1), mRNA	1e-113	266/283	93.99	27	309	2269	2541
HN40NPI01BM8VH	288	4949	96.18	5.6	gi|300795932|ref|NM_001192786.1| Bos taurus cingulin (CGN), mRNA	1e-129	277/288	96.18	1	288	4181	4468
HN40NPI01DVDHY	316	4949	95.89	6.12	gi|300795932|ref|NM_001192786.1| Bos taurus cingulin (CGN), mRNA	1e-153	303/312	97.12	1	312	4575	4885
HN40NPI01EGC98	311	4949	97.11	6.1	gi|300795932|ref|NM_001192786.1| Bos taurus cingulin (CGN), mRNA	1e-152	302/311	97.11	1	311	4576	4885
HQDJLS201E09F1	622	4949	94.53	11.88	gi|300795932|ref|NM_001192786.1| Bos taurus cingulin (CGN), mRNA	0	588/608	96.71	1	608	3914	4521
HQDJLS201AQ8VV	91	1508	89.01	5.37	gi|114051729|ref|NM_001045977.1| Bos taurus cell growth regulator with EF-hand domain 1 (CGREF1), mRNA	9e-23	81/89	91.01	3	91	1228	1315
HNTXQRY02FPUD1	397	2087	94.96	18.06	gi|115497615|ref|NM_001075243.1| Bos taurus cholesterol 25-hydroxylase (CH25H), mRNA	1e-175	377/397	94.96	1	397	1449	1842
HQDJLS201COKLT	539	823	33.02	21.63	gi|333440468|ref|NM_001207050.1| Bos taurus coiled-coil-helix-coiled-coil-helix domain containing 8 (CHCHD8), mRNA	6e-59	178/194	91.75	340	533	620	810
HN40NPI01BNG3Z	96	6986	73.96	1.02	gi|300796536|ref|NM_001192048.1| Bos taurus chromodomain helicase DNA binding protein 1 (CHD1), mRNA	4e-22	71/75	94.67	9	83	6193	6264
HNTXQRY02FSKQV	351	6986	95.16	4.78	gi|300796536|ref|NM_001192048.1| Bos taurus chromodomain helicase DNA binding protein 1 (CHD1), mRNA	1e-157	334/346	96.53	1	346	6243	6586
HNTXQRY02GTBMZ	354	6986	94.35	4.78	gi|300796536|ref|NM_001192048.1| Bos taurus chromodomain helicase DNA binding protein 1 (CHD1), mRNA	1e-161	334/345	96.81	1	345	6243	6586
HNTXQRY02H1LBS	354	6986	94.63	4.8	gi|300796536|ref|NM_001192048.1| Bos taurus chromodomain helicase DNA binding protein 1 (CHD1), mRNA	1e-162	335/347	96.54	1	347	6243	6586
HNTXQRY02IHCT6	366	6986	91.53	4.8	gi|300796536|ref|NM_001192048.1| Bos taurus chromodomain helicase DNA binding protein 1 (CHD1), mRNA	1e-162	335/347	96.54	1	347	6243	6586
HNTXQRY02IKZ24	355	6986	94.37	4.8	gi|300796536|ref|NM_001192048.1| Bos taurus chromodomain helicase DNA binding protein 1 (CHD1), mRNA	1e-166	335/346	96.82	1	346	6243	6586
HNTXQRY02JSIZZ	350	6986	94.86	4.75	gi|300796536|ref|NM_001192048.1| Bos taurus chromodomain helicase DNA binding protein 1 (CHD1), mRNA	1e-158	332/343	96.79	1	343	6243	6586
HQDJLS201DTGII	387	6986	92.51	5.12	gi|300796536|ref|NM_001192048.1| Bos taurus chromodomain helicase DNA binding protein 1 (CHD1), mRNA	1e-169	358/374	95.72	1	374	6243	6612
HQDJLS201AWPUS	114	4921	97.37	2.26	gi|156121008|ref|NM_001102181.1| Bos taurus chromodomain helicase DNA binding protein 2 (CHD2), mRNA	3e-51	111/113	98.23	1	113	4664	4775
HQDJLS201CAQC4	249	4921	33.73	1.71	gi|156121008|ref|NM_001102181.1| Bos taurus chromodomain helicase DNA binding protein 2 (CHD2), mRNA	5e-30	84/90	93.33	2	91	4453	4542
HQDJLS201CIEDW	365	4921	84.66	6.28	gi|156121008|ref|NM_001102181.1| Bos taurus chromodomain helicase DNA binding protein 2 (CHD2), mRNA	6e-92	309/350	88.29	16	365	2817	3169
HN40NPI01AW9ZW	426	9121	57.04	2.66	gi|358415367|ref|XM_612494.5| PREDICTED: Bos taurus chromodomain helicase DNA binding protein 7 (CHD7), mRNA	1e-124	243/248	97.98	1	248	8875	9121
HQDJLS201BPLCI	469	9121	22.6	1.16	gi|358415367|ref|XM_612494.5| PREDICTED: Bos taurus chromodomain helicase DNA binding protein 7 (CHD7), mRNA	1e-53	106/106	100	1	106	9016	9121
HQDJLS201EZQV6	622	9121	86.33	5.89	gi|358415367|ref|XM_612494.5| PREDICTED: Bos taurus chromodomain helicase DNA binding protein 7 (CHD7), mRNA	0	537/547	98.17	1	547	8575	9121
HQDJLS201BJLVR	513	3169	92.98	15.05	gi|329663300|ref|NM_001205564.1| Bos taurus choline dehydrogenase (CHDH), nuclear gene encoding mitochondrial protein, mRNA	0	477/511	93.35	1	511	2499	3006
HQDJLS201D151B	503	3169	85.88	13.63	gi|329663300|ref|NM_001205564.1| Bos taurus choline dehydrogenase (CHDH), nuclear gene encoding mitochondrial protein, mRNA	0	432/451	95.79	31	481	2716	3169
HN40NPI01B6V1E	435	1649	94.71	24.98	gi|358411378|ref|XM_003581958.1| PREDICTED: Bos taurus chitinase-3-like protein 2-like (CHI3L2), mRNA	0	412/433	95.15	3	435	1202	1633
HN40NPI01C5X3M	447	1649	95.75	25.96	gi|358411378|ref|XM_003581958.1| PREDICTED: Bos taurus chitinase-3-like protein 2-like (CHI3L2), mRNA	0	428/447	95.75	1	447	934	1379
HN40NPI01CKH6F	409	1649	95.35	23.65	gi|358411378|ref|XM_003581958.1| PREDICTED: Bos taurus chitinase-3-like protein 2-like (CHI3L2), mRNA	1e-178	390/409	95.35	1	409	934	1340
HN40NPI01B9O42	190	1067	92.11	16.4	gi|329664153|ref|NM_001206195.1| Bos taurus cysteine-rich hydrophobic domain 1 (CHIC1), mRNA	4e-76	175/180	97.22	1	180	877	1056
HN40NPI01CN82R	190	1067	92.11	16.4	gi|329664153|ref|NM_001206195.1| Bos taurus cysteine-rich hydrophobic domain 1 (CHIC1), mRNA	4e-76	175/180	97.22	1	180	877	1056
HN40NPI01D1HB5	190	1067	92.11	16.4	gi|329664153|ref|NM_001206195.1| Bos taurus cysteine-rich hydrophobic domain 1 (CHIC1), mRNA	4e-76	175/180	97.22	1	180	877	1056
HNTXQRY02GFA8P	433	2068	63.28	13.25	gi|118151181|ref|NM_001078048.1| Bos taurus cysteine-rich hydrophobic domain 2 (CHIC2), mRNA	1e-124	274/288	95.14	3	290	1760	2044
HNTXQRY02G6ZAJ	476	1833	19.33	5.02	gi|62460497|ref|NM_001014904.1| Bos taurus charged multivesicular body protein 1B (CHMP1B), mRNA	3e-23	92/103	89.32	315	417	1104	1205
HQDJLS201ALHVU	383	1833	17.23	3.6	gi|62460497|ref|NM_001014904.1| Bos taurus charged multivesicular body protein 1B (CHMP1B), mRNA	1e-22	66/70	94.29	314	383	1001	1070
HN40NPI01CMT93	327	3064	98.78	10.54	gi|329664691|ref|NM_001205751.1| Bos taurus chondroitin polymerizing factor (CHPF), mRNA	1e-176	323/327	98.78	1	327	1203	1529
HQDJLS201EOXQI	177	3064	97.18	5.61	gi|329664691|ref|NM_001205751.1| Bos taurus chondroitin polymerizing factor (CHPF), mRNA	2e-84	172/177	97.18	1	177	2668	2844
HNTXQRY02FQ6VR	398	1987	48.99	9.81	gi|347446666|ref|NM_001244609.1| Bos taurus cholinergic receptor, muscarinic 1 (CHRM1), mRNA	1e-62	195/216	90.28	4	219	1777	1987
HNTXQRY02IWE8U	559	1987	35.6	10.02	gi|347446666|ref|NM_001244609.1| Bos taurus cholinergic receptor, muscarinic 1 (CHRM1), mRNA	2e-74	199/216	92.13	2	217	1776	1987
HQDJLS201DQUP5	663	1987	36.95	12.33	gi|347446666|ref|NM_001244609.1| Bos taurus cholinergic receptor, muscarinic 1 (CHRM1), mRNA	8e-65	245/275	89.09	42	316	1724	1987
HN40NPI01B78FN	325	2538	30.46	3.9	gi|31342458|ref|NM_174270.2| Bos taurus cholinergic receptor, muscarinic 3 (CHRM3), mRNA	2e-26	99/112	88.39	214	325	332	443
HN40NPI01B8GYO	495	2538	19.39	3.78	gi|31342458|ref|NM_174270.2| Bos taurus cholinergic receptor, muscarinic 3 (CHRM3), mRNA	6e-28	96/107	89.72	97	203	404	510
HN40NPI01BQXPH	403	2538	23.82	3.78	gi|31342458|ref|NM_174270.2| Bos taurus cholinergic receptor, muscarinic 3 (CHRM3), mRNA	5e-28	96/107	89.72	97	203	404	510
HN40NPI01C5M4X	327	2538	30.89	3.98	gi|31342458|ref|NM_174270.2| Bos taurus cholinergic receptor, muscarinic 3 (CHRM3), mRNA	2e-27	101/114	88.6	214	327	332	445
HN40NPI01CXU3O	239	2538	40.17	3.78	gi|31342458|ref|NM_174270.2| Bos taurus cholinergic receptor, muscarinic 3 (CHRM3), mRNA	3e-28	96/107	89.72	97	203	404	510
HN40NPI01DC8HU	481	2538	38.46	7.29	gi|31342458|ref|NM_174270.2| Bos taurus cholinergic receptor, muscarinic 3 (CHRM3), mRNA	3e-48	185/212	87.26	1	212	284	496
HN40NPI01DN4QI	532	2538	34.77	7.29	gi|31342458|ref|NM_174270.2| Bos taurus cholinergic receptor, muscarinic 3 (CHRM3), mRNA	3e-48	185/212	87.26	1	212	284	496
HN40NPI01DNM76	327	2538	30.89	3.98	gi|31342458|ref|NM_174270.2| Bos taurus cholinergic receptor, muscarinic 3 (CHRM3), mRNA	2e-27	101/114	88.6	214	327	332	445
HN40NPI01DOWFR	329	2538	30.09	3.9	gi|31342458|ref|NM_174270.2| Bos taurus cholinergic receptor, muscarinic 3 (CHRM3), mRNA	2e-26	99/112	88.39	214	325	332	443
HN40NPI01E251U	325	2538	30.46	3.9	gi|31342458|ref|NM_174270.2| Bos taurus cholinergic receptor, muscarinic 3 (CHRM3), mRNA	2e-26	99/112	88.39	214	325	332	443
HNTXQRY02G8IQJ	510	2538	21.57	4.33	gi|31342458|ref|NM_174270.2| Bos taurus cholinergic receptor, muscarinic 3 (CHRM3), mRNA	1e-29	110/121	90.91	390	510	340	463
HQDJLS201ALAAU	301	2538	45.18	5.36	gi|31342458|ref|NM_174270.2| Bos taurus cholinergic receptor, muscarinic 3 (CHRM3), mRNA	2e-51	136/146	93.15	87	232	366	510
HQDJLS201BQKPT	484	2538	18.39	3.51	gi|31342458|ref|NM_174270.2| Bos taurus cholinergic receptor, muscarinic 3 (CHRM3), mRNA	6e-28	89/95	93.68	169	263	422	514
HQDJLS201C3REU	108	2538	89.81	3.82	gi|31342458|ref|NM_174270.2| Bos taurus cholinergic receptor, muscarinic 3 (CHRM3), mRNA	1e-34	97/105	92.38	1	105	357	461
HQDJLS201CU3EZ	580	2538	17.41	3.98	gi|31342458|ref|NM_174270.2| Bos taurus cholinergic receptor, muscarinic 3 (CHRM3), mRNA	3e-21	101/116	87.07	307	422	390	504
HQDJLS201CZWHA	621	2538	31.24	7.64	gi|31342458|ref|NM_174270.2| Bos taurus cholinergic receptor, muscarinic 3 (CHRM3), mRNA	3e-27	194/235	82.55	218	452	275	511
HQDJLS201DTNYF	422	2538	23.46	3.9	gi|31342458|ref|NM_174270.2| Bos taurus cholinergic receptor, muscarinic 3 (CHRM3), mRNA	1e-22	99/114	86.84	309	422	312	425
HQDJLS201DYYAK	639	2538	30.36	7.64	gi|31342458|ref|NM_174270.2| Bos taurus cholinergic receptor, muscarinic 3 (CHRM3), mRNA	3e-27	194/235	82.55	218	452	275	511
HN40NPI01B0WBW	472	1621	31.99	9.32	gi|31342459|ref|NM_174272.2| Bos taurus cholinergic receptor, nicotinic, epsilon (CHRNE), mRNA	2e-71	151/156	96.79	138	293	367	522
HQDJLS201CI2YC	104	1621	93.27	5.98	gi|31342459|ref|NM_174272.2| Bos taurus cholinergic receptor, nicotinic, epsilon (CHRNE), mRNA	1e-31	97/104	93.27	1	104	981	1082
HQDJLS201D2EX5	413	2472	92.74	15.49	gi|148236256|ref|NM_001098011.1| Bos taurus carbohydrate sulfotransferase 10 (CHST10), mRNA	1e-141	383/413	92.74	1	413	2023	2441
HQDJLS201B56Z5	167	2156	73.65	5.71	gi|78369391|ref|NM_001035481.1| Bos taurus chromatin target of PRMT1 (CHTOP), mRNA	2e-62	123/124	99.19	44	167	2	125
HN40NPI01CRFMN	573	3442	77.31	12.87	gi|31343019|ref|NM_174021.2| Bos taurus conserved helix-loop-helix ubiquitous kinase (CHUK), mRNA	0	443/467	94.86	2	468	2636	3104
HN40NPI01E0YFV	469	3442	94.67	12.9	gi|31343019|ref|NM_174021.2| Bos taurus conserved helix-loop-helix ubiquitous kinase (CHUK), mRNA	0	444/469	94.67	1	469	2606	3076
HQDJLS201CRZX3	605	3442	94.71	16.65	gi|31343019|ref|NM_174021.2| Bos taurus conserved helix-loop-helix ubiquitous kinase (CHUK), mRNA	0	573/601	95.34	1	601	2479	3082
HQDJLS201CTFHE	630	3124	95.4	19.24	gi|77735510|ref|NM_001034278.1| Bos taurus cold inducible RNA binding protein (CIRBP), mRNA	0	601/630	95.4	1	630	2057	2688
HN40NPI01BQ8GA	211	1952	91	9.84	gi|114051531|ref|NM_001046586.1| Bos taurus cytokine inducible SH2-containing protein (CISH), mRNA	1e-64	192/211	91	1	211	1001	1211
HQDJLS201ARJ0C	590	1952	93.39	28.23	gi|114051531|ref|NM_001046586.1| Bos taurus cytokine inducible SH2-containing protein (CISH), mRNA	0	551/584	94.35	7	590	959	1543
HQDJLS201B0Z9I	466	1952	91.42	21.82	gi|114051531|ref|NM_001046586.1| Bos taurus cytokine inducible SH2-containing protein (CISH), mRNA	1e-180	426/462	92.21	1	462	1365	1826
HQDJLS201BERMX	466	1952	91.42	21.82	gi|114051531|ref|NM_001046586.1| Bos taurus cytokine inducible SH2-containing protein (CISH), mRNA	1e-180	426/462	92.21	1	462	1365	1826
HQDJLS201CCYIX	466	1952	91.42	21.82	gi|114051531|ref|NM_001046586.1| Bos taurus cytokine inducible SH2-containing protein (CISH), mRNA	1e-180	426/462	92.21	1	462	1365	1826
HQDJLS201DD1YM	553	1952	93.85	26.59	gi|114051531|ref|NM_001046586.1| Bos taurus cytokine inducible SH2-containing protein (CISH), mRNA	0	519/550	94.36	1	550	1063	1613
HN40NPI01C1IG5	469	2088	20.9	4.69	gi|115495012|ref|NM_001075819.1| Bos taurus Cbp/p300-interacting transactivator, with Glu/Asp-rich carboxy-terminal domain, 2 (CITED2), mRNA	2e-34	98/101	97.03	355	455	1836	1935
isotig10327	793	2088	99.37	37.74	gi|115495012|ref|NM_001075819.1| Bos taurus Cbp/p300-interacting transactivator, with Glu/Asp-rich carboxy-terminal domain, 2 (CITED2), mRNA	0	788/792	99.49	1	792	922	1721
HQDJLS201C8N22	99	1366	89.9	6.52	gi|123959745|ref|NM_001080726.1| Bos taurus Cbp/p300-interacting transactivator, with Glu/Asp-rich carboxy-terminal domain, 4 (CITED4), mRNA	1e-28	89/95	93.68	1	95	1249	1341
isotig08573	928	1366	98.38	66.84	gi|123959745|ref|NM_001080726.1| Bos taurus Cbp/p300-interacting transactivator, with Glu/Asp-rich carboxy-terminal domain, 4 (CITED4), mRNA	0	913/928	98.38	1	928	263	1190
HN40NPI01BABPS	441	2443	94.1	16.99	gi|148233228|ref|NM_001098032.1| Bos taurus cytoskeleton associated protein 2 (CKAP2), mRNA	0	415/430	96.51	12	441	2002	2433
HQDJLS201AEU3L	565	2443	55.58	12.85	gi|148233228|ref|NM_001098032.1| Bos taurus cytoskeleton associated protein 2 (CKAP2), mRNA	1e-150	314/327	96.02	1	327	2107	2434
HQDJLS201BWX4F	566	2443	58.83	13.63	gi|148233228|ref|NM_001098032.1| Bos taurus cytoskeleton associated protein 2 (CKAP2), mRNA	1e-157	333/347	95.97	220	566	2088	2434
HQDJLS201DYPUI	114	7691	72.81	1.08	gi|329663762|ref|NM_001191492.1| Bos taurus cytoplasmic linker associated protein 1 (CLASP1), mRNA	8e-33	83/86	96.51	1	86	6371	6455
isotig07341	1030	7691	96.99	12.99	gi|329663762|ref|NM_001191492.1| Bos taurus cytoplasmic linker associated protein 1 (CLASP1), mRNA	0	999/1030	96.99	1	1030	6473	7516
HN40NPI01DP1W2	389	2448	31.36	4.98	gi|118150883|ref|NM_001077887.1| Bos taurus CLK4-associating serine/arginine rich protein (CLASRP), mRNA	1e-43	122/127	96.06	1	127	2239	2369
HNTXQRY02HZUNS	269	2157	81.78	10.2	gi|115495190|ref|NM_001075784.1| Bos taurus chloride channel CLIC-like 1 (CLCC1), mRNA	1e-106	220/229	96.07	33	261	1814	2042
HNTXQRY02JS4FE	311	2157	72.35	10.43	gi|115495190|ref|NM_001075784.1| Bos taurus chloride channel CLIC-like 1 (CLCC1), mRNA	1e-108	225/234	96.15	32	265	1814	2047
HQDJLS201A22NB	440	2157	59.09	12.05	gi|115495190|ref|NM_001075784.1| Bos taurus chloride channel CLIC-like 1 (CLCC1), mRNA	1e-115	260/270	96.3	171	440	1814	2086
HQDJLS201CXU57	451	2157	57.43	12.01	gi|115495190|ref|NM_001075784.1| Bos taurus chloride channel CLIC-like 1 (CLCC1), mRNA	1e-102	259/274	94.53	172	445	1814	2086
isotig11943	677	3554	93.06	17.73	gi|70778943|ref|NM_001025331.1| Bos taurus chloride channel 7 (CLCN7), mRNA	0	630/674	93.47	1	674	2618	3314
isotig08903	899	1891	95.66	45.48	gi|78050076|ref|NM_001035055.1| Bos taurus claudin 11 (CLDN11), mRNA	0	860/899	95.66	1	899	969	1864
HQDJLS201B9ZYQ	373	3475	94.91	10.19	gi|115497709|ref|NM_001076123.1| Bos taurus claudin 12 (CLDN12), mRNA	1e-123	354/373	94.91	1	373	2839	3227
HQDJLS201BQ66O	265	3475	69.81	5.32	gi|115497709|ref|NM_001076123.1| Bos taurus claudin 12 (CLDN12), mRNA	1e-80	185/195	94.87	1	195	2664	2857
HQDJLS201CW68L	486	3475	95.88	13.41	gi|115497709|ref|NM_001076123.1| Bos taurus claudin 12 (CLDN12), mRNA	0	466/486	95.88	1	486	2502	3009
HQDJLS201DMHXL	528	3475	96.02	14.59	gi|115497709|ref|NM_001076123.1| Bos taurus claudin 12 (CLDN12), mRNA	0	507/528	96.02	1	528	2641	3191
HN40NPI01AR4T4	356	2887	76.12	9.39	gi|31341773|ref|NM_174519.2| Bos taurus claudin 16 (CLDN16), mRNA	1e-96	271/289	93.77	1	289	2411	2698
HN40NPI01CL0MC	284	1730	94.72	15.55	gi|115496008|ref|NM_001075516.1| Bos taurus claudin 18 (CLDN18), mRNA	1e-119	269/284	94.72	1	284	50	331
HQDJLS201CZTN7	322	1728	95.96	17.88	gi|155371898|ref|NM_001101084.1| Bos taurus claudin 19 (CLDN19), mRNA	1e-147	309/322	95.96	1	322	1186	1508
isotig03907	1653	2695	95.16	58.37	gi|148231791|ref|NM_205781.2| Bos taurus claudin 2 (CLDN2), mRNA	0	1573/1653	95.16	1	1653	935	2600
isotig11027	738	1638	93.63	42.19	gi|88319948|ref|NM_001014391.2| Bos taurus claudin 4 (CLDN4), mRNA	0	691/737	93.76	1	737	701	1430
isotig09765	834	2014	94.48	39.13	gi|148235310|ref|NM_001098096.1| Bos taurus claudin 8 (CLDN8), mRNA	0	788/834	94.48	1	834	1047	1872
HN40NPI01AEB0R	379	501	32.45	24.55	gi|329664941|ref|NM_001206293.1| Bos taurus claudin domain containing 2 (CLDND2), mRNA	2e-51	123/130	94.62	1	130	179	308
HN40NPI01APESA	267	1416	97	18.29	gi|148228059|ref|NM_001098054.1| Bos taurus C-type lectin domain family 11, member A (CLEC11A), mRNA	1e-128	259/267	97	1	267	624	889
HN40NPI01DEL21	370	1416	97.57	25.49	gi|148228059|ref|NM_001098054.1| Bos taurus C-type lectin domain family 11, member A (CLEC11A), mRNA	0	361/370	97.57	1	370	624	993
HQDJLS201ALTG2	387	1416	97.42	26.62	gi|148228059|ref|NM_001098054.1| Bos taurus C-type lectin domain family 11, member A (CLEC11A), mRNA	0	377/387	97.42	1	387	520	905
HNTXQRY02ILMWV	495	2755	60.81	10.93	gi|115497233|ref|NM_001076081.1| Bos taurus C-type lectin domain family 1, member A (CLEC1A), mRNA	1e-118	301/317	94.95	179	495	2403	2736
isotig10051	812	2755	38.55	11.36	gi|115497233|ref|NM_001076081.1| Bos taurus C-type lectin domain family 1, member A (CLEC1A), mRNA	1e-135	313/334	93.71	474	807	1364	1693
isotig07606	1007	1755	81.33	46.67	gi|297466376|ref|XM_002704418.1| PREDICTED: Bos taurus C-type lectin domain family 2, member D (CLEC2D), mRNA	0	819/904	90.6	104	1007	848	1755
HQDJLS201A84TH	462	833	90.04	50.06	gi|300797467|ref|NM_001193117.1| Bos taurus C-type lectin domain family 4, member D (CLEC4D), mRNA	1e-121	416/430	96.74	1	430	292	833
HQDJLS201BSP8L	166	833	92.17	18.37	gi|300797467|ref|NM_001193117.1| Bos taurus C-type lectin domain family 4, member D (CLEC4D), mRNA	3e-67	153/160	95.62	7	166	297	455
HQDJLS201BL055	153	2138	90.85	6.5	gi|358414366|ref|XM_588244.6| PREDICTED: Bos taurus C-type lectin domain family 4, member F (CLEC4F), mRNA	9e-46	139/152	91.45	1	152	1928	2077
HQDJLS201A9UTM	573	2710	26.18	5.54	gi|126165275|ref|NM_001081727.1| Bos taurus chloride intracellular channel 2 (CLIC2), mRNA	3e-42	150/171	87.72	28	198	1852	2022
HQDJLS201AI2IE	506	2710	14.82	2.77	gi|126165275|ref|NM_001081727.1| Bos taurus chloride intracellular channel 2 (CLIC2), mRNA	9e-21	75/83	90.36	132	214	1924	2006
HQDJLS201AUBPW	485	2710	18.14	3.25	gi|126165275|ref|NM_001081727.1| Bos taurus chloride intracellular channel 2 (CLIC2), mRNA	6e-25	88/98	89.8	161	258	2143	2240
HQDJLS201AWYEE	434	2710	21.2	3.39	gi|126165275|ref|NM_001081727.1| Bos taurus chloride intracellular channel 2 (CLIC2), mRNA	5e-22	92/105	87.62	12	116	2133	2237
HQDJLS201AY2PH	566	2710	24.38	5.09	gi|126165275|ref|NM_001081727.1| Bos taurus chloride intracellular channel 2 (CLIC2), mRNA	3e-24	138/165	83.64	108	272	1848	2012
HQDJLS201BRMXQ	500	2710	31.2	5.76	gi|126165275|ref|NM_001081727.1| Bos taurus chloride intracellular channel 2 (CLIC2), mRNA	6e-22	156/184	84.78	28	211	1878	2068
HQDJLS201CYS3X	449	2710	20.27	3.36	gi|126165275|ref|NM_001081727.1| Bos taurus chloride intracellular channel 2 (CLIC2), mRNA	2e-21	91/104	87.5	316	419	2573	2676
isotig01137	1962	2710	15.44	11.18	gi|126165275|ref|NM_001081727.1| Bos taurus chloride intracellular channel 2 (CLIC2), mRNA	5e-41	303/364	83.24	1227	1590	1876	2238
isotig07890	987	2710	22.9	8.34	gi|126165275|ref|NM_001081727.1| Bos taurus chloride intracellular channel 2 (CLIC2), mRNA	3e-50	226/264	85.61	103	366	1854	2117
isotig12018	673	2710	13.82	3.43	gi|126165275|ref|NM_001081727.1| Bos taurus chloride intracellular channel 2 (CLIC2), mRNA	2e-22	93/106	87.74	61	166	2133	2238
HQDJLS201BBDXU	435	3374	80.69	10.4	gi|154152116|ref|NM_001100301.1| Bos taurus chloride intracellular channel 3 (CLIC3), mRNA	1e-103	351/372	94.35	1	435	2793	3258
HN40NPI01C77QZ	336	1620	92.86	19.26	gi|122692292|ref|NM_001080218.1| Bos taurus chloride intracellular channel 4 (CLIC4), nuclear gene encoding mitochondrial protein, mRNA	1e-133	312/331	94.26	1	331	1270	1599
HQDJLS201BTVEC	445	2937	90.79	13.76	gi|358422102|ref|XM_583818.6| PREDICTED: Bos taurus chloride intracellular channel 6 (CLIC6), mRNA	0	404/431	93.74	1	431	2412	2842
isotig08257	954	6137	96.86	15.06	gi|300796679|ref|NM_001192823.1| Bos taurus CAP-GLY domain containing linker protein 1 (CLIP1), mRNA	0	924/948	97.47	7	954	4990	5941
HNTXQRY02GGWG2	290	3855	87.24	6.56	gi|300798021|ref|NM_001192120.1| Bos taurus CAP-GLY domain containing linker protein 2 (CLIP2), mRNA	1e-111	253/269	94.05	22	290	3424	3689
HQDJLS201BX00M	373	2633	92.23	13.06	gi|329663819|ref|NM_001205898.1| Bos taurus CAP-GLY domain containing linker protein 3 (CLIP3), mRNA	1e-115	344/371	92.72	3	373	1847	2201
isotig06915	1078	2633	35.99	14.74	gi|329663819|ref|NM_001205898.1| Bos taurus CAP-GLY domain containing linker protein 3 (CLIP3), mRNA	0	388/394	98.48	685	1078	2240	2633
HN40NPI01CBGYZ	229	3865	92.58	5.49	gi|164448611|ref|NM_001075425.2| Bos taurus calsyntenin 3 (CLSTN3), mRNA	2e-91	212/224	94.64	1	224	3326	3550
HN40NPI01ERTM9	360	3865	93.33	8.69	gi|164448611|ref|NM_001075425.2| Bos taurus calsyntenin 3 (CLSTN3), mRNA	1e-130	336/360	93.33	1	360	3193	3551
HN40NPI01EWRKY	333	3865	89.49	7.71	gi|164448611|ref|NM_001075425.2| Bos taurus calsyntenin 3 (CLSTN3), mRNA	1e-135	298/312	95.51	1	312	3326	3639
HNTXQRY02HNT5Z	324	3865	89.51	7.5	gi|164448611|ref|NM_001075425.2| Bos taurus calsyntenin 3 (CLSTN3), mRNA	1e-110	290/312	92.95	6	317	3144	3455
HN40NPI01CH2YM	161	2169	79.5	5.9	gi|329663138|ref|NM_001206054.1| Bos taurus clavesin 2 (CLVS2), mRNA	9e-49	128/136	94.12	2	137	1494	1626
HQDJLS201AS2GX	596	2169	94.46	25.96	gi|329663138|ref|NM_001206054.1| Bos taurus clavesin 2 (CLVS2), mRNA	0	563/596	94.46	1	596	1412	2001
HN40NPI01AYEPA	248	4860	97.98	5	gi|297461707|ref|XM_001251051.3| PREDICTED: Bos taurus c-Maf inducing protein (CMIP), mRNA	1e-119	243/248	97.98	1	248	4229	4473
HQDJLS201AX1FS	91	4860	98.9	1.85	gi|297461707|ref|XM_001251051.3| PREDICTED: Bos taurus c-Maf inducing protein (CMIP), mRNA	7e-39	90/91	98.9	1	91	4287	4378
isotig03944	1638	4860	96.95	32.67	gi|297461707|ref|XM_001251051.3| PREDICTED: Bos taurus c-Maf inducing protein (CMIP), mRNA	0	1588/1638	96.95	1	1638	3118	4760
isotig12022	671	2926	95.98	22.01	gi|150247064|ref|NM_001099399.1| Bos taurus CKLF-like MARVEL transmembrane domain containing 3 (CMTM3), mRNA	0	644/670	96.12	1	670	999	1670
isotig09632	841	2645	91.8	29.19	gi|139949001|ref|NM_001083749.1| Bos taurus CKLF-like MARVEL transmembrane domain containing 4 (CMTM4), mRNA	0	772/836	92.34	2	837	1743	2562
isotig04720	1404	2976	89.74	42.34	gi|78050056|ref|NM_001035066.1| Bos taurus CKLF-like MARVEL transmembrane domain containing 6 (CMTM6), mRNA	0	1260/1396	90.26	7	1404	1407	2857
isotig12994	597	804	95.48	70.9	gi|115495756|ref|NM_001075542.1| Bos taurus cornifelin (CNFN), mRNA	0	570/593	96.12	5	597	23	613
HQDJLS201BSLAD	433	3998	93.07	10.08	gi|31342435|ref|NM_174279.2| Bos taurus cyclic nucleotide gated channel alpha 3 (CNGA3), mRNA	1e-170	403/433	93.07	1	433	2631	3066
HQDJLS201CUNBH	258	3998	61.63	3.98	gi|31342435|ref|NM_174279.2| Bos taurus cyclic nucleotide gated channel alpha 3 (CNGA3), mRNA	6e-45	159/173	91.91	1	173	2631	2805
HN40NPI01A0XWP	199	2559	93.97	7.31	gi|300798466|ref|NM_001193165.1| Bos taurus connector enhancer of kinase suppressor of Ras 1 (CNKSR1), mRNA	7e-81	187/199	93.97	1	199	2159	2357
HQDJLS201AGGZM	543	3125	82.69	14.37	gi|300797853|ref|NM_001192112.1| Bos taurus CNKSR family member 3 (CNKSR3), mRNA	1e-155	449/493	91.08	1	493	1904	2378
HQDJLS201D5MKH	380	3125	89.21	10.85	gi|300797853|ref|NM_001192112.1| Bos taurus CNKSR family member 3 (CNKSR3), mRNA	1e-110	339/380	89.21	1	380	2088	2450
HQDJLS201DQ3ZF	576	3125	94.97	17.5	gi|300797853|ref|NM_001192112.1| Bos taurus CNKSR family member 3 (CNKSR3), mRNA	0	547/563	97.16	1	563	2543	3100
HNTXQRY02GYYNB	115	5378	98.26	2.1	gi|329755324|ref|NM_001206394.1| Bos taurus cyclin M1 (CNNM1), mRNA	7e-55	113/115	98.26	1	115	4272	4386
isotig04707	1405	5378	9.96	2.6	gi|329755324|ref|NM_001206394.1| Bos taurus cyclin M1 (CNNM1), mRNA	2e-36	140/157	89.17	343	499	3855	4011
HN40NPI01BP0QT	288	3302	88.54	7.72	gi|300794111|ref|NM_001191172.1| Bos taurus cyclin M2 (CNNM2), mRNA	1e-116	255/270	94.44	19	288	2929	3198
isotig06174	1172	3879	56.83	17.17	gi|359069910|ref|XM_002691165.2| PREDICTED: Bos taurus cyclin M3 (CNNM3), mRNA	0	666/694	95.97	479	1172	3182	3873
HNTXQRY02IH5SO	264	7714	68.18	2.33	gi|329664958|ref|NM_001206039.1| Bos taurus CCR4-NOT transcription complex, subunit 1 (CNOT1), mRNA	5e-98	180/180	100	1	180	7499	7678
HQDJLS201BYAN2	511	7714	27.98	1.85	gi|329664958|ref|NM_001206039.1| Bos taurus CCR4-NOT transcription complex, subunit 1 (CNOT1), mRNA	1e-75	143/143	100	1	143	7568	7710
HQDJLS201AHQ9Q	137	3553	100	3.86	gi|155372048|ref|NM_001101161.1| Bos taurus CCR4-NOT transcription complex, subunit 6 (CNOT6), mRNA	1e-47	137/137	100	1	137	3061	3203
HQDJLS201BJZT3	534	3553	98.69	14.83	gi|155372048|ref|NM_001101161.1| Bos taurus CCR4-NOT transcription complex, subunit 6 (CNOT6), mRNA	0	527/534	98.69	1	534	2884	3424
HQDJLS201EL2HT	611	3553	97.22	16.72	gi|155372048|ref|NM_001101161.1| Bos taurus CCR4-NOT transcription complex, subunit 6 (CNOT6), mRNA	0	594/600	99	1	600	2695	3295
HQDJLS201EVJH0	473	3553	98.94	13.17	gi|155372048|ref|NM_001101161.1| Bos taurus CCR4-NOT transcription complex, subunit 6 (CNOT6), mRNA	0	468/473	98.94	1	473	2729	3203
HN40NPI01D1RMH	468	8967	94.02	4.91	gi|300796269|ref|NM_001191523.1| Bos taurus CCR4-NOT transcription complex, subunit 6-like (CNOT6L), mRNA	0	440/459	95.86	1	459	8291	8752
HNTXQRY02F5ITT	466	8967	95.49	4.96	gi|300796269|ref|NM_001191523.1| Bos taurus CCR4-NOT transcription complex, subunit 6-like (CNOT6L), mRNA	0	445/464	95.91	1	464	8336	8799
HNTXQRY02GP9TB	428	8967	89.25	4.26	gi|300796269|ref|NM_001191523.1| Bos taurus CCR4-NOT transcription complex, subunit 6-like (CNOT6L), mRNA	0	382/393	97.2	1	393	7132	7527
HNTXQRY02HTGQO	672	8967	83.48	6.26	gi|300796269|ref|NM_001191523.1| Bos taurus CCR4-NOT transcription complex, subunit 6-like (CNOT6L), mRNA	0	561/594	94.44	1	594	8169	8749
HQDJLS201B1IBA	530	8967	96.6	5.71	gi|300796269|ref|NM_001191523.1| Bos taurus CCR4-NOT transcription complex, subunit 6-like (CNOT6L), mRNA	0	512/530	96.6	1	530	8341	8871
HQDJLS201ENC4Z	536	8967	95.52	5.71	gi|300796269|ref|NM_001191523.1| Bos taurus CCR4-NOT transcription complex, subunit 6-like (CNOT6L), mRNA	0	512/536	95.52	1	536	8341	8871
isotig07502	1019	8967	98.92	11.24	gi|300796269|ref|NM_001191523.1| Bos taurus CCR4-NOT transcription complex, subunit 6-like (CNOT6L), mRNA	0	1008/1019	98.92	1	1019	3712	4727
isotig07210	1049	2766	97.43	36.95	gi|77735576|ref|NM_001034312.1| Bos taurus CCR4-NOT transcription complex, subunit 7 (CNOT7), mRNA	0	1022/1049	97.43	1	1049	1504	2553
HQDJLS201AM93A	526	4806	52.28	5.72	gi|300794615|ref|NM_001192721.1| Bos taurus centlein, centrosomal protein (CNTLN), mRNA	1e-130	275/286	96.15	232	517	4523	4806
HQDJLS201BHRL9	422	4806	44.79	3.93	gi|300794615|ref|NM_001192721.1| Bos taurus centlein, centrosomal protein (CNTLN), mRNA	3e-94	189/194	97.42	228	421	4613	4806
isotig14012	524	4946	96.76	10.25	gi|358418119|ref|XM_600040.6| PREDICTED: Bos taurus contactin 4 (CNTN4), mRNA	0	507/518	97.88	4	521	4301	4818
HQDJLS201ESU0X	119	2086	84.03	4.79	gi|358412049|ref|XM_003582159.1| PREDICTED: Bos taurus contactin associated protein-like 2 (CNTNAP2), partial mRNA	6e-34	100/108	92.59	1	108	1975	2081
HQDJLS201D148G	190	7539	61.05	1.54	gi|358413688|ref|XM_598421.5| PREDICTED: Bos taurus centriolin (CNTRL), mRNA	4e-36	116/127	91.34	64	190	7057	7184
HN40NPI01A6SQZ	320	2947	55.62	6.04	gi|164448603|ref|NM_001076839.2| Bos taurus component of oligomeric golgi complex 2 (COG2), mRNA	2e-63	178/193	92.23	1	193	10	202
isotig11570	702	4540	96.15	14.87	gi|330688415|ref|NM_001206537.1| Bos taurus component of oligomeric golgi complex 3 (COG3), mRNA	0	675/702	96.15	1	702	3667	4371
isotig09083	884	3305	86.2	23.06	gi|78050048|ref|NM_001035069.1| Bos taurus component of oligomeric golgi complex 6 (COG6), mRNA	0	762/820	92.93	65	884	2471	3291
HN40NPI01E52AG	530	2649	96.6	19.33	gi|84370048|ref|NM_001038512.1| Bos taurus coilin (COIL), mRNA	0	512/528	96.97	1	528	1838	2372
HN40NPI01ERWSC	417	2649	97.12	15.29	gi|84370048|ref|NM_001038512.1| Bos taurus coilin (COIL), mRNA	0	405/417	97.12	1	417	1967	2390
HQDJLS201CP1RO	489	2649	94.27	17.4	gi|84370048|ref|NM_001038512.1| Bos taurus coilin (COIL), mRNA	0	461/472	97.67	8	479	2009	2490
HN40NPI01EDESE	422	11390	97.63	3.62	gi|330417947|ref|NM_001206497.1| Bos taurus collagen, type XII, alpha 1 (COL12A1), mRNA	0	412/422	97.63	1	422	9355	9775
HNTXQRY02H71E1	532	11390	96.05	4.49	gi|330417947|ref|NM_001206497.1| Bos taurus collagen, type XII, alpha 1 (COL12A1), mRNA	0	511/524	97.52	9	532	9450	9973
HQDJLS201AD2CG	647	11390	11.13	0.63	gi|330417947|ref|NM_001206497.1| Bos taurus collagen, type XII, alpha 1 (COL12A1), mRNA	2e-31	72/73	98.63	194	266	1	73
HQDJLS201BLXVO	558	11390	95.7	4.69	gi|330417947|ref|NM_001206497.1| Bos taurus collagen, type XII, alpha 1 (COL12A1), mRNA	0	534/551	96.91	1	551	9386	9934
HQDJLS201CWAFW	579	11390	94.99	4.83	gi|330417947|ref|NM_001206497.1| Bos taurus collagen, type XII, alpha 1 (COL12A1), mRNA	0	550/566	97.17	1	566	9386	9950
isotig06544	1125	11390	96.09	9.49	gi|330417947|ref|NM_001206497.1| Bos taurus collagen, type XII, alpha 1 (COL12A1), mRNA	0	1081/1125	96.09	1	1125	10199	11316
HQDJLS201AUUPA	93	3754	97.85	2.42	gi|358413697|ref|XM_002705099.2| PREDICTED: Bos taurus collagen, type XIX, alpha 1 (COL19A1), partial mRNA	7e-42	91/93	97.85	1	93	3522	3614
HNTXQRY02GTJ28	111	4628	54.95	1.32	gi|31341767|ref|NM_174520.2| Bos taurus collagen, type I, alpha 2 (COL1A2), mRNA	2e-27	61/61	100	51	111	4239	4299
HNTXQRY02I90YZ	111	4628	54.95	1.32	gi|31341767|ref|NM_174520.2| Bos taurus collagen, type I, alpha 2 (COL1A2), mRNA	2e-27	61/61	100	51	111	4239	4299
HNTXQRY02IPDVS	111	4628	54.95	1.32	gi|31341767|ref|NM_174520.2| Bos taurus collagen, type I, alpha 2 (COL1A2), mRNA	2e-27	61/61	100	51	111	4239	4299
[truncated: 13,781 more rows]

## Sheet: human
The result of non-matched unigenes compared with hunman reference genes
Unigenes	Query Length	Sbjct Length	Query Alignment	Sbjct Alignment	Annotation	E Value	Identity	Identity_Rate	QueryStart	QueryEnd	SubjectStart	SubjectEnd
contig04518	941	5823	9.78	1.58	gi|41349453|ref|NM_201348.1| Homo sapiens proline/arginine-rich end leucine-rich repeat protein (PRELP), transcript variant 2, mRNA	5e-25	92/103	89.32	579	681	3319	3421
contig04523	764	5070	79.84	12.03	gi|225637499|ref|NR_003287.2| Homo sapiens RNA, 28S ribosomal 5 (RNA28S5), ribosomal RNA	1e-170	610/670	91.04	79	764	337	1110
HN40NPI01A0227	523	2782	65.77	12.37	gi|346644794|ref|NM_001244134.1| Homo sapiens mitogen-activated protein kinase kinase kinase 8 (MAP3K8), transcript variant 2, mRNA	3e-90	344/391	87.98	59	449	2292	2681
HN40NPI01A053A	357	3697	41.46	4	gi|296080690|ref|NM_001184718.1| Homo sapiens TCDD-inducible poly(ADP-ribose) polymerase (TIPARP), transcript variant 3, mRNA	1e-29	148/168	88.1	8	175	3213	3380
HN40NPI01A065H	482	4826	80.29	8.02	gi|190341083|ref|NM_182765.3| Homo sapiens HECT domain containing E3 ubiquitin protein ligase 2 (HECTD2), transcript variant 1, mRNA	6e-85	387/431	89.79	1	431	4165	4614
HN40NPI01A06IC	460	6318	80.22	5.84	gi|116284374|ref|NM_013261.3| Homo sapiens peroxisome proliferator-activated receptor gamma, coactivator 1 alpha (PPARGC1A), mRNA	1e-85	369/407	90.66	53	459	2583	3009
HN40NPI01A07MA	359	7580	90.25	4.27	gi|215272302|ref|NM_033502.2| Homo sapiens transcriptional regulating factor 1 (TRERF1), mRNA	1e-110	324/359	90.25	1	359	6714	7065
HN40NPI01A09Y4	536	5652	74.07	7.02	gi|306518683|ref|NM_001195470.1| Homo sapiens SATB homeobox 1 (SATB1), transcript variant 3, mRNA	1e-134	397/440	90.23	97	536	5089	5519
HN40NPI01A0G1J	323	5614	36.22	2.08	gi|164419737|ref|NM_000430.3| Homo sapiens platelet-activating factor acetylhydrolase 1b, regulatory subunit 1 (45kDa) (PAFAH1B1), mRNA	5e-35	117/130	90	194	323	3436	3563
HN40NPI01A0LNE	352	7480	65.91	3.1	gi|157674359|ref|NM_020699.2| Homo sapiens GATA zinc finger domain containing 2B (GATAD2B), mRNA	6e-81	232/252	92.06	64	315	4091	4336
HN40NPI01A138Y	116	8857	83.62	1.1	gi|331284177|ref|NM_006312.5| Homo sapiens nuclear receptor corepressor 2 (NCOR2), transcript variant 1, mRNA	4e-27	97/109	88.99	8	116	8743	8851
HN40NPI01A13TT	170	2380	71.18	5.08	gi|217272834|ref|NM_001142590.1| Homo sapiens nuclear transcription factor Y, gamma (NFYC), transcript variant 5, mRNA	2e-23	121/131	92.37	1	131	1845	1983
HN40NPI01A16IO	135	2075	89.63	5.83	gi|356582256|ref|NM_001252197.1| Homo sapiens iroquois homeobox 5 (IRX5), transcript variant 2, mRNA	3e-31	121/135	89.63	1	135	1823	1948
HN40NPI01A1A08	354	5323	34.18	2.27	gi|299782533|ref|NM_002241.4| Homo sapiens potassium inwardly-rectifying channel, subfamily J, member 10 (KCNJ10), mRNA	5e-23	121/137	88.32	183	319	3959	4095
HN40NPI01A1C58	493	2538	17.24	3.86	gi|394025698|ref|NM_017613.3| Homo sapiens downstream neighbor of SON (DONSON), mRNA	8e-41	85/85	100	409	493	2373	2470
HN40NPI01A1CEM	314	3768	50.32	4.19	gi|214010211|ref|NM_001142281.1| Homo sapiens archain 1 (ARCN1), transcript variant 2, mRNA	2e-46	158/171	92.4	61	231	1552	1724
HN40NPI01A1CG4	427	4069	48.24	5.06	gi|116063567|ref|NM_017723.2| Homo sapiens torsin family 4, member A (TOR4A), mRNA	4e-70	206/230	89.57	60	289	1169	1398
HN40NPI01A1DP4	410	3182	75.37	9.71	gi|45333897|ref|NM_153690.4| Homo sapiens family with sequence similarity 43, member A (FAM43A), mRNA	1e-128	309/331	93.35	80	410	804	1137
HN40NPI01A1IZ0	159	2713	89.31	5.23	gi|90265810|ref|NM_032174.4| Homo sapiens translocase of outer mitochondrial membrane 40 homolog (yeast)-like (TOMM40L), nuclear gene encoding mitochondrial protein, mRNA	6e-33	142/156	91.03	1	156	37	196
HN40NPI01A1KRI	444	2941	19.14	2.89	gi|66932966|ref|NM_000161.2| Homo sapiens GTP cyclohydrolase 1 (GCH1), transcript variant 1, mRNA	2e-26	85/93	91.4	52	144	2075	2167
HN40NPI01A1M44	447	7556	49.44	2.92	gi|212274353|ref|NM_003489.3| Homo sapiens nuclear receptor interacting protein 1 (NRIP1), mRNA	5e-51	221/258	85.66	34	291	4905	5160
HN40NPI01A1W3P	245	4641	36.73	1.94	gi|397139405|ref|XM_003846434.1| PREDICTED: Homo sapiens metastasis-associated lung adenocarcinoma transcript 1-like (LOC100996467), mRNA	2e-27	90/98	91.84	2	99	2099	2195
HN40NPI01A1YLO	282	1993	25.53	3.61	gi|94536855|ref|NM_013301.2| Homo sapiens coiled-coil domain containing 106 (CCDC106), mRNA	4e-26	72/76	94.74	2	77	1510	1585
HN40NPI01A1ZJR	408	4733	80.64	6.95	gi|41872688|ref|NM_003660.2| Homo sapiens protein tyrosine phosphatase, receptor type, f polypeptide (PTPRF), interacting protein (liprin), alpha 3 (PPFIA3), mRNA	3e-98	329/373	88.2	19	391	3928	4296
HN40NPI01A21JX	254	3963	79.53	5.1	gi|296531449|ref|NM_013982.2| Homo sapiens neuregulin 2 (NRG2), transcript variant 3, mRNA	1e-72	202/214	94.39	41	254	2955	3177
HN40NPI01A22DA	369	2977	53.66	6.65	gi|295844826|ref|NM_024613.3| Homo sapiens pleckstrin homology domain containing, family F (with FYVE domain) member 2 (PLEKHF2), mRNA	2e-40	198/223	88.79	1	223	1468	1699
HN40NPI01A29UC	357	6900	62.18	3.22	gi|40807478|ref|NM_080867.2| Homo sapiens suppressor of cytokine signaling 4 (SOCS4), transcript variant 2, mRNA	1e-79	222/243	91.36	104	346	4478	4722
HN40NPI01A2CVZ	247	6900	52.63	1.88	gi|40807478|ref|NM_080867.2| Homo sapiens suppressor of cytokine signaling 4 (SOCS4), transcript variant 2, mRNA	1e-41	130/142	91.55	106	247	4583	4722
HN40NPI01A2DHB	433	4099	48.5	5.12	gi|317008621|ref|NM_004560.3| Homo sapiens receptor tyrosine kinase-like orphan receptor 2 (ROR2), mRNA	7e-35	210/247	85.02	49	295	3682	3924
HN40NPI01A2GD6	415	1368	32.77	9.94	gi|126507089|ref|NM_080820.4| Homo sapiens D-tyrosyl-tRNA deacylase 1 homolog (S. cerevisiae) (DTD1), nuclear gene encoding mitochondrial protein, mRNA	3e-40	136/152	89.47	44	195	54	204
HN40NPI01A2ILO	416	5656	75.96	5.59	gi|157266320|ref|NM_002657.3| Homo sapiens pleiomorphic adenoma gene-like 2 (PLAGL2), mRNA	1e-114	316/346	91.33	47	392	2380	2725
HN40NPI01A2KVT	495	5187	67.88	6.48	gi|94721262|ref|NM_001040446.1| Homo sapiens myotubularin related protein 12 (MTMR12), mRNA	1e-107	336/378	88.89	2	379	4650	5016
HN40NPI01A2LTA	462	4287	22.73	2.45	gi|320461727|ref|NM_001080449.2| Homo sapiens DNA replication helicase 2 homolog (yeast) (DNA2), mRNA	3e-31	105/117	89.74	66	182	1050	1166
HN40NPI01A2XN5	371	1175	24.53	7.74	gi|359339004|ref|NM_001253775.1| Homo sapiens cAMP responsive element binding protein 3-like 2 (CREB3L2), transcript variant 2, mRNA	5e-26	91/99	91.92	261	359	420	519
HN40NPI01A2Y6P	355	1607	31.55	6.97	gi|238637345|ref|NM_001105576.2| Homo sapiens sosondowah ankyrin repeat domain family member D (SOWAHD), mRNA	2e-37	112/123	91.06	223	345	663	785
HN40NPI01A306J	220	4324	89.55	3.19	gi|148664189|ref|NM_014333.3| Homo sapiens cell adhesion molecule 1 (CADM1), transcript variant 1, mRNA	7e-55	197/200	98.5	21	220	3417	3558
HN40NPI01A31VN	406	5357	63.3	4.8	gi|301500644|ref|NM_001193466.1| Homo sapiens KAT8 regulatory NSL complex subunit 1 (KANSL1), transcript variant 1, mRNA	1e-118	257/270	95.19	2	271	1	269
HN40NPI01A39RY	343	1657	96.21	19.92	gi|324073512|ref|NM_019102.3| Homo sapiens homeobox A5 (HOXA5), mRNA	1e-159	330/343	96.21	1	343	237	580
HN40NPI01A3A7P	413	4120	88.14	8.83	gi|130502139|ref|NM_020902.1| Homo sapiens calmodulin regulated spectrin-associated protein family, member 3 (CAMSAP3), transcript variant 2, mRNA	1e-137	364/401	90.77	1	401	3453	3854
HN40NPI01A3BOV	330	3770	88.18	7.72	gi|386268026|ref|NM_005257.4| Homo sapiens GATA binding protein 6 (GATA6), mRNA	1e-100	291/324	89.81	7	330	192	507
HN40NPI01A3H96	478	1712	33.68	9.4	gi|258613956|ref|NM_001164756.1| Homo sapiens aspartate beta-hydroxylase (ASPH), transcript variant 12, mRNA	3e-25	161/187	86.1	191	377	1121	1312
HN40NPI01A3IBA	381	8436	76.9	3.47	gi|98986456|ref|NM_005334.2| Homo sapiens host cell factor C1 (VP16-accessory protein) (HCFC1), mRNA	1e-106	293/322	90.99	1	322	838	1155
HN40NPI01A3NCD	449	6266	95.55	6.85	gi|157671948|ref|NM_012421.3| Homo sapiens rearranged L-myc fusion (RLF), mRNA	0	429/449	95.55	1	449	5788	6245
HN40NPI01A3OB4	478	7674	82.43	5.13	gi|189458834|ref|NM_003659.3| Homo sapiens alkylglycerone phosphate synthase (AGPS), mRNA	1e-85	394/457	86.21	22	478	3392	3836
HN40NPI01A3QBL	387	2448	77	12.17	gi|22209000|ref|NM_145702.1| Homo sapiens tigger transposable element derived 1 (TIGD1), mRNA	4e-70	298/339	87.91	36	374	989	1335
HN40NPI01A3QGE	449	11795	27.62	1.05	gi|224028288|ref|NM_001145418.1| Homo sapiens tetratricopeptide repeat domain 28 (TTC28), mRNA	2e-44	124/129	96.12	166	294	11663	11795
HN40NPI01A3S5K	488	7051	48.98	3.39	gi|295844831|ref|NM_001178056.1| Homo sapiens poly (ADP-ribose) polymerase family, member 8 (PARP8), transcript variant 3, mRNA	2e-72	239/266	89.85	1	266	6331	6601
HN40NPI01A3UY2	464	5534	42.89	3.6	gi|310750315|ref|NM_006873.3| Homo sapiens stonin 1 (STON1), transcript variant 2, mRNA	2e-29	199/235	84.68	38	272	3383	3618
HN40NPI01A3Y2H	232	7091	53.88	1.76	gi|332078467|ref|NM_005465.4| Homo sapiens v-akt murine thymoma viral oncogene homolog 3 (protein kinase B, gamma) (AKT3), transcript variant 1, mRNA	1e-28	125/145	86.21	5	149	2672	2812
HN40NPI01A3Z31	506	4675	71.34	7.72	gi|134142823|ref|NM_004474.3| Homo sapiens forkhead box D2 (FOXD2), mRNA	4e-27	361/441	81.86	31	471	4001	4448
HN40NPI01A411F	387	6247	51.68	3.2	gi|229577137|ref|NM_001621.4| Homo sapiens aryl hydrocarbon receptor (AHR), mRNA	5e-54	200/231	86.58	145	375	122	347
HN40NPI01A41K1	152	9796	50.66	0.79	gi|325197189|ref|NM_001127208.2| Homo sapiens tet methylcytosine dioxygenase 2 (TET2), transcript variant 1, mRNA	5e-33	77/79	97.47	10	88	8519	8597
HN40NPI01A41QM	200	1873	92.5	9.88	gi|209977083|ref|NM_001136225.1| Homo sapiens REST corepressor 3 (RCOR3), transcript variant 3, mRNA	1e-65	185/200	92.5	1	200	1515	1716
HN40NPI01A44ED	337	2425	51.63	7.18	gi|45827732|ref|NM_003079.4| Homo sapiens SWI/SNF related, matrix associated, actin dependent regulator of chromatin, subfamily e, member 1 (SMARCE1), mRNA	7e-56	174/193	90.16	1	193	1686	1879
HN40NPI01A4F5B	301	947	67.11	21.33	gi|205360982|ref|NM_001135106.1| Homo sapiens potassium channel, subfamily K, member 16 (KCNK16), transcript variant 3, mRNA	7e-68	202/226	89.38	5	230	675	900
HN40NPI01A4GU8	483	2448	48.65	9.6	gi|22209000|ref|NM_145702.1| Homo sapiens tigger transposable element derived 1 (TIGD1), mRNA	2e-57	235/270	87.04	194	463	1272	1541
HN40NPI01A4HX8	160	4795	83.75	2.79	gi|264681409|ref|NM_001167614.1| Homo sapiens LEM domain containing 3 (LEMD3), transcript variant 2, mRNA	2e-38	134/144	93.06	1	144	4352	4492
HN40NPI01A4IGS	315	2189	17.46	2.6	gi|242247096|ref|NM_001340.3| Homo sapiens cylicin, basic protein of sperm head cytoskeleton 2 (CYLC2), mRNA	4e-23	55/55	100	261	315	1457	1513
HN40NPI01A4JOB	454	4862	68.06	6.36	gi|52487190|ref|NM_015051.1| Homo sapiens endoplasmic reticulum protein 44 (ERP44), mRNA	2e-93	309/341	90.62	1	341	1880	2223
HN40NPI01A4JWK	234	2985	90.6	7.1	gi|19593984|ref|NM_033161.2| Homo sapiens surfeit 4 (SURF4), mRNA	6e-74	212/234	90.6	1	234	47	271
HN40NPI01A4LXW	330	1607	29.09	5.97	gi|238637345|ref|NM_001105576.2| Homo sapiens sosondowah ankyrin repeat domain family member D (SOWAHD), mRNA	1e-23	96/108	88.89	223	330	679	785
HN40NPI01A4MHY	423	3236	87.94	11.5	gi|384871703|ref|NM_152570.2| Homo sapiens leucine rich repeat and Ig domain containing 2 (LINGO2), transcript variant 1, mRNA	1e-127	372/415	89.64	3	417	2640	3047
HN40NPI01A4NF9	297	17967	37.37	0.62	gi|148491079|ref|NM_015088.2| Homo sapiens trinucleotide repeat containing 6B (TNRC6B), transcript variant 2, mRNA	6e-28	111/124	89.52	12	135	14691	14816
HN40NPI01A4NXR	456	3260	85.75	11.99	gi|130979676|ref|NM_020178.4| Homo sapiens carbonic anhydrase X (CA10), transcript variant 2, mRNA	2e-63	391/439	89.07	1	456	1938	2425
HN40NPI01A4QIK	502	3769	20.92	2.79	gi|34577084|ref|NM_012425.3| Homo sapiens Ras suppressor protein 1 (RSU1), transcript variant 1, mRNA	1e-21	105/121	86.78	380	500	2787	2906
HN40NPI01A4RTQ	239	2450	37.24	4.45	gi|261278317|ref|NR_029390.1| Homo sapiens uncharacterized LOC284412 (LOC284412), non-coding RNA	9e-33	89/92	96.74	148	239	2342	2450
HN40NPI01A4S0W	296	2974	31.76	3.16	gi|170784837|ref|NM_003014.3| Homo sapiens secreted frizzled-related protein 4 (SFRP4), mRNA	2e-28	94/104	90.38	89	192	1538	1641
HN40NPI01A4UH6	462	5743	40.04	3.22	gi|170932552|ref|NM_013320.2| Homo sapiens host cell factor C2 (HCFC2), mRNA	9e-56	185/210	88.1	201	410	5516	5725
HN40NPI01A51W7	342	6792	82.46	4.15	gi|55749741|ref|NM_019024.1| Homo sapiens HEAT repeat containing 5B (HEATR5B), mRNA	4e-79	282/324	87.04	1	324	6061	6385
HN40NPI01A529Z	552	1815	44.02	13.39	gi|61676924|ref|NM_012242.2| Homo sapiens dickkopf 1 homolog (Xenopus laevis) (DKK1), mRNA	4e-86	243/270	90	1	270	1063	1328
HN40NPI01A54NX	351	2969	47.86	5.66	gi|115387097|ref|NM_006510.4| Homo sapiens tripartite motif containing 27 (TRIM27), mRNA	3e-27	168/202	83.17	150	351	2543	2743
HN40NPI01A5GC8	527	9050	91.27	5.31	gi|188595686|ref|NM_001127487.1| Homo sapiens filamin C, gamma (FLNC), transcript variant 2, mRNA	0	481/523	91.97	1	523	5732	6253
HN40NPI01A5LER	384	4404	39.58	3.45	gi|371873248|ref|NM_003216.3| Homo sapiens thyrotrophic embryonic factor (TEF), transcript variant 1, mRNA	9e-28	152/179	84.92	148	326	2803	2979
HN40NPI01A5QNC	350	7386	92.57	4.39	gi|300116278|ref|NM_022894.3| Homo sapiens poly(A) polymerase gamma (PAPOLG), mRNA	1e-137	324/342	94.74	9	350	3068	3410
HN40NPI01A5SRA	336	4732	81.85	5.81	gi|323462141|ref|NM_138627.3| Homo sapiens BCL2-like 11 (apoptosis facilitator) (BCL2L11), transcript variant 8, mRNA	5e-72	275/299	91.97	15	313	4359	4677
HN40NPI01A5TLJ	211	3630	28.91	1.68	gi|42733591|ref|NM_203348.1| Homo sapiens uncharacterized MGC50722 (MGC50722), mRNA	2e-21	61/64	95.31	148	211	3545	3608
HN40NPI01A5XD1	443	3668	30.02	3.63	gi|226371730|ref|NM_031463.4| Homo sapiens hydroxysteroid dehydrogenase like 1 (HSDL1), transcript variant 1, mRNA	1e-27	133/156	85.26	1	156	2055	2206
HN40NPI01A5XK1	578	2809	37.02	7.62	gi|209915596|ref|NM_001136140.1| Homo sapiens cytidine monophosphate (UMP-CMP) kinase 1, cytosolic (CMPK1), transcript variant 2, mRNA	3e-62	214/240	89.17	196	435	1249	1487
HN40NPI01A5XYP	377	10241	50.93	1.87	gi|160707948|ref|NM_004992.3| Homo sapiens methyl CpG binding protein 2 (Rett syndrome) (MECP2), transcript variant 1, mRNA	4e-73	192/204	94.12	1	204	9909	10108
HN40NPI01A66FX	267	6420	86.89	3.61	gi|313482869|ref|NM_014677.4| Homo sapiens regulating synaptic membrane exocytosis 2 (RIMS2), transcript variant 2, mRNA	1e-84	232/253	91.7	15	267	4613	4861
HN40NPI01A6AO2	346	6163	91.62	5.14	gi|302699209|ref|NM_207171.2| Homo sapiens pogo transposable element with ZNF domain (POGZ), transcript variant 2, mRNA	1e-102	317/343	92.42	1	343	4315	4659
HN40NPI01A6I4D	140	2747	92.14	5.93	gi|21314652|ref|NM_012400.2| Homo sapiens phospholipase A2, group IID (PLA2G2D), mRNA	4e-46	129/135	95.56	1	135	2585	2747
HN40NPI01A6J24	373	3453	90.35	9.76	gi|57863272|ref|NM_001009814.1| Homo sapiens von Willebrand factor A domain containing 8 (VWA8), transcript variant 2, mRNA	1e-140	337/364	92.58	2	365	2598	2960
HN40NPI01A6JN5	502	2538	18.73	3.9	gi|394025698|ref|NM_017613.3| Homo sapiens downstream neighbor of SON (DONSON), mRNA	3e-22	94/106	88.68	394	499	2372	2470
HN40NPI01A6MQR	430	14706	72.09	2.11	gi|197313635|ref|NM_001134407.1| Homo sapiens glutamate receptor, ionotropic, N-methyl D-aspartate 2A (GRIN2A), transcript variant 1, mRNA	1e-30	310/381	81.36	31	411	13912	14292
HN40NPI01A6OX1	353	7312	84.42	4.08	gi|61676206|ref|NM_005385.3| Homo sapiens natural killer-tumor recognition sequence (NKTR), mRNA	4e-88	298/336	88.69	3	338	6932	7261
HN40NPI01A6P6T	388	2538	16.49	3.9	gi|394025698|ref|NM_017613.3| Homo sapiens downstream neighbor of SON (DONSON), mRNA	2e-28	64/64	100	322	385	2372	2470
HN40NPI01A6QEI	300	4544	42.33	2.79	gi|225007609|ref|NM_052874.3| Homo sapiens syntaxin 1B (STX1B), mRNA	2e-34	127/143	88.81	6	148	3986	4123
HN40NPI01A6SMG	473	5559	78.44	6.67	gi|170016068|ref|NM_017742.4| Homo sapiens zinc finger, CCHC domain containing 2 (ZCCHC2), mRNA	1e-140	371/403	92.06	71	473	5055	5456
HN40NPI01A6SQZ	320	2974	27.81	2.99	gi|223029518|ref|NM_001145036.1| Homo sapiens component of oligomeric golgi complex 2 (COG2), transcript variant 2, mRNA	5e-32	89/93	95.7	101	193	124	217
HN40NPI01A6TUM	435	5339	35.4	2.88	gi|157671944|ref|NM_024913.4| Homo sapiens cadherin-like and PC-esterase domain containing 1 (CPED1), transcript variant 1, mRNA	7e-41	154/174	88.51	76	249	4762	4937
HN40NPI01A6WIH	387	8618	27.39	1.23	gi|71725359|ref|NM_015042.1| Homo sapiens zinc finger protein 609 (ZNF609), mRNA	9e-28	106/119	89.08	44	162	8350	8467
HN40NPI01A6ZHF	373	1853	37	7.45	gi|50726984|ref|NM_016337.2| Homo sapiens Enah/Vasp-like (EVL), mRNA	9e-37	138/158	87.34	20	177	1180	1337
HN40NPI01A70ZD	511	4767	18	1.93	gi|38505221|ref|NM_019022.3| Homo sapiens thioredoxin-related transmembrane protein 3 (TMX3), mRNA	5e-30	92/98	93.88	48	145	2001	2099
HN40NPI01A73II	154	1697	77.27	7.01	gi|218777822|ref|NM_022823.2| Homo sapiens fibronectin type III domain containing 4 (FNDC4), mRNA	2e-29	119/133	89.47	9	141	1293	1422
HN40NPI01A7591	211	3231	76.3	4.98	gi|124494249|ref|NM_002586.4| Homo sapiens pre-B-cell leukemia homeobox 2 (PBX2), mRNA	9e-51	161/177	90.96	1	177	1948	2121
HN40NPI01A768N	418	4120	87.32	8.86	gi|130502139|ref|NM_020902.1| Homo sapiens calmodulin regulated spectrin-associated protein family, member 3 (CAMSAP3), transcript variant 2, mRNA	1e-141	365/402	90.8	1	402	3453	3854
HN40NPI01A76DT	394	11571	92.39	3.15	gi|223718138|ref|NM_005045.3| Homo sapiens reelin (RELN), transcript variant 1, mRNA	1e-125	364/394	92.39	1	394	11072	11466
HN40NPI01A7745	288	4641	65.97	2.67	gi|397139405|ref|XM_003846434.1| PREDICTED: Homo sapiens metastasis-associated lung adenocarcinoma transcript 1-like (LOC100996467), mRNA	3e-30	190/208	91.35	2	261	2062	2195
HN40NPI01A77CN	352	2448	42.9	6.17	gi|22209000|ref|NM_145702.1| Homo sapiens tigger transposable element derived 1 (TIGD1), mRNA	4e-39	151/166	90.96	184	349	1122	1294
HN40NPI01A77D8	435	2448	41.15	7.31	gi|22209000|ref|NM_145702.1| Homo sapiens tigger transposable element derived 1 (TIGD1), mRNA	2e-44	179/203	88.18	12	214	819	1024
HN40NPI01A79GP	507	2416	86.19	18.09	gi|371874502|ref|NM_013346.3| Homo sapiens sorting nexin 12 (SNX12), transcript variant 2, mRNA	1e-116	437/499	87.58	1	499	1273	1765
HN40NPI01A7BDU	354	8487	57.34	2.39	gi|117168274|ref|NM_030674.3| Homo sapiens solute carrier family 38, member 1 (SLC38A1), transcript variant 1, mRNA	7e-56	203/229	88.65	1	229	7593	7820
HN40NPI01A7E6N	382	11966	74.35	2.37	gi|224589121|ref|NM_017934.5| Homo sapiens pleckstrin homology domain interacting protein (PHIP), mRNA	8e-62	284/325	87.38	50	374	9829	10150
HN40NPI01A7R8K	366	4463	57.1	4.68	gi|134142827|ref|NM_003800.3| Homo sapiens RNA guanylyltransferase and 5'-phosphatase (RNGTT), mRNA	8e-65	209/236	88.56	9	244	4222	4455
HN40NPI01A7RF4	401	5377	81.8	6.1	gi|87578391|ref|NM_031845.2| Homo sapiens microtubule-associated protein 2 (MAP2), transcript variant 2, mRNA	1e-139	328/347	94.52	12	358	2254	2604
HN40NPI01A83GV	292	9006	82.53	2.68	gi|291290966|ref|NM_001723.5| Homo sapiens dystonin (DST), transcript variant 1e, mRNA	1e-38	241/292	82.53	1	292	7654	7946
HN40NPI01A87Y2	424	4323	87.5	8.58	gi|226509739|ref|NM_021228.2| Homo sapiens SR-related CTD-associated factor 1 (SCAF1), mRNA	1e-162	371/394	94.16	1	394	3658	4053
HN40NPI01A88U9	291	4101	23.71	1.68	gi|221316560|ref|NM_001143981.1| Homo sapiens chordin-like 1 (CHRDL1), transcript variant 1, mRNA	1e-22	69/74	93.24	217	290	96	169
HN40NPI01A8A2V	198	5051	83.84	3.29	gi|338753367|ref|NM_002359.3| Homo sapiens v-maf musculoaponeurotic fibrosarcoma oncogene homolog G (avian) (MAFG), transcript variant 1, mRNA	4e-25	166/187	88.77	1	187	30	222
HN40NPI01A8CU6	114	8443	64.04	0.99	gi|124244055|ref|NM_152424.3| Homo sapiens family with sequence similarity 123B (FAM123B), mRNA	9e-28	73/74	98.65	41	114	4002	4085
HN40NPI01A8EVU	428	8331	92.06	4.73	gi|169234770|ref|NM_005633.3| Homo sapiens son of sevenless homolog 1 (Drosophila) (SOS1), mRNA	1e-146	394/428	92.06	1	428	7875	8294
HN40NPI01A8M74	312	2454	42.63	5.42	gi|207446701|ref|NM_003039.2| Homo sapiens solute carrier family 2 (facilitated glucose/fructose transporter), member 5 (SLC2A5), transcript variant 1, mRNA	3e-30	133/155	85.81	98	252	1061	1215
HN40NPI01A8NVH	351	14294	86.32	2.12	gi|140972288|ref|NM_005529.5| Homo sapiens heparan sulfate proteoglycan 2 (HSPG2), mRNA	1e-102	303/339	89.38	7	345	12231	12570
HN40NPI01A8QSV	416	4600	81.49	7.37	gi|116284399|ref|NM_003387.4| Homo sapiens WAS/WASL interacting protein family, member 1 (WIPF1), transcript variant 1, mRNA	2e-69	339/400	84.75	6	405	2858	3247
HN40NPI01A8RJL	483	6364	57.97	4.4	gi|45439363|ref|NM_004438.3| Homo sapiens EPH receptor A4 (EPHA4), mRNA	6e-48	280/326	85.89	139	464	3170	3494
HN40NPI01A8UI5	280	2537	85.36	9.42	gi|46094055|ref|NM_007084.2| Homo sapiens SRY (sex determining region Y)-box 21 (SOX21), mRNA	6e-65	239/266	89.85	2	267	1411	1672
HN40NPI01A8XMD	287	4735	45.64	2.77	gi|303305004|ref|NM_024790.6| Homo sapiens centrosome and spindle pole associated protein 1 (CSPP1), mRNA	2e-25	131/152	86.18	7	158	3841	3986
HN40NPI01A8XWT	369	2325	69.92	11.1	gi|299758437|ref|NM_032918.2| Homo sapiens RAS-like, estrogen-regulated, growth inhibitor (RERG), transcript variant 1, mRNA	3e-64	258/291	88.66	1	291	1962	2259
HN40NPI01A8YG9	324	9348	87.96	3.05	gi|214832287|ref|NM_173822.3| Homo sapiens family with sequence similarity 126, member B (FAM126B), mRNA	4e-82	285/318	89.62	7	324	2271	2589
HN40NPI01A8ZZM	475	4682	62.74	6.36	gi|320118927|ref|NM_001201529.1| Homo sapiens proprotein convertase subtilisin/kexin type 2 (PCSK2), transcript variant 2, mRNA	1e-82	298/338	88.17	136	473	3747	4076
HN40NPI01A9074	457	3795	53.83	6.48	gi|374532810|ref|NR_046252.1| Homo sapiens FGD5 antisense RNA 1 (FGD5-AS1), transcript variant 2, non-coding RNA	7e-38	246/299	82.27	156	454	994	1293
HN40NPI01A91WE	399	7169	88.22	4.91	gi|57863270|ref|NM_015058.1| Homo sapiens von Willebrand factor A domain containing 8 (VWA8), transcript variant 1, mRNA	1e-116	352/399	88.22	1	399	3984	4382
HN40NPI01A97UM	295	1608	53.56	9.83	gi|109715828|ref|NM_024308.3| Homo sapiens dehydrogenase/reductase (SDR family) member 11 (DHRS11), mRNA	2e-68	158/167	94.61	129	295	227	393
HN40NPI01A981H	379	713	73.35	38.99	gi|11612658|ref|NM_022006.1| Homo sapiens FXYD domain containing ion transport regulator 7 (FXYD7), mRNA	1e-63	278/320	86.88	5	324	241	564
HN40NPI01A9887	329	3158	86.93	9.06	gi|38570114|ref|NM_152493.2| Homo sapiens zinc finger protein 362 (ZNF362), mRNA	2e-77	286/321	89.1	6	326	2118	2440
HN40NPI01A9AGE	325	3958	79.38	6.52	gi|134288895|ref|NM_144664.4| Homo sapiens family with sequence similarity 76, member B (FAM76B), mRNA	4e-85	258/280	92.14	43	322	2013	2301
HN40NPI01A9CVT	304	1825	47.7	7.95	gi|62988332|ref|NM_004753.4| Homo sapiens dehydrogenase/reductase (SDR family) member 3 (DHRS3), mRNA	1e-47	145/159	91.19	135	293	5	164
HN40NPI01A9D7H	272	5083	30.88	1.65	gi|338753369|ref|NM_032711.3| Homo sapiens v-maf musculoaponeurotic fibrosarcoma oncogene homolog G (avian) (MAFG), transcript variant 2, mRNA	1e-32	84/87	96.55	120	206	1820	1905
HN40NPI01A9DFW	434	2315	23.73	4.45	gi|23111025|ref|NM_013323.2| Homo sapiens sorting nexin 11 (SNX11), transcript variant 2, mRNA	9e-25	103/113	91.15	133	245	1960	2077
HN40NPI01A9DL0	345	7805	18.84	0.83	gi|93587341|ref|NM_000334.4| Homo sapiens sodium channel, voltage-gated, type IV, alpha subunit (SCN4A), mRNA	7e-22	65/69	94.2	140	208	7162	7230
HN40NPI01A9JJZ	385	6435	44.16	2.64	gi|335057518|ref|NM_148177.2| Homo sapiens F-box protein 32 (FBXO32), transcript variant 2, mRNA	4e-45	170/189	89.95	26	214	4832	5019
HN40NPI01A9NWV	468	11996	85.04	3.32	gi|153945727|ref|NM_005909.3| Homo sapiens microtubule-associated protein 1B (MAP1B), mRNA	5e-73	398/463	85.96	3	465	9780	10249
HN40NPI01A9PPL	349	10844	23.21	0.75	gi|209969818|ref|NM_173566.2| Homo sapiens proline rich 14-like (PRR14L), mRNA	1e-29	81/86	94.19	1	86	10551	10636
HN40NPI01A9V6Y	451	6422	75.17	5.28	gi|293651610|ref|NM_001128149.2| Homo sapiens ataxin 7 (ATXN7), transcript variant SCA7c, mRNA	1e-145	339/360	94.17	92	451	6050	6407
HN40NPI01A9XLF	400	1657	95.75	23.11	gi|324073512|ref|NM_019102.3| Homo sapiens homeobox A5 (HOXA5), mRNA	0	383/400	95.75	1	400	237	636
HN40NPI01AD56D	356	4780	68.82	5.13	gi|32483395|ref|NM_004717.2| Homo sapiens diacylglycerol kinase, iota (DGKI), mRNA	3e-86	245/259	94.59	1	259	3268	3534
HN40NPI01AE1YQ	434	1216	94.01	33.55	gi|4507232|ref|NM_003745.1| Homo sapiens suppressor of cytokine signaling 1 (SOCS1), mRNA	0	408/427	95.55	1	427	314	740
HN40NPI01AE57X	448	4899	37.95	3.47	gi|221625465|ref|NM_002077.3| Homo sapiens golgin A1 (GOLGA1), mRNA	2e-41	170/192	88.54	6	197	3271	3463
HN40NPI01AE8VS	477	2682	87.84	15.62	gi|55770905|ref|NM_020196.2| Homo sapiens XPA binding protein 2 (XAB2), mRNA	1e-141	419/464	90.3	1	464	1650	2108
HN40NPI01AEHKA	134	4641	67.91	1.96	gi|397139405|ref|XM_003846434.1| PREDICTED: Homo sapiens metastasis-associated lung adenocarcinoma transcript 1-like (LOC100996467), mRNA	3e-22	91/101	90.1	1	101	2100	2198
HN40NPI01AEJP9	552	2796	73.91	14.59	gi|208022642|ref|NM_006451.4| Homo sapiens poly(A) binding protein interacting protein 1 (PAIP1), transcript variant 1, mRNA	2e-44	408/464	87.93	1	551	1986	2564
HN40NPI01AEO2U	463	6186	83.8	6.27	gi|294979179|ref|NM_001010846.2| Homo sapiens Src homology 2 domain containing E (SHE), mRNA	9e-56	388/457	84.9	7	463	4104	4567
HN40NPI01AEYTE	397	6880	76.57	4.42	gi|66346709|ref|NM_012301.3| Homo sapiens membrane associated guanylate kinase, WW and PDZ domain containing 2 (MAGI2), mRNA	1e-102	304/339	89.68	39	377	4943	5281
HN40NPI01AF0C0	487	2967	60.37	9.91	gi|385862184|ref|NR_047679.1| Homo sapiens UGDH antisense RNA 1 (UGDH-AS1), non-coding RNA	4e-24	294/373	78.82	5	377	1433	1805
HN40NPI01AF1SJ	485	6061	18.35	1.47	gi|124494248|ref|NM_012096.2| Homo sapiens adaptor protein, phosphotyrosine interaction, PH domain and leucine zipper containing 1 (APPL1), mRNA	4e-21	89/99	89.9	86	184	3923	4022
HN40NPI01AF4NK	178	4641	50.56	1.94	gi|397139405|ref|XM_003846434.1| PREDICTED: Homo sapiens metastasis-associated lung adenocarcinoma transcript 1-like (LOC100996467), mRNA	1e-27	90/98	91.84	2	99	2099	2195
HN40NPI01AF63Q	389	8232	65.04	3.07	gi|222080084|ref|NM_133496.4| Homo sapiens solute carrier family 30 (zinc transporter), member 7 (SLC30A7), transcript variant 1, mRNA	6e-35	253/303	83.5	26	328	1267	1572
HN40NPI01AFD2Y	344	4899	51.16	3.59	gi|221625465|ref|NM_002077.3| Homo sapiens golgin A1 (GOLGA1), mRNA	6e-50	176/194	90.72	6	199	3271	3464
HN40NPI01AFLFP	324	10540	24.07	0.74	gi|157389013|ref|NM_001408.2| Homo sapiens cadherin, EGF LAG seven-pass G-type receptor 2 (flamingo homolog, Drosophila) (CELSR2), mRNA	7e-28	78/83	93.98	238	320	8723	8805
HN40NPI01AFPE1	307	10870	76.55	2.16	gi|338827692|ref|NM_006609.4| Homo sapiens mitogen-activated protein kinase kinase kinase 2 (MAP3K2), mRNA	9e-55	235/270	87.04	5	274	2280	2541
HN40NPI01AFQQR	494	7592	38.26	2.49	gi|186287197|ref|NM_018313.4| Homo sapiens polybromo 1 (PBRM1), mRNA	1e-24	189/219	86.3	108	326	5637	5856
HN40NPI01AFQSZ	547	4846	27.97	3.16	gi|156766040|ref|NM_007257.5| Homo sapiens paraneoplastic Ma antigen 2 (PNMA2), mRNA	4e-43	153/172	88.95	362	533	3629	3801
HN40NPI01AFRL4	405	3465	60	7.01	gi|116063555|ref|NM_022049.2| Homo sapiens G protein-coupled receptor 88 (GPR88), mRNA	8e-53	243/285	85.26	78	362	6	279
HN40NPI01AFX87	434	6112	68.43	4.86	gi|194294520|ref|NM_006277.2| Homo sapiens intersectin 2 (ITSN2), transcript variant 1, mRNA	1e-70	297/337	88.13	97	433	5434	5767
HN40NPI01AFY3D	452	4152	25.22	2.75	gi|39930530|ref|NM_173654.1| Homo sapiens EGF domain-specific O-linked N-acetylglucosamine (GlcNAc) transferase (EOGT), mRNA	2e-23	114/132	86.36	260	391	3498	3628
HN40NPI01AFYT1	390	875	70.77	31.54	gi|224586864|ref|NM_001145467.1| Homo sapiens natural cytotoxicity triggering receptor 3 (NCR3), transcript variant 3, mRNA	4e-45	276/335	82.39	53	387	259	590
HN40NPI01AG5R5	411	2219	55.47	10.27	gi|306482661|ref|NM_022443.4| Homo sapiens myeloid leukemia factor 1 (MLF1), transcript variant 1, mRNA	3e-46	228/269	84.76	8	276	1630	1898
HN40NPI01AGA32	339	2864	60.18	7.12	gi|153251314|ref|NM_024666.3| Homo sapiens alpha- and gamma-adaptin binding protein (AAGAB), mRNA	5e-32	204/246	82.93	94	339	1010	1252
HN40NPI01AGB26	317	2701	72.24	8.48	gi|195222723|ref|NM_014344.3| Homo sapiens four jointed box 1 (Drosophila) (FJX1), mRNA	1e-35	229/276	82.97	41	316	2152	2424
HN40NPI01AGHNV	487	19432	93.43	2.34	gi|148762968|ref|NM_003482.3| Homo sapiens myeloid/lymphoid or mixed-lineage leukemia 2 (MLL2), mRNA	1e-153	455/487	93.43	1	487	18448	18954
HN40NPI01AGHQ2	459	3976	55.99	6.46	gi|54112419|ref|NM_170662.3| Homo sapiens Cbl proto-oncogene, E3 ubiquitin protein ligase B (CBLB), mRNA	3e-43	257/307	83.71	145	451	3663	3972
HN40NPI01AGNMD	505	7338	85.35	5.87	gi|167857793|ref|NM_002655.2| Homo sapiens pleiomorphic adenoma gene 1 (PLAG1), transcript variant 1, mRNA	1e-85	431/497	86.72	9	505	3797	4296
HN40NPI01AGODT	367	5559	97.28	6.42	gi|343780867|ref|NM_001243519.1| Homo sapiens estrogen-related receptor gamma (ESRRG), transcript variant 17, mRNA	1e-176	357/367	97.28	1	367	4948	5312
HN40NPI01AGOSL	443	1033	26.19	11.23	gi|153281201|ref|NM_001099456.2| Homo sapiens neuropeptide W (NPW), mRNA	4e-36	116/129	89.92	149	277	449	577
HN40NPI01AGSM8	483	9734	40.79	2.02	gi|321267563|ref|NM_001202515.1| Homo sapiens CASP8 and FADD-like apoptosis regulator (CFLAR), transcript variant 4, mRNA	7e-32	197/238	82.77	236	473	8097	8333
HN40NPI01AH7QK	228	4841	77.19	3.64	gi|82659117|ref|NM_004598.3| Homo sapiens sparc/osteonectin, cwcv and kazal-like domains proteoglycan (testican) 1 (SPOCK1), mRNA	3e-51	176/198	88.89	26	223	1724	1918
HN40NPI01AHEY0	549	7926	43.17	2.99	gi|218563733|ref|NM_015375.2| Homo sapiens dual serine/threonine and tyrosine protein kinase (DSTYK), transcript variant 1, mRNA	3e-34	237/272	87.13	36	346	7328	7660
HN40NPI01AHH9L	490	20288	64.29	1.55	gi|160707974|ref|NM_033026.5| Homo sapiens piccolo (presynaptic cytomatrix protein) (PCLO), transcript variant 1, mRNA	1e-92	315/356	88.48	61	416	19661	20014
HN40NPI01AHN22	559	3396	12.52	2.06	gi|189217862|ref|NM_138571.4| Homo sapiens histidine triad nucleotide binding protein 3 (HINT3), mRNA	7e-23	70/75	93.33	88	162	3235	3309
HN40NPI01AHPGP	413	5026	32.93	2.71	gi|38202245|ref|NM_014723.2| Homo sapiens syntaphilin (SNPH), mRNA	2e-22	136/162	83.95	82	243	4330	4490
HN40NPI01AHRNG	193	14152	48.19	0.66	gi|291045434|ref|NM_206853.2| Homo sapiens QKI, KH domain containing, RNA binding (QKI), transcript variant 2, mRNA	2e-42	93/95	97.89	1	95	5587	5681
HN40NPI01AHRXY	325	4014	60.62	4.91	gi|94536796|ref|NM_024674.4| Homo sapiens lin-28 homolog A (C. elegans) (LIN28A), mRNA	5e-35	197/231	85.28	1	231	3708	3934
HN40NPI01AHSAE	354	3013	39.27	4.61	gi|347658962|ref|NM_014352.3| Homo sapiens POU class 2 homeobox 3 (POU2F3), transcript variant 1, mRNA	2e-46	139/154	90.26	201	354	2256	2409
HN40NPI01AHTBX	437	1579	89.02	24.64	gi|300192938|ref|NM_133510.3| Homo sapiens RAD51 homolog B (S. cerevisiae) (RAD51B), transcript variant 2, mRNA	1e-154	389/426	91.31	4	429	1139	1552
HN40NPI01AHTUY	468	1212	81.62	31.52	gi|149363643|ref|NM_001013653.2| Homo sapiens leucine rich repeat containing 26 (LRRC26), mRNA	7e-72	382/461	82.86	1	461	333	791
HN40NPI01AHWSF	454	7341	35.02	2.17	gi|146260266|ref|NM_001455.3| Homo sapiens forkhead box O3 (FOXO3), transcript variant 1, mRNA	1e-30	159/188	84.57	24	211	5471	5657
HN40NPI01AI0B7	466	8422	63.09	3.49	gi|315138989|ref|NM_001199775.1| Homo sapiens carboxypeptidase D (CPD), transcript variant 2, mRNA	2e-75	294/335	87.76	4	338	6019	6356
HN40NPI01AI1K7	331	2203	72.81	10.94	gi|397139885|ref|XR_159136.1| PREDICTED: Homo sapiens uncharacterized LOC100996302 (LOC100996302), misc_RNA	3e-76	241/271	88.93	61	331	1855	2123
HN40NPI01AI4X9	371	2010	35.04	6.47	gi|299829195|ref|NR_033886.1| Homo sapiens RAD21 antisense RNA 1 (RAD21-AS1), non-coding RNA	5e-23	130/155	83.87	22	176	575	729
HN40NPI01AI72D	428	4256	79.67	8.01	gi|145046251|ref|NM_001004304.3| Homo sapiens zinc finger protein 740 (ZNF740), mRNA	1e-39	341/422	80.81	5	426	1522	1937
HN40NPI01AI8GK	435	1979	44.6	9.8	gi|49169840|ref|NM_001001795.1| Homo sapiens chromosome 8 open reading frame 82 (C8orf82), mRNA	3e-68	194/215	90.23	221	435	576	790
HN40NPI01AI9II	287	6361	25.09	1.13	gi|351542237|ref|NM_001247996.1| Homo sapiens ArfGAP with SH3 domain, ankyrin repeat and PH domain 1 (ASAP1), transcript variant 2, mRNA	9e-21	72/79	91.14	1	79	5377	5455
HN40NPI01AICRK	543	10669	72.56	3.69	gi|213385298|ref|NM_134262.2| Homo sapiens RAR-related orphan receptor A (RORA), transcript variant 4, mRNA	1e-168	394/423	93.14	1	423	2054	2464
HN40NPI01AIKOW	589	10669	66.72	3.68	gi|213385298|ref|NM_134262.2| Homo sapiens RAR-related orphan receptor A (RORA), transcript variant 4, mRNA	1e-169	393/420	93.57	1	420	2054	2464
HN40NPI01AIM7Q	482	1729	27.8	7.75	gi|32484988|ref|NM_058219.2| Homo sapiens exosome component 6 (EXOSC6), mRNA	1e-48	134/146	91.78	5	150	691	836
HN40NPI01AIN6U	452	9188	63.94	3.15	gi|306922393|ref|NM_033400.2| Homo sapiens zinc finger homeobox 2 (ZFHX2), mRNA	4e-64	289/318	90.88	19	425	8627	9031
HN40NPI01AIUKI	92	2138	66.3	2.85	gi|5729795|ref|NM_006668.1| Homo sapiens cytochrome P450, family 46, subfamily A, polypeptide 1 (CYP46A1), mRNA	6e-22	61/64	95.31	4	67	1891	1954
HN40NPI01AIVEP	159	4070	98.74	3.86	gi|298231104|ref|NM_001190274.1| Homo sapiens F-box protein 11 (FBXO11), transcript variant 4, mRNA	2e-78	157/159	98.74	1	159	75	232
HN40NPI01AIW0I	385	3385	37.4	4.25	gi|42516554|ref|NM_013355.3| Homo sapiens protein kinase N3 (PKN3), mRNA	1e-32	144/166	86.75	217	382	2890	3056
HN40NPI01AJ2WX	330	5913	76.97	4.3	gi|83977458|ref|NM_007350.3| Homo sapiens pleckstrin homology-like domain, family A, member 1 (PHLDA1), mRNA	2e-56	254/296	85.81	1	296	2543	2838
HN40NPI01AJ81Z	133	1880	47.37	3.46	gi|189095270|ref|NM_005084.3| Homo sapiens phospholipase A2, group VII (platelet-activating factor acetylhydrolase, plasma) (PLA2G7), transcript variant 1, mRNA	6e-23	63/63	100	71	133	1645	1709
HN40NPI01AJI0C	117	9478	54.7	0.68	gi|257467557|ref|NM_002338.3| Homo sapiens limbic system-associated membrane protein (LSAMP), mRNA	5e-23	64/66	96.97	52	117	958	1022
HN40NPI01AJKWC	319	8009	26.65	1.06	gi|114520616|ref|NM_001040429.2| Homo sapiens protocadherin 17 (PCDH17), mRNA	1e-29	85/90	94.44	230	319	7	95
HN40NPI01AJRAF	389	875	70.95	31.54	gi|224586864|ref|NM_001145467.1| Homo sapiens natural cytotoxicity triggering receptor 3 (NCR3), transcript variant 3, mRNA	3e-46	276/334	82.63	53	386	259	590
HN40NPI01AJTF2	363	8571	93.11	3.94	gi|93141213|ref|NM_001040143.1| Homo sapiens sodium channel, voltage-gated, type II, alpha subunit (SCN2A), transcript variant 3, mRNA	1e-143	338/363	93.11	1	363	7265	7628
HN40NPI01AK0QN	228	1212	55.26	10.4	gi|149363643|ref|NM_001013653.2| Homo sapiens leucine rich repeat containing 26 (LRRC26), mRNA	1e-31	126/145	86.9	47	191	715	859
HN40NPI01AK9RQ	531	5558	87.57	8.37	gi|156142187|ref|NM_016603.2| Homo sapiens family with sequence similarity 13, member B (FAM13B), transcript variant 1, mRNA	1e-120	465/515	90.29	1	515	4731	5258
HN40NPI01AKDB7	425	3020	44	6.19	gi|124248538|ref|NM_022831.2| Homo sapiens axin interactor, dorsalization associated (AIDA), mRNA	8e-53	187/210	89.05	167	376	1323	1533
HN40NPI01AKL6B	479	4947	22.76	2.2	gi|282165713|ref|NM_001136103.2| Homo sapiens transmembrane protein 132C (TMEM132C), mRNA	2e-29	109/121	90.08	101	221	3680	3801
HN40NPI01AKQZP	313	1918	90.1	14.7	gi|260654088|ref|NM_198570.3| Homo sapiens von Willebrand factor C domain containing 2 (VWC2), mRNA	1e-112	282/307	91.86	1	307	565	868
HN40NPI01AKSMH	328	16065	55.49	1.13	gi|219277632|ref|NM_015092.4| Homo sapiens smg-1 homolog, phosphatidylinositol 3-kinase-related kinase (C. elegans) (SMG1), mRNA	3e-39	182/211	86.26	54	264	13667	13873
HN40NPI01AKWY4	445	3996	42.47	4.73	gi|213972617|ref|NM_022089.2| Homo sapiens ATPase type 13A2 (ATP13A2), transcript variant 1, mRNA	2e-50	189/216	87.5	229	444	3494	3710
HN40NPI01AKXUO	459	4687	16.99	1.66	gi|226442885|ref|NM_015061.3| Homo sapiens lysine (K)-specific demethylase 4C (KDM4C), transcript variant 1, mRNA	3e-31	78/81	96.3	1	81	4176	4256
HN40NPI01AL0HJ	181	698	50.83	13.18	gi|40807466|ref|NM_003279.2| Homo sapiens troponin C type 2 (fast) (TNNC2), mRNA	6e-33	92/99	92.93	83	181	420	518
HN40NPI01AL0XQ	439	5434	93.62	7.56	gi|115387098|ref|NM_001703.2| Homo sapiens brain-specific angiogenesis inhibitor 2 (BAI2), mRNA	2e-99	411/434	94.7	1	437	4699	5190
HN40NPI01AL2H2	424	10923	87.5	3.4	gi|115392135|ref|NM_007249.4| Homo sapiens Kruppel-like factor 12 (KLF12), mRNA	1e-158	371/395	93.92	1	395	2141	2531
HN40NPI01AL2IO	389	5845	29.31	1.95	gi|134254461|ref|NM_020734.2| Homo sapiens ribosomal modification protein rimK-like family member B (RIMKLB), mRNA	2e-22	114/134	85.07	1	134	2579	2712
HN40NPI01AL9H0	271	2429	42.07	4.69	gi|291490666|ref|NM_001128225.2| Homo sapiens solute carrier family 39 (zinc transporter), member 13 (SLC39A13), transcript variant 1, mRNA	3e-42	114/123	92.68	149	271	2161	2283
HN40NPI01AL9OX	366	3946	59.29	5.45	gi|193211412|ref|NM_014555.3| Homo sapiens transient receptor potential cation channel, subfamily M, member 5 (TRPM5), mRNA	2e-50	217/235	92.34	1	298	1072	1303
HN40NPI01ALA1N	530	5795	51.32	4.69	gi|254910982|ref|NM_173511.3| Homo sapiens family with sequence similarity 117, member B (FAM117B), mRNA	3e-37	272/322	84.47	41	362	4678	4991
HN40NPI01ALARW	103	8443	60.19	0.78	gi|124244055|ref|NM_152424.3| Homo sapiens family with sequence similarity 123B (FAM123B), mRNA	1e-23	62/63	98.41	41	103	4015	4081
HN40NPI01ALGNC	455	3837	86.37	10.24	gi|16554618|ref|NM_018262.2| Homo sapiens intraflagellar transport 122 homolog (Chlamydomonas) (IFT122), transcript variant 3, mRNA	1e-117	393/453	86.75	3	455	176	628
HN40NPI01ALH2V	165	2710	60.61	3.69	gi|313482864|ref|NM_006539.3| Homo sapiens calcium channel, voltage-dependent, gamma subunit 3 (CACNG3), mRNA	6e-39	100/105	95.24	1	105	2561	2664
HN40NPI01ALKJH	435	8646	48.97	2.46	gi|148536845|ref|NM_023035.2| Homo sapiens calcium channel, voltage-dependent, P/Q type, alpha 1A subunit (CACNA1A), transcript variant 2, mRNA	2e-81	213/231	92.21	155	385	7603	7829
HN40NPI01ALOZ6	502	1830	78.69	21.58	gi|85380096|ref|NM_002147.3| Homo sapiens homeobox B5 (HOXB5), mRNA	1e-134	395/438	90.18	4	441	1380	1814
HN40NPI01ALZ25	400	6257	81	5.18	gi|93102423|ref|NM_015091.2| Homo sapiens family with sequence similarity 179, member B (FAM179B), mRNA	1e-100	324/361	89.75	6	366	5617	5972
HN40NPI01AM9T0	409	6856	71.88	4.29	gi|115529440|ref|NM_173829.3| Homo sapiens SREK1-interacting protein 1 (SREK1IP1), mRNA	5e-54	294/335	87.76	75	409	1492	1829
HN40NPI01AMEZ5	519	5970	82.66	7.19	gi|210147406|ref|NM_001136257.1| Homo sapiens sphingomyelin synthase 2 (SGMS2), transcript variant 2, mRNA	2e-91	429/486	88.27	22	507	4880	5372
HN40NPI01AMV3S	401	5351	96.01	7.19	gi|301171474|ref|NM_001193417.1| Homo sapiens DEAD (Asp-Glu-Ala-Asp) box polypeptide 3, X-linked (DDX3X), transcript variant 3, mRNA	0	385/399	96.49	1	399	3205	3597
HN40NPI01AMVO7	411	1160	30.9	10.95	gi|34452692|ref|NM_183057.1| Homo sapiens vacuolar protein sorting 28 homolog (S. cerevisiae) (VPS28), transcript variant 2, mRNA	1e-51	127/135	94.07	1	135	492	626
HN40NPI01AMY5R	383	9300	32.9	1.35	gi|262359923|ref|NM_020848.2| Homo sapiens KIAA1462 (KIAA1462), mRNA	3e-21	126/143	88.11	241	383	5466	5612
HN40NPI01AN2SV	302	3521	44.7	3.83	gi|310114439|ref|XR_112508.1| PREDICTED: Homo sapiens FOXP1 intronic transcript 1 (non-protein coding) (FOXP1-IT1), misc_RNA	2e-43	135/148	91.22	73	220	1	149
HN40NPI01AN387	379	1968	94.2	18.14	gi|309243098|ref|NM_002553.3| Homo sapiens origin recognition complex, subunit 5 (ORC5), transcript variant 1, mRNA	1e-167	357/375	95.2	5	379	1514	1889
HN40NPI01AN40L	411	5950	84.43	5.83	gi|242117945|ref|NM_001162529.1| Homo sapiens family with sequence similarity 135, member A (FAM135A), transcript variant 3, mRNA	1e-133	347/366	94.81	46	411	5405	5782
HN40NPI01AN4NE	401	16114	78.3	1.95	gi|165932369|ref|NM_024582.4| Homo sapiens FAT tumor suppressor homolog 4 (Drosophila) (FAT4), mRNA	4e-39	314/377	83.29	25	401	15591	15952
HN40NPI01AN715	466	1746	43.35	11.57	gi|11184232|ref|NM_017545.2| Homo sapiens hydroxyacid oxidase (glycolate oxidase) 1 (HAO1), mRNA	8e-78	202/221	91.4	1	221	1207	1420
HN40NPI01AN8HH	466	8422	84.12	4.65	gi|315138989|ref|NM_001199775.1| Homo sapiens carboxypeptidase D (CPD), transcript variant 2, mRNA	3e-77	392/457	85.78	4	460	5906	6356
HN40NPI01ANDN7	501	5607	82.04	7.33	gi|94983916|ref|NM_002126.4| Homo sapiens hepatic leukemia factor (HLF), mRNA	0	411/427	96.25	75	501	2590	3021
HN40NPI01ANKAW	151	8962	97.35	1.64	gi|194248047|ref|NM_001001331.2| Homo sapiens ATPase, Ca++ transporting, plasma membrane 2 (ATP2B2), transcript variant 1, mRNA	2e-66	147/151	97.35	1	151	6751	6899
HN40NPI01ANL2M	336	3961	69.64	5.91	gi|312836842|ref|NM_032108.3| Homo sapiens sema domain, transmembrane domain (TM), and cytoplasmic domain, (semaphorin) 6B (SEMA6B), mRNA	1e-81	234/261	89.66	1	261	2180	2440
HN40NPI01ANNQP	515	6644	98.25	7.62	gi|205277372|ref|NM_004440.3| Homo sapiens EPH receptor A7 (EPHA7), mRNA	0	506/514	98.44	2	515	5197	5718
HN40NPI01ANOPI	388	7312	39.43	2.09	gi|61676206|ref|NM_005385.3| Homo sapiens natural killer-tumor recognition sequence (NKTR), mRNA	6e-32	153/178	85.96	34	211	6428	6603
HN40NPI01ANQWY	452	9244	70.8	3.46	gi|339276052|ref|NM_139244.4| Homo sapiens syntaxin binding protein 5 (tomosyn) (STXBP5), transcript variant 1, mRNA	6e-94	320/360	88.89	1	360	5700	6062
HN40NPI01ANR8K	374	4932	61.76	4.68	gi|117190332|ref|NM_014735.3| Homo sapiens PHD finger protein 16 (PHF16), transcript variant 1, mRNA	7e-53	231/268	86.19	14	281	4417	4678
HN40NPI01ANRQH	429	2857	32.63	4.9	gi|335353794|ref|NR_038381.1| Homo sapiens TSC22D1 antisense RNA 1 (TSC22D1-AS1), non-coding RNA	1e-42	140/153	91.5	1	153	103	255
HN40NPI01ANSAI	454	3702	39.65	4.86	gi|156151374|ref|NM_031243.2| Homo sapiens heterogeneous nuclear ribonucleoprotein A2/B1 (HNRNPA2B1), transcript variant B1, mRNA	4e-33	180/205	87.8	243	447	2977	3175
HN40NPI01ANZOA	507	6520	83.23	6.47	gi|54792087|ref|NM_015349.1| Homo sapiens KIAA0240 (KIAA0240), mRNA	2e-88	422/482	87.55	26	507	5521	6022
HN40NPI01AO1S5	495	3890	60	7.63	gi|38202213|ref|NM_006364.2| Homo sapiens Sec23 homolog A (S. cerevisiae) (SEC23A), mRNA	4e-58	297/342	86.84	149	490	3255	3593
HN40NPI01AO7PD	363	1440	42.7	10.76	gi|223718253|ref|NR_026890.1| Homo sapiens ribosomal protein SA pseudogene 9 (RPSAP9), non-coding RNA	2e-31	155/179	86.59	1	179	723	903
HN40NPI01AO82K	94	3939	90.43	2.16	gi|148283740|ref|NM_001663.3| Homo sapiens ADP-ribosylation factor 6 (ARF6), mRNA	2e-25	85/94	90.43	1	94	413	506
HN40NPI01AO9UU	374	9505	35.03	1.38	gi|116734718|ref|NM_000084.2| Homo sapiens chloride channel, voltage-sensitive 5 (CLCN5), transcript variant 3, mRNA	3e-27	131/154	85.06	1	154	9028	9181
HN40NPI01AO9YV	456	4395	85.09	8.83	gi|223633918|ref|NM_001145191.1| Homo sapiens family with sequence similarity 200, member B (FAM200B), mRNA	1e-127	388/441	87.98	16	456	2260	2700
HN40NPI01AOBA6	447	5543	31.1	2.51	gi|300797180|ref|NM_001191321.1| Homo sapiens gamma-aminobutyric acid (GABA) A receptor, beta 3 (GABRB3), transcript variant 4, mRNA	1e-36	139/150	92.67	274	423	5063	5217
HN40NPI01AOBOB	410	8269	52.93	2.62	gi|283484019|ref|NM_130392.3| Homo sapiens protein tyrosine phosphatase, receptor type, D (PTPRD), transcript variant 3, mRNA	4e-67	217/237	91.56	172	408	5412	5650
HN40NPI01AOCNP	284	4641	67.25	2.67	gi|397139405|ref|XM_003846434.1| PREDICTED: Homo sapiens metastasis-associated lung adenocarcinoma transcript 1-like (LOC100996467), mRNA	6e-28	191/208	91.83	2	257	2062	2195
HN40NPI01AOMJE	337	8090	75.96	3.16	gi|157388907|ref|NM_017848.4| Homo sapiens family with sequence similarity 120C (FAM120C), transcript variant 1, mRNA	2e-84	256/271	94.46	5	275	7629	7918
HN40NPI01AOMZ3	240	6952	85	2.93	gi|351542187|ref|NM_001207025.2| Homo sapiens POU class 2 homeobox 2 (POU2F2), transcript variant 1, mRNA	8e-30	204/240	85	1	240	2991	3237
HN40NPI01AOREQ	285	4641	67.02	2.67	gi|397139405|ref|XM_003846434.1| PREDICTED: Homo sapiens metastasis-associated lung adenocarcinoma transcript 1-like (LOC100996467), mRNA	3e-30	191/209	91.39	2	258	2062	2195
HN40NPI01AORXK	415	8546	92.77	4.51	gi|133904027|ref|NM_153188.2| Homo sapiens transportin 1 (TNPO1), transcript variant 2, mRNA	1e-174	385/405	95.06	11	415	3675	4082
HN40NPI01AOV75	269	18221	77.7	1.15	gi|264681523|ref|NM_001167671.1| Homo sapiens LIM domain containing preferred translocation partner in lipoma (LPP), transcript variant 2, mRNA	8e-55	209/236	88.56	34	269	4515	4747
HN40NPI01AOZAL	249	2162	34.14	3.93	gi|195972865|ref|NM_000421.3| Homo sapiens keratin 10 (KRT10), mRNA	5e-22	85/93	91.4	1	93	164	254
HN40NPI01AP0P9	381	5166	58.79	4.34	gi|111160877|ref|NM_003369.3| Homo sapiens UV radiation resistance associated gene (UVRAG), mRNA	8e-59	224/253	88.54	6	258	3324	3576
HN40NPI01AP5GC	348	8689	59.77	2.39	gi|299116179|ref|NM_002942.4| Homo sapiens roundabout, axon guidance receptor, homolog 2 (Drosophila) (ROBO2), transcript variant 2, mRNA	7e-59	208/230	90.43	119	348	5581	5815
HN40NPI01AP6K5	495	14110	78.99	2.77	gi|336595083|ref|NM_003162.3| Homo sapiens striatin, calmodulin binding protein (STRN), mRNA	1e-58	391/464	84.27	32	495	7324	7794
HN40NPI01AP8YB	488	6636	68.65	5.05	gi|304766544|ref|NR_015358.2| Homo sapiens long intergenic non-protein coding RNA 643 (LINC00643), non-coding RNA	1e-101	335/378	88.62	3	380	1677	2059
HN40NPI01AP921	307	3111	94.14	9.29	gi|45238847|ref|NM_000945.3| Homo sapiens protein phosphatase 3, regulatory subunit B, alpha (PPP3R1), mRNA	1e-118	289/307	94.14	1	307	1034	1334
HN40NPI01APBBO	261	3623	63.22	4.55	gi|388490222|ref|NM_001267047.1| Homo sapiens FERM domain containing 6 (FRMD6), transcript variant 4, mRNA	2e-40	165/186	88.71	1	186	2421	2606
HN40NPI01APCUN	430	3158	53.02	7.22	gi|38570114|ref|NM_152493.2| Homo sapiens zinc finger protein 362 (ZNF362), mRNA	5e-51	228/263	86.69	62	324	1776	2037
HN40NPI01APDGR	519	14110	77.46	2.85	gi|336595083|ref|NM_003162.3| Homo sapiens striatin, calmodulin binding protein (STRN), mRNA	1e-104	402/463	86.83	32	494	2827	3276
HN40NPI01APDXP	498	9300	75.7	4.05	gi|262359923|ref|NM_020848.2| Homo sapiens KIAA1462 (KIAA1462), mRNA	1e-103	377/428	88.08	1	428	4887	5301
HN40NPI01APEJU	285	3670	48.07	3.73	gi|262359913|ref|NM_001166695.1| Homo sapiens solute carrier family 1 (glial high affinity glutamate transporter), member 3 (SLC1A3), transcript variant 2, mRNA	4e-26	137/159	86.16	35	193	1738	1896
HN40NPI01APESA	267	1423	90.64	17.01	gi|37595568|ref|NM_002975.2| Homo sapiens C-type lectin domain family 11, member A (CLEC11A), mRNA	1e-87	242/267	90.64	1	267	638	903
HN40NPI01APIF2	223	3668	81.17	4.93	gi|166999782|ref|NM_001114171.1| Homo sapiens FBJ murine osteosarcoma viral oncogene homolog B (FOSB), transcript variant 2, mRNA	8e-30	181/213	84.98	2	214	2336	2546
HN40NPI01APKUC	357	2248	91.6	14.55	gi|325652096|ref|NM_144728.2| Homo sapiens dual specificity phosphatase 10 (DUSP10), transcript variant 2, mRNA	1e-121	327/357	91.6	1	357	1478	1838
HN40NPI01APL8Z	427	11941	91.8	3.28	gi|110825959|ref|NM_005235.2| Homo sapiens v-erb-a erythroblastic leukemia viral oncogene homolog 4 (avian) (ERBB4), transcript variant JM-a/CVT-1, mRNA	1e-153	392/427	91.8	1	427	11396	11820
HN40NPI01APNLD	151	8443	52.32	1.01	gi|124244055|ref|NM_152424.3| Homo sapiens family with sequence similarity 123B (FAM123B), mRNA	3e-31	79/80	98.75	41	120	4002	4087
HN40NPI01APPZG	362	5689	59.39	3.78	gi|313661424|ref|NM_012224.2| Homo sapiens NIMA (never in mitosis gene a)-related kinase 1 (NEK1), transcript variant 2, mRNA	1e-42	215/256	83.98	107	362	4374	4628
HN40NPI01APUCU	269	3206	48.7	4.09	gi|186910301|ref|NM_001126104.1| Homo sapiens Rac GTPase activating protein 1 (RACGAP1), transcript variant 3, mRNA	3e-39	131/144	90.97	13	156	2940	3082
HN40NPI01APYK3	408	7194	36.03	2.04	gi|156546909|ref|NM_016621.3| Homo sapiens PHD finger protein 21A (PHF21A), transcript variant 2, mRNA	3e-40	147/166	88.55	1	166	3692	3846
HN40NPI01APZP8	417	7136	58.03	3.39	gi|148727277|ref|NM_001013659.2| Homo sapiens zinc finger protein 793 (ZNF793), mRNA	1e-30	242/289	83.74	67	355	6403	6690
HN40NPI01AQ08O	450	3604	80.67	10.07	gi|268607640|ref|NM_014289.3| Homo sapiens calpain 6 (CAPN6), mRNA	1e-124	363/405	89.63	46	450	2678	3083
HN40NPI01AQ2VE	401	4298	69.08	6.44	gi|144922664|ref|NM_001083909.1| Homo sapiens G protein-coupled receptor 123 (GPR123), mRNA	7e-78	277/318	87.11	1	318	750	1068
HN40NPI01AQ30V	350	7478	91.43	4.28	gi|29171732|ref|NM_012199.2| Homo sapiens eukaryotic translation initiation factor 2C, 1 (EIF2C1), mRNA	1e-126	320/340	94.12	1	340	7029	7371
HN40NPI01AQ357	342	925	54.68	20.22	gi|219879829|ref|NM_021128.4| Homo sapiens polymerase (RNA) II (DNA directed) polypeptide L, 7.6kDa (POLR2L), mRNA	1e-78	187/200	93.5	143	342	28	227
HN40NPI01AQ3W3	458	5559	77.29	6.37	gi|170016068|ref|NM_017742.4| Homo sapiens zinc finger, CCHC domain containing 2 (ZCCHC2), mRNA	1e-117	354/388	91.24	71	458	5055	5440
HN40NPI01AQ593	285	4641	67.02	2.67	gi|397139405|ref|XM_003846434.1| PREDICTED: Homo sapiens metastasis-associated lung adenocarcinoma transcript 1-like (LOC100996467), mRNA	6e-28	191/208	91.83	2	258	2062	2195
HN40NPI01AQ6R2	321	7498	91.28	3.91	gi|296434269|ref|NM_015032.3| Homo sapiens PDS5, regulator of cohesion maintenance, homolog B (S. cerevisiae) (PDS5B), mRNA	1e-120	293/314	93.31	8	321	7073	7383
HN40NPI01AQ7GL	314	7011	61.78	2.77	gi|44890067|ref|NM_005095.2| Homo sapiens zinc finger, MYM-type 4 (ZMYM4), mRNA	6e-53	194/216	89.81	1	216	6351	6570
HN40NPI01AQ8P9	367	2594	52.86	7.48	gi|161484626|ref|NM_005598.3| Homo sapiens nescient helix loop helix 1 (NHLH1), mRNA	2e-31	194/230	84.35	10	239	2011	2236
HN40NPI01AQG4R	444	5625	80.63	6.36	gi|125656164|ref|NM_001081550.1| Homo sapiens THO complex 2 (THOC2), mRNA	5e-54	358/428	83.64	1	428	4991	5397
HN40NPI01AQGZT	304	4974	57.57	3.52	gi|224451094|ref|NM_198243.2| Homo sapiens ankyrin repeat and SOCS box containing 7 (ASB7), transcript variant 2, mRNA	2e-56	175/191	91.62	103	293	4318	4511
HN40NPI01AQJ23	189	3410	95.77	5.31	gi|188497755|ref|NM_001127320.1| Homo sapiens ubiquitin associated protein 2-like (UBAP2L), transcript variant 2, mRNA	1e-74	181/189	95.77	1	189	3159	3346
HN40NPI01AQJE0	444	5972	70.27	5.22	gi|371875333|ref|NM_013374.5| Homo sapiens programmed cell death 6 interacting protein (PDCD6IP), transcript variant 1, mRNA	1e-105	312/344	90.7	49	392	2697	3036
HN40NPI01AQT2X	334	5952	83.83	4.7	gi|187829451|ref|NM_001127231.1| Homo sapiens autism susceptibility candidate 2 (AUTS2), transcript variant 2, mRNA	5e-69	280/328	85.37	1	328	4113	4439
HN40NPI01AQU1O	362	4749	87.02	6.63	gi|38327621|ref|NM_007005.3| Homo sapiens transducin-like enhancer of split 4 (E(sp1) homolog, Drosophila) (TLE4), mRNA	1e-88	315/362	87.02	1	362	350	689
HN40NPI01AQU2C	177	4795	73.45	2.71	gi|264681409|ref|NM_001167614.1| Homo sapiens LEM domain containing 3 (LEMD3), transcript variant 2, mRNA	2e-42	130/139	93.53	22	160	4652	4793
HN40NPI01AQXR4	405	1738	81.98	19.1	gi|11072100|ref|NM_012265.1| Homo sapiens rhomboid domain containing 3 (RHBDD3), mRNA	2e-90	332/383	86.68	12	394	523	905
HN40NPI01AQYIG	331	7961	38.97	1.62	gi|125625321|ref|NM_001080975.1| Homo sapiens RALBP1 associated Eps domain containing 2 (REPS2), transcript variant 2, mRNA	1e-32	129/146	88.36	50	195	3589	3735
HN40NPI01AR0GE	406	4033	33	3.32	gi|300796766|ref|NR_034089.1| Homo sapiens uncharacterized LOC100131564 (LOC100131564), non-coding RNA	3e-21	134/159	84.28	190	348	2806	2965
HN40NPI01AR8J1	374	1427	49.73	13.03	gi|98991765|ref|NM_022139.3| Homo sapiens GDNF family receptor alpha 4 (GFRA4), transcript variant 1, mRNA	2e-53	186/210	88.57	165	374	473	680
HN40NPI01ARATL	305	4641	50.82	3.34	gi|397139405|ref|XM_003846434.1| PREDICTED: Homo sapiens metastasis-associated lung adenocarcinoma transcript 1-like (LOC100996467), mRNA	5e-72	155/161	96.27	79	239	527	687
HN40NPI01ARBJV	419	2710	92.84	14.35	gi|313482864|ref|NM_006539.3| Homo sapiens calcium channel, voltage-dependent, gamma subunit 3 (CACNG3), mRNA	1e-164	389/419	92.84	1	419	824	1240
HN40NPI01ARCPR	294	3523	37.41	3.12	gi|310923192|ref|NM_153334.4| Homo sapiens scavenger receptor class F, member 2 (SCARF2), transcript variant 1, mRNA	2e-22	110/125	88	161	285	3305	3429
HN40NPI01AREXL	118	8443	65.25	1.02	gi|124244055|ref|NM_152424.3| Homo sapiens family with sequence similarity 123B (FAM123B), mRNA	4e-30	77/78	98.72	41	118	4002	4087
HN40NPI01AREXY	298	4200	87.92	6.24	gi|296080759|ref|NM_002572.3| Homo sapiens platelet-activating factor acetylhydrolase 1b, catalytic subunit 2 (30kDa) (PAFAH1B2), transcript variant 1, mRNA	1e-81	262/288	90.97	11	298	914	1206
HN40NPI01ARIN4	293	4641	65.19	2.67	gi|397139405|ref|XM_003846434.1| PREDICTED: Homo sapiens metastasis-associated lung adenocarcinoma transcript 1-like (LOC100996467), mRNA	6e-28	191/208	91.83	2	258	2062	2195
HN40NPI01ARP4V	431	1968	92.11	20.17	gi|338968863|ref|NM_001242870.1| Homo sapiens SLAIN motif family, member 1 (SLAIN1), transcript variant 5, mRNA	1e-144	397/431	92.11	1	431	1301	1733
HN40NPI01ARQDE	390	7644	45.64	2.33	gi|122939170|ref|NM_005497.3| Homo sapiens gap junction protein, gamma 1, 45kDa (GJC1), transcript variant 1, mRNA	3e-40	178/201	88.56	6	206	1803	2001
HN40NPI01ARQFU	472	4566	20.97	2.17	gi|39777613|ref|NM_198935.1| Homo sapiens synovial sarcoma translocation gene on chromosome 18-like 1 (SS18L1), mRNA	5e-42	99/103	96.12	1	103	3657	3759
HN40NPI01ARQG7	379	4431	53.56	4.58	gi|216548222|ref|NM_014849.3| Homo sapiens synaptic vesicle glycoprotein 2A (SV2A), mRNA	2e-37	203/240	84.58	47	286	2864	3100
HN40NPI01ARW2I	406	3730	63.05	6.86	gi|116812643|ref|NM_022062.2| Homo sapiens PBX/knotted 1 homeobox 2 (PKNOX2), mRNA	3e-89	256/279	91.76	7	285	3268	3545
HN40NPI01ARYM7	380	15245	90.79	2.26	gi|257470982|ref|NM_022740.4| Homo sapiens homeodomain interacting protein kinase 2 (HIPK2), transcript variant 1, mRNA	1e-134	345/373	92.49	8	380	3431	3798
HN40NPI01AS06M	445	1780	85.84	21.46	gi|38683864|ref|NM_032626.5| Homo sapiens retinoblastoma binding protein 6 (RBBP6), transcript variant 3, mRNA	1e-113	382/429	89.04	1	429	235	651
HN40NPI01AS1XU	409	3372	22.98	2.79	gi|19923243|ref|NM_004308.2| Homo sapiens Rho GTPase activating protein 1 (ARHGAP1), mRNA	1e-33	94/101	93.07	14	114	1258	1358
HN40NPI01AS6NU	333	8960	80.18	2.98	gi|264681531|ref|NM_153184.3| Homo sapiens cell adhesion molecule 2 (CADM2), transcript variant 3, mRNA	5e-75	267/300	89	15	314	8416	8720
HN40NPI01AS6Z4	299	3600	99	8.22	gi|306482680|ref|NR_036610.1| Homo sapiens serine/arginine-rich splicing factor 3 (SRSF3), transcript variant 2, non-coding RNA	1e-154	296/299	99	1	299	566	861
HN40NPI01AS7HN	428	3969	26.17	2.82	gi|116812631|ref|NM_152556.2| Homo sapiens chromosome 7 open reading frame 60 (C7orf60), mRNA	7e-38	112/122	91.8	127	248	3312	3430
HN40NPI01AS9DN	480	6804	45	3.17	gi|116063561|ref|NM_018027.3| Homo sapiens FERM domain containing 4A (FRMD4A), mRNA	8e-38	216/252	85.71	208	459	4506	4752
HN40NPI01ASA3E	427	1640	73.07	19.02	gi|24497546|ref|NM_006897.1| Homo sapiens homeobox C9 (HOXC9), mRNA	6e-97	312/352	88.64	24	375	970	1307
HN40NPI01ASCUA	252	11671	84.13	1.82	gi|301171535|ref|NM_001193421.1| Homo sapiens teashirt zinc finger homeobox 2 (TSHZ2), transcript variant 2, mRNA	2e-49	212/245	86.53	1	245	9211	9457
HN40NPI01ASGUN	380	4033	45.53	4.29	gi|300796766|ref|NR_034089.1| Homo sapiens uncharacterized LOC100131564 (LOC100131564), non-coding RNA	5e-23	173/210	82.38	141	350	2806	3016
HN40NPI01ASJD7	328	2683	22.56	2.76	gi|358248241|ref|NM_001198798.2| Homo sapiens activating signal cointegrator 1 complex subunit 1 (ASCC1), transcript variant 4, mRNA	3e-21	74/79	93.67	13	91	1873	1952
HN40NPI01ASK20	203	1011	38.42	7.72	gi|63053511|ref|NM_198691.2| Homo sapiens keratin associated protein 10-1 (KRTAP10-1), mRNA	6e-21	78/87	89.66	110	196	809	895
HN40NPI01ASKAS	420	4120	90.24	9.2	gi|130502139|ref|NM_020902.1| Homo sapiens calmodulin regulated spectrin-associated protein family, member 3 (CAMSAP3), transcript variant 2, mRNA	1e-143	379/420	90.24	1	420	3435	3854
HN40NPI01ASL9R	174	1940	80.46	7.22	gi|93141017|ref|NM_138610.2| Homo sapiens H2A histone family, member Y (H2AFY), transcript variant 3, mRNA	3e-47	140/148	94.59	1	148	1770	1920
HN40NPI01ASN1O	384	5097	26.82	2.02	gi|72255573|ref|NM_015555.2| Homo sapiens zinc finger protein 451 (ZNF451), transcript variant 2, mRNA	5e-26	103/113	91.15	254	366	4242	4355
HN40NPI01ASOVO	406	3230	79.8	10.03	gi|68161486|ref|NM_003931.2| Homo sapiens WAS protein family, member 1 (WASF1), transcript variant 1, mRNA	1e-143	324/344	94.19	1	344	2508	2849
HN40NPI01ASPTB	385	2986	85.97	11.09	gi|54607088|ref|NM_001005914.1| Homo sapiens sema domain, immunoglobulin domain (Ig), short basic domain, secreted, (semaphorin) 3B (SEMA3B), transcript variant 2, mRNA	1e-132	331/362	91.44	24	385	423	784
[truncated: 6,518 more rows]
