# Supplementary material for: Characterization of Liaoning Cashmere Goat Transcriptome: Sequencing, De Novo Assembly, Functional Annotation and Comparative Analysis
Source: PLoS One. 2013 Oct 9;8(10):e77062. doi: 10.1371/journal.pone.0077062 (PMC3793953; doi:10.1371/journal.pone.0077062)
Supplement: Table S7 — The analysis result of 67 Liaoning cashmere goat unigenes compared with 67 cattle reference genes. (XLSX) [file pone.0077062.s007.xlsx]

## Sheet: Sheet1
Table S7 The analysis result of 67 Liaoning cashmere goat unigenes compared with 67 cattle reference genes
Comparative analysis result													The information of relevant 67 cattle reference gene
Unigenes	Query Length	Sbjct Length	Query Alignment	Sbjct Alignment	Annotation	E Value	Identity	Identity_Rate	QueryStart	QueryEnd	SubjectStart	SubjectEnd	Gene symbol	Accession number	Gene CDS
isotig14752	418	490	98.09	83.67	gi|297458676|ref|XM_869219.3| PREDICTED: Bos taurus oligosaccharyltransferase 4 homolog (S. cerevisiae) (OST4), mRNA	0	410/418	98.09	1	418	32	450	OST4	XM_869219.3	101..214
isotig14705	427	486	92.51	81.28	gi|164519013|ref|NM_001113317.1| Bos taurus split hand/foot malformation (ectrodactyly) type 1 (SHFM1), mRNA	0	395/408	96.81	20	427	7	414	SHFM1	NM_001113317.1	100..312
isotig14566	453	452	97.35	97.57	gi|31341504|ref|NM_174623.2| Bos taurus thymosin beta 10 (TMSB10), mRNA	0	441/448	98.44	1	448	4	451	TMSB10	NM_174623.2	69..197
isotig14420	481	620	95.63	90.48	gi|297466147|ref|XM_001789566.2| PREDICTED: Bos taurus uncharacterized LOC784537 (LOC784537), mRNA	1e-137	460/475	96.84	7	481	1	607	LOC784537	XM_001789566.2	39..443
isotig14338	489	503	96.73	94.04	gi|28849918|ref|NM_176855.1| Bos taurus oxytocin, prepropeptide (OXT), mRNA	0	473/482	98.13	8	489	13	494	OXT	NM_176855.1	34..411
isotig13968	532	587	96.8	87.73	gi|75812913|ref|NM_001033608.1| Bos taurus macrophage migration inhibitory factor (glycosylation-inhibiting factor) (MIF), mRNA	0	515/531	96.99	2	532	29	570	MIF	NM_001033608.1	98..445
isotig13756	547	699	96.71	75.68	gi|73853760|ref|NM_174811.3| Bos taurus guanine nucleotide binding protein (G protein), gamma 5 (GNG5), mRNA	0	529/541	97.78	7	547	9	550	GNG5	NM_174811.3	107..313
isotig13704	551	578	90.74	86.51	gi|297465488|ref|XM_001251646.3| PREDICTED: Bos taurus uncharacterized LOC786364 (LOC786364), mRNA	0	500/548	91.24	1	548	1	538	LOC786364	XM_001251646.3	48..356
isotig13558	562	611	74.56	68.58	gi|298231509|ref|NM_001190300.1| Bos taurus microseminoprotein, beta- (MSMB), mRNA	1e-150	419/467	89.72	56	522	135	598	MSMB	NM_001190300.1	353..469
isotig13555	562	597	90.93	85.59	gi|194665103|ref|XM_001790361.1| PREDICTED: Bos taurus uncharacterized LOC100140375 (LOC100140375), mRNA	0	511/552	92.57	1	552	18	585	LOC100140375	XM_001790361.1	254..586
isotig13542	563	577	89.17	87	gi|297465475|ref|XM_002703847.1| PREDICTED: Bos taurus uncharacterized LOC100335236, transcript variant 1 (LOC100335236), mRNA	0	502/553	90.78	7	559	26	566	LOC100335236	XM_002703847.1	196..465
isotig13456	569	806	97.01	68.49	gi|155372168|ref|NM_001101225.1| Bos taurus polymerase (DNA-directed), epsilon 4 (p12 subunit) (POLE4), mRNA	0	552/569	97.01	1	569	11	581	POLE4	NM_001101225.1	37..387
isotig13158	592	585	92.4	93.5	gi|31340684|ref|NM_174707.2| Bos taurus matrix Gla protein (MGP), mRNA	0	547/567	96.47	26	592	9	571	MGP	NM_174707.2	35..346
isotig13056	603	336	55.89	96.13	gi|297462640|ref|XM_002702202.1| PREDICTED: Bos taurus uncharacterized LOC100297004 (LOC100297004), mRNA	7e-96	337/350	96.29	199	561	1	336	LOC100297004	XM_002702202.1	1..336
isotig13031	600	995	92.67	55.88	gi|77736553|ref|NM_001034787.1| Bos taurus mitochondrial ribosomal protein 63 (MRP63), nuclear gene encoding mitochondrial protein, mRNA	0	556/583	95.37	1	583	15	597	MRP63	NM_001034787.1	58..366
isotig12994	597	804	95.48	70.9	gi|115495756|ref|NM_001075542.1| Bos taurus cornifelin (CNFN), mRNA	0	570/593	96.12	5	597	23	613	CNFN	NM_001075542.1	199..534
isotig12157	664	670	84.94	84.18	gi|297487666|ref|XM_002696332.1| PREDICTED: Bos taurus cytochrome c oxidase subunit 8A, mitochondrial-like, transcript variant 1 (LOC783202), mRNA	0	564/603	93.53	23	625	50	652	LOC783202	XM_002696332.1	49..291
isotig12126	666	831	92.94	74.49	gi|149642578|ref|NM_001099204.1| Bos taurus mitotic spindle organizing protein 2B (MZT2B), mRNA	0	619/665	93.08	1	665	112	767	MZT2B	NM_001099204.1	284..760
isotig11944	678	758	93.51	83.64	gi|117553610|ref|NM_001077520.1| Bos taurus cysteine-rich C-terminal 1 (CRCT1), mRNA	0	634/677	93.65	2	678	8	728	CRCT1	NM_001077520.1	72..413
isotig11929	678	695	96.61	94.24	gi|329755232|ref|NM_001206365.1| Bos taurus sarcolipin (SLN), mRNA	0	655/669	97.91	10	678	1	669	SLN	NM_001206365.1	160..255
isotig11335	718	889	90.11	72.78	gi|164414723|ref|NM_001113230.1| Bos taurus acylphosphatase 2, muscle type (ACYP2), mRNA	0	647/662	97.73	1	662	1	665	ACYP2	NM_001113230.1	71..370
isotig11250	725	927	97.52	76.27	gi|253314488|ref|NM_001163139.1| Bos taurus glutathione peroxidase 2 (gastrointestinal) (GPX2), mRNA	0	707/724	97.65	2	725	30	753	GPX2	NM_001163139.1	33..605
isotig10848	748	998	97.33	73.15	gi|329664597|ref|NM_001205995.1| Bos taurus WW domain binding protein 5 (WBP5), mRNA	0	728/748	97.33	1	748	35	867	WBP5	NM_001205995.1	263..559
isotig10641	769	496	53.19	82.46	gi|157785549|ref|NM_174320.3| Bos taurus FXYD domain containing ion transport regulator 2 (FXYD2), mRNA	1e-180	409/438	93.38	80	517	3	433	FXYD2	NM_174320.3	44..238
isotig10383	788	839	96.19	90.35	gi|118150895|ref|NM_001077893.1| Bos taurus eukaryotic translation initiation factor 4E binding protein 1 (EIF4EBP1), mRNA	0	758/785	96.56	1	785	14	793	EIF4EBP1	NM_001077893.1	18..374
isotig09998	815	714	83.31	95.1	gi|62751702|ref|NM_001015531.1| Bos taurus ribosomal protein S5 (RPS5), mRNA	0	679/696	97.56	98	793	6	701	RPS5	NM_001015531.1	58..672
isotig09479	854	926	93.33	86.07	gi|156602645|ref|NM_174076.3| Bos taurus glutathione peroxidase 1 (GPX1), mRNA	0	797/822	96.96	1	822	84	904	GPX1	NM_174076.3	89..706
isotig09186	876	1284	98.4	67.13	gi|221136867|ref|NM_001144087.1| Bos taurus coiled-coil domain containing 85B (CCDC85B), mRNA	0	862/875	98.51	1	875	377	1250	CCDC85B	NM_001144087.1	438..1046
isotig09136	876	993	83.9	75.33	gi|77735656|ref|NM_001034352.1| Bos taurus bolA homolog 1 (E. coli) (BOLA1), mRNA	0	735/758	96.97	119	876	10	978	BOLA1	NM_001034352.1	52..459
isotig08802	909	1025	95.27	84.49	gi|160333823|ref|NM_001110446.1| Bos taurus DiGeorge syndrome critical region gene 6 (DGCR6), mRNA	0	866/901	96.12	1	901	3	919	DGCR6	NM_001110446.1	15..611
isotig08395	945	725	73.23	95.45	gi|56118850|ref|NM_001007815.1| Bos taurus microsomal glutathione S-transferase 1 (MGST1), mRNA	0	692/725	95.45	106	830	1	725	MGST1	NM_001007815.1	6..473
isotig07893	987	1087	94.83	86.11	gi|78369447|ref|NM_001035500.1| Bos taurus mitochondrial ribosomal protein S34 (MRPS34), nuclear gene encoding mitochondrial protein, mRNA	0	936/982	95.32	6	987	1	999	MRPS34	NM_001035500.1	27..683
isotig07577	1014	1338	94.67	71.75	gi|114051519|ref|NM_001046157.1| Bos taurus spondin 2, extracellular matrix protein (SPON2), mRNA	0	960/1014	94.67	1	1014	149	1161	SPON2	NM_001046157.1	175..1173
isotig07051	1066	1221	96.72	84.44	gi|114050842|ref|NM_001045996.1| Bos taurus mitochondrial ribosomal protein L28 (MRPL28), nuclear gene encoding mitochondrial protein, mRNA	0	1031/1066	96.72	1	1066	18	1085	MRPL28	NM_001045996.1	31..801
isotig05514	1260	793	61.03	96.97	gi|164519019|ref|NM_001113313.1| Bos taurus neurogranin (protein kinase C substrate, RC3) (NRGN), mRNA	0	769/792	97.1	433	1224	2	791	NRGN	NM_001113313.1	146..382
isotig04462	1455	1196	69.28	84.28	gi|118150913|ref|NM_001077903.1| Bos taurus cyclin-dependent kinase inhibitor 1C (p57, Kip2) (CDKN1C), mRNA	0	1008/1042	96.74	1	1042	159	1188	CDKN1C	NM_001077903.1	155..907
isotig04217	1542	1399	84.44	93.07	gi|62751457|ref|NM_001015536.1| Bos taurus thioredoxin domain containing 12 (endoplasmic reticulum) (TXNDC12), mRNA	0	1302/1337	97.38	205	1541	1	1337	TXNDC12	NM_001015536.1	108..626
isotig03636	1785	3037	97.76	57.46	gi|112817619|ref|NM_001015567.2| Bos taurus serine/threonine kinase receptor associated protein (STRAP), mRNA	0	1745/1785	97.76	1	1785	47	1829	STRAP	NM_001015567.2	281..1333
isotig03456	1894	1895	95.25	95.2	gi|61888845|ref|NM_001013583.1| Bos taurus carboxyl ester lipase (bile salt-stimulated lipase) (CEL), mRNA	0	1804/1892	95.35	3	1894	4	1895	CEL	NM_001013583.1	14..1813
isotig03408	1943	2259	90.79	84.37	gi|194665628|ref|XM_001254067.2| PREDICTED: Bos taurus uncharacterized LOC786372 (LOC786372), mRNA	0	1764/1885	93.58	1	1943	100	2120	LOC786372	XM_001254067.2	183..2099
isotig03321	2051	1572	73.28	95.61	gi|167583515|ref|NM_001114520.1| Bos taurus calcium/calmodulin-dependent protein kinase II inhibitor 1 (CAMK2N1), mRNA	0	1503/1542	97.47	1	1542	1	1539	CAMK2N1	NM_001114520.1	69..305
isotig02917	1006	1318	97.02	74.05	gi|157428111|ref|NM_001105494.1| Bos taurus cortexin 1 (CTXN1), mRNA	0	976/1006	97.02	1	1006	115	1126	CTXN1	NM_001105494.1	194..442
isotig02909	676	860	95.56	85.7	gi|77735554|ref|NM_001034301.1| Bos taurus small proline-rich protein 3 (SPRR3), mRNA	0	646/676	95.56	1	676	11	780	SPRR3	NM_001034301.1	66..479
isotig02758	558	851	84.23	55.35	gi|358411907|ref|XM_002704108.2| PREDICTED: Bos taurus uncharacterized LOC100174927 (LOC100174927), mRNA	3e-82	470/507	92.7	1	537	1	792	LOC100174927	XM_002704108.2	10..201
isotig01555	1419	2124	93.52	62.48	gi|297460871|ref|XM_001250683.3| PREDICTED: Bos taurus carbonic anhydrase 1-like (CA1), mRNA	0	1327/1416	93.71	4	1419	36	1455	CA1	XM_001250683.3	102..887
isotig01197	1045	967	81.34	87.9	gi|114050784|ref|NM_001046002.1| Bos taurus CD48 molecule (CD48), mRNA	0	850/944	90.04	41	984	1	940	CD48	NM_001046002.1	66..785
isotig01135	1161	1448	95	76.17	gi|358419806|ref|XM_001250514.3| PREDICTED: Bos taurus family with sequence similarity 127 member (LOC783730), mRNA	0	1103/1154	95.58	1	1154	244	1404	LOC783730	XM_001250514.3	267..608
isotig00546	1058	1084	94.42	92.16	gi|297465249|ref|XM_002703711.1| PREDICTED: Bos taurus uncharacterized LOC100296060 (LOC100296060), mRNA	0	999/1057	94.51	1	1057	6	1064	LOC100296060	XM_002703711.1	54..383
HQDJLS201EQ9I0	408	467	95.59	83.51	gi|303523735|ref|NM_001195051.1| Bos taurus myeloma overexpressed 2 (MYEOV2), mRNA	0	390/402	97.01	1	402	53	454	MYEOV2	NM_001195051.1	54..227
HQDJLS201E0QJG	549	85	15.48	100	gi|269847043|ref|NR_031346.1| Bos taurus microRNA mir-22 (MIR22), microRNA	8e-37	85/86	98.84	451	536	1	85	MIR22	NR_031346.1	1..85
HQDJLS201DR0RE	531	635	93.79	78.43	gi|155371854|ref|NM_001101062.1| Bos taurus platelet factor 4 (PF4), mRNA	0	498/531	93.79	1	531	13	550	PF4	NM_001101062.1	73..429
HQDJLS201DIS7E	520	79	14.42	94.94	gi|269846814|ref|NR_031036.1| Bos taurus microRNA mir-2299 (MIR2299), microRNA	6e-28	75/79	94.94	261	339	1	79	MIR2299	NR_031036.1	1..79
HQDJLS201D0ZF0	350	406	92.57	79.8	gi|359066679|ref|XM_002688453.2| PREDICTED: Bos taurus chromosome 6 open reading frame, human C4orf48 (C6H4orf48), mRNA	1e-136	324/350	92.57	1	350	62	403	C6H4orf48	XM_002688453.2	66..359
HQDJLS201CC0TS	520	615	95.77	80.98	gi|94966967|ref|NM_001040587.1| Bos taurus peptide YY (PYY), mRNA	0	498/516	96.51	3	518	12	526	PYY	NM_001040587.1	93..386
HQDJLS201C8GIX	552	392	63.41	89.29	gi|359080540|ref|XM_003587966.1| PREDICTED: Bos taurus uncharacterized LOC100848866 (LOC100848866), mRNA	1e-142	350/382	91.62	122	503	1	376	LOC100848866	XM_003587966.1	60..290
HQDJLS201BYCQT	544	565	92.83	89.38	gi|297484263|ref|XM_002694067.1| PREDICTED: Bos taurus uncharacterized LOC100337507 (LOC100337507), mRNA	0	505/535	94.39	10	544	36	564	LOC100337507	XM_002694067.1	157..462
HQDJLS201BB3F3	507	581	88.17	76.94	gi|297469058|ref|XM_002706588.1| PREDICTED: Bos taurus uncharacterized LOC100297713 (LOC100297713), mRNA	1e-171	447/497	89.94	11	507	28	512	LOC100297713	XM_002706588.1	199..471
HQDJLS201B6EK0	468	73	14.32	91.78	gi|269847783|ref|NR_031258.1| Bos taurus microRNA mir-2443 (MIR2443), microRNA	2e-21	67/72	93.06	162	233	1	72	MIR2443	NR_031258.1	1..73
HQDJLS201AVW6X	544	80	14.15	96.25	gi|269847086|ref|NR_031101.1| Bos taurus microRNA mir-2315 (MIR2315), microRNA	7e-31	77/80	96.25	173	252	1	80	MIR2315	NR_031101.1	1..60
HQDJLS201AVU7T	428	63	14.72	100	gi|269847435|ref|NR_030925.1| Bos taurus microRNA mir-484 (MIR484), microRNA	5e-28	63/63	100	22	84	1	63	MIR484	NR_030925.1	1..63
HQDJLS201AVDPM	391	468	89.26	74.57	gi|358412726|ref|XM_003582338.1| PREDICTED: Bos taurus c-X-C motif chemokine 15-like (LOC100849785), mRNA	1e-167	349/364	95.88	27	390	1	365	LOC100849785	XM_003582338.1	15..266
HNTXQRY02JB3OS	526	291	53.04	95.88	gi|358414726|ref|XM_003582854.1| PREDICTED: Bos taurus uncharacterized LOC100852187 (LOC100852187), mRNA	1e-129	279/291	95.88	209	499	1	291	LOC100852187	XM_003582854.1	74..184
HNTXQRY02IVSET	426	734	95.07	55.18	gi|297462716|ref|XM_002702236.1| PREDICTED: Bos taurus uncharacterized LOC100196898 (LOC100196898), mRNA	1e-99	405/417	97.12	4	425	1	720	LOC100196898	XM_002702236.1	15..230
HNTXQRY02ISTGH	573	60	10.47	100	gi|269847085|ref|NR_030845.1| Bos taurus microRNA mir-1940 (MIR1940), microRNA	4e-26	60/60	100	1	60	1	60	MIR1940	NR_030845.1	1..60
HN40NPI01E3OZ6	387	691	97.67	54.7	gi|83035124|ref|NM_001037627.1| Bos taurus FXYD domain containing ion transport regulator 7 (FXYD7), mRNA	0	378/387	97.67	1	387	6	392	FXYD7	NM_001037627.1	76..312
HN40NPI01DK4LJ	398	568	92.71	64.96	gi|31343617|ref|NM_175829.2| Bos taurus NADH dehydrogenase (ubiquinone) 1 alpha subcomplex, 5, 13kDa (NDUFA5), nuclear gene encoding mitochondrial protein, mRNA	0	369/375	98.4	1	375	1	375	NDUFA5	NM_175829.2	4..354
HN40NPI01B3BQL	289	472	95.85	58.69	gi|358415960|ref|XM_003583208.1| PREDICTED: Bos taurus uncharacterized LOC100851008 (LOC100851008), mRNA	1e-134	277/289	95.85	1	289	38	326	LOC100851008	XM_003583208.1	60..215
