# Supplementary material for: Characterization of Liaoning Cashmere Goat Transcriptome: Sequencing, De Novo Assembly, Functional Annotation and Comparative Analysis
Source: PLoS One. 2013 Oct 9;8(10):e77062. doi: 10.1371/journal.pone.0077062 (PMC3793953; doi:10.1371/journal.pone.0077062)
Supplement: Table S9 — Frequency statistics of classified repeat types (considering sequence complementary). (XLSX) [file pone.0077062.s009.xlsx]

## Sheet: frequency of repeat types
Repeat types	NO.of unigenes	percent(%)
AC/GT	908	37.4897
AACTG/AGTTC	326	13.46
AT/AT	211	8.71181
AGC/CTG	137	5.65648
AAAT/ATTT	92	3.79851
AAAAC/GTTTT	71	2.93146
CCG/CGG	71	2.93146
AG/CT	67	2.76631
AAAG/CTTT	51	2.1057
AAAC/GTTT	44	1.81668
AAAAT/ATTTT	38	1.56895
AGG/CCT	31	1.27993
ACCCC/GGGGT	25	1.0322
AAC/GTT	23	0.949628
ACAT/ATGT	21	0.867052
AAGTG/ACTTC	19	0.784476
ACC/GGT	18	0.743187
AAT/ATT	15	0.619323
AAAAG/CTTTT	14	0.578035
AAG/CTT	14	0.578035
ACAG/CTGT	14	0.578035
ACTC/AGTG	12	0.495458
AATG/ATTC	11	0.45417
ATCC/ATGG	10	0.412882
CG/CG	10	0.412882
ACGC/CGTG	8	0.330306
AGGG/CCCT	8	0.330306
CCCCG/CGGGG	8	0.330306
CCCGG/CCGGG	8	0.330306
AAAAAC/GTTTTT	7	0.289017
AAAAAT/ATTTTT	6	0.247729
ACGT/ACGT	6	0.247729
AGAGGG/CCCTCT	6	0.247729
ATC/ATG	6	0.247729
AAAAAG/CTTTTT	4	0.165153
AACC/GGTT	4	0.165153
ACCGCC/CGGTGG	4	0.165153
AGCCC/CTGGG	4	0.165153
ATCCGC/ATGCGG	4	0.165153
AAATT/AATTT	3	0.123865
AAGGCC/CCTTGG	3	0.123865
AATGG/ATTCC	3	0.123865
ACACGC/CGTGTG	3	0.123865
ACTCC/AGTGG	3	0.123865
AGATC/ATCTG	3	0.123865
AGCG/CGCT	3	0.123865
AGGC/CCTG	3	0.123865
AGGCGG/CCGCCT	3	0.123865
AGGGG/CCCCT	3	0.123865
AAAGAC/CTTTGT	2	0.0825764
AAGGG/CCCTT	2	0.0825764
AATT/AATT	2	0.0825764
ACCTC/AGGTG	2	0.0825764
ACGG/CCGT	2	0.0825764
ACGGC/CCGTG	2	0.0825764
ACT/AGT	2	0.0825764
AGAGG/CCTCT	2	0.0825764
AGCCCC/CTGGGG	2	0.0825764
AGCGG/CCGCT	2	0.0825764
AGCTCC/AGCTGG	2	0.0825764
AGGGCC/CCCTGG	2	0.0825764
ATGC/ATGC	2	0.0825764
CCCCGG/CCGGGG	2	0.0825764
AAAGC/CTTTG	1	0.0412882
AAATCT/AGATTT	1	0.0412882
AACCCT/AGGGTT	1	0.0412882
AACCG/CGGTT	1	0.0412882
AAGAGG/CCTCTT	1	0.0412882
AAGCAG/CTGCTT	1	0.0412882
AAGG/CCTT	1	0.0412882
AAGGAG/CCTTCT	1	0.0412882
ACACAG/CTGTGT	1	0.0412882
ACACG/CGTGT	1	0.0412882
ACAGC/CTGTG	1	0.0412882
ACCATC/ATGGTG	1	0.0412882
ACCC/GGGT	1	0.0412882
ACCCCC/GGGGGT	1	0.0412882
ACCGC/CGGTG	1	0.0412882
ACCGGG/CCCGGT	1	0.0412882
ACCTG/AGGTC	1	0.0412882
ACG/CGT	1	0.0412882
AGAT/ATCT	1	0.0412882
AGCAT/ATGCT	1	0.0412882
AGCC/CTGG	1	0.0412882
AGCCGC/CGGCTG	1	0.0412882
AGCCTC/AGGCTG	1	0.0412882
AGGCCC/CCTGGG	1	0.0412882
AGGGC/CCCTG	1	0.0412882
CCCG/CGGG	1	0.0412882
CCCGCG/CGCGGG	1	0.0412882
CCGCG/CGCGG	1	0.0412882
