# Supplementary material for: Characterization of Liaoning Cashmere Goat Transcriptome: Sequencing, De Novo Assembly, Functional Annotation and Comparative Analysis
Source: PLoS One. 2013 Oct 9;8(10):e77062. doi: 10.1371/journal.pone.0077062 (PMC3793953; doi:10.1371/journal.pone.0077062)
Supplement: Table S10 — Summary of 958 SSRs and their primers. (XLSX) [file pone.0077062.s010.xlsx]

## Sheet: Sheet1
Query	size	per	ssr_unit/exp	start	end	ssr_seq	Foward	TM Foward	Reverse	TM Reverse	Product Size
isotig00153	24	3	(AGC)8	448	471	AGCAGCAGCAGCAGCAGCAGCAGC	CAGTGTTCTTGCCTGgaGAA	59.007	ATGTCCATCAcCAAAGCTGA	59.09	246
isotig00527	20	5	(GTGGG)4	1525	1544	GTGGGGTGGGGTGGGGTGGG	GACTCGAGAGATACCTCGGC	58.995	CTGCCTCCCCTCACTAACTC	58.891	184
isotig00659	20	5	(TTCAG)4	1520	1539	TTCAGTTCAGTTCAGTTCAG	CCAGTGGACCACATTcTGTC	58.94	CGAGCTGACTCATTGGaAAA	58.999	341
isotig00710	20	5	(ACTGA)4	35	54	ACTGAACTGAACTGAACTGA	CACGAAGAGTTGGACACGAC	59.31	GGACAGCAGCATGTCAGTCT	58.999	278
isotig00849	24	4	(TTTA)6	912	935	TTTaTTtaTTTaTttATTTATTtA	GCTGGATGAAATaCAAGCCA	58.723	AATGACGACCCTGTATGCAA	59.002	462
isotig00949	20	5	(TTTTC)4	663	682	TTTTCTTTtCTTTTCTTTTC	TTCCAAACTAATCAGCCTGC	57.971	ACGGTGTATGACTGCttTGC	58.804	382
isotig00963	24	3	(GAG)8	947	970	GAGGAGGAGGAGGAGgAGGAGGAG	GGTGGAAGAGAGAGACCTGC	58.977	TCCTCCTCCGACTCTTCACT	58.974	165
isotig01151	24	3	(AGC)8	919	942	AGCAGCAGCAGCAGCAGCAGCAGC	CTTTACATCCAAAGCCTCCC	58.646	TAGCCACTCCCTTTGGAATC	59.126	419
isotig01230	21	3	(ATC)7	611	631	ATCATCATCATCATCATCATC	GCGTCAAAGAGCTTCCTTCT	58.817	GCAGCAAGAGTGTGGTGAGT	59.051	436
isotig01337	22	1	(T)22	1073	1094	tttttttttttttttttttttt	ACCAAGTGTTTTCCCTACGC	59.101	ACTGAATGGACCTGGGAGAC	58.95	386
isotig01377	24	1	(T)24	198	221	TTTTTTTTTTTTTTTTTTTTTTTT	tCcAGTCTTtGCCTGAATTG	58.847	ACCAGCAGAGGCTCATCTTT	59.043	477
isotig01448	24	3	(GCT)8	2363	2386	GCTGCTGCTGCTGCTGCTGCTGCT	CTCCTTTCTTGAGGCCTGTC	59.014	GGAGTTTGCAGTCCCTGATT	59.141	153
isotig01470	27	3	(TCC)9	943	969	TCCTCCTCCTCCTCCTCCTCCTCCTCC	aCCTCTCCACCTTCGACATC	59.105	AGCAGATGAACCTCTCAGCA	58.699	279
isotig01499	21	3	(TCC)7	1041	1061	TCCTCCTCCTCCTCCTCCTCC	ACACCcGATCTCTCCAAGTC	59.105	CCCGAGAGAGGAAAGTGAAG	59.011	437
isotig01510	24	4	(TTTC)6	1154	1177	TTTCTTTCTTTCTTTCTTTCTTTC	GTTCCCAATCATGTGTCAGG	58.774	TGGGACCAAGTCCAACAGTA	58.98	404
isotig01620	21	1	(A)21	1354	1374	AAAAAAAAAAAAAAAAAAAAA	CAAGAGCAAAGTGCCATtGT	58.926	CCAGGCAGCTGAGTAACAAA	59.072	365
isotig01697	24	6	(GGTCCC)4	1014	1037	GGTCCCGGTCCCGGTCCCGGTCCC	GCAAAAGGCACAGTAGGTCA	58.926	AAGATATCCAGCCCAACCAC	58.864	421
isotig01766	20	5	(AAAAC)4	1853	1872	AAAACAAAACAAAACAAAAC	AGGCTCATTCTGAACcTCCA	59.803	GATGCCTTCCTCCAGATGTT	59.094	393
isotig01968	40	4	(TAAA)10	1027	1066	TAAATAAATAAATAAATAAATAAATAAATAAATAAATAAA	ATGTTGTAGGGAGGGAGGTG	58.866	TGTCTTCTACACTGGCAGGC	59.037	439
isotig02302	21	1	(A)21	550	570	aaaaaaaaaaaaaaaaaaaaa	CCATTCTGGTGGgCTAGTTt	59.052	CTCGTCCCCtTTTTGGTTTA	59.061	416
isotig02439	21	3	(CCG)7	310	330	ccGCcGCCgCCgCcgCCGCcG	GAGTTGCTCATTGCCAGTTC	58.444	CTTTCACGTTTCGGATGATG	59.123	216
isotig02616	20	5	(TTCAG)4	144	163	tTCAGTTCAGTTCAGTTCAG	AGGAGgTgATGGAGGAgCTA	58.842	AATGGAAAAGACCCTGATGC	58.984	244
isotig02712	20	5	(ACTGA)4	296	315	ACTGAACTGAACTGAACTgA	TGAACTCtGGgAGttGGTGA	59.23	GCTGCTTGATGTGCTGAACT	59.195	360
isotig02718	27	3	(GCT)9	444	470	GCTGCTGCTGCTGCTGCTGCTGCTGCT	GATGGCTGTGGAGGAAGAAT	59.094	CGACAGAGTCGGACACAACT	58.887	301
isotig02850	20	5	(TCAGT)4	390	409	TCAGTTCAGTTCAGTTCAGT	CAGGGGAAAAGATCAAGGAA	59.097	AAtTCtTGGGGTCgGaAAG	58.967	294
isotig02852	27	3	(CCA)9	454	480	CCACCACCACcACcACcACcACcACcA	GTGATGGTGACTTGGGTGAG	58.94	ACCtGCTCGAGaATCTgTGA	58.54	265
isotig02933	20	5	(GTTTT)4	725	744	GTTTtGTTTtGTTTTGTTTt	CAGGTCAAGATCCAGCAAGA	58.957	CAATCCCTCGTCAGAGGACT	59.254	441
isotig02952	42	c	(GT)11(GAGC)5	3133	3174	GTGTGTGTGTGTGTGTGTGTGTGAGCGAGCGAGCgagcGAGC	AAGATCAAAACGGCATACCC	58.906	GCTGCACACCTTTCATCAGT	58.884	469
isotig02956	21	3	(GTG)7	2553	2573	GTGGTGGTGGTGGTGGTGGTG	ATGACCTGGGACATCCTCTC	58.899	GTTGGCAGAGGAGGAAGAAG	59.014	493
isotig02966	27	3	(CAT)9	2094	2120	CAtcatcatcaTCATCATCATCaTcaT	TCTCCAAGCATGCTCAAAAC	59.002	TGACAAAGATGCTCTGGAGG	58.957	316
isotig03020	21	3	(TCC)7	1970	1990	TCCTCcTCcTCcTCcTCcTCc	TCCAGGTGCTTCTTTGACAG	59.007	TGCCAAGAAGGAAGACAGTG	59.007	454
isotig03020	21	3	(TCC)7	1970	1990	TCCTCcTCcTCcTCcTCcTCc	TCCAGGTGCTTCTTTGACAG	59.007	TGCCAAGAAGGAAGACAGTG	59.007	454
isotig03043	21	3	(CTG)7	1821	1841	CTGCTGCTGCTGCTGCTGCTG	GGCTGTGTGTGTGTGTGTGT	59.029	AAGCGCTTCTTCTTCGATGT	59.222	339
isotig03068	25	5	(TTCAG)5	1262	1286	TTCAGTTCAGTTCAGTTCAGTTCAG	ACCTGAACTCCCCAAAAGTG	59.037	TGGTGATCCAAAGGCATCTA	59.075	417
isotig03100	20	4	(GTGC)5	908	927	GTGCGTGCGTGCGTGCGTGC	CTGCTCAGATGCGAAATGAT	58.979	CCTCACATGAGATGGACACC	58.886	446
isotig03115	20	4	(GTGC)5	707	726	GTGCGTGCGTGCGTGCGTGC	AGAACAAGGCACTAGGTCGg	59.353	GTCAATGCCAACGAACAAAG	59.174	408
isotig03170	24	3	(TCC)8	1094	1117	TCCTCCTCCTCCTCCTCCTCCTCC	CGTGATCTGTATCCTCCACG	59.112	CAATGGAATGGAGCTTGATG	59.075	294
isotig03185	28	4	(GGCA)7	1405	1432	GGCAGGCAGGCAGGCAGGCAGGCAGGCA	GAGACTAGAGATGAGGCGGG	58.992	TGAGGACTTTGAGTTGCTGG	59.007	467
isotig03249	24	4	(CAAA)6	852	875	CAAACAAACAAACAAACAAACAAA	AGGGCTTGGGTACAGACAAC	59.065	ATGAGCAGAAAAATCCCACC	58.984	284
isotig03277	20	4	(AGAA)5	451	470	AGAAAGAAAGAAAGAAAGAA	ATAAGCTTCAGGCCAAtGGT	58.672	TGACTGGGAACAATGGAGAA	59.059	373
isotig03321	21	3	(GCG)7	1589	1609	GCGGCGGCGGCGGCGGCGGCG	CCGAAGAAGTTGTTGGTGTC	58.187	gaggatgtgagtcccgct	58.694	421
isotig03339	35	5	(CCCAC)7	897	931	CCcACCCcACCCcACCCcACCCcACCCCACCCcAC	CTCCTTGACCAGCAAACTCA	59.007	TAGCTGGAGCACCGTGATAG	59.05	410
isotig03353	20	4	(ATCT)5	111	130	ATCTATCTATCTATCTATCT	GTGCAAGTGAGCATGGAAGT	58.884	ACACATGGCCAGAGTGACAT	58.971	452
isotig03359	25	5	(CCCCA)5	155	179	CCCcACCCcACCCcACCCcACCCCA	ATGTCTCAGGACACCCCCT	59.341	CAATTCCCAAGGAGGTTTGT	58.884	340
isotig03472	24	3	(CTT)8	809	832	CTTCTTCTTCTTCTTCTTCttcTT	AGATGACACAGAAACGGTGC	58.727	ATCTGATGTGAGAGCGCTTG	59.143	155
isotig03477	21	1	(T)21	892	912	ttttttttttttttttttttt	CTTCCTGAAGCAGAAAAGGG	59.049	AACGAGCTCCTTGTTCCCTA	58.934	149
isotig03487	21	3	(GGA)7	519	539	GgAGGAGGAGGAGGAGGAGGA	AAGAGGAGGAGGAGGAGGAG	58.98	TTCCAGGAAATGGAGGGTAG	58.978	305
isotig03520	20	5	(CTGAA)4	1410	1429	CTGAACTGAACTGAACTGAA	CCAAGGGGTCACAaaGAGTT	59.037	tTAcCtTGTCCCACACATGc	59.42	177
isotig03576	24	6	(AAGAGG)4	242	265	AAGAGGAAGAGGAAGAGGAAGAGG	GATCAAGGAAGAGGAGGCTG	58.966	GATTTTGCTGTTGGGGACTT	59.031	453
isotig03586	20	4	(ATAC)5	1312	1331	ATACATACATACATACATAC	ATCTGCACCGTGTCATGAAT	58.963	GCGTGACAAATAAGCCAGAA	58.92	315
isotig03626	20	4	(GTCT)5	1327	1346	GTCTGTCTGTCTGTCTGTCT	AGTTCTGCTCTGTGGGTTCC	59.305	GACAGAGAATGCCTTGGACA	58.802	395
isotig03644	24	6	(TTTTCT)4	652	675	TTTTCTTTTtCTTTTTCTTTTTCT	GTGTGAGGAACCACACTTGG	58.992	CCAACTGCAAAAGACAAGGA	58.897	192
isotig03683	67	c	(TCTG)6tctctctctctctct(CA)14	1249	1315	TCTGTCTGTCTGTCTGTCTGTCTGTCTCTCTCTCTCTCTCACACACACACACACACACACACACACA	AAACCATGCTTCATGACCCT	59.41	GGCTGTTGAAAGAATCCCAT	58.984	478
isotig03708	20	1	(T)20	224	243	tttttttttttttttttttt	GGCTCTTTTTCTGAACAGGC	59.056	CTTGAACATCCATGACTGGG	58.93	234
isotig03731	30	3	(GGA)10	847	876	GGAGGAGGAGGAggaGgAGGAGGAGGAGGA	GAGCGCTTGCTTTTCTTTCT	59	TCGGAGCTAATAGCGGAGAT	59.046	425
isotig03781	24	6	(CTGCTT)4	348	371	CTGCTTCTGCTTCTGCTTCTGCTT	CAGCAGAGCCAAGAGATCAA	59.267	AGATGGCTCCAACAGAATCC	59.094	348
isotig03782	20	5	(CCGCC)4	507	526	CCGCCCCGCCCCGCCCCGCC	CTCCcccACATTTAAAAGGA	58.876	ATGGTTTGGAGACCTTCCTG	58.989	457
isotig03832	21	3	(CTG)7	541	561	CTGCTGCTGCTGCTGCTGCTG	ACAACCAGCTTTCCCAAAAC	59.077	CTTCTCTGATTCACCCCCAT	58.94	363
isotig03889	20	5	(GTTTT)4	1040	1059	GTTTTGTTTTGTTTTGTTTT	GAAAGAAACAGTGGGCTTCC	58.766	AAAACCTAACAGAGCTGGGC	58.462	383
isotig03918	20	5	(CGGGG)4	731	750	CGGGgCGGGGCGGGgCGGGG	GGACTTGTTCTGGTCTCGCT	59.455	AcCTGACCTGGAAGCTATGG	59.162	391
isotig04104	20	5	(CTTTT)4	996	1015	CTTTTCTTTTCTTTTCTTTT	AGCTTTGCTTGTCACATTGC	59.079	GCCATTTGGCTCTATTGGTT	59.046	471
isotig04146	24	3	(TTA)8	359	382	TTATTATTATTATTATTATTATTA	ACAGAACTGGCCTAAAGGGA	58.789	CATCGAATTGGCATCTCATC	59.03	472
isotig04152	20	5	(TTTTG)4	1356	1375	TTTtGTTTTGTTTTGTTTTG	AAAATCAGTGTCCCCGAGTC	58.992	TTTGGGTGGGAAAGAAACTC	59.003	390
isotig04185	21	3	(TGC)7	1092	1112	TGCTGCTGCTGCTGCTGCTGC	CTCCTCCTCCTCCTCAGATG	58.92	TTGATGGAGCTGAGTTCTGG	58.957	416
isotig04200	21	3	(CTG)7	477	497	CTGCTGCTGCTGCTGCTGCTG	GACGCATGGCTTTTGTTAGA	58.92	ATTACAGGGAGCTGGGACAC	59.018	337
isotig04270	20	5	(ACTGA)4	770	789	ACTGAACTGAACTGAACTGA	GGGAGTTGGTGATGGATAGG	59.213	CTGGCAATGCCCTAGAATTT	59.182	476
isotig04355	30	3	(TGC)10	559	588	TGCTGCTGCTGCTGCTGCTGCTGCTGCTGC	TTCACCCCACCACTGATTTA	58.821	TTGATCCCTGGGTAGGAAAG	58.978	471
isotig04384	20	1	(T)20	788	807	tttttttttttttttttttt	CGAGCTCACAGAAGAGGTCA	59.283	TCTCCTCGAGGGAGTAGGAA	58.963	457
isotig04435	27	3	(CTC)9	400	426	CTCCTCCTCCTCCTCCTCCTCCTCCTC	TTCCTCTTGTAGGAGTGGGC	59.284	GTGTCCCAGAGGGAAACACT	59	231
isotig04452	30	3	(CGG)10	1152	1181	CGGCGGCGGCGGCGGCGGCGGCGGCGGCGG	GTACTCGTCGCTGTGCTTGT	59.116	TTCCTCTCCGACCTCTTCTC	58.538	492
isotig04457	30	5	(CCCCA)6	540	569	CCCCACCCCACCCCACCCCACCCCACCCCA	TGCCCCTATACAAAACACCA	58.892	AGCACATAGAACCATCAGCG	58.903	467
isotig04506	42	2	(TG)21	1114	1155	TGTGTGTGTGTGTGTGTGTGTGTGTGTGTGTgTGTGTGTGTG	ATGAAATCAGGGCaGGAAaG	59.126	TTAGGAGGTCTGTCTGTGCG	59.034	213
isotig04515	21	3	(GCT)7	202	222	GCTGCTGCTGCTGCTGCTGCT	GAAGaGAAATCAGGATCGGC	58.815	CTTCTCGCAAGTGCCCTC	59.656	498
isotig04587	25	5	(GCTGG)5	1161	1185	GCTGGGCTGGGCTGGGCTGGGCTGG	TTTGTGTAAGGCTCCTGCTG	59.072	ACCTTCCTGTGACCTTCCAC	59	179
isotig04630	22	1	(A)22	1010	1031	AAAAAAAAAAAAAAAAAAAaaa	tCtcTTCCCTTCCCCCTAAT	58.986	CTGCCACTTTAATCCTGGGT	59.052	285
isotig04639	22	1	(T)22	829	850	tttttttttttttttttttttt	AAATCTGGGTAAGCAGGTGG	59.052	CTTGGCAGTGAAGGTCAGAA	59.007	387
isotig04646	20	5	(CGCGC)4	107	126	CGCGCCGCGCCGCGCCGCGC	GAATGGGAGTTCTGAGAGGG	58.664	TCCAGAACCTGTGGAAATCA	59.059	400
isotig04707	20	5	(AAAAT)4	793	812	AAAATAAAATAAAATAAAAT	TCCACTACTGTTCCTTACGCC	59.252	TTGGGTGCTCATGTTCCTTA	59.123	391
isotig04708	24	3	(GCG)8	48	71	GCGGCGGCGGCGGCGGCGGCGgCG	CAAgAaGGCATCCGCATT	59.756	CCAGAAGGAAACTGCtcCTC	59.014	310
isotig04721	20	1	(A)20	1049	1068	AAAAAAAAAAAAAAAAAAaa	CCCACTCCAATGAAACCTCT	58.989	GAGAGAGGGGCAAGGTGTTA	59.284	438
isotig04732	21	1	(A)21	994	1014	aaaaaaaaaaaaaaaaaaaaa	AATGATTGCTCCTGTGcTTg	58.877	CTTTGCAGTCTGTCCCAAGA	59.007	438
isotig04762	21	3	(GCG)7	768	788	GCGGCGGCGGCGGCGGCGGCG	GTGGAGGTGAAGAAGGCTGT	59.305	AGTTGACCCTAGTTGGgTGG	58.914	483
isotig04829	20	4	(CCCT)5	1054	1073	CCCTCCCTCCCTCCCTCCCT	AAGATGGGATCCTTGTCCTG	58.94	CAAAGGGTCCCAGTAAGGAA	59.024	202
isotig04940	24	4	(TTTG)6	723	746	TTTGTTTgTTtGTTTGTTTGTTTG	ACATCAGAGAAGGGCCAGAT	58.693	GAGGAGAGAGTGGTCAAGCC	58.977	478
isotig05024	21	3	(TTC)7	505	525	TTCTTCTTCTTCTTCTTCTTC	ACTGCCTTGGTAGACAGGCT	58.968	GCAGATAAACGTGGGTGATG	59.002	397
isotig05028	20	4	(GCGG)5	1054	1073	GCGGGCGGGCGGGCGGGCGG	CCTGGTCCTTGTGTCTGTTG	59.148	GGTGTTCAACATCCTGTTCG	58.984	482
isotig05091	24	6	(GCTGCG)4	1013	1036	GCTGCGGCTGCGGCTGCGGCTGCG	GACTTTGATCTGGAGCGTGA	58.96	AAGAGGAAGGGGAGGAAGAG	58.876	353
isotig05204	44	2	(TG)22	1241	1284	TgTGTGTGTGTGTGTGTGTGTGTGTGTGTGTGTGTGTGTGTgtG	GACCCTCTCTGAAGGCTTTG	59.014	AATGCATGAGTgTgggAGAC	58.512	382
isotig05207	20	5	(AAAAC)4	364	383	AAAaCAAAACAAAACAAAAC	ACACCAGTTTGGTGGAGTCA	58.992	GTCAGTTCCTTcCCACCTGT	59	271
isotig05212	33	3	(GGC)11	81	113	GgCGGCGGCGGCGGCGGCGGCGGCGGCGGCGGC	TACTAAGACCCGTGTGCAGC	58.952	TCGAAGTCCAAATCATCTGC	58.799	183
isotig05222	27	3	(GCA)9	705	731	GCAGCAGCAGCAGCAGCAGCAGCAGCA	ACTCCTAGAGGCAATGGCAC	59.313	CGGAGAGAGGAATGTGATGA	58.747	279
isotig05224	21	3	(GGA)7	203	223	GGAGGAGGAGGAGGAGGAGGA	TGGAGGTATGCTCTCTGTCG	58.984	GAACCCATTCCTTGTGCTTT	59.031	432
isotig05285	21	3	(GAG)7	604	624	GAGGAGGAGGAGGAGGAGGAG	AGACTGGCAGTGTCAGCATC	58.999	TGTTTTCCCCTCTTTGGTTC	59.003	248
isotig05395	20	4	(AAAT)5	893	912	AAATAAATAAATAAATAAAT	TCCCCAGAAACAAACTTTCC	59.003	GGTTGAAAGAGCATGCTGAA	59.002	232
isotig05480	21	3	(CTT)7	506	526	CTTCTTCTTCTTCTTCTTCTT	GACACTGAGAGTCGCACGAT	58.999	CAGTTCCTAAGCCACGTGAA	58.923	223
isotig05502	20	5	(AAAAG)4	444	463	AAAagAAAAGAAAAGAAAAG	GTCTGCACATACATGCCACA	59.117	ATCCCCATATGCACCTTTGT	59.129	472
isotig05602	20	5	(TCAGT)4	820	839	TCAGTTCAGTTCAGTTCAGT	GATAAATTGGATCCCATGCC	59.049	TCAGGGTTTATTCTTTGGGG	58.876	499
isotig05769	21	3	(CTG)7	395	415	CTGCTGCTGCTGCTGCTGCTG	TAAAGTACAGGAGGGGGCAC	59.052	TGAACTCTGATAACAGCGGC	59.028	384
isotig05777	20	4	(GGGA)5	130	149	GggAGGGAGGGAGGGAGGGA	TATCCccGTAAcTCAGTCCC	58.861	CTTTCGCTAGTTCCTGCCTC	59.218	402
isotig05796	24	3	(GCG)8	566	589	GCGGCGGCGGCGGCGGCGGCGGCG	AAATTTTGGGAGCTGGAGTG	59.17	CGCATGAAGTGGAAGAAAGA	58.999	332
isotig05798	30	5	(CCCAC)6	157	186	CCcACCCcAcCCcAcCCcAcCCcACCCcAC	TGAATCcATCCTTCCCTCTC	59.016	TGCTAAATGGTCCAGCGTAG	58.942	434
isotig05815	42	2	(TG)21	513	554	TGTGTGTgTGTGTGTGTGTGTGTGTGTGTGTGTGTGTGTGtG	TGTTCCcTGAGAATaaGGgC	59.126	CGCAAATCCTTTCCtCTCTC	59.006	197
isotig05872	21	3	(TCC)7	649	669	TCCTCCTCCTCCTCCTCCTCC	TGGAGTTCTCGGGGTTTATC	58.981	TGACCAGAAAAAGGATGCTG	58.847	470
isotig05981	20	5	(TTTTG)4	798	817	TTTTGTTTtGTTTtGTTTTG	TGAAGAAaGGAAGCAAGGGT	58.909	ACTCGAGCAACAGGTTTGTG	58.932	440
isotig05982	20	4	(ATTT)5	661	680	ATTTATTTATTTATTTATTT	CCAAGTCAACTGCCTGCTAA	59.072	TGCCTTGGaAATGACTCAAC	58.697	481
isotig06099	20	5	(CTCTC)4	721	740	CTCTCCTCTCCTCTCCTCTC	ACTACCCCCTCAGACTCCCT	59.03	AAGTCATCCAGACAGGACCC	58.95	468
isotig06111	25	5	(CCCCG)5	955	979	CCCCGCCCCGCCCCGCCCCGCCCCG	ATCTCTTTCCTGGAGGAGCA	58.966	CTGGATTCACACAGGACGAG	59.257	206
isotig06132	22	1	(A)22	659	680	AAAAAAAAAAAAAAAAAAAaaa	TTCTCCTGCCTGTCTCACTG	59.125	TCaAAGCCTGGTTCTCTGTG	59.007	246
isotig06145	24	4	(CTTT)6	693	716	CTTTCTTTCTTTCTTTCTTTCTTT	AAGATCATGGGTTGAGGGAG	58.94	CGCTCATTTGTCCTGTCACT	58.882	451
isotig06179	22	2	(AT)11	684	705	ATATATATATATATATATATAT	GCAAAAGTGCAGAATGAAGG	58.502	GGTTTTCAGAGCAGCATCAA	59.002	143
isotig06195	20	5	(GGGGT)4	39	58	GGGGTGGGGTGGGGTGGGGT	gggttCAaCCTGgTGTGG	59.768	AACACGTGCCTTGAGTTCTG	58.932	257
isotig06206	24	6	(GGGGTG)4	78	101	GGGgTGGGGgTGGGGgTGGGGgTG	CCATGAGCTTGCTGCTCTAA	59.322	CCACCTTGCTTATGGGATCT	59.006	369
isotig06329	20	4	(AAAC)5	507	526	AAaCAAaCAAACAAACAAaC	TCACTGCCATGGATCAGATT	59.04	AGGACCCCTGTAGTGAGAATG	58.119	490
isotig06334	24	3	(CTG)8	678	701	CTGCTGCTGCTGCTGCTGCTGCTG	CTGCCTAATGCCTTCTcTCC	59.031	CAGGAGCTGACCTCAACAAA	59.007	381
isotig06380	21	3	(TTG)7	617	637	TTGTTGTTGTTGTTGTTGTTG	CTCAGCCAAAGTAAGGAGGG	58.931	GAGTTGGAGGGTGAGGTGAT	58.95	415
isotig06418	24	4	(AAAT)6	365	388	AaataaataaaTAAAtAAaTAAAT	AGGGTCCCTTTCCTCTGTTT	59.042	CAGTTCTGGATTTCCTGGGT	58.989	479
isotig06440	21	3	(GCG)7	755	775	GCGGCGGCGGCGGCGGCGGCG	AAGTCCCATCCTTGAAATGC	58.984	GGGAgGTGAGTGAGAAgGAA	59.228	496
isotig06441	20	4	(CTTC)5	581	600	CttccTTCCTTCCTTCCTTC	gCCAGAATTTGACAAGCTCA	59.002	GACACTGACCGACAATCCTG	59.101	458
isotig06604	25	5	(GTTTT)5	595	619	GTTTTGTTTTGTTTTGTTTTGTTTT	GGACTGAGGGTGACAGGATT	58.95	GCTCCACACAGGTTTTCTCA	58.854	468
isotig06623	20	4	(TTTG)5	298	317	TttGTTtGTTTGTTtGTTTG	TCAaCAaCAGCGTCTTGTCA	59.002	TTCCAAAGGATCCCAGTTTC	58.956	312
isotig06675	39	3	(AGC)13	153	191	AGCAGCAGCAGCAGCAGCAGCAGCAGCAGCAGcagcAGC	TGGGGAAGAAGAGAAAGTGC	59.405	AGGGCTGCAAAAACATTACC	59.091	258
isotig06685	25	5	(AGTTC)5	91	115	AGTTCAGTTCAGTtCAGTtCAGTTC	GGGgCAAATGCTATGAGG	59.027	TCATGAgGTCGCaAAGAGTC	58.96	153
isotig06731	20	5	(ACTGA)4	926	945	ACTGAACTGAACTGAACTGA	CTGACCCAAAaGATGGTCCT	58.989	CTTACCAGACCCACTCCCAT	58.866	373
isotig06744	21	3	(TTC)7	664	684	TTCTTCTTCTTCTTCTTCTTC	CAGTGTTTCTGGTTGATCGG	59.135	TGAAGATGAAGTCGACAGCC	58.96	331
isotig06886	20	5	(TCAGT)4	853	872	TCAGTTCAGTTCAGTTCAGT	AGTGGGGACCCATAATACCA	58.981	ATTTATGGGGTCGCAAAGAG	59.043	140
isotig06912	20	5	(TGAGG)4	963	982	TGAGgTGAGGTGAGGTGAGG	AGATGCCCTCTCTCTCCAAA	58.966	TTGGTAAGaAGACCCCAAGG	59.024	268
isotig07228	20	5	(GTTTT)4	602	621	GTTTTGttttgTTTTGTTTT	CTCAAACTGCCTTGGTTTCA	58.897	ACACGGAGGAGCTCGTTAAT	58.817	397
isotig07252	20	4	(GCAG)5	365	384	GCAGGCAGGCAGGCAGGCAG	AGGGgAGGGGgACTACTAGA	59.018	CTGGTGACTGGCCAATTATG	58.999	204
isotig07254	21	3	(CAG)7	134	154	CAGCAGCAGCAGCAGCAGCAG	GAGAGCAaGGACAGTGGTGA	58.968	AgTGGGAtCaAAGATTTCCG	58.981	222
isotig07276	20	4	(ACAG)5	871	890	ACAGACAGACAGACAGACAG	ACAAAATACTGTGGgAGGGC	58.912	tgTCTGAACATcCGACCATT	58.933	477
isotig07279	24	3	(GAG)8	155	178	GAGGAGGAGGAGGAGGAGGAGgaG	CCATGGAAGGAGAAGGAGAG	58.813	AGGTTCTTGTCGGTCAGCTT	58.943	493
isotig07494	20	5	(GGGCT)4	887	906	GGGCTGGGCTGGGCTGGGCT	TGTGGATGATATACACCGGG	59.075	TCAAGACTCACCCACCTTGA	59.23	251
isotig07621	36	4	(AATA)9	495	530	AaTAAATAAAtAAATAAATAAATAAATAAATAAATA	GGGATGACCCAGAGAGATGT	58.899	GTTGTTGTAGCCCACTGCAC	59.217	483
isotig07622	25	5	(TCAGT)5	428	452	tCAGTTCAGTTCAGTTCAGTTCAGT	GCCCTTTTGAAAAAGCAGAG	59.087	TCAGTCTTTCCCAGCATCAG	58.957	322
isotig07657	20	4	(ATTT)5	30	49	ATTTATTTATTTATTTATTT	GgTCTTTTGTAGCTGTGGAA	55.454	GGGCAATTGTCTTTTCCTGT	59.031	470
isotig07877	20	5	(TCAGT)4	667	686	TCAGTTCAGTTCAGTTCAGT	TGGAATTACTGCTGCCTGAG	59.024	AGGGGATGACAGAGGATGAG	59.052	488
isotig07923	20	4	(TTTA)5	636	655	TTTATTTATTTATTTATTtA	TCACCTGCTTCTGGAGACAC	58.968	ACTCCAAAGGGaACCATCAG	58.989	469
isotig07981	25	5	(TCAGT)5	113	137	TCAGTTCAGTTCAGTTCAGTTCAGT	CTTTGCCATCTGAGCCACTA	59.024	GATTCGTGTTGATGTTTGGC	58.979	340
isotig08006	21	3	(GTT)7	864	884	GTTGTTGTTGTTGTTGTTGTT	TGCAAGaCTCTTTCGCAGTT	58.802	CACATTGAGCCTCTgGAAGA	58.957	198
isotig08017	20	5	(TCAGT)4	807	826	TCAGTTCAGTTCAGTTCAGT	AGGAAACAATCCCATTCACC	58.691	ACTCGATGGAcGTGAGTCTG	58.834	298
isotig08036	30	6	(TTTTTA)5	633	662	TTTTTATTTTTATTTTTATTTTTATTTTtA	TGATCTGAGGCTTCCATGAG	58.905	AAAGACGGAGAGAAGGATGC	58.473	459
isotig08092	24	4	(TGGC)6	405	428	tGGcTGGCTGGCTGGCtGgcTGGC	GGATGTCCAGACAAGTCCCT	58.95	GCGTATAAAACTGGCAAGCA	58.985	489
isotig08262	24	6	(CCTCCG)4	466	489	CcTCCGccTCCGCCTCCGCcTCCG	GTTTGgTGGACAGCTCAATG	59.139	TGACCTGCTGCTCCAGTAtT	58.47	410
isotig08292	30	6	(CGCACA)5	647	676	CGCACACGCACACGCACACGCACACGCACA	ACGTGAGAGAACACCAGCAG	59.047	GGTGTCTGTGGAACCCTCTT	59	498
isotig08351	20	5	(TTTAA)4	710	729	TTTAATTTAATTTAATTTAA	CACCCTTTGCTCCTCTTCTC	59.014	TGTCAATGTATGCCGAAACC	59.4	491
isotig08458	36	2	(TG)18	595	630	TGTGTGTGTGTGTGTGTGTGTGTGTGTGTGTGTGTG	CAAACCAACAGAGCAAGCAT	58.926	TGTGTGTACAGTTGGCATGG	59.002	296
isotig08468	24	6	(TCTTTT)4	633	656	TCTTTTtCTTTTtCTTTttCTTTT	TTCTTACGGCTCATCTGCAC	59.028	TATCCACTGACAGCCTCTGG	58.827	423
isotig08545	27	3	(CTG)9	642	668	CTGCTGCTGcTGCTGCTGCTGCTGCTG	AACGTCCCTCTCTGGTAACG	59.208	ACAAGAGGCTTGGGTGACTT	58.794	452
isotig08649	36	3	(GGC)12	226	261	GGCGGCGGCGGCGGcGGCGGCGGCGGCGGCGGCGGC	CAGTTGCAGGAGTCGTGAGT	59.047	CAGTGAGTTACGAGAGGCCA	59.034	361
isotig08711	20	4	(TGAA)5	762	781	TGAATGAATGAATGAATGAA	GATACCGTGCTGTTGACCAC	59.014	CAGTGGAGTTCTGACAGTGGA	58.871	206
isotig08876	20	5	(TTTTG)4	121	140	TTTTGTTTTGTTTTGTTTTG	GGCAAGCCAGGAAaTACcTA	59.182	TGCCATCCTTCTCACATCAT	59.04	427
isotig09055	20	1	(A)20	482	501	AAAAAAAAAAAAAAAAAAAa	TAGGTTAAATCCCTGGCTGG	59.04	CCAGCTTGGAAAGAAGAAGG	59.049	234
isotig09061	20	5	(ACTGA)4	656	675	ACTGAACTGAACTGAACTGA	TTCTGAAGGAGATCAGCCCT	58.966	CTGACCCTTgAACAACATGG	58.98	474
isotig09184	25	5	(TGTTT)5	283	307	TGTTTTGTTTTGTTTtGTTTtGTTT	TTTAGAGCCAGCCACATCAG	59.024	CACGAGcacCCTcAAAGtTA	58.923	449
isotig09240	20	4	(CATT)5	608	627	CATTCATTCATTCATTCATT	TTGCTCCAAGATGAGGTCAG	58.957	TGCTGCCCTTTATTCCTCTT	58.928	243
isotig09444	24	3	(GAG)8	266	289	GAGGAGGAGGAGGAGGAGGAGGAG	GACTGTGACTCGAGGCTGAA	59.129	CCTCCTCCTTGTCtTTCTCg	59.011	481
isotig09624	20	4	(TTTC)5	180	199	TTtCTTtCTTTCTTTCTTTC	ATACAGCAGATCACACCCCA	58.96	GAAATGGCTTTCGGATGACT	59.129	318
isotig09678	20	1	(T)20	408	427	TTTTTTTTTTTTtTTTTttt	GGAACATGTGGTtCTTCCcT	58.842	AAGAAACGATTTCTcCCCCT	59.034	395
isotig09722	28	4	(GTGG)7	126	153	GTGGGTGGGTGGGTGGGTGGGTGGGTGG	ACTATCTGgATGaCGcTCCC	59.119	GGGTTAGAATCATAGCCCCA	58.857	445
isotig09753	24	4	(TTTA)6	457	480	TTTaTTTATTTATTTATTTATTTA	GCTCTTGGGCCATAAAGAAG	58.928	GTTTGGGAACGCATGTAAGA	58.625	215
isotig09840	27	3	(GCG)9	756	782	GCGGCGGCGGCGGCGGCGGCGGcggcG	TTCTATCACCAAAGGCGATG	58.721	CCAAGGAACGTGCGACTAC	59.303	449
isotig10137	20	1	(A)20	147	166	aaaaaaaaaaaaaaaaaaaa	CTTATTGGTTCCCCATCTGC	59.387	AACTGCAAGGCTTTTGTGTG	58.975	165
isotig10277	25	5	(AAAAC)5	265	289	AAAaCAAAACAAAACAAAACAAAAC	AAGCCAGGGAATGTAACCAG	59.052	TGCTTTTGATCTCTGCCTGA	59.673	481
isotig10344	20	5	(TCAGT)4	601	620	TCAGTTCAGTTCAGTTCAGT	CAACCATGAGGTTTGGAGTG	58.98	GAGTTgGTGATGGACAAGGA	58.482	156
isotig10398	20	4	(GTTT)5	677	696	GTTTGTTtGTTtGTTtGTTT	GGTTCAGGGAATTCTtGCAT	58.984	CGCAGGTGGTCAATACAGAG	59.314	351
isotig10406	20	1	(T)20	398	417	tttttttttttttttttttt	CGGAATCAGAGGAGAAAaGG	58.859	TTTCAGTGcCCAGTCTTCTG	59.007	114
isotig10413	20	5	(TGGGG)4	197	216	TGGGGTGGGgTGGGgTGGGG	GaGAAaGAAAGgTTGGGGTG	58.618	AAATAAGGTCACTGGCCGAC	59.056	218
isotig10458	24	3	(GCA)8	522	545	GCAGCAGCAGCAGCAGCAGCAGCA	GAATTGTTACGCAAGCAGGA	58.92	TTCATCAAtTCCCTCTGCTG	58.797	407
isotig10554	27	3	(TGC)9	673	699	TGCTGCTGCTGCTGCTGCTGCTGCTGC	CCTGGGTCAGGAGAGAGAAG	58.971	GCCTTAAGACACGCAGCTC	58.765	142
isotig10573	20	4	(TTTA)5	656	675	TTTATTtATTTATTTATTTA	ACCCCTAGGTATTGCCACTG	58.934	TGCCTGGTGGAGTAAAGAAA	58.352	422
isotig10656	20	5	(AACAA)4	421	440	AACAAAACAAAACAAAACAA	GGGTTCCAACCCGTAATGTA	59.546	GGGTgGGTTAAGTACATGGG	59.028	430
isotig10795	20	4	(AAAT)5	216	235	AAAtAAATAAATAAATAAAT	TTCAGGAACACGCAAGGTAG	58.923	AATATGGGTGAGAAGCAGGG	59.006	451
isotig10813	24	6	(AAATCT)4	250	273	AAATCTAAATCTAAATCTAAATCT	AAGTCCTGATGCTGTTCACG	58.882	AACAGCCTGCAAGAACACAC	58.935	488
isotig10954	21	3	(CCA)7	507	527	CCACCACCACCACCACCACCA	CCACCTCTGCTTTTCACAGA	59.007	TCACAGGGGTGTcCTGATTA	58.93	200
isotig11004	24	6	(CCGCGC)4	375	398	CCGCGCCCGCGCCCGCGCCCGCGC	TCTGATAGCTCACACCAGGC	58.987	GTACATCAATGAAGTGGCGG	59.002	420
isotig11196	24	6	(CCTCAG)4	220	243	CCTCAGCCTCAGCCTCAGCCTCAG	TCCTCCTCTGCTTCTTtGGT	59.014	TGCAGACCAGCTCCTATTTG	59.024	334
isotig11237	25	5	(AAAAT)5	284	308	AAAaTAAAaTAAAATAAAATAAAAT	GGGAAATGAGGTGGCTAAGA	59.126	AGGCtGTCAGcAAGaCAcAc	59.051	445
isotig11262	28	4	(TGTT)7	377	404	tgTTtGTTTGTTTGTTTGTTTGTTtgTT	CGGACATGACTGAGCAACTT	58.882	CTAGGGTAtTTGGGAAGGCA	59.04	467
isotig11440	24	4	(ATTT)6	231	254	ATTTATTTATTTATTTATTTATTT	AGAAGTTGGGCAATTCCTGT	58.646	AGCCAGTGAACGCATGTAAG	58.952	300
isotig11488	21	3	(AAG)7	642	662	AaGAAGAAGAAGAAGAAGAAG	CCAGCTCTgCAACTCATTGT	59.037	AGcCTTGTATCtTTCAGCCg	59.476	416
isotig11514	21	3	(AGA)7	183	203	AGAAGAAGAAGAAGAAGAAGA	ATGACAGGTCAGACCACGAG	58.67	AAGTCTGCCTTGAAcTCCGT	58.943	457
isotig11516	20	1	(A)20	476	495	AAAAAaaAAAAAAAAAAAAa	CAGTCAGGACATCAGCGACT	58.995	AGGATACTGGAGTGGGTTGC	59.018	494
isotig11530	24	6	(TTTTTA)4	355	378	TTTTtATTTTTATTTTTATTTTTA	AGATTTGCTTTGCTGGGAGT	58.936	TGGGAAtaCCAActTCCTACG	58.96	431
isotig11744	25	5	(AACTG)5	336	360	AACTGAACTGAACTGAACTGAACTG	CTCCAATACTTTGGCCACCT	59.052	AGGACCATGAGGTTTTCCTG	58.989	379
isotig11804	27	1	(T)27	379	405	ttttttttttttttttttttttttttt	TTCCAGCACCTAGAACATGC	58.877	GGTTGGGGAgAAGATTTCAA	58.956	495
isotig11805	21	1	(A)21	415	435	AAAAAAAAAAAAAAAAAAAaa	GTTGTCATGACCCTCcACAG	58.94	ATcCTTGtGTGCTTGCTCAG	59.037	483
isotig12011	20	5	(TTCAG)4	593	612	TtCAGTTCAGTTCAGTTCaG	cTGCCAGTTCAGGAGACGTA	59.034	TTGCAAAGAGTcagGaCAgG	59.007	179
isotig12110	20	1	(T)20	307	326	tttttttttttttttttttt	CTGACAAGCTCCTCTGTCCA	59.125	TTGCCTCTTAGGAACTGGCT	59.077	222
isotig12245	46	c*	(TTCA)5(CA)14*	173	218	TTCATTCATTCATTCATTCAcaCACACACACACACACACACACaca	AGGGCCATCAGTCTGGTAAG	59.162	AACaTTCCAGACTCCCCTTG	58.989	184
isotig12308	23	1	(A)23	461	483	AAAAAAAAAAAAAAAAAAAaaaa	CAGACCTGGTTCCATCCTTT	58.989	TGTCCTCTTTGCTTCACTGC	59.165	452
isotig12334	21	1	(A)21	303	323	aaaaaaaaaaaaaaaaaaaaa	GGGTTGAACAATTCTTGGCT	59.031	GGaAAAATGTTACACGGGCT	58.952	356
isotig12381	24	4	(AAAT)6	237	260	AAaTAAATAAATAAaTAAATAAAT	GAGATGACCcAGAGGGATGT	58.899	ATGTAACCTACGGCAAAGGG	58.973	339
isotig12619	30	5	(TCAGT)6	212	241	TCAGTTCAGTTCAGTTCAGTTCAGTTCAGT	CACCTCCAGTTCCTCCATTT	58.989	CTGGATGGCATCACTGACTC	59.212	180
isotig12701	20	5	(AAAAC)4	97	116	AAAaCAAAACAAAACAAAAC	AGAGAGATGTTGTGGGGAGG	59.101	AGATGGAGCAGAGCACACAC	58.999	254
isotig12813	20	4	(GTTT)5	179	198	GTTTGTTTGTTtGTTtGTTT	gAAGGGACGTGAAGCCTTAG	58.934	ACACGACAGAGCGACTGAAC	59.051	260
isotig13046	20	5	(ACTGA)4	190	209	ACTGAACTGAACTGAACTGA	TTCATAGGGTTGCAGAGTCG	58.874	TGtCTCAGTGCCGTTCTTTC	59.01	409
isotig13124	49	c	(TTTTA)4tttttatta(ATTT)5	90	138	TtttaTTTTATTTtATTTtAtttttaTtAATTTATTTATTTATTTATTT	ACCTGGAGATGTGAAGGGAC	58.95	GATGATCGTGACATCCTTGC	59.043	222
isotig13134	24	3	(CTG)8	458	481	CTGCTGCTGCTGCTGCTGCTGCTG	GTTTTTGGCTGTGTGGAATG	59.024	TCGGACATAACTGAAGCGAC	58.877	332
isotig13187	24	6	(TTTTAT)4	176	199	TTTTATTTTTATTTTTATTTTTAT	CCCCACAATACCTACAACACC	59.087	AGccGTCAAGCCAGTAATCT	58.961	434
isotig13188	152	c	(AC)17agacacacacagacacacacagacacacagacacacacacagacacacacacacag(AC)31	344	495	ACACACACACAcACACACACACACAcACACACACAgACaCAcACAGACACACACAGACACACAgACACACAcACagaCACACACACACAgACACACACAcACACACACACAcACaCACAcAcACACACACACACAcACACACACACAcACAC	TTACTTTGAAGGGTGGGGAG	59.024	TGTGTGTGTcGTGTGTCTGTC	59.186	476
isotig13208	20	5	(AGTTC)4	503	522	AGTTCAGTTCAGTTCAGTTC	GGAAATAAGGTCCCACATGC	59.249	ATGGGGTCTCAGAGTTGGAC	58.95	411
isotig13208	20	5	(AGTTC)4	503	522	AGTTCAGTTCAGTTCAGTTC	CAGCCATCAGCATAAAATGG	59.136	ATGGGGTCTCAGAGTTGGAC	58.95	130
isotig13221	25	5	(TTCAG)5	284	308	TTCaGTTCAGTTCAGTTCAGTTCAG	GGACAGCAGCATGTCAGTCT	58.999	CATGGGGTCACAAAGAGTTG	58.98	286
isotig13223	39	3	(AGC)13	170	208	AGCAGCAGCAGCAGCAGCAGCAGCAGCAGCAGCAGCAGC	ACTTGCATGCATTGGAGAAG	58.877	CCtTGtTAATCGGCCATTCT	59.043	385
isotig13306	20	5	(TCAGT)4	348	367	TCAGTTCAGTTCAGTTCAGT	ACTTTTCCCTCTTGTCCCCT	59.042	AGGTCCATAGGGTTGCAAAG	59.052	181
isotig13629	21	3	(CCT)7	482	502	CCTCCTCCTCCTCCTCCTCCT	TTCCTGCATGGACTTCTCTG	58.957	ctaggaaatggggtgtGTTg	57.924	124
isotig13656	20	5	(ACTGA)4	316	335	ActGAactGAacTGAActGA	TTTCccTGGAAGGACcTATG	58.978	AGCCCgTAACAGTGCTTTCT	59.008	499
isotig13690	24	6	(AGGGTT)4	493	516	AGGGTTAGGGTTAGGgTTAGGGTT	GCCTTTGCCATTCTGGTATT	59.046	TCTAAGTTTGTGGGAGCTGG	57.952	167
isotig13919	30	5	(TTCAG)6	238	267	TTCAGTTCAGTTCAGTTCAGTTCAGTTCAG	TCCATACCTTTCCTTCAGGG	58.978	TCTTAACCACTGGACCACCA	58.98	370
isotig13949	25	5	(TCAGT)5	347	371	TCAGTTCAGTTCAGTTCAGTTCAGT	TGTgGCTCTGGTTTCaGAAG	59.007	GGGACgACAGAGGATgAGAT	59.056	343
isotig13970	30	3	(TCT)10	102	131	tcTtCTTCTTCTTCTTCTTCTTCTTCTTCT	GACTCTTGGCAGCAGATGTC	58.541	TTGGAGCTGCTCAACACTCt	58.752	478
isotig14055	20	5	(AAAAT)4	461	480	AAAaTAAAaTAAAaTAAAaT	CTGTGGACTTGTGTTGAGGC	59.31	AAGAATTGAATCGCCAGTCC	59.129	221
isotig14159	24	1	(A)24	370	393	AAAAAAAAAAAAAAAAAAAAAAAA	GCTCCTCTGTCCATTGGATT	59.094	AGAcTccCTTCCtTTGCCTT	59.323	247
isotig14288	24	3	(GAG)8	128	151	GAGGAGGAGGAGGAGGAGGAGGAG	TGTGCTGCAAAGGAAGACA	59.097	tCCaAAGATgGCATTACTCG	58.721	360
isotig14418	22	1	(T)22	340	361	TTTtTTTTTTTTTTTttTTTTt	GATTTGAGGAGGCACCATTT	58.984	AAGCCAACAAAGTGTCTaCCC	58.24	320
isotig14509	21	3	(CTG)7	156	176	cTgcTGCTGCTGCTGCTGCTG	GCTTCTTCACATCCAGACTGA	58.014	ATCAGaAGGAAATGGCAACC	58.984	293
isotig14605	21	1	(T)21	233	253	TTTTTTTTTTTTTTTTTTTTt	AGCTCCCACTTGGAGAAAGA	59.014	AAAACCCATACACAGGGGAA	59.146	368
isotig14624	21	3	(TGC)7	306	326	TGCTGCTGCTGCTGCTGCTGC	GGAATCATTGAGCATAGCGA	58.823	GGACACGACTGACGTGACTT	58.728	198
isotig14711	24	3	(AGC)8	184	207	AGCAGCAGCAGCAGCAGCAGCAGC	CAGTGTTCTTGCCTGGAGAA	59.007	CTGGCTGGTCTgGGATAtTT	59.006	192
isotig14840	42	2	(GT)21	120	161	GTGTGTGtGTGTGTGTGTGTGTGTGTGTGTGTGTGTGTGTGT	GTAGTTAGCGCTTGGCAaCA	59.136	GAATACAGGAGGGTTTCCCA	58.836	228
isotig14945	21	3	(ACC)7	206	226	ACCAccACCAccAcCACCACC	TCACTGTCATCATCCCCTTA	56.41	GGTGatGGTGGTGATGGTG	60.682	235
HQDJLS201AZBQT	21	3	(CCA)7	44	64	CCACCACCACCACCACCACCA	CAAATGTTCCACCCACTGAG	58.98	AGGGAAGGGAGAAACCACTT	59.042	352
HQDJLS201B3IQ3	20	5	(TTTTG)4	104	123	TTTTGTTTTGTTTTGTTTTG	AACCTGGCCTTAAAGGATGA	58.646	GACAGCTCACAGGCCTCATA	58.987	215
HQDJLS201A4RH1	20	5	(ACTGA)4	31	50	ACTGAACTGAACTGAACTGA	TCGCAAAGAGTCAGACACAA	58.112	TCCAAAGAGGCGAAAGAGTT	59.052	215
HQDJLS201ELB67	20	5	(AAATA)4	205	224	AAATAAAATAAAATAAAATA	GAAAACCACCTGAAATGGCT	59.031	CCGCATGAATGACTAACACA	58.129	253
HQDJLS201E31NZ	21	3	(AAC)7	251	271	AACAACAACAACAACAACAAC	GAGCTGAAGAGCGGAAACTT	58.817	AGTATCATGCACTCGAACCG	58.751	305
HQDJLS201D8YUJ	20	5	(TTCAG)4	135	154	TTCAGTTCAGTTCAGTTCAG	TCATGAGGAGGACTCCATTT	57.063	CGTGCTGACTAATTGATGGG	59.148	187
HQDJLS201B9UDO	20	5	(ACTGA)4	103	122	ACTGAACTGAACTGAACTGA	GGTCGCAAGAGTCAGACACA	60.03	GGCTTCCCTGTCCTTCACTA	59.284	349
HQDJLS201AZT7W	21	3	(TCC)7	152	172	TCCTCCTCCTCCTCCTCCTCC	GTCTCTCGGTCCAGGTTCTC	58.822	GTCTCCAGAGTCCATCCTCC	58.611	208
HQDJLS201APJI1	21	3	(TGT)7	249	269	TGTTGTTGTTGTTGTTGTTGT	CAACCAGAGCAATTAGGCAA	58.917	GGATAGAAGAAGCCCAGCAG	59.031	174
HQDJLS201D7ABF	20	5	(TCAGT)4	407	426	TCAGTTCAGTTCAGTTCAGT	TTCTCGGTGCCTCTTTTCTT	59.052	AGAGTCGGACACAACTGAGC	58.009	342
HQDJLS201A4CHS	20	5	(AACTG)4	173	192	AACTGAACTGAACTGAACTG	GGGACGACAGAGGATGAGAT	59.056	CCCTAGAGAAGGGAAAGGCT	58.941	441
HQDJLS201CR8OP	20	4	(CAAC)5	97	116	CAACCAACCAACCAACCAAC	CTGGCCAAACACCATAAAGA	58.623	CTCCCTGGTTCACTTTCCAT	58.989	159
HQDJLS201ANCEG	20	5	(ACTGA)4	217	236	ACTGAACTGAACTGAACTGA	ATTGGAAAAGACCCTGATGC	58.984	CGTTGGAATCTGTACTGGTCTT	58.253	277
HQDJLS201A0UUO	24	4	(TAAA)6	392	415	TAAATAAATAAATAAATAAATAAA	CCACTGTTTTTGTACCCACG	58.946	GGACTTGAGCAAATGCAGAG	58.597	256
HQDJLS201B767M	20	5	(TTCAG)4	412	431	TTCAGTTCAGTTCAGTTCAG	ATGGGGTCACACAGAGTCAG	58.505	GAGCTGGACACGATTGAGTG	59.42	223
HQDJLS201DSN1L	21	3	(CTG)7	55	75	CTGCTGCTGCTGCTGCTGCTG	AGTCTCTGCATTGCCGGT	59.372	GTCACACCGAGTCGGACA	59.145	107
HQDJLS201A0HC2	20	5	(TTTGT)4	229	248	TTTGTTTTGTTTTGTTTTGT	AACTCAGCACCTAAGGGCAT	58.817	CAAGTGTAGATCATTTCCGGG	59.438	107
HQDJLS201BVOPI	21	3	(AGC)7	29	49	AGCAGCAGCAGCAGCAGCAGC	ACAGAGTCGGACACGACTGA	59.442	GACGCATGGCTTTTGTTAGA	58.92	119
HQDJLS201C6ODB	20	4	(TATG)5	356	375	TATGTATGTATGTATGTATG	GACATAGTGGGGAGGTGCTT	59.018	GTTGCACAACAGAGTGAATCAG	58.426	239
HQDJLS201EV2RJ	24	4	(TCAC)6	286	309	TCACTCACTCACTCACTCACTCAC	GAAGGATGTTCACTTTGGCA	58.697	AATGTTGTGCTGGTTTCTGC	58.777	267
HQDJLS201C9I8K	20	5	(CAAAA)4	220	239	CAAAACAAAACAAAACAAAA	AAAGGAAGTGGATGACCAGG	58.989	ATAAAGGGGGTCTCATGGAA	58.307	141
HQDJLS201BAJ4C	20	5	(ACTGA)4	220	239	ACTGAACTGAACTGAACTGA	TTGAAGAGACCCTGATGCTG	58.957	GCCCTGTCATTCCACCTACT	59.018	317
HQDJLS201CS88D	20	5	(AACTG)4	231	250	AACTGAACTGAACTGAACTG	GACCAGGGAAGGAGGATACA	58.94	ACTGGAGGAAGAGCCAGAAA	59.014	271
HQDJLS201BKVW3	20	5	(TCAGT)4	299	318	TCAGTTCAGTTCAGTTCAGT	AAACAACAGCTCTGGGACAA	58.342	GGGAGGAGAAGGAGATGACA	59.18	383
HQDJLS201A7RQB	21	3	(ACC)7	289	309	ACCACCACCACCACCACCACC	GGGCTGTCAAGCACAGTTTA	58.926	GAGGGAGATTGGAAGCAGAG	58.966	299
HQDJLS201CFGV5	20	4	(CCTC)5	146	165	CCTCCCTCCCTCCCTCCCTC	GGTAGAGATGTGCCAGGGTT	59.018	TAGCCCCTGAGAAGGAAAGA	59.003	298
HQDJLS201ED2A0	20	5	(GGCGG)4	85	104	GGCGGGGCGGGGCGGGGCGG	GAGAGAAGCACACCGAGAGA	58.246	CTGAAGACTGAGGAGGAGGG	58.971	129
HQDJLS201EXI7M	32	4	(GAGG)8	454	485	GAGGGAGGGAGGGAGGGAGGGAGGGAGGGAGG	TTCTCACTTGGGCTTGTCAG	59.007	GGACACGACTCAGCGACTT	58.983	322
HQDJLS201CJHX2	21	3	(TTG)7	109	129	TTGTTGTTGTTGTTGTTGTTG	CCCTACTTTCCCTTGGTTCC	59.799	GTCTTTTCCATGGCTGGATT	58.984	345
HQDJLS201DL93I	20	4	(AGGG)5	182	201	AGGGAGGGAGGGAGGGAGGG	GTAGGAGGAAGGGAAGGGAG	59.135	AAACGTCCGGGAGACAGTAG	59.208	196
HQDJLS201CGGTZ	21	3	(CTG)7	360	380	CTGCTGCTGCTGCTGCTGCTG	GGCTGGGTCCTGAGAATAAA	59.126	CGACAGAGTCGGACATGACT	58.834	317
HQDJLS201DGCBU	54	c	(ATAC)6atatatatat(ATAC)5	141	194	ATACATACATACATACATACATACATATATATATATACATACATACATACATAC	GCAATGCTGTGTTAGTTTCTGG	59.813	CATTGGAAAAGACCGTGATG	58.973	338
HQDJLS201EYMCE	25	5	(CAGTT)5	92	116	CAGTTCAGTTCAGTTCAGTTCAGTT	CGATTCCCTGTGAAGATGTG	59.086	GCAAGGACTTGGAACAACTG	58.342	114
HQDJLS201EUHI1	25	5	(CAGTT)5	92	116	CAGTTCAGTTCAGTTCAGTTCAGTT	CGATTCCCTGTGAAGATGTG	59.086	GGAGATCAGTCCTGGGTGTT	58.95	370
HQDJLS201ENOJ2	20	5	(TGAAC)4	231	250	TGAACTGAACTGAACTGAAC	ATTTTGGTGACTAGGGGTCG	58.909	GACTCACAAGCCTAGTGGCA	59.037	297
HQDJLS201DMW2N	20	5	(TCAGT)4	407	426	TCAGTTCAGTTCAGTTCAGT	TTCTCGGTGCCTCTTTTCTT	59.052	AGAGTCGGACACAACTGAGC	58.009	342
HQDJLS201AJB2Z	42	2	(AC)21	43	84	ACACACACACACACACACACACACACACACACACACACACAC	AAGCGCTTGATGGAGATAGA	57.668	GGAGAAAGGCAGCCTAATTG	58.928	238
HQDJLS201CHAG3	20	4	(TCAC)5	208	227	TCACTCACTCACTCACTCAC	CCTGGAGAATCCCACTGAAT	58.94	TGCTTTGGACATACCTCCTT	57.268	144
HQDJLS201CUB4W	20	4	(TTTA)5	239	258	TTTATTTATTTATTTATTTA	TCCTGTAACACAGTCCCTTGTC	59.112	GGTTCATGTTTGGGAACACA	59.241	281
HQDJLS201D0MW0	20	5	(ATTTT)4	394	413	ATTTTATTTTATTTTATTTT	CTCTGCCTGTCAAACCTCAA	59.007	CACTTTGCTGTACACCTGAAAC	57.479	230
HQDJLS201BLHQH	25	5	(ACTGA)5	57	81	ACTGAACTGAACTGAACTGAACTGA	GCAAACAGTCGGACACAACT	58.78	CACTTATATGTGGGTCACACC	55.3	205
HQDJLS201C94B1	20	5	(ACTGA)4	139	158	ACTGAACTGAACTGAACTGA	GCAAAGAGTCGGACAGGACT	59.455	GACTTAGCAGCAGCAACAGC	58.981	262
HQDJLS201CPCN9	20	5	(AAAAT)4	376	395	AAAATAAAATAAAATAAAAT	TCTAAATGCGTTTGCACCTC	58.92	CGTAGCACAGCCTTCACACT	59.112	318
HQDJLS201DU7XB	24	3	(GCT)8	89	112	GCTGCTGCTGCTGCTGCTGCTGCT	GGCCCATTTTAGATCCGTAG	58.533	CTATGGGATCGCAGAGTCG	59.358	118
HQDJLS201D36D9	20	4	(AAAT)5	474	493	AAATAAATAAATAAATAAAT	TTGGTGCTTTCTTGATCAGC	59.002	GCCAGATGATGACTGCTATGA	58.841	237
HQDJLS201DCW9L	20	5	(AACTG)4	474	493	AACTGAACTGAACTGAACTG	AGACCCTGATGTTGGGAAAG	58.989	TTTCTGGCCTTGTTCATCAG	58.847	252
HQDJLS201C7CLH	24	4	(ACAA)6	248	271	ACAAACAAACAAACAAACAAACAA	ACCTAGAGCCATTCCAGCAT	58.769	ATGAAAAGGCCAAACTCCAG	59.17	141
HQDJLS201CH06H	21	3	(CTG)7	434	454	CTGCTGCTGCTGCTGCTGCTG	CCCCTCGATTACCAGTCACTA	59.063	ACTGAAGGGACAGGAGCAGT	58.9	282
HQDJLS201EK3RI	20	5	(GGGGT)4	307	326	GGGGTGGGGTGGGGTGGGGT	CTCCATAGCAAAGGTCAGCA	59.024	CCTTTACCCCAACGAAAGAA	59.061	344
HQDJLS201DTJYQ	20	5	(AAAAG)4	64	83	AAAAGAAAAGAAAAGAAAAG	GACCCAGAGGAGCCAAATAA	59.126	TGGTTGCCATGTGACCTAGT	59.01	125
HQDJLS201DNMR8	24	4	(TGGA)6	190	213	TGGATGGATGGATGGATGGATGGA	CTCAAAGTGACGAAAGGCAA	59.047	TTTGGGGCCTTATGTTCTTC	59.019	336
HQDJLS201CJFTI	20	5	(TCAGT)4	464	483	TCAGTTCAGTTCAGTTCAGT	ATAGGTGCCTCCCTGAAATG	59.006	GGAGTCGGACACGACTGAG	59.376	222
HQDJLS201BONME	21	3	(TGC)7	473	493	TGCTGCTGCTGCTGCTGCTGC	GCTCTTACTTTCCTGGTGGC	58.936	CGGACACGACTGAAGAGACT	58.01	172
HQDJLS201B0J70	36	6	(CCAAGG)6	385	420	CCAAGGCCAAGGCCAAGGCCAAGGCCAAGGCCAAGG	GCAAACGAGACAGTCTTGGA	59.01	CAGAGACAGAGGAGCAGCAG	59.019	481
HQDJLS201EYNSG	20	5	(ACTGA)4	99	118	ACTGAACTGAACTGAACTGA	GGTCTATGGGGTTGCAGAGT	59.018	ATCTCCCAAACTCAGGGTTG	58.989	352
HQDJLS201A9MHT	20	4	(TTAT)5	150	169	TTATTTATTTATTTATTTAT	CCTTTTGGGTGGTTCAAAGT	58.931	GAGACCAGCCTGGCTAACAT	59.313	306
HQDJLS201DKUCN	20	4	(ATCC)5	100	119	ATCCATCCATCCATCCATCC	ACCATCCATCCATCCCTCTA	59.167	GATGGTTGTTGGTTGGTGAA	59.241	107
HQDJLS201BS203	20	5	(AGCAA)4	153	172	AGCAAAGCAAAGCAAAGCAA	TAGTTGGTGATGGACAGGGA	58.93	CGTCTCTGTGTCTCCTGCAT	58.995	274
HQDJLS201BTQSA	20	4	(TTCA)5	273	292	TTCATTCATTCATTCATTCA	ATTTTCCAGCCTGACCAAAC	59.031	CTTGCCGTATGATTGAAGTG	56.813	153
HQDJLS201DEMJB	25	5	(TTCAG)5	310	334	TTCAGTTCAGTTCAGTTCAGTTCAG	CATTTCTCTTGGGGTCAGGT	58.989	TGAACTCTGGGAGATGGTGA	59.18	277
HQDJLS201DXX6H	40	2	(AC)20	250	289	ACACACACACACACACACACACACACACACACACACACAC	ACTGAAGGCTTGCTTTGGAT	58.936	AAGCTGCATGTCATTGCCT	59.415	162
HQDJLS201A86IS	20	5	(ACTCC)4	413	432	ACTCCACTCCACTCCACTCC	CAAATCCATGCCACTTTGAC	58.976	ATGGAGTGTTACGCAATGGA	59.002	337
HQDJLS201A86IS	20	5	(ACTCC)4	413	432	ACTCCACTCCACTCCACTCC	CAAATCCATGCCACTTTGAC	58.976	ATGGAGTGTTACGCAATGGA	59.002	337
HQDJLS201D7T7E	24	6	(GGATGC)4	440	463	GGATGCGGATGCGGATGCGGATGC	CACACTTTTGGAGTGGATGG	58.98	AGCCTCTGATTCCCTTGAGA	58.966	139
HQDJLS201C7TQV	27	3	(CTG)9	29	55	CTGCTGCTGCTGCTGCTGCTGCTGCTG	CCTGAAGGCCTCCTCAAT	57.718	GTTCTAACTGCGGAGAAGGC	59.08	180
HQDJLS201B9GJ3	20	5	(TTCAG)4	319	338	TTCAGTTCAGTTCAGTTCAG	AGGCAAGAATATGGGAGTGG	59.006	TGACCTAATGGGGTCACAAA	58.821	198
HQDJLS201EWVPE	20	5	(AACTG)4	150	169	AACTGAACTGAACTGAACTG	GGGACGACAGAGGATGAGAT	59.056	GGGTACATCCTGCCAATGAT	59.635	193
HQDJLS201A977Q	21	3	(TGC)7	121	141	TGCTGCTGCTGCTGCTGCTGC	ATCCCTGGTCACACAGTCAA	58.94	CACTGCATTGCTGAGGAGTT	59.037	328
HQDJLS201D8HXE	42	2	(CA)21	319	360	CACACACACACACACACACACACACACACACACACACACACA	CACTAAGCATGCATGAGCAA	58.602	CAAGGACGTTCTGTGAGGAG	58.434	110
HQDJLS201D4W6G	20	4	(TTGG)5	185	204	TTGGTTGGTTGGTTGGTTGG	ACTAGGCAGGGTGAGGAGTG	59.325	GGCTGCAAAAGAGTCAGACA	59.165	376
HQDJLS201BDBO3	20	4	(GAGG)5	192	211	GAGGGAGGGAGGGAGGGAGG	CACCACTTTCACTTTCACGC	59.339	AAGCTATAGACCGGCCAGAA	58.952	428
HQDJLS201A2R15	20	5	(TCAGT)4	308	327	TCAGTTCAGTTCAGTTCAGT	CACCTCACAGAATGGGAAAA	58.541	AGTCGGGACATGACTGAGC	58.766	191
HQDJLS201CB9B7	20	5	(GTTCA)4	38	57	GTTCAGTTCAGTTCAGTTCA	CTGCGTCTTCATTCCTTTCC	59.813	TCCTTACCAAAGAAATCCCG	59.016	399
HQDJLS201CCXV6	20	5	(TTCAG)4	426	445	TTCAGTTCAGTTCAGTTCAG	TCCACCTTATGGTCCTGTGA	58.93	GAGTTGGACATGACTGAGGG	58.052	151
HQDJLS201B4BM3	21	3	(TCC)7	62	82	TCCTCCTCCTCCTCCTCCTCC	GCTCTCGGAAGAGCAAGAAG	59.454	TGTGGCCTGAGATGGTAGAG	58.827	102
HQDJLS201DM986	24	3	(CTG)8	359	382	CTGCTGCTGCTGCTGCTGCTGCTG	ATCAGAAGCCCTGAGGAGAG	58.566	CACCCCAAAACCCAAATAAC	59.04	347
HQDJLS201C8BJ3	20	5	(TCAGT)4	477	496	TCAGTTCAGTTCAGTTCAGT	AAGGATCAAACCGTGTCTCC	58.992	CGAATCAATGGACGTGAGTT	58.57	327
HQDJLS201BMPQ1	20	4	(ATGT)5	421	440	ATGTATGTATGTATGTATGT	ATGGGCATCCATCTATCCAT	59.037	CCAGGCTCAGTGTCTGCTAA	59.187	256
HQDJLS201BE4V7	20	5	(AAATT)4	410	429	AAATTAAATTAAATTAAATT	TTAAGGCAGTCATTTGCAGC	59.066	CACCTGGTGATGCAGTCTCT	58.834	441
HQDJLS201A1RSK	44	c	(TA)12(GA)10	455	498	TATATATATATATATATATATATAGAGAGAGAGAGAGAGAGAGA	CTCACAATGGACCACTTCATC	57.985	TGGGAGACCTGGGTTCTATC	58.94	225
HQDJLS201AUXAR	52	c*	(CGCACA)4(CA)16*	366	417	CGCACACGCACACGCACACGCACACACACACACACACACACACACACACACA	AGAAGTGGGTTTGATCCCTG	58.989	CGTGTGTGTGTGTGTGTGTG	59.017	219
HQDJLS201DCBKT	21	3	(GCT)7	237	257	GCTGCTGCTGCTGCTGCTGCT	CTCAGGCTGAAAAGGGAGAC	59.014	CGCTGTCTTCTACAGGGTTG	58.523	297
HQDJLS201BNW04	27	3	(GGC)9	67	93	GGCGGCGGCGGCGGCGGCGGCGGCGGC	TACATGCGCTCCTGGATG	59.306	CAGGCTTAATCCGTAGTGGC	59.73	152
HQDJLS201CCK6W	20	4	(TCTT)5	92	111	TCTTTCTTTCTTTCTTTCTT	CCAGCTTCTCTATTCCCCAG	58.884	CCCTGGTCAGGGAACTAAAA	59.024	160
HQDJLS201BE90D	20	5	(TGAAC)4	96	115	TGAACTGAACTGAACTGAAC	ATGGTGATGTACAGGGAGGC	59.81	TTGGTTTCAAGCCACTGAAC	58.749	304
HQDJLS201DP87B	27	3	(CTG)9	29	55	CTGCTGCTGCTGCTGCTGCTGCTGCTG	CCTGAAGGCCTCCTCAAT	57.718	CACCCCACTCCCAGTACTCT	59.023	156
HQDJLS201EH6HO	20	5	(GAACT)4	208	227	GAACTGAACTGAACTGAACT	CTGAGGACAGGAGGAGAAGG	58.971	CCACCTGGGAAACCTAAAGA	59.024	208
HQDJLS201AYEZR	24	3	(CAG)8	446	469	CAGCAGCAGCAGCAGCAGCAGCAG	GAATTTATGGTTGCCAGGGT	58.765	CTTTAACTGTCCCTTCCCCA	59.024	235
HQDJLS201DP7W1	20	5	(TCAGT)4	314	333	TCAGTTCAGTTCAGTTCAGT	CCTGAGGGAATTCAGGAAGA	59.209	GTTCAGTCGCTCAGTCGTGT	59.051	333
HQDJLS201DA4R2	20	5	(GAAGT)4	312	331	GAAGTGAAGTGAAGTGAAGT	GCAGAATAGATGGGCTTGGT	59.154	CAGTATGCTTGCCTGGAAAA	58.917	301
HQDJLS201CVIBS	20	5	(ACTGA)4	152	171	ACTGAACTGAACTGAACTGA	AGAGGATGAGATGGCTGGAT	58.641	GCATCAGGCTATGCCTAAGA	58.092	249
HQDJLS201DRC74	20	5	(TTTGT)4	230	249	TTTGTTTTGTTTTGTTTTGT	AACTCAGCACCTAAGGGCAT	58.817	CAAGTGTAGATCATTTCCGGG	59.438	107
HQDJLS201A59SX	20	5	(GGGAA)4	31	50	GGGAAGGGAAGGGAAGGGAA	AAGGAGGAAAGAGGGAGGAG	58.876	TTTGGTCGAGTACAGCAAGG	58.923	122
HQDJLS201BVB6B	20	5	(ACTTC)4	519	538	ACTTCACTTCACTTCACTTC	AGGTTCTTTACCATGGACGG	58.909	CGCCTTAAAGAGCCAGTAGG	59.131	156
HQDJLS201CFVGR	20	5	(TTTAT)4	379	398	TTTATTTTATTTTATTTTAT	CCCACAGACTGCATGATTTT	58.57	CCTGGTGCTTTCACTGATGT	58.725	206
HQDJLS201DJRFM	20	4	(TTTA)5	283	302	TTTATTTATTTATTTATTTA	AATGCCTTGTTTAACCCCAC	58.812	AGCAGAGATTGGCACAACAC	58.884	338
HQDJLS201CWOOH	21	3	(GGT)7	333	353	GGTGGTGGTGGTGGTGGTGGT	GGTGGTCACGACTGTTGTTC	58.995	CTACACGCTTGACAACCACC	59.213	134
HQDJLS201EMBK3	25	5	(ACTGA)5	127	151	ACTGAACTGAACTGAACTGAACTGA	CTGGAGTTGGTGATGGACAG	59.097	CATTTTCCTCCTGCTGGAAT	59.126	229
HQDJLS201C4U4V	20	4	(AAAT)5	275	294	AAATAAATAAATAAATAAAT	GCACTCCACAGGAGTTCAGA	58.968	CCCATTTCGAGTTGATTCCT	58.981	285
HQDJLS201CR6Y8	24	4	(TTTA)6	249	272	TTTATTTATTTATTTATTTATTTA	CCTACATCATGCCCTCCTTT	59.006	AGGAAAAGGCTGTGAGGAGA	59.014	297
HQDJLS201DMAZ5	54	c	(ATAC)6atatatatat(ATAC)5	141	194	ATACATACATACATACATACATACATATATATATATACATACATACATACATAC	GCAATGCTGTGTTAGTTTCTGG	59.813	CATTGGAAAAGACCGTGATG	58.973	339
HQDJLS201BLGEL	20	4	(CATT)5	235	254	CATTCATTCATTCATTCATT	GGACAACTTTTTGGAGGCAT	59.031	AGTTTCCTGACCAGGGATTG	58.989	200
HQDJLS201CZMUW	20	4	(TATT)5	364	383	TATTTATTTATTTATTTATT	TGTTCAGGGTGGTATGGCTA	58.999	CATCTGTCCAAGGGCTGTTA	58.722	309
HQDJLS201BEM4B	20	5	(AACTG)4	84	103	AACTGAACTGAACTGAACTG	CGCAAAGAGTCAGACACGAC	59.622	TTCCTTCAGTGGATCTTCCC	59.065	132
HQDJLS201DA7WY	24	4	(TTTA)6	402	425	TTTATTTATTTATTTATTTATTTA	TCCAGAGCTGAAAATTGCAC	59.002	TCAAACATTGCGAGGAGAAG	58.999	367
HQDJLS201CN7WJ	20	5	(ACTGA)4	41	60	ACTGAACTGAACTGAACTGA	CGCAGAGTCGGACATGACT	59.996	CTTCCCACACTACCAAGGCT	59.208	266
HQDJLS201CEK6D	20	4	(CCCT)5	216	235	CCCTCCCTCCCTCCCTCCCT	AGCAGAGACCTAGAGGTGGG	58.493	GTCGCAAAGAATCAGACACG	59.445	436
HQDJLS201AXYXH	20	5	(AACTG)4	67	86	AACTGAACTGAACTGAACTG	ATGTGGTCGCAAAGAATCAG	58.724	TCGACGGGTCCTCTTATACC	59.006	308
HQDJLS201AUS6D	20	4	(GCAT)5	128	147	GCATGCATGCATGCATGCAT	AATACCCGTGGACAGAGGAG	59.014	GTCATAACCATGGACCACCA	59.063	303
HQDJLS201DJIYF	20	4	(TTTC)5	283	302	TTTCTTTCTTTCTTTCTTTC	GCCCTTCATGCATTTGTACT	57.696	ATCCCATTCTTTGTGGGAGA	59.336	251
HQDJLS201C7ODX	20	5	(TCAGT)4	415	434	TCAGTTCAGTTCAGTTCAGT	TCAGGCTTGGTGTTTCTGAG	59.007	CTGAACTGGGATGGTTAGGG	59.401	459
HQDJLS201CWI2N	21	3	(TTA)7	415	435	TTATTATTATTATTATTATTA	TGTTGCTACAGTCCTGGGAG	58.879	ACCTCCCTTCTGCTTAGGGT	59.207	500
HQDJLS201DORM1	21	3	(GCT)7	95	115	GCTGCTGCTGCTGCTGCTGCT	ATTTCACCGATGATGGGACT	59.218	ACCTGCCAATACAGGACACA	59.01	396
HQDJLS201COGWK	20	5	(AACTG)4	32	51	AACTGAACTGAACTGAACTG	CGCAAAGAGTCGGACACA	59.514	TGTTGGCCCCTAATTAGACC	58.903	363
HQDJLS201DPO2M	48	2	(AC)24	161	208	ACACACACACACACACACACACACACACACACACACACACACACACAC	TCTTCTCCACACTTTGCCAG	59.007	TGATGGTTGTGTTTGTCGTG	58.974	345
HQDJLS201CFSYM	30	5	(AACTG)6	228	257	AACTGAACTGAACTGAACTGAACTGAACTG	TCAGGGCTTAAGTGGAGGTT	58.789	TAACCCTCGGGATCTAATGC	58.998	415
HQDJLS201C3IYA	20	4	(CATG)5	386	405	CATGCATGCATGCATGCATG	TGCTTGGCCATTAGACAGAG	59.024	ACAGTCCATAGGGTTGCACA	59.01	145
HQDJLS201BVERU	24	6	(AGAGGG)4	97	120	AGAGGGAGAGGGAGAGGGAGAGGG	GCAATGATGACCCTGTATGC	58.956	GTTTCAATGCCATTCTCCCT	58.984	122
HQDJLS201DKW73	20	5	(ACTGA)4	139	158	ACTGAACTGAACTGAACTGA	GCAAAGAGTCGGACAGGACT	59.455	ATTGGAGAGGAAATGGCAAC	58.984	376
HQDJLS201AS83N	25	5	(ACTGA)5	127	151	ACTGAACTGAACTGAACTGAACTGA	CTGGAGTTGGTGATGGACAG	59.097	ACCCTGAGTCCCGTGTTATC	58.868	181
HQDJLS201BH3QE	20	5	(GAAGT)4	232	251	GAAGTGAAGTGAAGTGAAGT	GTGGAAATCACTGCCTCAAA	58.697	CCAGTGTTCTTGCCTTGAGA	59.007	229
HQDJLS201CK2AK	25	5	(ACTGA)5	331	355	ACTGAACTGAACTGAACTGAACTGA	ACTCATTGGAAAGGACCCTG	58.989	GCTGCCCTAGGAAAGTTTTG	58.973	322
HQDJLS201B4RXT	20	5	(TAAAA)4	147	166	TAAAATAAAATAAAATAAAA	ATTCAGGATTGGGAGCTTGT	58.595	AGGCTCCCCGATATGTACTG	59.031	349
HQDJLS201EXYW3	21	3	(TGC)7	371	391	TGCTGCTGCTGCTGCTGCTGC	CATCTTTGTGGGCCCTTAGT	59.052	CCCCAACTCCTGGATACTGA	59.92	362
HQDJLS201BSQJN	20	4	(TTCT)5	110	129	TTCTTTCTTTCTTTCTTTCT	GCTGTTCAACGGTCTGTGTT	58.78	AGCTTAGAGGCGAAAAGCAG	59.02	165
HQDJLS201BT15C	27	3	(TTA)9	57	83	TTATTATTATTATTATTATTATTATTA	GCTGTGACTCAGTGAGGGAA	58.968	AGCAACTGAAGGGGAAACAC	59.187	144
HQDJLS201DNT3L	40	2	(AC)20	250	289	ACACACACACACACACACACACACACACACACACACACAC	ACTGAAGGCTTGCTTTGGAT	58.936	AGACTGCATGTCATTGCCTC	58.832	169
HQDJLS201D5BGL	20	5	(TTCAG)4	426	445	TTCAGTTCAGTTCAGTTCAG	TCCACCTTATGGTCCTGTGA	58.93	GAGTTGGACATGACTGAGGG	58.052	151
HQDJLS201D2HQA	21	3	(TGC)7	213	233	TGCTGCTGCTGCTGCTGCTGC	AGAGGAGCTGTGGAAAGAGC	58.77	CAGTGTTCTTGCCTGGAGAA	59.007	252
HQDJLS201AFNUS	20	5	(ACTTC)4	358	377	ACTTCACTTCACTTCACTTC	AAATTCCATGGATGGAGGAG	58.787	AAGGCCTGGAGTACATGGTC	59.018	290
HQDJLS201CIB4A	54	2	(TG)27	135	188	TGTGTGTGTGTGTGTGTGTGTGTGTGTGTGTGTGTGTGTGTGTGTGTGTGTGTG	GCCCAGACCAAGGAATTCTA	59.126	TGCATGCACATACATGCTTC	59.263	200
HQDJLS201BWMF2	20	5	(AACTG)4	151	170	AACTGAACTGAACTGAACTG	AGAAGAGGATGACAGCGGAT	58.845	TCAGAGGCTATGCAATGAGG	58.976	349
HQDJLS201D5MKK	20	4	(AGAA)5	269	288	AGAAAGAAAGAAAGAAAGAA	TGAGTCTGTGGGATAGCTGC	58.987	AATTCCATGGACAGAGGAGC	59.094	210
HQDJLS201EFK6C	24	3	(ACC)8	398	421	ACCACCACCACCACCACCACCACC	GAGGCTCCATGTTACCCTGT	59.018	AGCCTTTGCCAACTGAAAGT	58.983	226
HQDJLS201E3VFX	20	5	(ACTGA)4	150	169	ACTGAACTGAACTGAACTGA	GGGGACGATAGAGGATGAGA	59.042	GAGACGGTGAGGAGAAAAGC	59.018	279
HQDJLS201D94DH	24	4	(AAAT)6	219	242	AAATAAATAAATAAATAAATAAAT	CATGCCATTAGGCTTTTGTC	58.241	TCCTTCTCCAGGGATCAAAC	59.065	427
HQDJLS201C7L8Q	27	3	(TGC)9	188	214	TGCTGCTGCTGCTGCTGCTGCTGCTGC	ACACAAAGGCCTTCAAAACC	59.077	TCCCTTGTTTTCCAAACCTC	59.003	211
HQDJLS201C5HW1	24	3	(TAT)8	334	357	TATTATTATTATTATTATTATTAT	CGTGTCCTGTTGACGGTTAC	59.06	CACATCCCCTCTACCAAAGC	59.55	103
HQDJLS201A1BC8	20	5	(TGAAC)4	96	115	TGAACTGAACTGAACTGAAC	ATGGTGATGTACAGGGAGGC	59.81	TTGGTTTCAAGCCACTGAAC	58.749	304
HQDJLS201C2MWH	20	5	(ACTGA)4	33	52	ACTGAACTGAACTGAACTGA	GTTGCAAGGTGTCGGAAAT	58.557	TAAGGGGTCACTGTCAACCA	58.98	344
HQDJLS201A3Z7F	20	5	(AACTG)4	272	291	AACTGAACTGAACTGAACTG	CTCCAATACTTTGGCCACCT	59.052	AAGTGGCTTGCATTAGGGAT	58.672	355
HQDJLS201ET5Q3	30	3	(TGC)10	99	128	TGCTGCTGCTGCTGCTGCTGCTGCTGCTGC	GTGTAAGCTGTCCTGGCAGA	59.037	GAGGGCTCTGGCACTAAGTC	59.043	239
HQDJLS201CMRVA	20	4	(CATA)5	182	201	CATACATACATACATACATA	CACCTTGGTAGGTTCATGTGT	57.434	ACGATGCACATGGTTGATTC	59.379	133
HQDJLS201BL2QI	20	5	(TCAGT)4	429	448	TCAGTTCAGTTCAGTTCAGT	GAGGACACAGAGAAGGAGCC	58.977	CTCCTGGAGTTGTTGATGGA	58.641	481
HQDJLS201BQLG6	20	5	(TTCAG)4	420	439	TTCAGTTCAGTTCAGTTCAG	TTTCCTAATGGGATCCTTGC	58.974	ACAGTCCATGGGGTCACATA	58.643	176
HQDJLS201APVCL	24	6	(TCTTTT)4	30	53	TCTTTTTCTTTTTCTTTTTCTTTT	GCATGCAGGAAACATTCTC	56.722	AGGGATATAGGGCTGGAACC	59.265	380
HQDJLS201DD03A	27	3	(AGC)9	267	293	AGCAGCAGCAGCAGCAGCAGCAGCAGC	ATAGCATCCCACTCCAGTCC	58.969	TTGACTAAGCATGCCCTCTG	59.024	380
HQDJLS201CMY8Y	20	5	(TTCAG)4	516	535	TTCAGTTCAGTTCAGTTCAG	TGAATGGAAGTCATCCCTGA	59.009	TGCTAAACTAATGGCGATGG	58.794	185
HQDJLS201DM2U3	20	5	(ACTGA)4	602	621	ACTGAACTGAACTGAACTGA	CCCAACAGCAAGGTATGATG	58.999	AGCGCATGAAAAGATGCTC	59.12	370
HQDJLS201CWIMW	25	5	(GGGGA)5	480	504	GGGGAGGGGAGGGGAGGGGAGGGGA	CAAGACGCAGAGATCCAGAG	58.697	CTTCACCGCTCTCTTCTCCT	58.768	376
HQDJLS201CQZH1	20	5	(ACTTC)4	357	376	ACTTCACTTCACTTCACTTC	AAATTCCATGGATGGAGGAG	58.787	AAGGCCTGGAGTACATGGTC	59.018	290
HQDJLS201C0BYK	20	4	(TTCA)5	343	362	TTCATTCATTCATTCATTCA	GTTTTGAAGGGGTCTTTGGA	59.003	AATCCCATGGACAGAGGAAC	58.792	377
HQDJLS201D4DKU	20	5	(GAAGT)4	312	331	GAAGTGAAGTGAAGTGAAGT	GCAGAATAGATGGGCTTGGT	59.154	CAGTATGCTTGCCTGGAAAA	58.917	301
HQDJLS201A7Q3D	20	5	(GAAGT)4	313	332	GAAGTGAAGTGAAGTGAAGT	GCAGAATAGATGGGCTTGGT	59.154	CAGTATGCTTGCCTGGAAAA	58.917	301
HQDJLS201B6I2Y	53	c	(GTGC)5a(TG)16	255	307	GTGCGTGCGTGCGTGCGTGCATGTGTGTGTGTGTGTGTGTGTGTGTGTGTGTG	TTCCTCCTCTGTGAGAGGCT	59.127	TCACACACACACACACACACA	59.003	188
HQDJLS201CSC0H	21	3	(TTG)7	160	180	TTGTTGTTGTTGTTGTTGTTG	ATTTGCCCTGAAGTAATGGG	58.903	TAATGGCAGAATGCGAAGAG	59.016	144
HQDJLS201DR0P1	40	c*	(AC)11(ACTC)5*	434	473	ACACACACACACACACACACACTCACTCACTCACTCACTC	TGTCAGGGCTTCTCTCCTTT	59.014	CAACGTAGTCCGATCAGTGG	59.161	161
HQDJLS201C130P	20	5	(GAAGT)4	233	252	GAAGTGAAGTGAAGTGAAGT	GTGGAAATCACTGCCTCAAA	58.697	CCAGTGTTCTTGCCTTGAGA	59.007	230
HQDJLS201BB1TZ	20	4	(TTTC)5	144	163	TTTCTTTCTTTCTTTCTTTC	TACTCCCTTCCACACTCACG	58.722	GGTTCATGTTTGGGAATGC	58.76	247
HQDJLS201C5MOJ	21	3	(TTG)7	174	194	TTGTTGTTGTTGTTGTTGTTG	CACACCCTCTCATCTGCAAC	59.261	CAAACAGGACTTCTCAGCCA	59.007	399
HQDJLS201CRXF2	20	4	(TTTA)5	158	177	TTTATTTATTTATTTATTTA	TGGCAAGGTATCTGTTCAAG	56.359	CGAAGAGTTGGTCACGACTG	59.461	461
HQDJLS201DBZQ8	21	3	(GAT)7	447	467	GATGATGATGATGATGATGAT	ACTGGAAAGGAGGGGAGATT	58.997	TGCTAAAGTCATCTGTGGCTC	58.118	178
HQDJLS201EVPAN	20	5	(ACTGA)4	306	325	ACTGAACTGAACTGAACTGA	TCCATGAGTCGGACATGACT	59.05	CTAACTTGCTTGCTGAAGCG	59.014	194
HQDJLS201DSEGO	20	5	(TCAGT)4	221	240	TCAGTTCAGTTCAGTTCAGT	TTTCTACCCCCACCAACAAT	59.146	AGTTGGGAAAGACCCTGATG	58.989	306
HQDJLS201ES5J9	20	4	(GTTT)5	469	488	GTTTGTTTGTTTGTTTGTTT	CCACAGGTCAAGGGAATCTT	58.989	CCAGGAAAAGAGAGAGGGAA	58.445	247
HQDJLS201CQUMC	20	5	(TTCAG)4	655	674	TTCAGTTCAGTTCAGTTCAG	GTGAAGTCGCTCAGTCGTGT	59.051	TGTGCTGTAATTCATGGGGT	58.85	223
HQDJLS201DHORN	20	5	(AAACA)4	268	287	AAACAAAACAAAACAAAACA	TCTACAGGCCAGAAGGGAGT	58.891	TGGAATACCTTTTTCCAGCC	59.019	436
HQDJLS201CTIPK	36	6	(GGTGGC)6	407	442	GGTGGCGGTGGCGGTGGCGGTGGCGGTGGCGGTGGC	ACAGACCTGCTGGATGTGAA	59.261	CTTTGCCAGCACACATCTCT	59.037	187
HQDJLS201EZU17	20	5	(AAAAC)4	475	494	AAAACAAAACAAAACAAAAC	GACAACAGCACCAATCAACC	58.987	GACCACTGCACCTGTGACTC	59.283	355
HQDJLS201DLYLF	24	4	(TCCA)6	34	57	TCCATCCATCCATCCATCCATCCA	ATCCATTCATCCATCCATCC	59.375	TAACAGCTGAGGCAGGTCAC	59.037	398
HQDJLS201AUSQ1	20	5	(AGTGA)4	425	444	AGTGAAGTGAAGTGAAGTGA	GCCTTCACCCAAAACACTTT	59.077	GGTGGACACGACTGAATGAC	58.943	351
HQDJLS201DSC55	20	5	(TCAGT)4	46	65	TCAGTTCAGTTCAGTTCAGT	GCAGGATGTGTTTGAGGAAA	58.697	GGAAAGACTGAAGGCAGAGG	59.014	232
HQDJLS201AVPZX	20	4	(AAAC)5	201	220	AAACAAACAAACAAACAAAC	TGAAGTTATCACCCCTGTCCT	58.511	CAAGCTGTATCTGCGTTTGC	59.638	355
HQDJLS201E1VXL	25	5	(TTCAG)5	310	334	TTCAGTTCAGTTCAGTTCAGTTCAG	CATTTCTCTTGGGGTCAGGT	58.989	TGAACTCTGGGAGATGGTGA	59.18	277
HQDJLS201EDUCL	20	5	(GGGGA)4	63	82	GGGGAGGGGAGGGGAGGGGA	AGTTGGTCCAGCCTCCAG	58.748	ATGTTCCTGCAGCCTCTCTT	59.043	276
HQDJLS201CXA50	30	5	(AAAAC)6	131	160	AAAACAAAACAAAACAAAACAAAACAAAAC	CCAGGACAGATGGACAGATG	59.046	TAATCTACTGCCCTTTGGGG	59.04	331
HQDJLS201CA84Y	20	5	(AAAAC)4	386	405	AAAACAAAACAAAACAAAAC	ACAAAACAGATCCCCTCGAC	58.992	AGAAAACCAGTCCAAATGCC	59.031	423
HQDJLS201C3URC	20	5	(TTCAG)4	654	673	TTCAGTTCAGTTCAGTTCAG	AAGCTGCTGCTGCTAAGTCA	59.126	GTCACAAAGAGTCGGACACG	59.31	359
HQDJLS201DA1I2	20	5	(AAAAC)4	425	444	AAAACAAAACAAAACAAAAC	GCTCAACTCCCCAGTCTCTC	58.977	CGGGATTCCTCTGAACATTT	58.981	440
HQDJLS201D19MX	20	4	(AAAT)5	185	204	AAATAAATAAATAAATAAAT	GCTGTACACCCGAAACAGTG	59.213	CAACTTCTGTGGGTCACGTC	59.152	355
HQDJLS201DTQ5R	24	6	(TCTTTG)4	146	169	TCTTTGTCTTTGTCTTTGTCTTTG	GGCCTGGAGTTCTCACTCTC	58.977	CCCAGGCTCACTGTCTACCT	59.325	179
HQDJLS201D1IMV	24	4	(TGTC)6	472	495	TGTCTGTCTGTCTGTCTGTCTGTC	TAATACCCCTTAACCGGCAA	59.319	CCTCATGTTGCACAGACTCC	59.261	385
HQDJLS201BWDDY	24	1	(T)24	56	79	TTTTTTTTTTTTTTTTTTTTTTTT	TGCCTTAATTTTCTCCCCAC	59.019	AGTATCCCAAACAGGGCAAC	58.912	275
HQDJLS201AYLK4	20	5	(ACTGA)4	145	164	ACTGAACTGAACTGAACTGA	TTATCACACCAACTCCTGGC	58.57	GCGTTGTGCAAATGACTCTT	58.929	466
HQDJLS201D5BP6	21	3	(GCT)7	116	136	GCTGCTGCTGCTGCTGCTGCT	TGCCCATCTCTCAACATCTC	58.749	AGTCGGACACGACTGAAGTG	58.887	103
HQDJLS201B55GL	24	6	(TTTTTG)4	483	506	TTTTTGTTTTTGTTTTTGTTTTTG	CAGTGACACCAGCTAGGGAA	58.879	TTTGCAGGAGGACAACAAAG	58.897	286
HQDJLS201DKIJ6	20	5	(CGGCA)4	453	472	CGGCACGGCACGGCACGGCA	ACAGCAGTGATGCTCTGACC	58.999	GTTCCATTTTCACCAAAGCC	59.41	358
HQDJLS201BSN0P	20	5	(ACTGA)4	385	404	ACTGAACTGAACTGAACTGA	ACTTGATGAACGCGAGTCTG	59.037	ACTGTTCTTTCCCCTTGCAC	59.187	153
HQDJLS201BDZGT	30	3	(AGC)10	208	237	AGCAGCAGCAGCAGCAGCAGCAGCAGCAGC	AAATCCCATGGACAGAGGAG	58.94	TTCCTGGTGTTACTCAGCCTT	58.851	149
HQDJLS201BX221	20	1	(T)20	239	258	TTTTTTTTTTTTTTTTTTTT	TGTTGAGTGGAAGGTTGCAT	59.139	GTCCCAGCTACTCAGGAAGC	59.043	327
HQDJLS201AMT1I	20	5	(CTCCT)4	148	167	CTCCTCTCCTCTCCTCTCCT	CCACCGTTCTCACATCTGTT	58.566	TGCTCTCCATTTCAAAGTGC	59.002	298
HQDJLS201CK33P	20	5	(GTTCA)4	335	354	GTTCAGTTCAGTTCAGTTCA	GGACAGCAGCATGTCAGTCT	58.999	GGTGATGGATGGACAGTGAG	58.886	324
HQDJLS201AU83X	21	3	(AGC)7	390	410	AGCAGCAGCAGCAGCAGCAGC	GCCAGGGTTGAAAGTAGCTC	58.936	CAGTAGGGCTAGCCAGGAAC	58.958	303
HQDJLS201DPOW6	20	5	(TTCAG)4	149	168	TTCAGTTCAGTTCAGTTCAG	GGGTGGTTTTATGGGTTTTG	59.04	GGGACGACAGAGGATGAGAT	59.056	314
HQDJLS201AK1CP	25	5	(AACTG)5	354	378	AACTGAACTGAACTGAACTGAACTG	TGGCTTCACTATTGGTTTGG	58.623	CCTATCCATCACCAATTCCC	59.055	244
HQDJLS201CFUCS	20	4	(TTAT)5	231	250	TTATTTATTTATTTATTTAT	CTTGCCAGATGATGACTGCT	58.987	TTGGTGCTTTCTTGATCAGC	59.002	241
HQDJLS201C78Q9	24	4	(ATTT)6	153	176	ATTTATTTATTTATTTATTTATTT	GGACTGCAAGGAGATCCAAT	59.094	GAAGCACAAGCTGGAATCAA	59.002	297
HQDJLS201A4ZLX	24	4	(TGTC)6	468	491	TGTCTGTCTGTCTGTCTGTCTGTC	TAATACCCCTTAACCGGCAA	59.319	CCTCATGTTGCACAGACTCC	59.261	381
HQDJLS201EE5F6	20	5	(ACTGA)4	81	100	ACTGAACTGAACTGAACTGA	TGAATTCTGGGAGTTGGTGA	59.059	GGTGAGAATGCAAAATGGTG	58.976	225
HQDJLS201CMSJI	20	5	(ACTGA)4	340	359	ACTGAACTGAACTGAACTGA	CTGGGTATTCTTTGGAGGGA	58.978	TATTTTTGGCGTCCTCTTCC	59.158	375
HQDJLS201DDVZW	21	3	(GCT)7	390	410	GCTGCTGCTGCTGCTGCTGCT	TTCCATCCTGATTCTCCTCC	59.016	CGGACACGACTGAGTGACTT	58.887	257
HQDJLS201BN46O	20	5	(ACTGA)4	139	158	ACTGAACTGAACTGAACTGA	GCAAAGAGTCGGACAGGACT	59.455	ATTGGAGAGGAAATGGCAAC	58.984	374
HQDJLS201EQOZH	20	5	(ACTGA)4	143	162	ACTGAACTGAACTGAACTGA	CGACTCGACAGACACGAGTT	59.047	TTCTACTGTGCAACCTTGTGC	58.989	151
HQDJLS201DWGQE	25	5	(TCAGT)5	152	176	TCAGTTCAGTTCAGTTCAGTTCAGT	GCCAAACTGGTCTCCAGAAT	59.141	AGACAGAGGACGAGATGGCT	59.004	215
HQDJLS201A2O0E	36	6	(GGTGGC)6	407	442	GGTGGCGGTGGCGGTGGCGGTGGCGGTGGCGGTGGC	ACAGACCTGCTGGATGTGAA	59.261	CTTGCCAGCACACATCTCTT	59.037	186
HQDJLS201CXUN4	21	3	(GGC)7	300	320	GGCGGCGGCGGCGGCGGCGGC	CATCAGCAAGATGCAGGAGT	58.987	TGGTCTTCACCGTCAGGTAG	58.722	251
HQDJLS201AE5J7	24	4	(CATC)6	121	144	CATCCATCCATCCATCCATCCATC	GTGGAGCACCTTGAAGTCAG	58.435	ATGATGCAAAGCCCTCTCTT	58.889	370
HQDJLS201DRR34	20	5	(AACTG)4	602	621	AACTGAACTGAACTGAACTG	ATTGGAAAAGACCCTGATGC	58.984	GTAACCGGAGACGAAGAAGC	58.936	264
HQDJLS201BAT0M	20	5	(GAATG)4	411	430	GAATGGAATGGAATGGAATG	ATACTTTGATCAGCCTGGGG	59.006	TTTATAACAGGAGGCCTGGG	59.04	437
HQDJLS201AWLP3	20	5	(CGGCA)4	452	471	CGGCACGGCACGGCACGGCA	ACAGCAGTGATGCTCTGACC	58.999	AGCATAGCAGGTGCCATTTA	58.414	225
HQDJLS201DTNIC	20	5	(AAAAG)4	64	83	AAAAGAAAAGAAAAGAAAAG	GACCCAGAGGAGCCAAATAA	59.126	TGGTTGCCATGTGACCTAGT	59.01	125
HQDJLS201CMMEH	20	5	(ACTGA)4	58	77	ACTGAACTGAACTGAACTGA	GGTTGCAAAGAGTCGGACA	59.822	ACAAGCAGCCTACCTCCACT	58.968	309
HQDJLS201A2S31	20	5	(TGGGG)4	316	335	TGGGGTGGGGTGGGGTGGGG	GAAGTGCTGGATGTACCGTG	59.165	TCTGATGCCACTCTGGTCTC	58.915	288
HQDJLS201CHO1E	20	5	(GAAGT)4	232	251	GAAGTGAAGTGAAGTGAAGT	GTGGAAATCACTGCCTCAAA	58.697	CCAGTGTTCTTGCCTTGAGA	59.007	229
HQDJLS201C31QG	20	5	(ACTGA)4	81	100	ACTGAACTGAACTGAACTGA	TGTGCTACAGTTCATGGGGT	59.01	GCATTGCATGTCTTTCCATC	59.082	164
HQDJLS201CZBN0	20	5	(TTCAG)4	278	297	TTCAGTTCAGTTCAGTTCAG	GCCACCAGAGGGAGATAGAA	59.239	AGACCCTTATGCTGGGAATG	59.006	426
HQDJLS201EUVPU	20	4	(AAAT)5	143	162	AAATAAATAAATAAATAAAT	AGTGGCTAGGACTCCATGCT	58.92	CTGCTGCAGACACCCTTTTA	59.072	166
HQDJLS201AOWRP	20	5	(TTTCT)4	171	190	TTTCTTTTCTTTTCTTTTCT	AGAAGGGGAGAGAAAGGGAG	58.876	AGTAATGAGTGTCGGGGAGG	59.014	275
HQDJLS201ET0AK	20	5	(ACTGA)4	376	395	ACTGAACTGAACTGAACTGA	TTGAAGAGACCCTGATGCTG	58.957	GGTTCTCACTGGGGTTTCAC	59.405	287
HQDJLS201D9X6B	25	5	(ACTGA)5	161	185	ACTGAACTGAACTGAACTGAACTGA	GGGACGACAGAGGATGAGAT	59.056	GAAATCCCATGGAAAAGGAG	58.427	190
HQDJLS201D15GF	20	5	(ACTGA)4	81	100	ACTGAACTGAACTGAACTGA	CGCAAAGAGTCAGACACGAC	59.622	TCTTCTTTCCTCTTCCTCGC	58.741	238
HQDJLS201DYRBV	21	3	(TGC)7	213	233	TGCTGCTGCTGCTGCTGCTGC	AGAGGAGCTGTGGAAAGAGC	58.77	CAGTGTTCTTGCCTGGAGAA	59.007	251
HQDJLS201D1F2H	20	5	(AACTG)4	362	381	AACTGAACTGAACTGAACTG	GGAGATCAGTCCTGGGTGTT	58.95	GCACTCCCCTCTCTCTTCTG	59.127	426
HQDJLS201EG5RQ	21	3	(GTT)7	477	497	GTTGTTGTTGTTGTTGTTGTT	TTTGGGCAAAGGATATAGGG	58.896	CCATCCCTGGATTCATCTTT	58.787	151
HQDJLS201CTFQI	32	4	(GTGC)8	367	398	GTGCGTGCGTGCGTGCGTGCGTGCGTGCGTGC	GGGTGGGCTTAGCTACTCTG	58.958	CTCTCTCCCACGAGGTTAGC	59.04	253
HQDJLS201BA2S4	85	c	(TGAAC)5tgaggcgctacaggtgtgagtgaggccatcttgttttgg(T)21	53	137	TGAACTGAACTGAACTGAACTGAACTGAGGCGCTACAGGTGTGAGTGAGGCCATCTTGTTTTGGTTTTTTTTTTTTTTTTTTTTT	AAAGAGTCGGACACGACTGA	58.435	AAGACTCGGTGCTTCCACTT	58.943	193
HQDJLS201B87G0	20	5	(TCAGA)4	174	193	TCAGATCAGATCAGATCAGA	TTCCCTTAGCAGGGATACAGA	58.798	AGATGGTGATGGAGAGGGAG	59.052	207
HQDJLS201C131I	20	5	(TTCAG)4	54	73	TTCAGTTCAGTTCAGTTCAG	ACTGCCCTTTGTATTGCCA	59.138	TTGGACTGTGAAGAAGGCTG	59.007	442
HQDJLS201C7FWM	24	6	(GTTTTT)4	90	113	GTTTTTGTTTTTGTTTTTGTTTTT	TTTAGGGTTGAGCTTGGGTC	59.17	TCCCGGCACAAGTAAATACA	59.037	127
HQDJLS201AQCP9	20	5	(GGGGA)4	63	82	GGGGAGGGGAGGGGAGGGGA	AGTTGGTCCAGCCTCCAG	58.748	ATGTTCCTGCAGCCTCTCTT	59.043	276
HQDJLS201EY7ZE	20	1	(T)20	352	371	TTTTTTTTTTTTTTTTTTTT	TCAGGGTCCCTCTACAGGAT	58.538	TGATATTAGCCTCCGCACAG	58.895	442
HQDJLS201ESOH3	20	5	(AAAAC)4	182	201	AAAACAAAACAAAACAAAAC	AGAAGTTAGGAGGCTGGTGG	58.403	ACTTCAGAGGCAGCTGGTTT	59.09	406
HQDJLS201C6HH6	21	3	(GCT)7	417	437	GCTGCTGCTGCTGCTGCTGCT	AGGAGCATTCCAGCTCACTT	59.043	GAGAGTCGGACACGACTGAA	58.968	427
HQDJLS201D4N4F	31	1	(A)31	70	100	AAAAAAAAAAAAAAAAAAAAAAAAAAAAAAA	TGAACAATATTGGCAGGGTC	58.423	AGATGAGGTTGAGTTCATCAGC	58.405	100
HQDJLS201D4ECA	24	6	(AGGAGA)4	298	321	AGGAGAAGGAGAAGGAGAAGGAGA	AGTTGCTGACCGAAAAGGAG	59.473	GGCCCCTTCTTCTTCATCTT	59.651	133
HQDJLS201CEW12	25	5	(ACTGA)5	331	355	ACTGAACTGAACTGAACTGAACTGA	ACTCATTGGAAAGGACCCTG	58.989	GCTGCCCTAGGAAAGTTTTG	58.973	321
HQDJLS201C703V	20	5	(ACTGA)4	239	258	ACTGAACTGAACTGAACTGA	ACAAAACACCTTCCCTTTGC	59.077	AGCAAGAATATGGGAGTGGG	59.006	322
HQDJLS201ETU35	24	3	(TTC)8	279	302	TTCTTCTTCTTCTTCTTCTTCTTC	TTGGGATATTCCTGCCTCTC	59.08	TGGTGGTCCAGTGGTTAAGA	58.98	265
HQDJLS201AWHNN	20	4	(GTGA)5	365	384	GTGAGTGAGTGAGTGAGTGA	GTCCCATTTGGCTTTTGAGT	59.031	TGCAAAGAGTCGGACAGAAC	59.01	238
HQDJLS201CDF6F	20	5	(ACTGA)4	31	50	ACTGAACTGAACTGAACTGA	CCCAGAGTCGGACATGACT	58.598	GGCTGTCAGGCAGACTTGTA	59.037	297
HQDJLS201ESKZM	20	5	(TTCAG)4	519	538	TTCAGTTCAGTTCAGTTCAG	TGAATGGAAGTCATCCCTGA	59.009	AAAGAGTCGGACACGACTGA	58.435	128
HQDJLS201DWL2A	20	4	(GTTT)5	468	487	GTTTGTTTGTTTGTTTGTTT	CCACAGGTCAAGGGAATCTT	58.989	AGCTTCCTTCAAACCAGGAA	58.909	260
HQDJLS201C5833	20	4	(TTTC)5	184	203	TTTCTTTCTTTCTTTCTTTC	TCGCACACTGTAGGTGGATT	59.165	TTTGATGGAGGATGAGACCA	59.009	380
HQDJLS201DJDYW	20	5	(ACTGA)4	374	393	ACTGAACTGAACTGAACTGA	CGACTCGATGAACGTGAGTT	58.882	CAAACCATCCTTTTCACCTG	58.049	186
HQDJLS201AN8AK	21	3	(TGC)7	129	149	TGCTGCTGCTGCTGCTGCTGC	CTGGGAGTCCTTACACAGCA	58.879	CCATTTAGCCAATCATGTGC	58.994	287
HQDJLS201CZSKQ	20	5	(AGTGA)4	426	445	AGTGAAGTGAAGTGAAGTGA	GCCTTCACCCAAAACACTTT	59.077	GGTGGACACGACTGAATGAC	58.943	352
HQDJLS201BJXY6	20	1	(A)20	192	211	AAAAAAAAAAAAAAAAAAAA	TGCTATTCCTTCATTTCCCC	58.974	TTCCCTGTAGGCAATTAGGG	59.04	167
HQDJLS201CQY4V	21	3	(GTC)7	394	414	GTCGTCGTCGTCGTCGTCGTC	ACAAGTCGTCGTAGTCGTCG	58.959	GGATCTGGATTGAGTGGGAC	59.312	105
HQDJLS201CZF7B	21	3	(AAC)7	518	538	AACAACAACAACAACAACAAC	TATGCAACTGAGAACACGCA	59.021	GTATCATGCATCGAACCTGG	58.953	344
HQDJLS201BHUFN	25	5	(TTCAG)5	555	579	TTCAGTTCAGTTCAGTTCAGTTCAG	GAGACATTTCCCTGAGGAGG	58.664	GTCGGACATGACTGAGCAAC	59.266	109
HQDJLS201CHIHQ	20	5	(TCAGT)4	276	295	TCAGTTCAGTTCAGTTCAGT	CACAAAGCAGCTTGGAAGAA	59.195	AAAGGGGATGACAGAGGTTG	58.989	414
HQDJLS201EP2SP	36	6	(GGTGGC)6	408	443	GGTGGCGGTGGCGGTGGCGGTGGCGGTGGCGGTGGC	ACAGACCTGCTGGATGTGAA	59.261	TGCTGAGGCTTTCTTCTCCT	59.308	124
HQDJLS201CDLM1	21	3	(TGC)7	323	343	TGCTGCTGCTGCTGCTGCTGC	CTGTTTACCCCTGTGGGACT	58.914	TAAAGGCGTTCACGACTGAG	59.072	386
HQDJLS201CK85G	24	3	(TGC)8	56	79	TGCTGCTGCTGCTGCTGCTGCTGC	GTGGCCGCTGACTTAGTGTA	58.952	TTCCCAACCTCCTGAGAATC	59.065	147
HQDJLS201C6FTH	28	4	(ACAT)7	306	333	ACATACATACATACATACATACATACAT	ATCAGAGGGAAGCAAAGCAT	58.889	GGTCGACAGAGTGAAAAGCA	59.01	342
HQDJLS201BMZYG	28	4	(TTTG)7	29	56	TTTGTTTGTTTGTTTGTTTGTTTGTTTG	ATCTGGCCTGTTGTATGGGT	59.288	GTAATCCCAGGGACAGAGGA	58.94	393
HQDJLS201CLYFS	24	3	(CTG)8	35	58	CTGCTGCTGCTGCTGCTGCTGCTG	GACTGCTTTTACAAATGCCC	57.364	CCTAGTGGTCATCTTTTGCTAC	55.744	268
HQDJLS201AZLWK	20	5	(TTGTT)4	114	133	TTGTTTTGTTTTGTTTTGTT	GACAGGAGCTCTGTTTGCAC	58.596	GACCCAGATGGGCTGTAAGT	59.018	289
HQDJLS201E17E0	30	3	(AGC)10	208	237	AGCAGCAGCAGCAGCAGCAGCAGCAGCAGC	AAATCCCATGGACAGAGGAG	58.94	TTCCTGGTGTTACTCAGCCTT	58.851	149
HQDJLS201BSEY0	48	c	(CAG)8ttg(AGC)7	563	610	CAGCAGCAGCAGCAGCAGCAGCAGTTGAGCAGCAGCAGCAGCAGCAGC	AAACCCATGTCAAAAGAGCC	59.031	CTGCTGCTGCTGCTCAAC	59.575	426
HQDJLS201EOQA9	21	3	(GCG)7	186	206	GCGGCGGCGGCGGCGGCGGCG	GGTAGGGGCTGGAGTAGGAG	60.088	GTCCTCGCCTGTCTACGTG	59.43	389
HQDJLS201D7PRM	25	5	(ACTGA)5	143	167	ACTGAACTGAACTGAACTGAACTGA	ACACAATGGACATGGGTTTG	59.112	CGTTATGCAGTTTCTGTGATCC	59.637	231
HQDJLS201BDS8Q	21	1	(T)21	478	498	TTTTTTTTTTTTTTTTTTTTT	GTGGAATTGATGTATTGCCG	58.846	GATTGAAAGCTTAGGCCAGC	59.07	219
HQDJLS201EW9O4	27	3	(AGC)9	267	293	AGCAGCAGCAGCAGCAGCAGCAGCAGC	ATAGCATCCCACTCCAGTCC	58.969	TTGACTAAGCATGCCCTCTG	59.024	381
HQDJLS201BAR6W	20	4	(TTCA)5	343	362	TTCATTCATTCATTCATTCA	GTTTTGAAGGGGTCTTTGGA	59.003	AATCCCATGGACAGAGGAAC	58.792	376
HQDJLS201E1YNF	25	5	(TCAGT)5	152	176	TCAGTTCAGTTCAGTTCAGTTCAGT	GCCAAACTGGTCTCCAGAAT	59.141	TTCTGAAGGAGATCAGCCCT	58.966	365
HQDJLS201BB3F3	30	6	(GCATCC)5	62	91	GCATCCGCATCCGCATCCGCATCCGCATCC	GGAGCCTCTGATTCCTTGAG	58.966	CACACTTTTGGAGGTGGATG	58.98	141
HQDJLS201AXNE2	24	4	(ACAA)6	252	275	ACAAACAAACAAACAAACAAACAA	ACCTAGAGCCATTCCAGCAT	58.769	TTAGTAGGAGCTTGCCGGAT	58.952	190
HQDJLS201AF3RL	20	4	(TATT)5	49	68	TATTTATTTATTTATTTATT	TGTCAGGGTGTCAGAACAGAG	58.871	TCACCACCTTAAAGCAGCAC	58.926	101
HQDJLS201CPFVS	20	5	(ACTGA)4	113	132	ACTGAACTGAACTGAACTGA	CTCCTGGAGTTGTTGATGGA	58.641	GTGCAGACCAATACAGCCAC	59.169	331
HQDJLS201ARNTV	20	5	(TTCAG)4	378	397	TTCAGTTCAGTTCAGTTCAG	ACCAGGAAAGTCCCAGTCAC	59	GGGACGACAGAGGATGAGAT	59.056	406
HQDJLS201B7VCY	36	6	(GCCTTG)6	196	231	GCCTTGGCCTTGGCCTTGGCCTTGGCCTTGGCCTTG	CAGAGACAGAGGAGCAGCAG	59.019	GTCTTGGAGATCGGAGAAGC	58.969	474
HQDJLS201BD8UG	20	1	(T)20	382	401	TTTTTTTTTTTTTTTTTTTT	AATGAGAACCGCACCATGTA	59.002	GGACCTTCATGTGGTCCTTT	58.842	136
HQDJLS201CACTB	20	5	(TGTTT)4	157	176	TGTTTTGTTTTGTTTTGTTT	TGAATCTCCTTTAGGCAGCA	58.599	CAATGGGGGTAGGAGGAGTA	58.859	429
HQDJLS201EYJAC	20	5	(TGTTT)4	401	420	TGTTTTGTTTTGTTTTGTTT	ACAGACCAAGGTCCAACACA	58.992	CCTTTCCTCGGTGGTACAGT	59.062	294
HQDJLS201DORIX	21	3	(TTA)7	448	468	TTATTATTATTATTATTATTA	TCAGAAGCAAACTCCTGTGG	59.007	AGCAACTGAAGGGGAAACAC	59.187	474
HQDJLS201CC0B1	24	4	(TTCT)6	317	340	TTCTTTCTTTCTTTCTTTCTTTCT	AAAACGTTGGGCGTATTCTC	59.091	TCTGGCGAGAAAGTAGCAGA	58.9	266
HQDJLS201EFKW1	93	c	(AC)26t(AC)20	111	203	ACACACACACACACACACACACACACACACACACACACACACACACACACACTACACACACACACACACACACACACACACACACACACACAC	CAGATCACCCAGAAAACTATGC	58.72	GTGTGTGTGTGTGTGTGTGTGT	58.828	176
HQDJLS201D3KC8	20	4	(TATT)5	364	383	TATTTATTTATTTATTTATT	TGTTCAGGGTGGTATGGCTA	58.999	AAATTCATCTGTCCAAGGGC	58.984	309
HQDJLS201ECHF7	24	4	(TCAC)6	135	158	TCACTCACTCACTCACTCACTCAC	AGACCCCACCCACTAGTCAC	58.873	GCCTAAAAGGGTTTGTGGAA	59.064	224
HQDJLS201B1CTW	25	5	(AGCAT)5	212	236	AGCATAGCATAGCATAGCATAGCAT	TATGGCAACCCACTCCAGTA	58.999	GGGTCGTGAAGAGTCAGACA	58.805	244
HQDJLS201BK06R	20	4	(TTAT)5	272	291	TTATTTATTTATTTATTTAT	CACGTGTTTCTACCACCCTG	59.056	TAGCCTCTGCTCACCACAAC	59.037	347
HQDJLS201B9XVB	27	3	(AGA)9	173	199	AGAAGAAGAAGAAGAAGAAGAAGAAGA	CCTGCAGCAGACAGATGAAT	58.987	CCTGTCAGGATCTTCCCACT	59.101	231
HQDJLS201DP2TH	21	3	(AGC)7	230	250	AGCAGCAGCAGCAGCAGCAGC	AGTGCTCTTGCCTGGAGAAT	59.043	TACAAACGAACCCAAGTCCA	59.021	229
HQDJLS201B3WL6	20	5	(ACTGA)4	165	184	ACTGAACTGAACTGAACTGA	TGTTGAGTTTTCCTCCTGTC	55.239	GCATTTCATAGTTTGCCCTG	58.241	134
HQDJLS201DV7QP	20	5	(TCAGA)4	179	198	TCAGATCAGATCAGATCAGA	TTCCCTTAGCAGGGATACAGA	58.798	AGATGGTGATGGAGAGGGAG	59.052	208
HQDJLS201CGMAP	22	1	(T)22	164	185	TTTTTTTTTTTTTTTTTTTTTT	CCAGGATCACAAAAGGGACT	58.989	TTCCTCCCAAGTGGAAGTCT	58.715	142
HQDJLS201A2YLV	20	5	(AACTG)4	40	59	AACTGAACTGAACTGAACTG	ATTCATGGGGTCACGAAGAG	59.927	TGTTCCCTATGCCCACTACA	58.999	345
HQDJLS201AO48O	20	4	(AAAC)5	106	125	AAACAAACAAACAAACAAAC	TGGAACATGCAAGATGAGAC	57.133	CCTTTGCTCTCAATCCTCCT	58.472	198
HQDJLS201ELTM7	24	6	(CCAGCC)4	183	206	CCAGCCCCAGCCCCAGCCCCAGCC	CCTCCTCTGCCTACTTCAGG	59.037	CAGAATCGTGGGGTAGGTTT	58.909	161
HQDJLS201ES6DW	20	4	(GTTT)5	468	487	GTTTGTTTGTTTGTTTGTTT	CCACAGGTCAAGGGAATCTT	58.989	AGCTTCCTTCAAACCAGGAA	58.909	260
HQDJLS201B94AO	21	1	(T)21	274	294	TTTTTTTTTTTTTTTTTTTTT	TTCAGCCTCACAATCTCAGC	59.116	CGACTAAGTAGAGGGAGTTGAA	55.482	324
HQDJLS201EVB20	21	1	(T)21	121	141	TTTTTTTTTTTTTTTTTTTTT	CAGCCCACAGATGCTTTCTA	59.024	CTCCAGCTCCATCTCTGGAT	59.359	179
HQDJLS201DAXXC	20	5	(GAAGT)4	152	171	GAAGTGAAGTGAAGTGAAGT	AATACTGACAGGCTCAGGGG	59.162	TTCTTCAGCCATCTTAGCCA	58.599	273
HQDJLS201CHLL2	20	5	(ACTGA)4	139	158	ACTGAACTGAACTGAACTGA	GCAAAGAGTCGGACAGGACT	59.455	GACTTAGCAGCAGCAACAGC	58.981	262
HQDJLS201C2TKQ	24	4	(CATC)6	121	144	CATCCATCCATCCATCCATCCATC	GTGGAGCACCTTGAAGTCAG	58.435	ATGATGCAAAGCCCTCTCTT	58.889	370
HQDJLS201C6SV2	20	1	(T)20	228	247	TTTTTTTTTTTTTTTTTTTT	GTGGAGGCCATTCAAGTTTT	59.031	TATCGGAGCCAGGTTTTTCT	58.787	194
HQDJLS201C5G5Y	20	1	(A)20	222	241	AAAAAAAAAAAAAAAAAAAA	AGTTGGAGGGAGCTAGCATT	58.028	ACCAAGCCATTCTGCTCTTT	58.936	156
HQDJLS201AL6QL	22	1	(T)22	85	106	TTTTTTTTTTTTTTTTTTTTTT	CCAGCTTCATGCTTTTCCTT	59.452	AAACAAGCCTGCGGTAGTTC	59.383	294
HQDJLS201DJ0KD	20	4	(AAAT)5	107	126	AAATAAATAAATAAATAAAT	GAGGATTCTTATGGGCTCAA	56.813	ATCCCACATGTCGCAACTAA	59.002	301
HQDJLS201BGVFF	22	1	(A)22	78	99	AAAAAAAAAAAAAAAAAAAAAA	AACTGACTTTCACTGCAGGC	58.087	TCTCTGCTTTTCACTCTCAAGC	59.008	117
HQDJLS201CO6R2	24	6	(CCAGCT)4	134	157	CCAGCTCCAGCTCCAGCTCCAGCT	TGTGGATCCCAATGATTCTG	59.296	GGTATGCCTTGTCACATTCG	59.002	430
HQDJLS201ES8LS	21	3	(ACA)7	291	311	ACAACAACAACAACAACAACA	GTCTTTTCCATGGCTGGATT	58.984	GGTTCCAGGACATCACTTTCT	58.091	332
HQDJLS201ENXHM	20	5	(TCAGT)4	172	191	TCAGTTCAGTTCAGTTCAGT	CTTTGGGGGAGCATATGAAT	58.857	CCGATTCAGTAGGGGTCAGT	59.014	198
HQDJLS201BR58J	20	4	(AAAC)5	386	405	AAACAAACAAACAAACAAAC	CCCAGAGCCTATACCCTTCA	59.146	CATCATCTCTCCACCACCAG	59.046	453
HQDJLS201C4IGT	20	1	(A)20	164	183	AAAAAAAAAAAAAAAAAAAA	GCATCTTGAGCATCTAGGCA	59.131	AGAAGCGGTGAGTTCTCCAT	58.894	359
HQDJLS201DVT1J	20	1	(A)20	103	122	AAAAAAAAAAAAAAAAAAAA	GCATTTCAAACTTGGCCC	59.053	TTGGCTTTTCTGTCTTGTGC	59.05	368
HQDJLS201AYBO1	20	4	(CTTT)5	267	286	CTTTCTTTCTTTCTTTCTTT	CTCGATTCCATCCTTGTCCT	59.09	GACTGTAAGAATGGCCCACA	58.57	314
HQDJLS201D3Y3B	20	1	(T)20	262	281	TTTTTTTTTTTTTTTTTTTT	CTAGGATTTGGAGGGACCAA	58.978	GGTGAACTAGATTGCATCGC	58.326	324
HQDJLS201C02TS	30	3	(TGC)10	164	193	TGCTGCTGCTGCTGCTGCTGCTGCTGCTGC	TGTGCTCGACTTTTCACACA	59.002	GAGGGCTCTGGCACTAAGTC	59.043	262
HQDJLS201CIJDO	20	5	(ACTGA)4	365	384	ACTGAACTGAACTGAACTGA	AGCCATCTGTGAAGCATGAG	58.987	CCTTTCGAAGATTCCTCTCCT	58.93	204
HQDJLS201CN2Y3	30	3	(AGC)10	208	237	AGCAGCAGCAGCAGCAGCAGCAGCAGCAGC	AAATCCCATGGACAGAGGAG	58.94	TTCCTGGTGTTACTCAGCCTT	58.851	149
HQDJLS201EF9JL	20	5	(AGTTC)4	234	253	AGTTCAGTTCAGTTCAGTTC	AAGTGGGTCCTGACAGAAGG	59.149	AGTCACTCAGTCGTGTCCGA	59.442	210
HQDJLS201B9GK0	24	4	(CAGG)6	350	373	CAGGCAGGCAGGCAGGCAGGCAGG	CAAGAGACAACAAGAGGGCA	59.007	GGTGGAAAACTGCAAGATGA	58.697	430
HQDJLS201CW03N	20	4	(TTTC)5	408	427	TTTCTTTCTTTCTTTCTTTC	GAGAGAAATGGGCAACCAAT	58.984	CCTGAGAGGGTTAAATACCAGG	59.021	125
HQDJLS201ELM0E	30	3	(GGT)10	269	298	GGTGGTGGTGGTGGTGGTGGTGGTGGTGGT	ACTGCTCCTTCTCCACCCTA	58.891	CCCCCTAAACCCAACAGAA	59.769	255
HQDJLS201BUPN1	20	4	(AAAC)5	196	215	AAACAAACAAACAAACAAAC	GGGAAGAGGACCAGTGAGAA	59.228	ACAGTTCCTTTCGCAGACCT	58.943	357
HQDJLS201BI770	28	4	(CCAT)7	48	75	CCATCCATCCATCCATCCATCCATCCAT	CATGTCCCCACCTACCCAT	60.459	GGTAGATGGACGGATGGATG	60.158	144
HQDJLS201E372V	20	4	(TTTG)5	110	129	TTTGTTTGTTTGTTTGTTTG	ACCAGAGAAAGGGCCAGATA	58.741	AAAAACCAACCCCACAACAG	59.728	130
HQDJLS201DY5AO	21	3	(CTG)7	347	367	CTGCTGCTGCTGCTGCTGCTG	ACCCTTGCCACTGTAACACA	59.06	TCACACAGAGTTGGACACGA	58.787	164
HQDJLS201COD5Q	27	3	(GCC)9	433	459	GCCGCCGCCGCCGCCGCCGCCGCCGCC	GCTGCAGACTGATCACCACT	58.999	ATAATGGCTGCCTGAGCAAC	60.243	238
HQDJLS201DBE5M	24	1	(A)24	141	164	AAAAAAAAAAAAAAAAAAAAAAAA	TATCTCAGGGGAGGGAGATG	59.039	AATGTAAGGAAGGTGCTGGG	59.052	201
HQDJLS201E1MHY	20	5	(GCGGG)4	380	399	GCGGGGCGGGGCGGGGCGGG	ACAGTAAAGTAGGTCGGGGG	58.056	GTCCACTTCTCTCACGGGAC	59.688	268
HQDJLS201DEAOY	20	1	(T)20	435	454	TTTTTTTTTTTTTTTTTTTT	GCAGAGCGGACTATAGGAGG	59.056	CCAGTCCCTAACCTCTTTTTCA	59.626	381
HQDJLS201B5RNF	20	1	(A)20	286	305	AAAAAAAAAAAAAAAAAAAA	TTAAGACTGTGCTTCCAGCG	59.22	AGGCCCTTTCTGAGTCACAC	59.305	229
HQDJLS201BM82J	22	1	(A)22	420	441	AAAAAAAAAAAAAAAAAAAAAA	CACAGGCTGTTAAAGCCAAA	58.964	TGCAGGCAGATTCTTTACCA	59.42	462
HQDJLS201D7UZR	27	3	(GCC)9	55	81	GCCGCCGCCGCCGCCGCCGCCGCCGCC	CTGCCATGTTGGATTGTGA	59.017	ACTGCGCTAAACTCCCAACT	59.008	101
HQDJLS201E139D	20	1	(A)20	374	393	AAAAAAAAAAAAAAAAAAAA	GGTCCAGTGGTTTGGACTCT	59	GGGAAGGTAAAGTCGTCTCTG	57.923	142
HQDJLS201BM4PB	21	3	(TGC)7	324	344	TGCTGCTGCTGCTGCTGCTGC	CTGTTTACCCCTGTGGGACT	58.914	TGTACTTGCCTGGAGAATGC	58.877	305
HQDJLS201BM55V	20	1	(T)20	277	296	TTTTTTTTTTTTTTTTTTTT	GAGCAGTCTCACGAAAACCA	59.01	CACTAGCCCTGACCAGACAA	58.879	429
HQDJLS201BTN0I	20	5	(TTCAG)4	565	584	TTCAGTTCAGTTCAGTTCAG	TGCTACCACAGAGCAACACA	59.03	GAGTTGGACACAACTGAGCAA	58.92	226
HN40NPI01DQ6RT	20	5	(ACTGA)4	296	315	ACTGAACTGAACTGAACTGA	ACTTTGGACACCTCATGCAA	59.139	GGAAGGTAGGACGATGTAGCA	59.208	270
HN40NPI01CPPW0	20	5	(ACTGA)4	296	315	ACTGAACTGAACTGAACTGA	ACTTTGGACACCTCATGCAA	59.139	GGAAGGTAGGACGATGTAGCA	59.208	270
HN40NPI01DQM0X	20	5	(AACTG)4	158	177	AACTGAACTGAACTGAACTG	AGATTGAAGGCAGGAGGAGA	58.966	CTGTCCAACTCTTTGTGACTCC	58.843	207
HN40NPI01D1QRK	25	5	(AACTG)5	295	319	AACTGAACTGAACTGAACTGAACTG	ATAAATGTGGGTGAGGGGAA	59.101	CAGGTTGTTCAATTTGTGGG	58.871	285
HN40NPI01BIFUZ	25	5	(AACTG)5	297	321	AACTGAACTGAACTGAACTGAACTG	ATAAATGTGGGTGAGGGGAA	59.101	CAGGTTGTTCAATTTGTGGG	58.871	287
HN40NPI01A08K6	20	5	(TTCAG)4	393	412	TTCAGTTCAGTTCAGTTCAG	GCAGGAGCAGGCTTATATCC	58.909	TCATGGGGTCCCTAAGAGTC	58.94	282
HN40NPI01EOOH1	20	5	(ACTGA)4	260	279	ACTGAACTGAACTGAACTGA	CTGATGCTGGGATGTATTGG	58.95	GGTCCTCAGTCTCCATGGTT	58.95	234
HN40NPI01EIUCF	20	5	(ACTGA)4	328	347	ACTGAACTGAACTGAACTGA	CCATCCGAAAGGAAATCAGT	58.981	CAAGCTTGCCTACAGTTTGAAG	59.219	368
HN40NPI01EB2I2	20	4	(TTCT)5	252	271	TTCTTTCTTTCTTTCTTTCT	CTAAGACCCAGCACAGCAAA	59.072	TGCTTTATCTTCACCAGGCA	59.42	214
HN40NPI01ETP3M	20	5	(ACTGA)4	309	328	ACTGAACTGAACTGAACTGA	GGAATGATGCTGAAGCTGAA	58.953	GTACCTGCTCATCCCCAAAT	58.864	349
HN40NPI01ATQJ5	20	5	(CTGAA)4	256	275	CTGAACTGAACTGAACTGAA	TCCGGGTATATGCCTAGGAG	59.019	AGCCACTGTGGAAGATGGTA	58.158	300
HN40NPI01BQBOO	20	5	(AAAAT)4	301	320	AAAATAAAATAAAATAAAAT	TCTAAATGCGTTTGCACCTC	58.92	CGTAGCACAGCCTTCACACT	59.112	318
HN40NPI01DHFKL	20	5	(ACTGA)4	296	315	ACTGAACTGAACTGAACTGA	ACTTTGGACACCTCATGCAA	59.139	GGAAGGTAGGACGATGTAGCA	59.208	270
HN40NPI01E49K2	25	5	(AACTG)5	295	319	AACTGAACTGAACTGAACTGAACTG	ATAAATGTGGGTGAGGGGAA	59.101	CAGGTTGTTCAATTTGTGGG	58.871	285
HN40NPI01A6DPT	20	5	(TTCAG)4	394	413	TTCAGTTCAGTTCAGTTCAG	GCAGGAGCAGGCTTATATCC	58.909	TCATGGGGTCCCTAAGAGTC	58.94	283
HN40NPI01ASU43	20	5	(AAAAC)4	41	60	AAAACAAAACAAAACAAAAC	GCTTCTTTATTGAGAGCAGCG	59.397	ATACTCAAGTCCTCGGGTGG	59.014	409
HN40NPI01EBRZ6	20	5	(ACTTC)4	180	199	ACTTCACTTCACTTCACTTC	AGGCTACAGTTCATGGGGTC	59.018	CCAAACTAGGGCTTGTCCAT	59.052	214
HN40NPI01C78N3	21	3	(CAT)7	138	158	CATCATCATCATCATCATCAT	GCACATGAAATAGGCCAACA	59.548	TTTCCACATCCTTGCTAACC	57.67	160
HN40NPI01CBQHE	20	5	(ACTGA)4	260	279	ACTGAACTGAACTGAACTGA	CTGATGCTGGGATGTATTGG	58.95	TCAGTCTCCATGGTTTTTGC	58.697	229
HN40NPI01CHRFU	20	5	(CTGAA)4	256	275	CTGAACTGAACTGAACTGAA	TCCGGGTATATGCCTAGGAG	59.019	CATTGCTGGTGGGAATGTAA	59.395	322
HN40NPI01DZ60G	21	3	(AGC)7	30	50	AGCAGCAGCAGCAGCAGCAGC	GTCGAACATGACTGAAGCAA	57.37	AGGCAAGAATTCTGGAGTGG	59.284	101
HN40NPI01D34E0	24	3	(CTG)8	261	284	CTGCTGCTGCTGCTGCTGCTGCTG	TTCTCGGTTGCCCTTACTTT	58.834	CAGTGTTCTTGCCTGGAGAA	59.007	318
HN40NPI01DGM4J	20	5	(ACTGA)4	32	51	ACTGAACTGAACTGAACTGA	GCAAAGAGTCGGACACGA	58.42	AGTCCAAGGTGAGAGCCAGT	58.9	253
HN40NPI01B6MPM	20	5	(TTCAG)4	393	412	TTCAGTTCAGTTCAGTTCAG	GCAGGAGCAGGCTTATATCC	58.909	TCATGGGGTCCCTAAGAGTC	58.94	282
HN40NPI01B3BSM	20	5	(ACTGA)4	309	328	ACTGAACTGAACTGAACTGA	GGAATGATGCTGAAGCTGAA	58.953	GTACCTGCTCATCCCCAAAT	58.864	351
HN40NPI01AWIZ0	20	5	(AAAAT)4	303	322	AAAATAAAATAAAATAAAAT	TCTAAATGCGTTTGCACCTC	58.92	CGTAGCACAGCCTTTCACAC	59.515	321
HN40NPI01BUVYL	20	4	(TTAT)5	251	270	TTATTTATTTATTTATTTAT	AATTGCTACCAGGCAAGACC	59.198	AGCCTGCACACTGCAATTAG	59.101	293
HN40NPI01ET30K	27	3	(AGG)9	178	204	AGGAGGAGGAGGAGGAGGAGGAGGAGG	CATGCTGGAGAATGGACAGT	58.671	CTTGCAGACCGGTTCTCTG	59.555	167
HN40NPI01BMZLK	20	5	(ACTGA)4	309	328	ACTGAACTGAACTGAACTGA	GGAATGATGCTGAAGCTGAA	58.953	GTACCTGCTCATCCCCAAAT	58.864	348
HN40NPI01API08	20	4	(TTTA)5	56	75	TTTATTTATTTATTTATTTA	GCCTGTTTTTAGGGTTGGTG	59.471	AAACAGGCATGGATTTAGGG	58.903	101
HN40NPI01BO5LD	20	5	(ACTGA)4	310	329	ACTGAACTGAACTGAACTGA	GGAATGATGCTGAAGCTGAA	58.953	AAGTACCTAGCTCATCCCCAAA	59.155	354
HN40NPI01BCTIW	20	4	(ATTT)5	279	298	ATTTATTTATTTATTTATTT	TTCCCAGTATCATTCACCCC	59.605	GCACAGGGATGACTCAGAGA	58.915	347
HN40NPI01BNWQ7	20	5	(AAAAT)4	203	222	AAAATAAAATAAAATAAAAT	GGGATGACCCAGAGAGATGT	58.899	GTGGTGGACAGACAAGATGC	59.105	268
HN40NPI01EY3LW	20	5	(GTTCA)4	209	228	GTTCAGTTCAGTTCAGTTCA	TCTTAACCACTGGACCACCA	58.98	ATTGGAAGGGACTCTGATGC	59.094	187
HN40NPI01B3OL4	25	5	(TCAGT)5	265	289	TCAGTTCAGTTCAGTTCAGTTCAGT	GTATGATGGAGGGCAGAGGT	58.969	CTACTACCGCAATTCATGGG	58.12	268
HN40NPI01AD5U3	20	5	(GTTCA)4	209	228	GTTCAGTTCAGTTCAGTTCA	TCTTAACCACTGGACCACCA	58.98	TGAGCGCCTAAGAATTGATG	59.016	370
HN40NPI01E3XZD	21	3	(AGC)7	37	57	AGCAGCAGCAGCAGCAGCAGC	GCACAGAGTTGGACATGACTG	59.326	TTACCTTGGGAGAGGGTCAG	59.133	163
HN40NPI01B3WNZ	21	1	(A)21	345	365	AAAAAAAAAAAAAAAAAAAAA	CTTCTGTGGCGAGTATCGAA	59.024	TGGTCCCTAGGTTACGGTTT	58.435	272
HN40NPI01E0HCY	21	3	(GGC)7	118	138	GGCGGCGGCGGCGGCGGCGGC	GCCGTGTAGGTGTAGAGGTG	58.243	CCTACATCACTCCCACGATG	58.957	142
HN40NPI01AWQ7V	25	5	(TCAGT)5	39	63	TCAGTTCAGTTCAGTTCAGTTCAGT	ACAGATGGCCTCACTCACAC	58.672	TTCTGAAGGAGATCAGCCCT	58.966	341
HN40NPI01E60NR	20	1	(A)20	345	364	AAAAAAAAAAAAAAAAAAAA	CTTCTGTGGCGAGTATCGAA	59.024	GCCCTAGGTTACGGTTTTGA	59.087	265
HN40NPI01DQ6VR	25	5	(TCAGT)5	265	289	TCAGTTCAGTTCAGTTCAGTTCAGT	GTATGATGGAGGGCAGAGGT	58.969	CTACTACCGCAATTCATGGG	58.12	268
HN40NPI01EDUL1	21	3	(GGA)7	55	75	GGAGGAGGAGGAGGAGGAGGA	CAACTGGGACAACATGGACT	58.407	GGTTCCTGGATTCTCGACAT	58.943	415
HN40NPI01E55DC	25	5	(AGGGC)5	219	243	AGGGCAGGGCAGGGCAGGGCAGGGC	CCTCAGAACGTGGCTACTGA	59.034	GGGATCAAAGCCAAGAATGT	58.984	414
HN40NPI01ECBEQ	21	3	(AAC)7	241	261	AACAACAACAACAACAACAAC	TTCTTCTGTTTTCCCACCAG	57.77	TGTTTCCTTCCCTTTCATCC	58.956	115
HN40NPI01B37W4	27	3	(CTG)9	258	284	CTGCTGCTGCTGCTGCTGCTGCTGCTG	TTCTTCTTGCCACTTTGCAC	59.05	AAACAGAAAAGCCAACCAGC	59.359	192
HN40NPI01DYV8Y	33	3	(CGG)11	96	128	CGGCGGCGGCGGCGGCGGCGGCGGCGGCGGCGG	AAAGTGTGCTGGCGAGAAG	59.176	GACCAAACACCAACTCCTCC	59.405	323
HN40NPI01B1KGF	20	5	(ACTGA)4	32	51	ACTGAACTGAACTGAACTGA	GGGTCACAAAGAGTTGGACA	58.538	TTAAGGGCAGGAATGGAGTC	59.126	347
HN40NPI01D9ODW	20	5	(TTTTG)4	92	111	TTTTGTTTTGTTTTGTTTTG	TCTGAGCCTCCAGAAACAAA	58.569	TCTGCTGGGTCAGTGTCTTC	58.968	418
HN40NPI01EUJ6P	20	5	(ACTGA)4	49	68	ACTGAACTGAACTGAACTGA	GCAAAGAGTTGGACACGACT	57.929	ATAAATGGAGGGACATGGGA	59.055	116
HN40NPI01EQ918	20	5	(ACTGA)4	296	315	ACTGAACTGAACTGAACTGA	ACTTTGGACACCTCATGCAA	59.139	GGAAGGTAGGACGATGTAGCA	59.208	270
HN40NPI01B6RLU	20	4	(TTTG)5	112	131	TTTGTTTGTTTGTTTGTTTG	GCTCTCAATCCTCCTTTCCA	59.361	TACTGGTATGAGATGCCCCA	58.95	392
HN40NPI01EHWLI	20	5	(AAAAC)4	329	348	AAAACAAAACAAAACAAAAC	TTCCTCTCTGACAGATCCTTCT	57.185	TACCTTCAGTGGTGCCATTC	58.57	299
HN40NPI01C5DZS	20	5	(TTCAG)4	82	101	TTCAGTTCAGTTCAGTTCAG	TTTTCACCAGGATTACCTCC	56.569	AGGGGATGACAGAGGATGAG	59.052	246
HN40NPI01DOIJH	20	5	(TTCAG)4	82	101	TTCAGTTCAGTTCAGTTCAG	TTTTCACCAGGATTACCTCC	56.569	TGGAAAGACTCTGATGCTGG	58.957	290
HN40NPI01ERW2Z	20	4	(AAAT)5	134	153	AAATAAATAAATAAATAAAT	GTTTGGGAACGCATGTAAGA	58.625	GAAGCCAAAAGGGAGTCTTG	58.909	460
HN40NPI01CQQZS	24	3	(TGC)8	260	283	TGCTGCTGCTGCTGCTGCTGCTGC	GGATTCCTGCCCACAGTAGT	59.018	ATTGGAGAGGAAATGGCAAC	58.984	312
HN40NPI01BFXS2	28	4	(AATG)7	237	264	AATGAATGAATGAATGAATGAATGAATG	GAACTCTGGAGGTCTGGCTC	58.977	AGACACTATGGAGATGGCCC	58.969	155
HN40NPI01AJGW1	20	4	(AATA)5	239	258	AATAAATAAATAAATAAATA	GCTGGGAAGAGTTTGAGGAG	59.014	GCCATTCCCTTCTCCACTTA	59.126	336
HN40NPI01AV7ZS	20	5	(AAAAT)4	80	99	AAAATAAAATAAAATAAAAT	GTTTGGGAACGCATGTAAGA	58.625	GACAGGACGACCTCGTTTTT	59.187	332
HN40NPI01DXXFW	21	1	(T)21	268	288	TTTTTTTTTTTTTTTTTTTTT	ATGTCTCCGAAGGCAGAACT	58.894	CACACAGTATCAGCAAGGGAA	58.787	271
HN40NPI01CC7SO	24	3	(CTG)8	261	284	CTGCTGCTGCTGCTGCTGCTGCTG	CTGGGTTCCAGGGAATTAAA	58.876	ACAGAGTCGGACACGACTGA	59.442	161
HN40NPI01EGLAN	20	5	(GTTCA)4	209	228	GTTCAGTTCAGTTCAGTTCA	TCTCATTGCTGTGGCTTCTC	59.116	ATTGGAAGGGACTCTGATGG	58.94	322
HN40NPI01ESX43	25	5	(ACTGA)5	239	263	ACTGAACTGAACTGAACTGAACTGA	GGGTTCCAGTGGACATCAGT	59.817	AGAGAGAATTACGCTTGCCC	58.555	314
HN40NPI01E1N62	20	5	(GTTCA)4	172	191	GTTCAGTTCAGTTCAGTTCA	CAGGGGATATGGGTTCAATC	59.055	CTGGATGGCATCACTGACTC	59.212	202
HN40NPI01DZTM1	20	5	(ACTGA)4	273	292	ACTGAACTGAACTGAACTGA	GGGACGACAGAGGATGAGAT	59.056	CCTAAGACATCAAAAGTGTCCC	57.724	229
HN40NPI01C9ROA	21	3	(TTA)7	263	283	TTATTATTATTATTATTATTA	CTACGCAGAGCATGAAGGAA	59.174	CCCACCTCAGAAAAGCTACC	58.789	206
HN40NPI01CMNRF	20	5	(GTTCA)4	218	237	GTTCAGTTCAGTTCAGTTCA	GCTCATTTAGGCATCAAGCA	59.019	CAGTTCATGGGATTGCAAAG	59.123	236
HN40NPI01E651D	24	6	(TTTTAT)4	179	202	TTTTATTTTTATTTTTATTTTTAT	ACAAAGCCTAGGGATCTGGA	58.741	GCTGGCACCTGATAGTGAGA	58.987	161
HN40NPI01CE1D3	25	5	(GTTCA)5	151	175	GTTCAGTTCAGTTCAGTTCAGTTCA	CAGCCTGTTTTGGGAGGTAT	59.052	CTCTGTGACCCCATGAATTG	58.93	127
HN40NPI01D2VYG	22	1	(A)22	345	366	AAAAAAAAAAAAAAAAAAAAAA	CTTCTGTGGCGAGTATCGAA	59.024	CCCAGGTTTACGGTTTTGAG	59.466	268
HN40NPI01CDBEJ	24	4	(ATGA)6	181	204	ATGAATGAATGAATGAATGAATGA	GGGAAAAGGGGTAGGTTTTT	58.359	CAAAAGAGCGATCGAGACAA	59.148	335
HN40NPI01BSKS8	20	1	(A)20	405	424	AAAAAAAAAAAAAAAAAAAA	TTGCCTTTGAGTCCAGAGTG	59.007	TCAAGACACTGCACTGATGA	56.232	215
HN40NPI01CIJEQ	30	3	(CTG)10	364	393	CTGCTGCTGCTGCTGCTGCTGCTGCTGCTG	TTTGGAAAACTGAGCAGTGG	58.897	GCGACAGAGTCAGACATGA	55.628	182
HN40NPI01DXRIT	24	6	(AAAAAC)4	104	127	AAAAACAAAAACAAAAACAAAAAC	AGGTATTGCTGAGTTTCACAGG	58.395	ACCGTGACTCAAAGTGTTGC	58.78	118
HN40NPI01D2LQB	27	3	(AGG)9	93	119	AGGAGGAGGAGGAGGAGGAGGAGGAGG	TTTTAGTCAATCCCCTTCGC	59.158	CTTCCTTCTCGCGATCCT	58.041	128
HN40NPI01EZROU	21	3	(GGC)7	258	278	GGCGGCGGCGGCGGCGGCGGC	GTAGGTCTGGTGGGCAAACT	59.065	CCTACATCACTCCCACGATG	58.957	339
HN40NPI01DSLX8	20	5	(TTCAG)4	392	411	TTCAGTTCAGTTCAGTTCAG	GCAGGAGCAGGCTTATATCC	58.909	TCATGGGGTCCCTAAGAGTC	58.94	281
HN40NPI01BST8M	27	3	(AGC)9	34	60	AGCAGCAGCAGCAGCAGCAGCAGCAGC	AGTCGGACACGACTGAAGC	58.983	GCACTGGGCACTTGTAGGTA	58.802	359
HN40NPI01CC51P	20	5	(ACTGA)4	276	295	ACTGAACTGAACTGAACTGA	ATGAGATTGACTGGATGGCA	59.04	CCTAAGACATCAAAAGTGTCCC	57.724	220
HN40NPI01BQF3H	21	3	(GCC)7	72	92	GCCGCCGCCGCCGCCGCCGCC	AGGAAGAAGGCACAGACCAC	59.305	CTTGGATGATGAGCTTGACG	59.394	231
HN40NPI01CP5TP	20	5	(TGAGG)4	204	223	TGAGGTGAGGTGAGGTGAGG	ACAAGGAAAGTCCCACAAGG	59.037	CACTGAAGTTCTCCAGGCAA	59.007	290
HN40NPI01EEXQM	21	1	(A)21	242	262	AAAAAAAAAAAAAAAAAAAAA	GAGATTGGAGGTGGGTGAGT	58.95	GGAGATGGAGAGGAGACCAG	58.767	304
HN40NPI01CGKEC	21	3	(TTA)7	259	279	TTATTATTATTATTATTATTA	TGGAACAGAGGGAAATGTCA	59.059	AACACTTTCCTGGCTTTGCT	58.983	368
HN40NPI01C2913	32	4	(TTTC)8	250	281	TTTCTTTCTTTCTTTCTTTCTTTCTTTCTTTC	GCCTACAATGTGGGAGACCT	59.018	GCAAAGACAAGGAGGTTGGT	59.187	301
HN40NPI01C516X	24	4	(AAAT)6	279	302	AAATAAATAAATAAATAAATAAAT	GTTTGGGAACGCATGTAAGA	58.625	TGCATCATGGACAGATCAGA	58.671	296
HN40NPI01DUUT7	42	2	(CA)21	240	281	CACACACACACACACACACACACACACACACACACACACACA	GAAGAGTCGGACACGACTGA	58.968	AGCGAGCTGCTGATACACTG	59.369	125
HN40NPI01D2CX3	20	5	(TTCAG)4	435	454	TTCAGTTCAGTTCAGTTCAG	TAATTTACTCCTCCCCCGTG	58.901	CCTGGAATGCTGTGGTTATG	58.999	138
HN40NPI01DWAT7	22	1	(T)22	198	219	TTTTTTTTTTTTTTTTTTTTTT	ATCAGAGGAGGTTTCATGGG	58.94	CCCTACACAGGGATCGAACT	59.014	311
HN40NPI01EA9WD	20	5	(TTCAG)4	205	224	TTCAGTTCAGTTCAGTTCAG	TTACCACCATGGTCATCAGG	59.215	AGAGGATGAGCTGGTTGGAT	58.693	270
HN40NPI01DIWJE	20	5	(ACTGA)4	368	387	ACTGAACTGAACTGAACTGA	CTCTGATGTTGGGAGGGATT	58.94	GATGCTCCATGGTCGAGTAG	58.259	255
HN40NPI01DVE1C	24	3	(TGT)8	234	257	TGTTGTTGTTGTTGTTGTTGTTGT	GGTTTTCCTGTGCTAGGAGC	58.936	CAGCAATAGCAGTAGCCCTG	58.701	210
HN40NPI01C9YWJ	21	3	(GCC)7	195	215	GCCGCCGCCGCCGCCGCCGCC	ATCAGGCGTTCAAAGTACCC	59.056	GTATGCAGCATCCTCTGACG	59.425	340
HN40NPI01APW8G	20	5	(ACTGA)4	206	225	ACTGAACTGAACTGAACTGA	GCATCACTGACTGGATGGAC	59.053	CGCATGAAAAGATGCTCAAC	59.425	166
HN40NPI01AMB83	20	5	(AAAAT)4	204	223	AAAATAAAATAAAATAAAAT	GGGATGACCCAGAGAGATGT	58.899	GTGGTGGACAGACAAGATGC	59.105	267
HN40NPI01C12IB	20	5	(AACTG)4	157	176	AACTGAACTGAACTGAACTG	AGATTGAAGGCAGGAGGAGA	58.966	CTGTCCAACTCTTTGTGACTCC	58.843	206
HN40NPI01AN11R	20	5	(ACTGA)4	49	68	ACTGAACTGAACTGAACTGA	GCAAAGAGTTGGACACGACT	57.929	ATAAATGGAGGGACATGGGA	59.055	116
HN40NPI01CI458	36	6	(CCAAGG)6	394	429	CCAAGGCCAAGGCCAAGGCCAAGGCCAAGGCCAAGG	GCAAACGAGACAGTCTTGGA	59.01	CAGAGACAGAGGAGCAGCAG	59.019	479
HN40NPI01DC2QU	20	4	(TTTG)5	117	136	TTTGTTTGTTTGTTTGTTTG	CCTCCTTTCCACTTTTCACTG	58.824	TACTGGTATGAGATGCCCCA	58.95	391
HN40NPI01C58YI	20	5	(TCAGT)4	119	138	TCAGTTCAGTTCAGTTCAGT	AGAAACACCCAGGGAAACAA	59.425	CAAGGTTGCAGCTATTCCCT	59.336	252
HN40NPI01DG5R1	20	5	(TCAGT)4	175	194	TCAGTTCAGTTCAGTTCAGT	TGAAGACAACCTGCAGATGA	57.883	AGAGGGTGATGAACAGGGAG	59.101	209
HN40NPI01DW55R	21	3	(ACA)7	37	57	ACAACAACAACAACAACAACA	ACAAAGTGTCGCACACGACT	59.389	CCCCAGTGACTCTCTCCAAT	59.101	327
HN40NPI01DX2ZZ	25	5	(TCAGT)5	191	215	TCAGTTCAGTTCAGTTCAGTTCAGT	ATGTGCTGGTGGTGAGGTAA	59.01	AAAGAGTCGGACACGACTGA	58.435	228
HN40NPI01EUNI9	20	5	(ACTGA)4	78	97	ACTGAACTGAACTGAACTGA	GGTCTATGGGGTTGCAGAGT	59.018	GCGCATGCATGTTAAGTTCT	58.948	240
HN40NPI01CP9NW	55	c	(CA)17t(GCAC)5	9	63	CACACACACACACACACACACACACACACACACATGCACGCACGCACGCACGCAC	GCCTCTCACACACACACACA	59.288	TTTCAAGGCAGAAGTTGCAG	59.195	137
HN40NPI01B7LTX	20	5	(GTTCA)4	217	236	GTTCAGTTCAGTTCAGTTCA	CGCATACATCAAGCTCATCC	59.256	CCTGCTGCTGCTGCTACTAC	59.003	198
HN40NPI01D9H7L	20	1	(T)20	332	351	TTTTTTTTTTTTTTTTTTTT	CACTGCCAGTTTTGTTTGCT	58.975	CTTCTGAGCTGGAAAGACCC	59.014	350
HN40NPI01DCLRF	20	5	(AACAA)4	446	465	AACAAAACAAAACAAAACAA	AGAAGGGGACCTGAAGTGTG	59.149	ACTGCTCCTTCTCCACCCTA	58.891	310
HN40NPI01CY4FV	22	1	(T)22	199	220	TTTTTTTTTTTTTTTTTTTTTT	ATCAGAGGAGGTTTCATGGG	58.94	TTGGTCAGAGTTCTGTTGCC	58.854	210
HN40NPI01EGPM7	20	5	(TGTTT)4	254	273	TGTTTTGTTTTGTTTTGTTT	CCATAAAGTGCCTCAGTCAAGA	59.378	AGTGACTCATTTACGGCACA	56.753	241
HN40NPI01CEC08	20	5	(TTCAG)4	165	184	TTCAGTTCAGTTCAGTTCAG	AACAGGACATGCAATAGGCA	59.152	CAGGAGATGGTGATGGACAG	59.046	146
HN40NPI01A0ZBY	20	5	(TTCAG)4	142	161	TTCAGTTCAGTTCAGTTCAG	TTGCCCTCTAGCACACATTG	59.864	ATGGTGATAGACAGGGAGGC	58.969	141
HN40NPI01EU906	20	4	(CATA)5	64	83	CATACATACATACATACATA	CACCTTGGTAGGTTCATGTGT	57.434	CCATCCTGCTTTTGACCTTT	59.17	360
HN40NPI01EIVMF	20	4	(AGAA)5	116	135	AGAAAGAAAGAAAGAAAGAA	GCAGTCGAGACTGTTCGGT	58.983	TGCAGGATATAAGGGGGAAG	58.995	270
HN40NPI01ESBOE	20	5	(TGTTT)4	281	300	TGTTTTGTTTTGTTTTGTTT	CACTAAGTGTGGGATGTGCC	59.01	TTTACCAGCTGAGCCACAAG	59.072	258
HN40NPI01BD8YH	78	c	(GT)22agtaag(GT)14	399	476	GTGTGTGTGTGTGTGTGTGTGTGTGTGTGTGTGTGTGTGTGTGTAGTAAGGTGTGTGTGTGTGTGTGTGTGTGTGTGT	GGACTGGAGACAAACCCTGT	59	CACACACACACACACACACCT	58.925	117
HN40NPI01DPWUL	39	3	(GCT)13	67	105	GCTGCTGCTGCTGCTGCTGCTGCTGCTGCTGCTGCTGCT	CTCGCTCTCTTTGACTTTGC	57.98	TACGAGTGGGACTTGGACTG	58.722	103
HN40NPI01E28K6	20	5	(ACTGA)4	236	255	ACTGAACTGAACTGAACTGA	GGATGAATGGATGGATGGAT	59.375	ACTGCCCCTTTCTCTTTTCA	58.909	324
HN40NPI01BGNKI	20	5	(TTCAG)4	473	492	TTCAGTTCAGTTCAGTTCAG	GGCCCAGGATCTGAGTTTTA	59.126	AAAGAGTCGGACACGACTGA	58.435	128
HN40NPI01BPH4U	21	3	(CTG)7	132	152	CTGCTGCTGCTGCTGCTGCTG	AATTAAATTCAGGGCTCCCC	59.27	TCTCCACGTCGGTGTCTCTA	59.415	275
HN40NPI01ASEXO	20	4	(TTAT)5	179	198	TTATTTATTTATTTATTTAT	CTGCTGCAGACACCCTTTT	59.022	AGTGGCTAGGACTCCATGCT	58.92	166
HN40NPI01DN81D	20	5	(ACTGA)4	76	95	ACTGAACTGAACTGAACTGA	GAGTTGGTGATGGACAGGC	59.038	AGGGAGAATAAGCAGTTGGC	58.411	312
HN40NPI01EIA8R	20	5	(AAAAT)4	281	300	AAAATAAAATAAAATAAAAT	AGCAGCAAGTGTCTGCATGT	59.654	CTGAATCTGGCCCATGAAAT	59.894	311
HN40NPI01BFTUQ	25	5	(ACTGA)5	324	348	ACTGAACTGAACTGAACTGAACTGA	TTCTGAAGGAGATCAGCCCT	58.966	GGCGCAAGACTTCTTCTCTC	59.313	336
HN40NPI01BBZEJ	21	1	(A)21	86	106	AAAAAAAAAAAAAAAAAAAAA	GGGGTACAGGTTTGTTGCTT	58.958	TTCTCCGGAATTGCTCTTCT	59.006	106
HN40NPI01CUQE8	21	1	(A)21	405	425	AAAAAAAAAAAAAAAAAAAAA	TTGAGTCCAGAGTGGTGCTC	58.968	TCCCCTACAAGACACTGCAC	58.725	218
HN40NPI01AU21K	20	5	(AGTTC)4	414	433	AGTTCAGTTCAGTTCAGTTC	GGAATGGTATTTGGTCCAGG	59.101	TAGCGATTTATGGGGTCACA	58.991	285
HN40NPI01BQT2I	24	6	(GTTTTT)4	54	77	GTTTTTGTTTTTGTTTTTGTTTTT	GTAAGCCCTTCTTGCTGGTC	58.936	ACCTTCCAGTCAACTCCACC	59	153
HN40NPI01BR64E	20	5	(AACTG)4	474	493	AACTGAACTGAACTGAACTG	CACCTTCAGCTGCTAATCCA	59.024	GGAATGTACTGAATGCCACA	56.948	273
HN40NPI01BWTAI	21	3	(GCT)7	65	85	GCTGCTGCTGCTGCTGCTGCT	CTTAAAGTGCTGCTGCTGCT	58.632	CTATGCATTGTCTTGCCTGG	59.297	146
HN40NPI01DJTBE	30	3	(TGC)10	291	320	TGCTGCTGCTGCTGCTGCTGCTGCTGCTGC	GAAACCAACACCAGGGACTT	58.891	TGGCTGTACCATGTCTTAGTTG	57.841	173
HN40NPI01DOGZX	20	5	(AAAAT)4	220	239	AAAATAAAATAAAATAAAAT	TGACCTGGCTGATTCATGTT	59.09	TTCTCTGCAACACTTTCGCT	58.802	234
HN40NPI01EEMH0	20	4	(AAAT)5	96	115	AAATAAATAAATAAATAAAT	GCTGAGTAAGGCCATTAAGGA	58.48	TTTATGAAGGAAGGGCTGCT	58.928	138
HN40NPI01ALK40	20	5	(TCAGT)4	167	186	TCAGTTCAGTTCAGTTCAGT	GGGGTCACAAAGAGTCAGGT	59	TTGGGTCACAAAGAGTTGGA	59.109	105
HN40NPI01CM0KL	20	1	(A)20	346	365	AAAAAAAAAAAAAAAAAAAA	TGGAGACAACCAAGACATCC	58.482	TCCATTGGCTTTCTCCTTTC	59.244	149
HN40NPI01B9S9V	24	4	(CACT)6	378	401	CACTCACTCACTCACTCACTCACT	ATCTTGCTGGTGTGTGTGGT	59.023	TCGTTGTGTGTGTGTGTGTG	58.501	440
HN40NPI01A2FMQ	21	1	(T)21	306	326	TTTTTTTTTTTTTTTTTTTTT	GGTTTTCCCCACTTTCTTCA	59.003	TCACCAGATGATCAACACCA	58.389	182
HN40NPI01B6L52	36	3	(CTG)12	164	199	CTGCTGCTGCTGCTGCTGCTGCTGCTGCTGCTGCTG	GCAATGTAATGTGTGTGGCA	58.997	CATCTATGGGGTCACGACAG	58.957	233
HN40NPI01DO9UI	30	3	(CAC)10	123	152	CACCACCACCACCACCACCACCACCACCAC	AGAAGGGGACCTGAAGTGTG	59.149	ACTGCTCCTTCTCCACCCTA	58.891	312
HN40NPI01DT2DE	21	3	(TCC)7	66	86	TCCTCCTCCTCCTCCTCCTCC	AGAGTCAGTCTGCTGCTCCA	58.862	AACACTATCCCCAGCTCCAC	59.018	301
HN40NPI01D0I3X	21	3	(ACA)7	37	57	ACAACAACAACAACAACAACA	ACAAAGTGTCGCACACGACT	59.389	TCCAGGAAAGACCAGCTACC	59.284	237
HN40NPI01CT5MW	22	1	(A)22	171	192	AAAAAAAAAAAAAAAAAAAAAA	ATATTGGGCACCTATTGGGA	59.115	GGATTTCCCAGCCAAGAATA	58.974	203
HN40NPI01E02SH	20	4	(AAAT)5	38	57	AAATAAATAAATAAATAAAT	GCTGAAACTAAGACCCAGCA	58.104	CGTGTTTTAGAAAGCCCGTT	59.267	289
HN40NPI01BUSW2	40	2	(TG)20	210	249	TGTGTGTGTGTGTGTGTGTGTGTGTGTGTGTGTGTGTGTG	CCTTTATCCATCCTTGGGAA	58.83	GCGTGCAAAGAACTAGGACA	59.076	130
HN40NPI01ELL46	28	1	(T)28	199	226	TTTTTTTTTTTTTTTTTTTTTTTTTTTT	ATCAGAGGAGGTTTCATGGG	58.94	TTGCAGGCAGACACTTTACC	58.926	283
HN40NPI01BE8YN	20	5	(TCAGT)4	68	87	TCAGTTCAGTTCAGTTCAGT	GCAAGCACCTACTAAAGGGG	58.858	CAGGAGAGGAAGGAGACGAC	58.974	208
HN40NPI01CWPSI	25	5	(GTTCA)5	151	175	GTTCAGTTCAGTTCAGTTCAGTTCA	CAGCCTGTTTTGGGAGGTAT	59.052	CTCTGTGACCCCATGAATTG	58.93	127
HN40NPI01ETOB9	20	5	(ACTGA)4	43	62	ACTGAACTGAACTGAACTGA	GGTTGCAAACAGTCCAACAC	59.037	GGCTCTAGTCCTGGCTTCAG	59.187	205
HN40NPI01C26FK	20	5	(TTCAG)4	396	415	TTCAGTTCAGTTCAGTTCAG	GCAGGAGCAGGCTTATATCC	58.909	TCATGGGGTCCCTAAGAGTC	58.94	285
HN40NPI01D7PLG	20	5	(TTCAG)4	169	188	TTCAGTTCAGTTCAGTTCAG	GCTTCCCTGAGTCTGTGACTT	58.534	GTTGCAGTCCATGGGGTT	59.318	100
HN40NPI01B96BD	20	4	(TTTC)5	84	103	TTTCTTTCTTTCTTTCTTTC	CCTCACACTCAGTTTTGGGT	57.611	CTTCTCCCAGCCAGATCTTC	58.966	338
HN40NPI01E19RW	25	5	(TGAAG)5	126	150	TGAAGTGAAGTGAAGTGAAGTGAAG	TGGTGGCCTCATAGAATGAA	59.075	ATTGGACAGTTTCACAGGCA	59.139	147
HN40NPI01DDRCI	24	6	(CCAGCC)4	47	70	CCAGCCCCAGCCCCAGCCCCAGCC	ACCAGCTTCCACCCAAGTT	59.564	TGGTCCCATCTGTAGCTCTG	58.827	286
HN40NPI01CGJIT	24	1	(T)24	200	223	TTTTTTTTTTTTTTTTTTTTTTTT	ATCAGAGGAGGTTTCATGGG	58.94	TTGCAGGCAGACACTTTACC	58.926	282
HN40NPI01CD4SK	20	5	(TCAGT)4	119	138	TCAGTTCAGTTCAGTTCAGT	AGAAACACCCAGGGAAACAA	59.425	CAAGGTTGCAGCTATTCCCT	59.336	252
HN40NPI01DHXWV	20	5	(AAAAC)4	217	236	AAAACAAAACAAAACAAAAC	CACACGTCACCCTGAGACAT	59.577	TCTCCAGCTGATCAGTAAGCTC	58.842	286
HN40NPI01E2NLS	20	1	(T)20	213	232	TTTTTTTTTTTTTTTTTTTT	GCCTACAGTGTCAGGAGGCT	59.48	CCTTGACCTAGGACTTTGGC	58.789	406
HN40NPI01EDE40	20	1	(T)20	264	283	TTTTTTTTTTTTTTTTTTTT	CATGAGTCCCAGAAAAGGGT	58.989	TCCCTCGTGTTAAAGGTTCC	59.028	265
HN40NPI01ECI4M	20	1	(T)20	272	291	TTTTTTTTTTTTTTTTTTTT	GTTTGCAGCAATTCTAGGCA	59.066	TAATTGCTCATGTGCCAGGT	59.152	307
HN40NPI01C6D5M	27	3	(AGG)9	111	137	AGGAGGAGGAGGAGGAGGAGGAGGAGG	TTAGGAAACAGGCAAGAGGC	59.452	CTGGAAATGACAGCCATCAG	59.241	212
HN40NPI01EUCTU	20	1	(T)20	282	301	TTTTTTTTTTTTTTTTTTTT	TTCCATTGGAGGACACTTTG	58.541	TGCTCAGAGATTATGCCTGTC	58.061	208
HN40NPI01DCK1H	24	6	(TTTTTG)4	227	250	TTTTTGTTTTTGTTTTTGTTTTTG	TTTACACGAGTTGATGGGGA	58.973	CAGGGAAGAAGGTCAAAGGA	59.255	262
HN40NPI01BT3TP	20	5	(TTCAG)4	394	413	TTCAGTTCAGTTCAGTTCAG	AGGTAACAAGGGATAGGGGG	59.167	TCCCTAAGAGTCGGACACAA	58.286	245
HN40NPI01ARBKU	40	2	(AC)20	307	346	ACACACACACACACACACACACACACACACACACACACAC	CCCCAACTTCTAACTTCCCA	59.024	CGTGCGAGTGTGTGTAGTG	57.295	349
HN40NPI01DMFKJ	20	1	(A)20	180	199	AAAAAAAAAAAAAAAAAAAA	TGAACTCTGGGAGTTGGTGA	59.23	AGCACCATGACTGACAGAGC	58.999	379
HN40NPI01AT15V	20	4	(TTTC)5	217	236	TTTCTTTCTTTCTTTCTTTC	ACATCACTTCCACCTCCCTC	58.95	TCAGGTTTTGACAAGGATGG	58.541	181
HN40NPI01EUA2Z	22	1	(A)22	160	181	AAAAAAAAAAAAAAAAAAAAAA	ATGACACCTAGCCCAAGTCC	59.018	AGTCAGACACGACTGAAGCG	59.205	204
HN40NPI01B3CCH	24	4	(AAAT)6	280	303	AAATAAATAAATAAATAAATAAAT	GTTTGGGAACGCATGTAAGA	58.625	TGCATCATGGACAGATCAGA	58.671	298
HN40NPI01E631Y	25	5	(TTCAG)5	149	173	TTCAGTTCAGTTCAGTTCAGTTCAG	TTCTGTGTGCACTCCTACCC	58.725	TGAATTCTGGGAGTTGGTGA	59.059	174
HN40NPI01DEQ4D	20	1	(A)20	172	191	AAAAAAAAAAAAAAAAAAAA	ATATTGGGCACCTATTGGGA	59.115	GGATTTCCCAGCCAAGAATA	58.974	202
HN40NPI01A5A0K	20	5	(TTCAG)4	397	416	TTCAGTTCAGTTCAGTTCAG	GCAGGAGCAGGCTTATATCC	58.909	TCATGGGGTCCCTAAGAGTC	58.94	286
HN40NPI01DL4JB	20	5	(AACTG)4	56	75	AACTGAACTGAACTGAACTG	ATGCTGTGATTCATGGGGT	58.736	AAGTCCCTCCATCTGTGTCC	58.95	238
HN40NPI01C6YW3	44	2	(AC)22	53	96	ACACACACACACACACACACACACACACACACACACACACACAC	ACATTGCAGGATCCCGAG	59.585	CCGGACCGAGACTGACTG	60.405	105
HN40NPI01EGOCZ	21	1	(A)21	113	133	AAAAAAAAAAAAAAAAAAAAA	ATTGGGAGAAGTCTCCTTGG	58.173	CAGTCTGCGCTCCAATAAAC	58.529	134
HN40NPI01CFRYO	20	1	(A)20	235	254	AAAAAAAAAAAAAAAAAAAA	GGCAGAAACTTCAAAGCACA	59.05	TAACAAAGCTGCTTCCAACG	59.108	337
HN40NPI01E59J4	20	1	(A)20	534	553	AAAAAAAAAAAAAAAAAAAA	GCATGGGTTCAGTCCCTAGT	59.018	TGGGACAGGGTAAAATGACA	58.821	105
HN40NPI01ARYM7	21	3	(GGC)7	253	273	GGCGGCGGCGGCGGCGGCGGC	GTAGGTCTGGTGGGCAAACT	59.065	CAGGCTCCACTACTCCTTCC	58.891	319
HN40NPI01E4G4C	25	5	(ACTGA)5	53	77	ACTGAACTGAACTGAACTGAACTGA	GGGTTGCAAAGAGTCAGACA	58.854	CATGCCTGGCACTATTGAGT	58.751	175
HN40NPI01DSS6Q	20	5	(GTTCA)4	217	236	GTTCAGTTCAGTTCAGTTCA	CGCATACATCAAGCTCATCC	59.256	CCTGCTGCTGCTGCTACTAC	59.003	197
HN40NPI01BMB50	20	5	(TTCAG)4	142	161	TTCAGTTCAGTTCAGTTCAG	TTGCCCTCTAGCACACATTG	59.864	ATGGTGATAGACAGGGAGGC	58.969	141
HN40NPI01DUOJH	21	3	(TCC)7	66	86	TCCTCCTCCTCCTCCTCCTCC	AGAGTCAGTCTGCTGCTCCA	58.862	AACACTATCCCCAGCTCCAC	59.018	299
HN40NPI01D27PI	20	1	(T)20	281	300	TTTTTTTTTTTTTTTTTTTT	TTCCATTGGAGGACACTTTG	58.541	TGCTCAGAGATTATGCCTGTC	58.061	205
HN40NPI01A64PI	30	6	(CAGGCC)5	72	101	CAGGCCCAGGCCCAGGCCCAGGCCCAGGCC	AACTGACGCCTATGCTTGC	59.042	CTGCGAAACTGAAGAAGCAG	58.949	248
HN40NPI01DT0AZ	20	5	(TTCAG)4	133	152	TTCAGTTCAGTTCAGTTCAG	GCCACAATTCCTGCTGATAA	58.723	TGAGAATGAGAAAACGCAGG	58.999	388
HN40NPI01C8MBC	21	3	(TTA)7	263	283	TTATTATTATTATTATTATTA	CTACGCAGAGCATGAAGGAA	59.174	CCCACCTCAGAAAAGCTACC	58.789	206
HN40NPI01DKSBL	20	5	(ACTGA)4	76	95	ACTGAACTGAACTGAACTGA	ATTCATGGGGTTGCAAAGAG	59.933	ATATACGGGCTTTCCTGGTG	58.928	162
HN40NPI01DL1BE	21	1	(A)21	25	45	AAAAAAAAAAAAAAAAAAAAA	CCTGCAAGCTGTGTGGTGT	60.956	CCAATCTCTACCATGCCCTT	59.006	273
HN40NPI01AUE7O	20	5	(AACTG)4	97	116	AACTGAACTGAACTGAACTG	TCGCAAAGAGTCGGATATGA	59.375	AACAGTTTAGCAACTGCCCC	59.242	238
HN40NPI01BRVUA	24	4	(TTTA)6	43	66	TTTATTTATTTATTTATTTATTTA	CCTACATCATGCCCTCCTTT	59.006	TTCACTGCAGGAATCAAAGC	59.002	330
HN40NPI01D1VKS	21	1	(T)21	272	292	TTTTTTTTTTTTTTTTTTTTT	GTTTGCAGCAATTCTAGGCA	59.066	TAATTGCTCATGTGCCAGGT	59.152	308
HN40NPI01CW38M	20	5	(AACTG)4	113	132	AACTGAACTGAACTGAACTG	GTCACTCCGTCATGTCCAAC	58.943	GATACCTGCAAGTTTTGCGA	58.92	212
HN40NPI01A4TRB	20	5	(AGTTC)4	281	300	AGTTCAGTTCAGTTCAGTTC	TCAGCATTTCAGACTCAGGG	58.957	ATGGGAGTGAGGGAAGACAC	58.95	331
HN40NPI01BDA3A	20	1	(T)20	108	127	TTTTTTTTTTTTTTTTTTTT	AGTGTGGATGCAGTGGCTAA	59.318	AGCTGATGAGTTGATTGGCA	59.399	162
HN40NPI01B8QY7	24	1	(A)24	250	273	AAAAAAAAAAAAAAAAAAAAAAAA	ATGAGCCATGAGCTGAGATG	58.936	TTGACCTCGCAGAAACAGTC	59.01	324
HN40NPI01AP45M	21	1	(A)21	119	139	AAAAAAAAAAAAAAAAAAAAA	GCCAACAATGCTACCAACAA	59.59	TGATGATGGCCATTCTGACT	59.04	261
HN40NPI01CN8OR	20	5	(ACTGA)4	137	156	ACTGAACTGAACTGAACTGA	TGACCTAATGGGGTCACAAA	58.821	AGGCAAGAATATGGGAGTGG	59.006	198
HN40NPI01DDQ1I	30	3	(AGG)10	196	225	AGGAGGAGGAGGAGGAGGAGGAGGAGGAGG	GAGGAGGAGTCTGGAAGTGG	58.819	CAGAACTACCCTCCTGCCAT	59.162	310
HN40NPI01D2S6S	20	5	(AAAAC)4	323	342	AAAACAAAACAAAACAAAAC	GAATTGGGCATCCTGAAAAC	59.368	CCATACACAACCCACAGCTC	59.01	258
HN40NPI01AL85Y	20	1	(A)20	359	378	AAAAAAAAAAAAAAAAAAAA	GGGGTGACAGCTTTGATTTT	59.031	TCCTCTCTTTTCCTCTTTCCC	58.906	197
HN40NPI01CZUFQ	20	5	(ACTGA)4	43	62	ACTGAACTGAACTGAACTGA	GGTTGCAAACAGTCCAACAC	59.037	GGCTCTAGTCCTGGCTTCAG	59.187	205
HN40NPI01DKUBE	24	4	(AAAC)6	43	66	AAACAAACAAACAAACAAACAAAC	GCAGGGACAGGAACCAAC	59.022	TTATCATCCCTCTGGTGTTCTC	58.121	100
HN40NPI01A6J58	20	1	(A)20	256	275	AAAAAAAAAAAAAAAAAAAA	GCCATATGCCTACAGTGGTG	59.028	GAGGTTAGGGAGAACACCCA	58.989	243
HN40NPI01AY3DX	24	4	(GTGA)6	107	130	GTGAGTGAGTGAGTGAGTGAGTGA	TCATTATGTTAAGCCCAGCG	58.794	GGCAGCTGGTAGAACTGTGA	59.037	375
HN40NPI01ARX1Y	20	1	(A)20	189	208	AAAAAAAAAAAAAAAAAAAA	TGTCAAGAGGGTGAGAGTGG	58.803	GGAGACAGGGAGTGAAGGAA	59.228	288
HN40NPI01DNXGT	20	5	(ACTGA)4	43	62	ACTGAACTGAACTGAACTGA	GGTTGCAAACAGTCCAACAC	59.037	GGCTCTAGTCCTGGCTTCAG	59.187	205
HN40NPI01A6WP2	22	1	(A)22	24	45	AAAAAAAAAAAAAAAAAAAAAA	CCTGCAAGCTGTGTGGTG	60.018	GGCTATGTCCAAATCCCAAT	58.717	125
HN40NPI01CJBI1	20	5	(ACTGA)4	49	68	ACTGAACTGAACTGAACTGA	GTTGCAAAGAGTTGGACACG	59.339	TGTGTGTGTGTGTGAAAGGG	58.983	210
HN40NPI01AWOXJ	21	3	(AGC)7	37	57	AGCAGCAGCAGCAGCAGCAGC	GCACAGAGTTGGACATGACTG	59.326	TTACCTTGGGAGAGGGTCAG	59.133	163
HN40NPI01ALNGU	20	5	(TCAGT)4	179	198	TCAGTTCAGTTCAGTTCAGT	AGTTCCTTGAGAGGACGCAT	58.894	AGGGGACAACAGAGGATGAG	59.101	200
HN40NPI01BXTX8	20	5	(ACTGA)4	145	164	ACTGAACTGAACTGAACTGA	CTCTTTGCTACCCCATGGAC	59.55	CAACCTAGATGTCCATCAACAG	57.207	167
HN40NPI01COFCX	20	5	(TGTTT)4	116	135	TGTTTTGTTTTGTTTTGTTT	GGGAAAAGCTAGAGTGGAGG	58.002	TGCTCACTCCATCATGACCT	59.212	330
HN40NPI01AYTBN	20	1	(T)20	216	235	TTTTTTTTTTTTTTTTTTTT	TCCACAGTTCATCAGGCATT	59.09	GCCAAAGATGGAGAAAGCTC	59.009	239
HN40NPI01BNXVZ	21	3	(TGG)7	198	218	TGGTGGTGGTGGTGGTGGTGG	GATAGCTGGGATCCAGGAGA	59.192	CAAATGTTCCACCCACTGAG	58.98	224
HN40NPI01D4N3D	20	1	(T)20	215	234	TTTTTTTTTTTTTTTTTTTT	CCACAGTTCATCAGGCATTC	59.09	GTAGCAGGGCAAAGGCTAAC	59	385
HN40NPI01AFO29	21	1	(T)21	136	156	TTTTTTTTTTTTTTTTTTTTT	TGGGTAGAGTTGGGTGACAA	58.98	CTGATATCCATAGGCCGGAT	58.835	250
HN40NPI01C6R7T	28	4	(TCAC)7	42	69	TCACTCACTCACTCACTCACTCACTCAC	GGTCGCAAAGAGTCGAACAC	60.844	ATATATGGCAAGCCCACAGC	59.951	208
HN40NPI01EL9N7	20	5	(ACTGA)4	77	96	ACTGAACTGAACTGAACTGA	ATTCATGGGGTTGCAAAGAG	59.933	ATATACGGGCTTTCCTGGTG	58.928	162
HN40NPI01DA0VN	20	1	(A)20	113	132	AAAAAAAAAAAAAAAAAAAA	CTGGTGGAAAAGGGCATATT	58.903	CAGCTAGAGAAAAGCCCTGC	59.359	279
HN40NPI01EDOEB	20	1	(T)20	272	291	TTTTTTTTTTTTTTTTTTTT	GTTTGCAGCAATTCTAGGCA	59.066	CGTCTACCCTTCCAAATCGT	59.052	279
HN40NPI01E726D	20	5	(TCAGT)4	213	232	TCAGTTCAGTTCAGTTCAGT	TGAATCCTTTGGAGCGTAAC	57.821	TGAAACCAGTCAGGGATGAA	59.059	405
HN40NPI01CLXDC	23	1	(A)23	115	137	AAAAAAAAAAAAAAAAAAAAAAA	CCTCACCTGAAGCAGTGGT	58.818	GACAGTGGTTCCCAAACCTT	58.891	225
HN40NPI01EKA1N	24	1	(T)24	48	71	TTTTTTTTTTTTTTTTTTTTTTTT	CACTTTCTGAGGAGAATGGGT	58.241	CTAGTTCTCTCCCGTTCCCA	59.28	155
HN40NPI01EZ7Z5	20	5	(TCAGT)4	167	186	TCAGTTCAGTTCAGTTCAGT	GGGGTCACAAAGAGTCAGGT	59	TTGAATCCATGACCCTCAGA	59.009	241
HN40NPI01BBUB1	20	1	(T)20	37	56	TTTTTTTTTTTTTTTTTTTT	CTGGGCAAATTGACTCTATCAG	58.858	GATGCCTTGCCTTCATCTTT	59.273	123
HN40NPI01EKRHJ	21	1	(T)21	281	301	TTTTTTTTTTTTTTTTTTTTT	TTCCATTGGAGGACACTTTG	58.541	GCCTGTCAGTTTTGAGAATGC	59.874	192
HN40NPI01AX3T4	20	5	(AACTG)4	56	75	AACTGAACTGAACTGAACTG	ATGCTGTGATTCATGGGGT	58.736	AAGTCCCTCCATCTGTGTCC	58.95	238
HN40NPI01DRKVY	24	3	(AAC)8	67	90	AACAACAACAACAACAACAACAAC	AGAGATGTGGTGGGGAGAAG	59.101	ACAGACAAAGACCAGTCCCC	59	202
HN40NPI01AOJ8J	20	1	(T)20	94	113	TTTTTTTTTTTTTTTTTTTT	GTGGGGGATATGACAAGGAT	58.518	GGAGTTTCCCTAGAGTTCATCG	59.236	378
HN40NPI01BUFKU	20	4	(ATAC)5	79	98	ATACATACATACATACATAC	TTACCACTAAGCCACCAGGG	59.986	CACTGGAGGACGAATGAATG	59.086	120
HN40NPI01B61JU	20	1	(T)20	246	265	TTTTTTTTTTTTTTTTTTTT	AACACCTTGGGAGGAAAGTG	59.037	AAAAGCCAAAGAGGGATCTG	58.385	281
HN40NPI01BLMTG	24	4	(AAAC)6	91	114	AAACAAACAAACAAACAAACAAAC	GAAATGTGACAAGTGTGGGC	58.987	CACTTTCAGATCATGGCAGG	59.241	185
HN40NPI01ALT4Z	20	1	(T)20	117	136	TTTTTTTTTTTTTTTTTTTT	GGATTTGTCTTTTTCCCAGC	58.622	CTGGTAGGGGAACCAAGAAC	58.498	164
HN40NPI01A11CC	20	5	(TTCAG)4	171	190	TTCAGTTCAGTTCAGTTCAG	AGGGTAGCTTGGGGAAGAAT	59.057	ACGGAATCAAACCCATGTCT	59.263	234
HN40NPI01EN6CS	20	5	(ACTGA)4	42	61	ACTGAACTGAACTGAACTGA	GCAAAGAGTCGGACACAACC	60.7	CCCTTTTCCTGTGCTTTTGA	60.22	219
HN40NPI01CMJZM	28	4	(AAAC)7	45	72	AAACAAACAAACAAACAAACAAACAAAC	CTGGTATCCCCAATGGTCTC	59.213	CTATGCATTTGGCTGATGCT	58.897	175
HN40NPI01CAESF	28	4	(ACAG)7	251	278	ACAGACAGACAGACAGACAGACAGACAG	TCAGGCGTACAACAAAGTGA	57.897	TGTGTTGTGTGTGTGTGTGTG	58.401	233
HN40NPI01COAW4	20	4	(ATAC)5	77	96	ATACATACATACATACATAC	TTACCACTAAGCCACCAGGG	59.986	CACTGGAGGACGAATGAATG	59.086	119
HN40NPI01CK57V	20	1	(T)20	272	291	TTTTTTTTTTTTTTTTTTTT	AAATACCATGGAGCCAGGAG	59.006	CCCTGATTGGGGAACTAAGA	58.978	331
HN40NPI01B4PTQ	21	1	(A)21	196	216	AAAAAAAAAAAAAAAAAAAAA	TGTCTTGCACCCAAAGAACT	58.342	ATTTCAGGCGGTAGCTTGTT	58.861	267
HN40NPI01DJ36T	20	5	(TTCAG)4	171	190	TTCAGTTCAGTTCAGTTCAG	AGGGTAGCTTGGGGAAGAAT	59.057	CCATAGTCTCATGCATTGGC	59.105	223
HN40NPI01C5DYN	20	4	(ATAC)5	81	100	ATACATACATACATACATAC	TTACCACTAAGCCACCAGGG	59.986	CACTGGAGGACGAATGAATG	59.086	119
HN40NPI01EY99X	20	4	(ATAC)5	77	96	ATACATACATACATACATAC	TTACCACTAAGCCACCAGGG	59.986	CACTGGAGGACGAATGAATG	59.086	118
HN40NPI01CT6VS	20	4	(ATAC)5	82	101	ATACATACATACATACATAC	TTACCACTAAGCCACCAGGG	59.986	CACTGGAGGACGAATGAATG	59.086	119
HN40NPI01EBS9X	20	5	(ACTGA)4	42	61	ACTGAACTGAACTGAACTGA	GCAAAGAGTCGGACACAACC	60.7	AACAGTCCTATGGACGGAGG	59.014	352
HN40NPI01CJEW4	20	4	(ATAC)5	78	97	ATACATACATACATACATAC	TTTACCACTAGCCACCAGGG	59.986	CACTGGAGGACGAATGAATG	59.086	119
HN40NPI01AKYUA	24	6	(GACAAA)4	96	119	GACAAAGACAAAGACAAAGACAAA	CCCAGGCTCACTGTCTACCT	59.325	GGCCTGGAGTTCTCACTCTC	58.977	179
HN40NPI01CX33X	20	4	(ATAC)5	77	96	ATACATACATACATACATAC	TTACCACTAAGCCACCAGGG	59.986	CACTGGAGGACGAATGAATG	59.086	119
HN40NPI01CUI3Z	21	3	(GAG)7	104	124	GAGGAGGAGGAGGAGGAGGAG	CTCTGGGGACAAGGTCAAGT	59.149	TCAGCCTTCTCCTCCTCTTG	59.673	201
HN40NPI01B2C7B	20	4	(ATAC)5	82	101	ATACATACATACATACATAC	TTACCACTAAGCCACCAGGG	59.986	CACTGGAGGACGAATGAATG	59.086	119
HN40NPI01DZWNN	22	1	(T)22	223	244	TTTTTTTTTTTTTTTTTTTTTT	CACACATACAGTCAAGGCCC	59.01	GGTTAAGACTCCGCATTTCC	58.647	150
HN40NPI01CXRW4	23	1	(T)23	149	171	TTTTTTTTTTTTTTTTTTTTTTT	GTCCTCAGACGTGCAAACAT	58.727	CCAGCTGAACTCTGTGGAAA	59.007	160
HN40NPI01C2RZI	20	4	(ATAC)5	81	100	ATACATACATACATACATAC	TTACCACTAAGCCACCAGGG	59.986	CACTGGAGGACGAATGAATG	59.086	119
HN40NPI01C764I	24	6	(TTTTGT)4	58	81	TTTTGTTTTTGTTTTTGTTTTTGT	GTGGGGTTTTTGGTTTGCT	59.822	GACTCAAAGGGTTGGGAGAA	59.112	218
HN40NPI01B3AJD	24	4	(AAAC)6	43	66	AAACAAACAAACAAACAAACAAAC	GCAGGGACAGGAACCAAC	59.022	TTATCATCCCTCTGGTGTTCTC	58.121	100
HN40NPI01D83O6	20	4	(ATAC)5	79	98	ATACATACATACATACATAC	TTACCACTAAGCCACCAGGG	59.986	CACTGGAGGACGAATGAATG	59.086	119
HNTXQRY02HRSRW	24	6	(AGAGGG)4	92	115	AGAGGGAGAGGGAGAGGGAGAGGG	GACACAGATGTGTAGAGCGGA	58.897	CATCTCTCTGGGTCATCCCT	59.052	182
HNTXQRY02J0BTD	21	3	(AGC)7	357	377	AGCAGCAGCAGCAGCAGCAGC	ATCCATGAAATTCTCCAGGC	58.937	CTTCTGGCATCTGCAGTGTT	59.037	378
HNTXQRY02HLTG5	20	5	(AAAGA)4	83	102	AAAGAAAAGAAAAGAAAAGA	TTGAAGGCCATCACTTATGC	58.723	CTGGGACACTATCACCACCA	59.388	134
HNTXQRY02FTU7A	20	5	(ACTGA)4	159	178	ACTGAACTGAACTGAACTGA	GGACGGACAGAGGATGAGAT	59.056	TGCCGTTTCTCACTGTTCTC	59.01	267
HNTXQRY02J4H9C	20	5	(ACTGA)4	160	179	ACTGAACTGAACTGAACTGA	GGACGGACAGAGGATGAGAT	59.056	TGCCGTTTCTCACTGTTCTC	59.01	267
HNTXQRY02J0WSK	24	4	(TTTG)6	43	66	TTTGTTTGTTTGTTTGTTTGTTTG	TTGAAGGAAGGCTGACAATG	58.847	TAAGCAGGAGCTGCAGAAAA	58.942	246
HNTXQRY02H4EJL	24	6	(AGAGGG)4	90	113	AGAGGGAGAGGGAGAGGGAGAGGG	GACACAGATGTGTAGAGCGGA	58.897	CATCTCTCTGGGTCATCCCT	59.052	182
HNTXQRY02GVQSE	24	6	(AGAGGG)4	92	115	AGAGGGAGAGGGAGAGGGAGAGGG	GACACAGATGTGTAGAGCGGA	58.897	CATCTCTCTGGGTCATCCCT	59.052	182
HNTXQRY02F7S5Z	20	5	(ACTGA)4	158	177	ACTGAACTGAACTGAACTGA	GGGACGACAGAGGATGAGAT	59.056	TGCCGTTTCTCACTGTTCTC	59.01	267
HNTXQRY02GBS08	20	4	(ACAG)5	148	167	ACAGACAGACAGACAGACAG	TCCCCAAATATAGCAGGAGG	58.995	ACTTTCTTTTCAAGTCGGGG	58.292	167
HNTXQRY02J09ID	20	5	(ACTGA)4	162	181	ACTGAACTGAACTGAACTGA	GGACGGACAGAGGATGAGAT	59.056	TGCCGTTTCTCACTGTTCTC	59.01	269
HNTXQRY02G1KI3	20	5	(ACTGA)4	158	177	ACTGAACTGAACTGAACTGA	GGGACGACAGAGGATGAGAT	59.056	TGCCGTTTCTCACTGTTCTC	59.01	267
HNTXQRY02JQENT	24	3	(GCC)8	72	95	GCCGCCGCCGCCGCCGCCGCCGCC	ATTCCGTTCCCAGAAGGC	60.011	TTCTCTTGGGGATTAATGGG	58.83	224
HNTXQRY02H8FZ3	20	5	(TTCAC)4	40	59	TTCACTTCACTTCACTTCAC	GGAGTCGCAAAGAGTCTGAT	57.028	TTACGAAGGCAAGAATGTGG	58.771	267
HNTXQRY02FQKSI	21	3	(CTG)7	77	97	CTGCTGCTGCTGCTGCTGCTG	CTGCTGAGGAAAATAAGGGC	58.928	CAGTGTTCTTGCCTGGAGAA	59.007	177
HNTXQRY02F17MG	20	5	(ACTGA)4	159	178	ACTGAACTGAACTGAACTGA	GGGACGACAGAGGATGAGAT	59.056	TGCCGTTTCTCACTGTTCTC	59.01	267
HNTXQRY02G0A2B	20	5	(ACTGA)4	161	180	ACTGAACTGAACTGAACTGA	GGACGGACAGAGGATGAGAT	59.056	TGCCGTTTCTCACTGTTCTC	59.01	267
HNTXQRY02F6JUH	20	4	(TTCT)5	54	73	TTCTTTCTTTCTTTCTTTCT	AGTTCTGGGACGTTTTCTGG	59.183	AGTTCCGTGGAAGCTGTCTT	58.943	307
HNTXQRY02I9IVE	20	4	(TGTT)5	355	374	TGTTTGTTTGTTTGTTTGTT	TGTTTGCTGGAGCTTCATTC	59.002	CCAGACATGGCCAGTAACAC	59.01	289
HNTXQRY02HN6CG	25	5	(AAAAC)5	400	424	AAAACAAAACAAAACAAAACAAAAC	ACTGGGAGGGCTCTTCTACA	58.891	CTTTTCTCCGTTGGTTGGTT	59.073	182
HNTXQRY02JK4G9	20	5	(ACTGA)4	100	119	ACTGAACTGAACTGAACTGA	TGAGCTGTCTCCAAAACCTG	59.007	CCTCCTCCTAGGGTTTTTCC	59.031	498
HNTXQRY02JIYW1	24	6	(AGAGGG)4	92	115	AGAGGGAGAGGGAGAGGGAGAGGG	GACACAGATGTGTAGAGCGGA	58.897	CATCTCTCTGGGTCATCCCT	59.052	182
HNTXQRY02GGT74	20	5	(ACTGA)4	160	179	ACTGAACTGAACTGAACTGA	GGGACGACAGAGGATGAGAT	59.056	TGCCGTTTCTCACTGTTCTC	59.01	267
HNTXQRY02JJ32T	30	3	(GGC)10	402	431	GGCGGCGGCGGCGGCGGCGGCGGCGGCGGC	CTTCTTCATCCTCCTCCTCG	58.963	AATCTGTTCGGACCTGACCT	58.593	457
HNTXQRY02HKTFQ	20	5	(AAAAC)4	349	368	AAAACAAAACAAAACAAAAC	GTGGGAGCTCCAGAAGAAAA	59.405	GTGCTGGAAATCTTGGTTGA	58.697	360
HNTXQRY02H97YB	30	3	(GGC)10	406	435	GGCGGCGGCGGCGGCGGCGGCGGCGGCGGC	CTTCTTCATCCTCCTCCTCG	58.963	AATCTGTTCGGACCTGACCT	58.593	461
HNTXQRY02JLVZ4	24	4	(TTTC)6	223	246	TTTCTTTCTTTCTTTCTTTCTTTC	TCCCTTTCAGTGTTCCCTCT	58.715	TGAACTCAGATGGCATTTCC	58.645	143
HNTXQRY02JEM42	20	5	(ACTGA)4	159	178	ACTGAACTGAACTGAACTGA	GGGACGACAGAGGATGAGAT	59.056	TGCCGTTTCTCACTGTTCTC	59.01	267
HNTXQRY02G8RYK	20	4	(TTTC)5	31	50	TTTCTTTCTTTCTTTCTTTC	GTCCTCTACTGTTGCTTGTTTC	55.78	GCTAATGCAAAGCAGCATGT	59.094	455
HNTXQRY02JICPB	20	4	(TTTC)5	148	167	TTTCTTTCTTTCTTTCTTTC	ACTCTTCCAGTGCATTGCTG	59.037	TCATGATGCTAAAACCAGGC	58.723	130
HNTXQRY02HK0ET	20	5	(TCAGT)4	322	341	TCAGTTCAGTTCAGTTCAGT	GACTAAACTTCTGCCTAGCATC	55.154	AAGCTCCAGGAGTTGGTGAT	58.744	129
HNTXQRY02H4HWH	24	1	(A)24	444	467	AAAAAAAAAAAAAAAAAAAAAAAA	TCGTCTTTCAGATGCAGACC	58.96	AATCGGCTGTACTCCAACAG	57.826	307
HNTXQRY02HZULW	20	4	(TTTC)5	423	442	TTTCTTTCTTTCTTTCTTTC	TACACGGGTGCTCAACAAAT	59.05	CGTCTCTCTCTGGGCTCTCT	58.873	340
HNTXQRY02IV707	22	1	(A)22	445	466	AAAAAAAAAAAAAAAAAAAAAA	TCGTCTTTCAGATGCAGACC	58.96	TCCTTTTGCTGTTCAACCTG	58.897	346
HNTXQRY02JSTB4	20	5	(AAAAC)4	349	368	AAAACAAAACAAAACAAAAC	CAGAAGGCAGTGAGCCAATA	59.024	GGGCCAGTTAAGTGGTAAGG	58.577	156
HNTXQRY02GUR6P	20	4	(AAAT)5	275	294	AAATAAATAAATAAATAAAT	TGTGTGGCAAACCCAATACT	58.9	CCAAGGTTCAGCTGTCAGAA	59.007	279
HNTXQRY02F2MXY	20	4	(TATT)5	194	213	TATTTATTTATTTATTTATT	AGTCGGAACTCAAGACAACG	57.93	GAACTCATGTACACCCGTGG	58.854	279
HNTXQRY02JREZQ	21	3	(TGT)7	200	220	TGTTGTTGTTGTTGTTGTTGT	CAACCAGAGCAATTAGGCAA	58.917	CATGCCATCTGAAAATGAGG	59.075	315
HNTXQRY02JRTXI	20	4	(TTGT)5	129	148	TTGTTTGTTTGTTTGTTTGT	CTTTGGATGGTTGTTGATGG	58.821	GAGGAGAGAGTGGTCAAGCC	58.977	267
HNTXQRY02J0TWV	20	5	(GGCTG)4	240	259	GGCTGGGCTGGGCTGGGCTG	AGGGCCTTGAAGATGTTACG	59.195	GATGTGAACAGCAGTGGGAG	59.261	271
HNTXQRY02GKR83	20	5	(AAAGA)4	83	102	AAAGAAAAGAAAAGAAAAGA	TTGAAGGCCATCACTTATGC	58.723	CTGGGACACTATCACCACCA	59.388	134
HNTXQRY02IDP32	20	5	(ACTGA)4	158	177	ACTGAACTGAACTGAACTGA	GGGACGACAGAGGATGAGAT	59.056	TGCCGTTTCTCACTGTTCTC	59.01	267
HNTXQRY02JA3P8	20	5	(TGTTT)4	212	231	TGTTTTGTTTTGTTTTGTTT	GGAGTGGGACAAAAGGAAGA	59.112	AGCCTGTATGCAGCAACAAC	58.955	238
HNTXQRY02IPE32	21	3	(TGT)7	200	220	TGTTGTTGTTGTTGTTGTTGT	CAACCAGAGCAATTAGGCAA	58.917	CATGCCATCTGAAAATGAGG	59.075	314
HNTXQRY02IKCIM	20	5	(ACTGA)4	159	178	ACTGAACTGAACTGAACTGA	GGGACGACAGAGGATGAGAT	59.056	TGCCGTTTCTCACTGTTCTC	59.01	267
HNTXQRY02H0MQF	21	1	(A)21	449	469	AAAAAAAAAAAAAAAAAAAAA	TCTCCAGGCAAAGAACACTG	59.007	ATTGACTACGTGGTTTACGG	55.206	107
HNTXQRY02FXW50	62	c	(ACAG)6(AC)19	100	161	ACAGACAGACAGACAGACAGACAGACACACACACACACACACACACACACACACACACACAC	TTGTGATCAGAAGGCCACTC	58.802	GTGTGTGTGTGTGTGTGTGTGT	58.828	126
HNTXQRY02HD6ZL	39	3	(GCT)13	44	82	GCTGCTGCTGCTGCTGCTGCTGCTGCTGCTGCTGCTGCT	CTTTGACTTTGCGGCTATCA	59.062	GCAACTGGGTATGTCAGACG	59.165	269
HNTXQRY02JQGEM	20	4	(TATG)5	37	56	TATGTATGTATGTATGTATG	GTTCGCTCAAATTCACGATG	59.276	TCACGGCTGGAGTGACTTAG	59.034	326
HNTXQRY02GFK3P	20	5	(TCAGT)4	323	342	TCAGTTCAGTTCAGTTCAGT	GACTAAACTTCTGCCTAGCATC	55.154	AAGCTCCAGGAGTTGGTGAT	58.744	129
HNTXQRY02H8RW6	24	1	(A)24	445	468	AAAAAAAAAAAAAAAAAAAAAAAA	TCGTCTTTCAGATGCAGACC	58.96	TCGGCTGTAACTCCAACAGT	58.37	306
HNTXQRY02JZHCT	20	4	(AAAG)5	136	155	AAAGAAAGAAAGAAAGAAAG	CCACAGCATGCTCCTGTATT	58.751	CTTCCTTCCTCCTCCTCCTC	59.367	300
HNTXQRY02J4LEQ	20	5	(TTTTA)4	179	198	TTTTATTTTATTTTATTTTA	CTTTCGGATTCCCTTGTCTC	58.715	CCAATCAGAACAGCAGACAGA	59.022	165
HNTXQRY02IMXV6	20	5	(ACTGA)4	161	180	ACTGAACTGAACTGAACTGA	GGACGGACAGAGGATGAGAT	59.056	TGCCGTTTCTCACTGTTCTC	59.01	267
HNTXQRY02FTSPC	20	4	(TTTG)5	263	282	TTTGTTTGTTTGTTTGTTTG	AACTTATCCCCTTCCTGGCT	59.057	AATAAAGAAACAGCCCTGCC	58.328	285
HNTXQRY02F3B81	25	5	(AAAAC)5	400	424	AAAACAAAACAAAACAAAACAAAAC	ACTGGGAGGGCTCTTCTACA	58.891	CTGTGTGTAAATGGGGCTTG	59.047	265
HNTXQRY02F686Q	20	4	(TTCT)5	54	73	TTCTTTCTTTCTTTCTTTCT	AGTTCTGGGACGTTTTCTGG	59.183	AGTTCCGTGGAAGCTGTCTT	58.943	307
HNTXQRY02HHD1G	50	2	(AC)25	69	118	ACACACACACACACACACACACACACACACACACACACACACACACACAC	TCGAACTTGGTTTGGTATGG	58.475	TGCTGCCAGTATGTATGGGT	59.028	144
HNTXQRY02GA28E	20	5	(AAAAT)4	83	102	AAAATAAAATAAAATAAAAT	GTTTGGGAACGCATGTAAGA	58.625	AGCAAAGAGATTCAGCTACACG	58.816	228
HNTXQRY02IAY3U	24	6	(GGGCCA)4	82	105	GGGCCAGGGCCAGGGCCAGGGCCA	CTAGATCCAAAGCCAGGAGG	58.884	TGGGCCTCCATTTAACTTTC	59.019	384
HNTXQRY02HJY5G	20	4	(TGTT)5	355	374	TGTTTGTTTGTTTGTTTGTT	TGTTTGCTGGAGCTTCATTC	59.002	CCAGACATGGCCAGTAACAC	59.01	289
HNTXQRY02IK38L	27	1	(T)27	557	583	TTTTTTTTTTTTTTTTTTTTTTTTTTT	TACTACCAGGGGACCAAAGG	58.906	CCGAAAGGAAGAAACCTTGA	59.284	432
HNTXQRY02IK38L	27	1	(T)27	557	583	TTTTTTTTTTTTTTTTTTTTTTTTTTT	CAGGGTTCAAGGTTTCTTCC	58.618	GAACGTAGAACGACCGACAA	58.775	256
HNTXQRY02GZNSP	20	4	(TTTC)5	31	50	TTTCTTTCTTTCTTTCTTTC	GTCCTCTACTGTTGCTTGTTTC	55.78	GCTAATGCAAAGCAGCATGT	59.094	459
HNTXQRY02H45IE	20	1	(A)20	386	405	AAAAAAAAAAAAAAAAAAAA	CATGCCTGTGGCTTAGAGAA	59.024	GGTGACTGCAAATAGAGGTTTG	58.767	299
HNTXQRY02ILUVM	20	5	(GGTGG)4	189	208	GGTGGGGTGGGGTGGGGTGG	AGCATCAGCATCATCCAGAG	58.936	ACCAGGAAAGGCAGGTCTAA	58.789	160
HNTXQRY02JUTG9	24	6	(AGAGGG)4	92	115	AGAGGGAGAGGGAGAGGGAGAGGG	GACACAGATGTGTAGAGCGGA	58.897	CATCTCTCTGGGTCATCCCT	59.052	182
HNTXQRY02HKE45	26	1	(A)26	444	469	AAAAAAAAAAAAAAAAAAAAAAAAAA	TCGTCTTTCAGATGCAGACC	58.96	TCCTTTTGCTGTTCAACCTG	58.897	349
HNTXQRY02GFUX3	21	3	(AGC)7	98	118	AGCAGCAGCAGCAGCAGCAGC	GCACAGAGTCGGACATGACT	58.836	GCTGTGACCTCCAGTTTGAA	58.854	201
HNTXQRY02GIM09	27	1	(A)27	642	668	AAAAAAAAAAAAAAAAAAAAAAAAAAA	AAAGCCCATGAATAACTGCC	59.046	GTCCTCCCTTGTTTCCCTTG	60.852	484
HNTXQRY02HFK1B	20	5	(GGCTG)4	241	260	GGCTGGGCTGGGCTGGGCTG	AGGGCCTTGAAGATGTTACG	59.195	GATGTGAACAGCAGTGGGAG	59.261	269
HNTXQRY02F83MN	26	1	(A)26	447	472	AAAAAAAAAAAAAAAAAAAAAAAAAA	TCGTCTTTCAGATGCAGACC	58.96	GGCTGAGCCTTTTTGCTAGT	58.745	358
HNTXQRY02IYBXF	20	5	(TTGTT)4	355	374	TTGTTTTGTTTTGTTTTGTT	CAGGAAACCAAGTGAGAGCA	59.007	TGATGAAACCAAAGCAGGAG	58.847	346
HNTXQRY02HFQS4	20	4	(TTTC)5	31	50	TTTCTTTCTTTCTTTCTTTC	GTCCTCTACTGTTGCTTGTTTC	55.78	GCTAATGCAAAGCAGCATGT	59.094	456
HNTXQRY02IF1GH	24	4	(TTTG)6	43	66	TTTGTTTGTTTGTTTGTTTGTTTG	TTGAAGGAAGGCTGACAATG	58.847	TAAGCAGGAGCTGCAGAAAA	58.942	248
HNTXQRY02IHFNT	23	1	(A)23	452	474	AAAAAAAAAAAAAAAAAAAAAAA	GTGTCCGACTCTGTGTGACC	59.118	AGTTAGACTACGTGGTTTACGG	55.316	174
HNTXQRY02GRPOS	20	5	(AAAAT)4	83	102	AAAATAAAATAAAATAAAAT	GTTTGGGAACGCATGTAAGA	58.625	AGCAAAGAGATTCAGCTACACG	58.816	230
HNTXQRY02IQ0FJ	20	4	(TTTC)5	195	214	TTTCTTTCTTTCTTTCTTTC	GAGCAGACCTGTTCGTGAAA	59.01	GACCATTCTGTGGAGAGCAA	58.802	121
HNTXQRY02GF8P0	20	1	(A)20	402	421	AAAAAAAAAAAAAAAAAAAA	AGTGCTGAAGGAAAAGGGAA	58.909	TTGCTGTGTCAAGTGATGGA	58.784	376
HNTXQRY02HGZPZ	20	4	(TTTC)5	201	220	TTTCTTTCTTTCTTTCTTTC	CTACCCTGGTGAGGGATGTT	58.866	GCAATAGCAGGACTGAACCA	58.877	290
HNTXQRY02FQJ9Q	20	4	(AAAT)5	32	51	AAATAAATAAATAAATAAAT	TACTCTGACCAGCATTCCCA	59.241	TTCCTGTCGTTTGGAGTCAG	58.852	178
HNTXQRY02GZFZC	20	4	(TTTA)5	370	389	TTTATTTATTTATTTATTTA	TTCTTTCTGCTGGTCACTGG	59.007	CGGGACTACCCAGAGCTAAA	59.331	230
HNTXQRY02IDFAN	24	1	(A)24	494	517	AAAAAAAAAAAAAAAAAAAAAAAA	AAGGTTGTGAGGAAGAGCGT	58.943	GACGTCCGTACTCGTTCGTT	60.179	466
HNTXQRY02ILZLG	20	5	(TCAGT)4	431	450	TCAGTTCAGTTCAGTTCAGT	ACCCACTGGCTTCATTTTTC	59.031	TTGTGTGCTGTGATTCATGG	59.085	104
HNTXQRY02GWX84	24	6	(GGGCCA)4	82	105	GGGCCAGGGCCAGGGCCAGGGCCA	CTAGATCCAAAGCCAGGAGG	58.884	ACAGTGGGCCTCCATTTAAC	58.912	388
HNTXQRY02GMCA2	24	4	(TTTC)6	223	246	TTTCTTTCTTTCTTTCTTTCTTTC	TCCCTTTCAGTGTTCCCTCT	58.715	TGAACTCAGATGGCATTTCC	58.645	142
HNTXQRY02G8CIK	21	3	(TGC)7	381	401	TGCTGCTGCTGCTGCTGCTGC	GGTGCCTAACCCAGTAAGGA	59.052	AGTCGGACACGACCGAAG	59.82	388
HNTXQRY02GVO19	24	4	(TTTC)6	224	247	TTTCTTTCTTTCTTTCTTTCTTTC	TCCCTTTCAGTGTTCCCTCT	58.715	TGAACTCAGATGGCATTTCC	58.645	143
HNTXQRY02HZFAN	20	5	(TGTTT)4	212	231	TGTTTTGTTTTGTTTTGTTT	GGAGTGGGACAAAAGGAAGA	59.112	AGCCTGTATGCAGCAACAAC	58.955	238
HNTXQRY02J3MYM	21	3	(TGC)7	174	194	TGCTGCTGCTGCTGCTGCTGC	CAGACACAACAGGCACACAG	58.873	TTAAACGGTGGTAACCGTCA	58.939	281
HNTXQRY02JCKSC	42	2	(AC)21	37	78	ACACACACACACACACACACACACACACACACACACACACAC	GGGAGACAGAGAGAGAGAGAAA	56.907	CCAAAACCCCATAATGTTCC	58.995	383
HNTXQRY02IQS03	20	5	(TCAGT)4	430	449	TCAGTTCAGTTCAGTTCAGT	ACCCACTGGCTTCATTTTTC	59.031	TTGTGTGCTGTGATTCATGG	59.085	103
HNTXQRY02H4FC4	20	5	(AAAAC)4	231	250	AAAACAAAACAAAACAAAAC	CCTGAAATCAACAGAAGCGA	58.999	CATGTGGTCCTGGACTTTTG	58.98	362
HNTXQRY02HWZJS	174	c	(G)21aggggggggggtgggggggggggggggggggtc(G)23cggggggggggtcgggtcggggtcaa(G)23cacgggggacgggggga(G)31	1022	1195	GGGGGGGGGGGGGGGGGGGGGAGGGGGGGGGGTGGGGGGGGGGGGGGGGGGGTCGGGGGGGGGGGGGGGGGGGGGGGCGGGGGGGGGGTCGGGTCGGGGTCAAGGGGGGGGGGGGGGGGGGGGGGGCACGGGGGACGGGGGGAGGGGGGGGGGGGGGGGGGGGGGGGGGGGGGG	GACCCACCTGGGATATTCAC	59.068	CACCCGACCTAACCCTTTC	59.391	393
HNTXQRY02G9UMV	20	5	(GAAGT)4	413	432	GAAGTGAAGTGAAGTGAAGT	AGTGGGCCTGAGAAAACATC	59.141	GTCGCAAAGAGTTGGACACA	59.88	296
HNTXQRY02GY24A	20	1	(T)20	340	359	TTTTTTTTTTTTTTTTTTTT	ACCTTCTCTGGCTTGTGCTT	59.09	GAAGAGTAGCCCCTGCTCAC	59.043	217
HNTXQRY02HZ4RC	83	c	(TTTC)12ttcctttctttcttc(CTTT)5	229	311	TTTCTTTCTTTCTTTCTTTCTTTCTTTCTTTCTTTCTTTCTTTCTTTCTTCCTTTCTTTCTTCCTTTCTTTCTTTCTTTCTTT	CAGCTTCCCAGAGGAGAGTT	58.618	TGGAGGTCACTGAAGCTCAC	58.968	437
HNTXQRY02ILYE0	23	1	(A)23	529	551	AAAAAAAAAAAAAAAAAAAAAAA	TCATAGCAAACACCCTCGTC	58.724	TACCCACTCCCGTCTCTCTT	58.742	189
HNTXQRY02G42G6	20	4	(TTTG)5	263	282	TTTGTTTGTTTGTTTGTTTG	AACTTATCCCCTTCCTGGCT	59.057	CCCAAAGCTGTAGGAGGAAA	59.308	399
HNTXQRY02HYI0Q	20	1	(T)20	258	277	TTTTTTTTTTTTTTTTTTTT	CAGGAGACGAGCAATTCAAA	58.999	CCTTCAGACACTCTGCCAAA	59.007	216
HNTXQRY02JONF4	21	1	(A)21	380	400	AAAAAAAAAAAAAAAAAAAAA	TATTGTCGCATCGAGTTGGT	59.152	GCCACTTCACAAGGAAATCA	58.697	271
HNTXQRY02G37C8	20	1	(G)20	794	813	GGGGGGGGGGGGGGGGGGGG	GACCCACCTGGGATATTCAC	59.068	CGTTTCGACCCCTTTGTC	59.059	441
HNTXQRY02JF2B8	20	4	(TTGT)5	132	151	TTGTTTGTTTGTTTGTTTGT	CTTTGGATGGTTGTTGATGG	58.821	GAGGAGAGAGTGGTCAAGCC	58.977	269
HNTXQRY02HD3KF	22	1	(A)22	508	529	AAAAAAAAAAAAAAAAAAAAAA	TCTGACAACCAAAGTTGCCT	58.342	CAAGTTCTGGTTTTGGGGAG	59.563	169
HNTXQRY02GC1QA	21	3	(CTG)7	226	246	CTGCTGCTGCTGCTGCTGCTG	TGGGGTCACAAAGAGTCAGA	59.23	CAGTGTTCTTGCCTGGAGAA	59.007	311
HNTXQRY02JJPCE	20	5	(TTGTT)4	179	198	TTGTTTTGTTTTGTTTTGTT	CGTGATGAATCTGGCTAATG	56.743	GAAAAAGAAGAACCCCGAAG	57.904	175
HNTXQRY02IMSYN	21	1	(A)21	467	487	AAAAAAAAAAAAAAAAAAAAA	CATGGCACAAAGAAATCACC	58.976	CGTTCTTCTTCTTGGGGTTC	58.764	123
HNTXQRY02IIPP5	36	6	(CGGGGC)6	164	199	CGGGGCCGGGGCCGGGGCCGGGGCCGGGGCCGGGGC	ACGGTACACACGCAGCAC	59.298	CTGGAGCTCTACAAGGAGCC	59.187	317
HNTXQRY02HF7M5	21	3	(GCG)7	402	422	GCGGCGGCGGCGGCGGCGGCG	CTACTAATCCGGACCGAACC	58.528	TTCCATCATTTCTACTGCCG	58.721	452
HNTXQRY02G38SH	22	1	(A)22	538	559	AAAAAAAAAAAAAAAAAAAAAA	AAGTTTCCCCCATGTAGCAG	59.052	AGGTATTTGACACTTCAGCG	55.489	193
HNTXQRY02IOQCL	21	1	(A)21	475	495	AAAAAAAAAAAAAAAAAAAAA	ACTGAGTAATCCAGGGACCG	59.014	GTGTTTTGGTTGTTGTGCCT	58.524	404
HNTXQRY02JEME3	20	5	(GCGGG)4	349	368	GCGGGGCGGGGCGGGGCGGG	ATGAGGTAGCGTTTCTGGCT	58.961	CTACGAGTGCTACAGCGAGG	58.851	338
HNTXQRY02HJD31	22	1	(A)22	380	401	AAAAAAAAAAAAAAAAAAAAAA	TATTGTCGCATCGAGTTGGT	59.152	GCCACTTCACAAGGAAATCA	58.697	272
HNTXQRY02JFUQ0	21	3	(GCC)7	194	214	GCCGCCGCCGCCGCCGCCGCC	GCAACAGCCTCTCAATCTCA	59.116	AGAGGCGCTGATGTAGGTCT	59.069	428
HNTXQRY02G3IHC	21	3	(CTG)7	226	246	CTGCTGCTGCTGCTGCTGCTG	TGGGGTCACAAAGAGTCAGA	59.23	CAGTGTTCTTGCCTGGAGAA	59.007	311
HNTXQRY02HFV1O	21	3	(TGC)7	79	99	TGCTGCTGCTGCTGCTGCTGC	ACAGAGTCGGACACGACTGA	59.442	ACTGAAGCGACTTAGCAGCA	58.978	122
HNTXQRY02F51YB	54	c	(A)31ccg(A)20	468	521	AAAAAAAAAAAAAAAAAAAAAAAAAAAAAAACCGAAAAAAAAAAAAAAAAAAAA	GAAAAGCTGTTCAGCACCAA	59.05	CGTACGTCCGTACTTACTTCGT	58.412	381
HNTXQRY02HG4UQ	21	3	(GCC)7	194	214	GCCGCCGCCGCCGCCGCCGCC	CCTACATCACTCCCACGATG	58.957	GCCGTGTAGGTGTAGAGGTG	58.243	142
HNTXQRY02G6WCU	20	5	(TCAGT)4	431	450	TCAGTTCAGTTCAGTTCAGT	ACCCACTGGCTTCATTTTTC	59.031	TTGTGTGCTGTGATTCATGG	59.085	104
HNTXQRY02JZRP4	21	3	(ATA)7	399	419	ATAATAATAATAATAATAATA	CTCTTGTCGATGGAAGCAAA	58.999	ATCAGTCCACGTGTCAAACC	58.408	474
HNTXQRY02GI3FV	20	2	(GT)10	494	513	GTGTGTGTGTGTGTGTGTGT	CCAGTGCTTTGCAACAGTTT	58.975	ATGCACACACACACCAACAG	59.015	412
HNTXQRY02IO8W2	44	4	(AAAT)11	342	385	AAATAAATAAATAAATAAATAAATAAATAAATAAATAAATAAAT	ACTGCTTGACAGGACCTTCC	59.305	GACCATCATGTCATCTGCAA	57.956	323
HNTXQRY02HOXXO	20	5	(TCAGT)4	429	448	TCAGTTCAGTTCAGTTCAGT	ACCCACTGGCTTCATTTTTC	59.031	TTGTGTGCTGTGATTCATGG	59.085	102
HNTXQRY02FW3MH	20	5	(AAACA)4	194	213	AAACAAAACAAAACAAAACA	CCCAAAATATGACGAAGGGT	58.762	TAACCTGCTTTGTGGGATGA	59.123	378
HNTXQRY02GYPDV	24	4	(TTTA)6	262	285	TTTATTTATTTATTTATTTATTTA	ATGGTTACTTGGAGGGCTGT	58.525	CAATCTCTGGTTGGGGAACT	58.989	187
HNTXQRY02IBG75	20	1	(T)20	358	377	TTTTTTTTTTTTTTTTTTTT	GAGGGCTAGGCTCCTATGTG	58.912	GTTACCCTGGCTCGTCACTT	59.212	166
HNTXQRY02H0XMK	20	4	(CAAA)5	194	213	CAAACAAACAAACAAACAAA	AACCCAAGCCTACAAAATGG	58.949	CTGCCAAAATCGACAGCTAC	58.529	211
HNTXQRY02IQEN2	20	4	(GTGC)5	302	321	GTGCGTGCGTGCGTGCGTGC	CCACGGGCAAGAATAAGAAT	59.043	CACACACACACCACGAGAGA	59.283	356
HNTXQRY02GI27O	36	6	(CGGGGC)6	164	199	CGGGGCCGGGGCCGGGGCCGGGGCCGGGGCCGGGGC	ACGGTACACACGCAGCAC	59.298	CTGGAGCTCTACAAGGAGCC	59.187	317
HNTXQRY02F2YFB	20	4	(TTTG)5	116	135	TTTGTTTGTTTGTTTGTTTG	TGGTGATGCTAATTCTTCCC	57.61	GGGGGAAATTTTAGTGGGAT	59.002	255
HNTXQRY02HU5D5	20	5	(GTTCA)4	454	473	GTTCAGTTCAGTTCAGTTCA	CAGCTGTGAACTTCTCCCAA	59.007	GTCACAAAGAGTCGGACACG	59.31	149
HNTXQRY02JA5ZW	20	1	(T)20	241	260	TTTTTTTTTTTTTTTTTTTT	TCTGTCAGCAGCTTTGGTTC	59.165	TCCCTGTCTGCTCCTTTACC	59.284	137
HNTXQRY02IKALX	27	3	(AGA)9	196	222	AGAAGAAGAAGAAGAAGAAGAAGAAGA	TAACCTCACAGAGCTGGTGC	59.037	TGTCCTTCAGCATTTTCTGC	59.002	100
HNTXQRY02IGAJV	21	1	(T)21	263	283	TTTTTTTTTTTTTTTTTTTTT	GATTGAAAACAGGGCAGGAT	58.984	CCATGGAGGAAGGGAGATAG	58.541	208
HNTXQRY02HHSHQ	25	5	(TTTAT)5	102	126	TTTATTTTATTTTATTTTATTTTAT	AGGCCATTCAAGATCCTCTC	58.27	GTTTGGGAACGCATGTAAGA	58.625	174
HNTXQRY02HQT5I	25	5	(TTTAT)5	103	127	TTTATTTTATTTTATTTTATTTTAT	AGGCCATTCAAGATCCTCTC	58.27	GTTTGGGAACGCATGTAAGA	58.625	175
HNTXQRY02FRQRW	21	1	(T)21	432	452	TTTTTTTTTTTTTTTTTTTTT	GGTTCTAGACCTGGGTTCCA	58.989	AGAGCAAAGCCAGACCGTAG	59.639	289
HNTXQRY02GOZPP	20	1	(A)20	91	110	AAAAAAAAAAAAAAAAAAAA	CTATCAGGGAAGCCCAACTC	58.741	TGCAGTAACTTGGAAAACGC	58.967	192
HNTXQRY02I2OXI	21	1	(A)21	419	439	AAAAAAAAAAAAAAAAAAAAA	AGCACATGACGCTCACACTT	59.498	TCCAGGGAATCTTCTTGACC	59.065	235
HNTXQRY02GKFVW	20	5	(AACTG)4	307	326	AACTGAACTGAACTGAACTG	ATTGGCACACACAAGGAGTT	58.058	CTCTTGCAAGGTGATGCAAA	59.988	265
HNTXQRY02G8Y0K	20	1	(T)20	218	237	TTTTTTTTTTTTTTTTTTTT	TGCAAGATCATTCAGGCTGT	59.399	CAGGGTGGGTAGAGGACACT	59.023	209
HNTXQRY02HJTAG	20	1	(A)20	65	84	AAAAAAAAAAAAAAAAAAAA	GACTCAGATCTTGGAGGCAA	57.94	GTCTAGGAGCGTCTCCCATC	58.845	421
HNTXQRY02IYT8K	20	4	(CGTC)5	264	283	CGTCCGTCCGTCCGTCCGTC	GGAGCCTAAGGCACAGAGAG	59.187	TGTCCTGACAAAGGACGAAG	58.852	264
HNTXQRY02J08K0	25	5	(TTTAT)5	102	126	TTTATTTTATTTTATTTTATTTTAT	AGGCCATTCAAGATCCTCTC	58.27	GTTTGGGAACGCATGTAAGA	58.625	174
HNTXQRY02JAF43	21	1	(A)21	65	85	AAAAAAAAAAAAAAAAAAAAA	GACTCAGATCTTGGAGGCAA	57.94	AGAAACCAATCAACTTCGGC	59.174	113
HNTXQRY02IER0K	25	5	(AACTG)5	46	70	AACTGAACTGAACTGAACTGAACTG	GTTGCAGAGTCGAACAGGAC	58.436	AAGCCTATTGCTTGGGCTAA	58.989	427
HNTXQRY02JIET0	20	5	(TTTCT)4	242	261	TTTCTTTTCTTTTCTTTTCT	AGAAGGGGAGAGAAAGGGAG	58.876	AGTAATGAGTGTCGGGGAGG	59.014	274
HNTXQRY02HB7HH	25	5	(TTTAT)5	103	127	TTTATTTTATTTTATTTTATTTTAT	AGGCCATTCAAGATCCTCTC	58.27	GTTTGGGAACGCATGTAAGA	58.625	175
HNTXQRY02HNLFC	27	3	(AGA)9	348	374	AGAAGAAGAAGAAGAAGAAGAAGAAGA	GCAAAATCCAGAAGCTCACA	59.002	CATTTGGCTGGTCTCGTCTA	58.874	354
HNTXQRY02JS8TD	20	4	(GTGC)5	301	320	GTGCGTGCGTGCGTGCGTGC	CCACGGGCAAGAATAAGAAT	59.043	GACACACACACACCACGAGA	59.114	358
HNTXQRY02IMN0Q	20	5	(TTCAG)4	311	330	TTCAGTTCAGTTCAGTTCAG	GCTGGTGAGGAATTTGGAAT	58.984	GCATCACCAACTCAATGGAC	58.936	367
